# Supplementary material for: On the Mechanism of the Formal [2+2] Cycloaddition – Retro‐electrocyclization (CA‐RE) Reaction
Source: Chemistry. 2022 Nov 22;29(3):e202202833. doi: 10.1002/chem.202202833 (PMC10099493; doi:10.1002/chem.202202833)
Supplement: Supplementary file 2 — Supporting Information [file CHEM-29-0-s005.txt]

 Entering Link 1 = C:\G03W\l1.exe PID=       832.
  
 Copyright (c) 1988,1990,1992,1993,1995,1998,2003,2004, Gaussian, Inc.
                  All Rights Reserved.
  
 This is the Gaussian(R) 03 program.  It is based on the
 the Gaussian(R) 98 system (copyright 1998, Gaussian, Inc.),
 the Gaussian(R) 94 system (copyright 1995, Gaussian, Inc.),
 the Gaussian 92(TM) system (copyright 1992, Gaussian, Inc.),
 the Gaussian 90(TM) system (copyright 1990, Gaussian, Inc.),
 the Gaussian 88(TM) system (copyright 1988, Gaussian, Inc.),
 the Gaussian 86(TM) system (copyright 1986, Carnegie Mellon
 University), and the Gaussian 82(TM) system (copyright 1983,
 Carnegie Mellon University). Gaussian is a federally registered
 trademark of Gaussian, Inc.
  
 This software contains proprietary and confidential information,
 including trade secrets, belonging to Gaussian, Inc.
  
 This software is provided under written license and may be
 used, copied, transmitted, or stored only in accord with that
 written license.
  
 The following legend is applicable only to US Government
 contracts under FAR:
  
                    RESTRICTED RIGHTS LEGEND
  
 Use, reproduction and disclosure by the US Government is
 subject to restrictions as set forth in subparagraphs (a)
 and (c) of the Commercial Computer Software - Restricted
 Rights clause in FAR 52.227-19.
  
 Gaussian, Inc.
 340 Quinnipiac St., Bldg. 40, Wallingford CT 06492
  
  
 ---------------------------------------------------------------
 Warning -- This program may not be used in any manner that
 competes with the business of Gaussian, Inc. or will provide
 assistance to any competitor of Gaussian, Inc.  The licensee
 of this program is prohibited from giving any competitor of
 Gaussian, Inc. access to this program.  By using this program,
 the user acknowledges that Gaussian, Inc. is engaged in the
 business of creating and licensing software in the field of
 computational chemistry and represents and warrants to the
 licensee that it is not a competitor of Gaussian, Inc. and that
 it will not use this program in any manner prohibited above.
 ---------------------------------------------------------------
  

 Cite this work as:
 Gaussian 03, Revision D.01,
 M. J. Frisch, G. W. Trucks, H. B. Schlegel, G. E. Scuseria, 
 M. A. Robb, J. R. Cheeseman, J. A. Montgomery, Jr., T. Vreven, 
 K. N. Kudin, J. C. Burant, J. M. Millam, S. S. Iyengar, J. Tomasi, 
 V. Barone, B. Mennucci, M. Cossi, G. Scalmani, N. Rega, 
 G. A. Petersson, H. Nakatsuji, M. Hada, M. Ehara, K. Toyota, 
 R. Fukuda, J. Hasegawa, M. Ishida, T. Nakajima, Y. Honda, O. Kitao, 
 H. Nakai, M. Klene, X. Li, J. E. Knox, H. P. Hratchian, J. B. Cross, 
 V. Bakken, C. Adamo, J. Jaramillo, R. Gomperts, R. E. Stratmann, 
 O. Yazyev, A. J. Austin, R. Cammi, C. Pomelli, J. W. Ochterski, 
 P. Y. Ayala, K. Morokuma, G. A. Voth, P. Salvador, J. J. Dannenberg, 
 V. G. Zakrzewski, S. Dapprich, A. D. Daniels, M. C. Strain, 
 O. Farkas, D. K. Malick, A. D. Rabuck, K. Raghavachari, 
 J. B. Foresman, J. V. Ortiz, Q. Cui, A. G. Baboul, S. Clifford, 
 J. Cioslowski, B. B. Stefanov, G. Liu, A. Liashenko, P. Piskorz, 
 I. Komaromi, R. L. Martin, D. J. Fox, T. Keith, M. A. Al-Laham, 
 C. Y. Peng, A. Nanayakkara, M. Challacombe, P. M. W. Gill, 
 B. Johnson, W. Chen, M. W. Wong, C. Gonzalez, and J. A. Pople, 
 Gaussian, Inc., Wallingford CT, 2004.
 
 ******************************************
 Gaussian 03:  IA32W-G03RevD.01 13-Oct-2005
                05-Mar-2019 
 ******************************************
 %chk=alkyne-dft-ny.chk
 %mem=166MW
 %nproc=2
 Will use up to    2 processors via shared memory.
 ----------------------------
 # b3lyp/6-31+g(d,p) opt freq
 ----------------------------
 1/14=-1,18=20,26=3,38=1/1,3;
 2/9=110,17=6,18=5,40=1/2;
 3/5=1,6=6,7=111,11=2,16=1,25=1,30=1,74=-5/1,2,3;
 4//1;
 5/5=2,38=5/2;
 6/7=2,8=2,9=2,10=2,28=1/1;
 7//1,2,3,16;
 1/14=-1,18=20/3(3);
 2/9=110/2;
 6/7=2,8=2,9=2,10=2,19=2,28=1/1;
 99//99;
 2/9=110/2;
 3/5=1,6=6,7=111,11=2,16=1,25=1,30=1,74=-5/1,2,3;
 4/5=5,16=3/1;
 5/5=2,38=5/2;
 7//1,2,3,16;
 1/14=-1,18=20/3(-5);
 2/9=110/2;
 6/7=2,8=2,9=2,10=2,19=2,28=1/1;
 99/9=1/99;
 ------
 alkyne
 ------
 Symbolic Z-matrix:
 Charge =  0 Multiplicity = 1
 C
 C                    1    B1
 C                    2    B2       1    A1
 C                    3    B3       2    A2       1    D1       0
 C                    4    B4       3    A3       2    D2       0
 C                    1    B5       2    A4       3    D3       0
 H                    1    B6       2    A5       3    D4       0
 H                    2    B7       1    A6       6    D5       0
 H                    4    B8       3    A7       2    D6       0
 H                    5    B9       4    A8       3    D7       0
 C                    6    B10      1    A9       2    D8       0
 C                    11   B11      6    A10      1    D9       0
 Si                   12   B12      11   A11      6    D10      0
 C                    13   B13      12   A12      11   D11      0
 H                    14   B14      13   A13      12   D12      0
 H                    14   B15      13   A14      12   D13      0
 H                    14   B16      13   A15      12   D14      0
 C                    13   B17      12   A16      11   D15      0
 H                    18   B18      13   A17      12   D16      0
 H                    18   B19      13   A18      12   D17      0
 H                    18   B20      13   A19      12   D18      0
 C                    13   B21      12   A20      11   D19      0
 H                    22   B22      13   A21      12   D20      0
 H                    22   B23      13   A22      12   D21      0
 H                    22   B24      13   A23      12   D22      0
 N                    3    B25      2    A24      1    D23      0
 H                    26   B26      3    A25      2    D24      0
 H                    26   B27      3    A26      2    D25      0
       Variables:
  B1                    1.38761                  
  B2                    1.40702                  
  B3                    1.40702                  
  B4                    1.38761                  
  B5                    1.40924                  
  B6                    1.08578                  
  B7                    1.08778                  
  B8                    1.08778                  
  B9                    1.08578                  
  B10                   1.42511                  
  B11                   1.22244                  
  B12                   1.83502                  
  B13                   1.89186                  
  B14                   1.09592                  
  B15                   1.09723                  
  B16                   1.096                    
  B17                   1.89175                  
  B18                   1.09731                  
  B19                   1.09598                  
  B20                   1.09591                  
  B21                   1.8919                   
  B22                   1.09724                  
  B23                   1.09593                  
  B24                   1.096                    
  B25                   1.39309                  
  B26                   1.01214                  
  B27                   1.01214                  
  A1                  120.72734                  
  A2                  118.41465                  
  A3                  120.72823                  
  A4                  121.13359                  
  A5                  119.7576                   
  A6                  119.80922                  
  A7                  119.46223                  
  A8                  119.75969                  
  A9                  121.06979                  
  A10                 179.94825                  
  A11                 179.846                    
  A12                 108.85274                  
  A13                 111.2307                   
  A14                 110.83844                  
  A15                 111.33354                  
  A16                 109.31984                  
  A17                 110.87463                  
  A18                 111.27792                  
  A19                 111.2498                   
  A20                 109.0735                   
  A21                 110.85972                  
  A22                 111.23707                  
  A23                 111.33002                  
  A24                 120.76449                  
  A25                 115.48626                  
  A26                 115.48532                  
  D1                    0.0058                   
  D2                   -0.01499                  
  D3                    0.04672                  
  D4                  179.84763                  
  D5                  179.77689                  
  D6                  179.71552                  
  D7                 -179.8509                   
  D8                  179.76757                  
  D9                 -114.13825                  
  D10                   4.05971                  
  D11                 -56.5304                   
  D12                  60.06303                  
  D13                 179.97448                  
  D14                 -60.09096                  
  D15                -176.56915                  
  D16                 179.96711                  
  D17                 -60.07181                  
  D18                  59.99621                  
  D19                  63.34967                  
  D20                 179.97675                  
  D21                 -60.07729                  
  D22                  60.03588                  
  D23                 177.28419                  
  D24                  24.76788                  
  D25                 158.03494                  
 

 GradGradGradGradGradGradGradGradGradGradGradGradGradGradGradGradGradGrad
 Berny optimization.
 Initialization pass.
                           ----------------------------
                           !    Initial Parameters    !
                           ! (Angstroms and Degrees)  !
 --------------------------                            --------------------------
 ! Name  Definition              Value          Derivative Info.                !
 --------------------------------------------------------------------------------
 ! R1    R(1,2)                  1.3876         estimate D2E/DX2                !
 ! R2    R(1,6)                  1.4092         estimate D2E/DX2                !
 ! R3    R(1,7)                  1.0858         estimate D2E/DX2                !
 ! R4    R(2,3)                  1.407          estimate D2E/DX2                !
 ! R5    R(2,8)                  1.0878         estimate D2E/DX2                !
 ! R6    R(3,4)                  1.407          estimate D2E/DX2                !
 ! R7    R(3,26)                 1.3931         estimate D2E/DX2                !
 ! R8    R(4,5)                  1.3876         estimate D2E/DX2                !
 ! R9    R(4,9)                  1.0878         estimate D2E/DX2                !
 ! R10   R(5,6)                  1.4093         estimate D2E/DX2                !
 ! R11   R(5,10)                 1.0858         estimate D2E/DX2                !
 ! R12   R(6,11)                 1.4251         estimate D2E/DX2                !
 ! R13   R(11,12)                1.2224         estimate D2E/DX2                !
 ! R14   R(12,13)                1.835          estimate D2E/DX2                !
 ! R15   R(13,14)                1.8919         estimate D2E/DX2                !
 ! R16   R(13,18)                1.8918         estimate D2E/DX2                !
 ! R17   R(13,22)                1.8919         estimate D2E/DX2                !
 ! R18   R(14,15)                1.0959         estimate D2E/DX2                !
 ! R19   R(14,16)                1.0972         estimate D2E/DX2                !
 ! R20   R(14,17)                1.096          estimate D2E/DX2                !
 ! R21   R(18,19)                1.0973         estimate D2E/DX2                !
 ! R22   R(18,20)                1.096          estimate D2E/DX2                !
 ! R23   R(18,21)                1.0959         estimate D2E/DX2                !
 ! R24   R(22,23)                1.0972         estimate D2E/DX2                !
 ! R25   R(22,24)                1.0959         estimate D2E/DX2                !
 ! R26   R(22,25)                1.096          estimate D2E/DX2                !
 ! R27   R(26,27)                1.0121         estimate D2E/DX2                !
 ! R28   R(26,28)                1.0121         estimate D2E/DX2                !
 ! A1    A(2,1,6)              121.1336         estimate D2E/DX2                !
 ! A2    A(2,1,7)              119.7576         estimate D2E/DX2                !
 ! A3    A(6,1,7)              119.1085         estimate D2E/DX2                !
 ! A4    A(1,2,3)              120.7273         estimate D2E/DX2                !
 ! A5    A(1,2,8)              119.8092         estimate D2E/DX2                !
 ! A6    A(3,2,8)              119.4629         estimate D2E/DX2                !
 ! A7    A(2,3,4)              118.4146         estimate D2E/DX2                !
 ! A8    A(2,3,26)             120.7645         estimate D2E/DX2                !
 ! A9    A(4,3,26)             120.764          estimate D2E/DX2                !
 ! A10   A(3,4,5)              120.7282         estimate D2E/DX2                !
 ! A11   A(3,4,9)              119.4622         estimate D2E/DX2                !
 ! A12   A(5,4,9)              119.809          estimate D2E/DX2                !
 ! A13   A(4,5,6)              121.1323         estimate D2E/DX2                !
 ! A14   A(4,5,10)             119.7597         estimate D2E/DX2                !
 ! A15   A(6,5,10)             119.1078         estimate D2E/DX2                !
 ! A16   A(1,6,5)              117.8638         estimate D2E/DX2                !
 ! A17   A(1,6,11)             121.0698         estimate D2E/DX2                !
 ! A18   A(5,6,11)             121.0662         estimate D2E/DX2                !
 ! A19   A(12,13,14)           108.8527         estimate D2E/DX2                !
 ! A20   A(12,13,18)           109.3198         estimate D2E/DX2                !
 ! A21   A(12,13,22)           109.0735         estimate D2E/DX2                !
 ! A22   A(14,13,18)           109.8858         estimate D2E/DX2                !
 ! A23   A(14,13,22)           109.8757         estimate D2E/DX2                !
 ! A24   A(18,13,22)           109.8111         estimate D2E/DX2                !
 ! A25   A(13,14,15)           111.2307         estimate D2E/DX2                !
 ! A26   A(13,14,16)           110.8384         estimate D2E/DX2                !
 ! A27   A(13,14,17)           111.3335         estimate D2E/DX2                !
 ! A28   A(15,14,16)           107.7938         estimate D2E/DX2                !
 ! A29   A(15,14,17)           107.7226         estimate D2E/DX2                !
 ! A30   A(16,14,17)           107.758          estimate D2E/DX2                !
 ! A31   A(13,18,19)           110.8746         estimate D2E/DX2                !
 ! A32   A(13,18,20)           111.2779         estimate D2E/DX2                !
 ! A33   A(13,18,21)           111.2498         estimate D2E/DX2                !
 ! A34   A(19,18,20)           107.7891         estimate D2E/DX2                !
 ! A35   A(19,18,21)           107.8117         estimate D2E/DX2                !
 ! A36   A(20,18,21)           107.6743         estimate D2E/DX2                !
 ! A37   A(13,22,23)           110.8597         estimate D2E/DX2                !
 ! A38   A(13,22,24)           111.2371         estimate D2E/DX2                !
 ! A39   A(13,22,25)           111.33           estimate D2E/DX2                !
 ! A40   A(23,22,24)           107.8065         estimate D2E/DX2                !
 ! A41   A(23,22,25)           107.7536         estimate D2E/DX2                !
 ! A42   A(24,22,25)           107.6889         estimate D2E/DX2                !
 ! A43   A(3,26,27)            115.4863         estimate D2E/DX2                !
 ! A44   A(3,26,28)            115.4853         estimate D2E/DX2                !
 ! A45   A(27,26,28)           111.9226         estimate D2E/DX2                !
 ! A46   L(6,11,12,5,-1)       179.9787         estimate D2E/DX2                !
 ! A47   L(11,12,13,14,-1)     179.9149         estimate D2E/DX2                !
 ! A48   L(6,11,12,5,-2)       179.9036         estimate D2E/DX2                !
 ! A49   L(11,12,13,14,-2)     179.7829         estimate D2E/DX2                !
 ! D1    D(6,1,2,3)              0.0467         estimate D2E/DX2                !
 ! D2    D(6,1,2,8)            179.7769         estimate D2E/DX2                !
 ! D3    D(7,1,2,3)            179.8476         estimate D2E/DX2                !
 ! D4    D(7,1,2,8)             -0.4222         estimate D2E/DX2                !
 ! D5    D(2,1,6,5)             -0.0875         estimate D2E/DX2                !
 ! D6    D(2,1,6,11)           179.7676         estimate D2E/DX2                !
 ! D7    D(7,1,6,5)           -179.8897         estimate D2E/DX2                !
 ! D8    D(7,1,6,11)            -0.0346         estimate D2E/DX2                !
 ! D9    D(1,2,3,4)              0.0058         estimate D2E/DX2                !
 ! D10   D(1,2,3,26)           177.2842         estimate D2E/DX2                !
 ! D11   D(8,2,3,4)           -179.7253         estimate D2E/DX2                !
 ! D12   D(8,2,3,26)            -2.4469         estimate D2E/DX2                !
 ! D13   D(2,3,4,5)             -0.015          estimate D2E/DX2                !
 ! D14   D(2,3,4,9)            179.7155         estimate D2E/DX2                !
 ! D15   D(26,3,4,5)          -177.2934         estimate D2E/DX2                !
 ! D16   D(26,3,4,9)             2.4371         estimate D2E/DX2                !
 ! D17   D(2,3,26,27)           24.7679         estimate D2E/DX2                !
 ! D18   D(2,3,26,28)          158.0349         estimate D2E/DX2                !
 ! D19   D(4,3,26,27)         -158.0179         estimate D2E/DX2                !
 ! D20   D(4,3,26,28)          -24.7509         estimate D2E/DX2                !
 ! D21   D(3,4,5,6)             -0.0282         estimate D2E/DX2                !
 ! D22   D(3,4,5,10)          -179.8509         estimate D2E/DX2                !
 ! D23   D(9,4,5,6)           -179.7578         estimate D2E/DX2                !
 ! D24   D(9,4,5,10)             0.4195         estimate D2E/DX2                !
 ! D25   D(4,5,6,1)              0.0783         estimate D2E/DX2                !
 ! D26   D(4,5,6,11)          -179.7768         estimate D2E/DX2                !
 ! D27   D(10,5,6,1)           179.9021         estimate D2E/DX2                !
 ! D28   D(10,5,6,11)            0.047          estimate D2E/DX2                !
 ! D29   D(1,6,13,14)         -166.5235         estimate D2E/DX2                !
 ! D30   D(1,6,13,18)           73.4101         estimate D2E/DX2                !
 ! D31   D(1,6,13,22)          -46.7071         estimate D2E/DX2                !
 ! D32   D(5,6,13,14)           13.2168         estimate D2E/DX2                !
 ! D33   D(5,6,13,18)         -106.8496         estimate D2E/DX2                !
 ! D34   D(5,6,13,22)          133.0333         estimate D2E/DX2                !
 ! D35   D(12,13,14,15)         60.063          estimate D2E/DX2                !
 ! D36   D(12,13,14,16)        179.9745         estimate D2E/DX2                !
 ! D37   D(12,13,14,17)        -60.091          estimate D2E/DX2                !
 ! D38   D(18,13,14,15)        179.7508         estimate D2E/DX2                !
 ! D39   D(18,13,14,16)        -60.3378         estimate D2E/DX2                !
 ! D40   D(18,13,14,17)         59.5968         estimate D2E/DX2                !
 ! D41   D(22,13,14,15)        -59.3183         estimate D2E/DX2                !
 ! D42   D(22,13,14,16)         60.5932         estimate D2E/DX2                !
 ! D43   D(22,13,14,17)       -179.4723         estimate D2E/DX2                !
 ! D44   D(12,13,18,19)        179.9671         estimate D2E/DX2                !
 ! D45   D(12,13,18,20)        -60.0718         estimate D2E/DX2                !
 ! D46   D(12,13,18,21)         59.9962         estimate D2E/DX2                !
 ! D47   D(14,13,18,19)         60.5645         estimate D2E/DX2                !
 ! D48   D(14,13,18,20)       -179.4744         estimate D2E/DX2                !
 ! D49   D(14,13,18,21)        -59.4064         estimate D2E/DX2                !
 ! D50   D(22,13,18,19)        -60.4053         estimate D2E/DX2                !
 ! D51   D(22,13,18,20)         59.5557         estimate D2E/DX2                !
 ! D52   D(22,13,18,21)        179.6238         estimate D2E/DX2                !
 ! D53   D(12,13,22,23)        179.9767         estimate D2E/DX2                !
 ! D54   D(12,13,22,24)        -60.0773         estimate D2E/DX2                !
 ! D55   D(12,13,22,25)         60.0359         estimate D2E/DX2                !
 ! D56   D(14,13,22,23)        -60.7771         estimate D2E/DX2                !
 ! D57   D(14,13,22,24)         59.1689         estimate D2E/DX2                !
 ! D58   D(14,13,22,25)        179.2821         estimate D2E/DX2                !
 ! D59   D(18,13,22,23)         60.1989         estimate D2E/DX2                !
 ! D60   D(18,13,22,24)       -179.8552         estimate D2E/DX2                !
 ! D61   D(18,13,22,25)        -59.742          estimate D2E/DX2                !
 --------------------------------------------------------------------------------
 Trust Radius=3.00D-01 FncErr=1.00D-07 GrdErr=1.00D-06
 Number of steps in this run= 148 maximum allowed number of steps= 168.
 GradGradGradGradGradGradGradGradGradGradGradGradGradGradGradGradGradGrad

                          Input orientation:                          
 ---------------------------------------------------------------------
 Center     Atomic     Atomic              Coordinates (Angstroms)
 Number     Number      Type              X           Y           Z
 ---------------------------------------------------------------------
    1          6             0        0.000000    0.000000    0.000000
    2          6             0        0.000000    0.000000    1.387611
    3          6             0        1.209483    0.000000    2.106530
    4          6             0        2.417329    0.000125    1.384851
    5          6             0        2.414186   -0.000066   -0.002754
    6          6             0        1.206255   -0.000984   -0.728625
    7          1             0       -0.942600   -0.002507   -0.538908
    8          1             0       -0.943843    0.004445    1.928363
    9          1             0        3.362396    0.004830    1.923459
   10          1             0        3.355544   -0.002418   -0.543829
   11          6             0        1.204669   -0.005934   -2.153725
   12          6             0        1.203762   -0.011187   -3.376157
   13         14             0        1.204099   -0.023703   -5.211138
   14          6             0        2.946429   -0.440267   -5.819320
   15          1             0        3.268223   -1.423718   -5.458338
   16          1             0        2.983521   -0.456948   -6.915794
   17          1             0        3.677455    0.298452   -5.471323
   18          6             0        0.690578    1.681723   -5.848749
   19          1             0        0.682777    1.702925   -6.945824
   20          1             0       -0.313629    1.950344   -5.501510
   21          1             0        1.381172    2.459400   -5.503333
   22          6             0       -0.019726   -1.331363   -5.820695
   23          1             0       -0.043239   -1.363491   -6.917207
   24          1             0        0.254818   -2.329862   -5.461966
   25          1             0       -1.036530   -1.119677   -5.470676
   26          7             0        1.211073    0.056719    3.498468
   27          1             0        0.372946   -0.287778    3.949342
   28          1             0        2.050379   -0.287446    3.947397
 ---------------------------------------------------------------------
                    Distance matrix (angstroms):
                    1          2          3          4          5
     1  C    0.000000
     2  C    1.387611   0.000000
     3  C    2.429057   1.407016   0.000000
     4  C    2.785909   2.417330   1.407023   0.000000
     5  C    2.414187   2.785930   2.429071   1.387608   0.000000
     6  C    1.409236   2.435879   2.835157   2.435873   1.409250
     7  H    1.085782   2.144756   3.410251   3.871689   3.399335
     8  H    2.146961   1.087783   2.160688   3.404834   3.873704
     9  H    3.873684   3.404830   2.160689   1.087784   2.146957
    10  H    3.399328   3.871710   3.410277   2.144775   1.085782
    11  C    2.467751   3.740632   4.260262   3.740602   2.467720
    12  C    3.584355   4.913518   5.482702   4.913254   3.584006
    13  Si   5.348493   6.707750   7.317709   6.706681   5.347162
    14  C    6.537566   7.798406   8.125880   7.236986   5.857432
    15  H    6.519334   7.718502   7.968226   7.041349   5.702593
    16  H    7.545754   8.834972   9.206430   8.332478   6.951475
    17  H    6.599100   7.788307   7.975200   6.977394   5.620517
    18  C    6.124783   7.461234   8.147633   7.624593   6.322571
    19  H    7.184052   8.533011   9.226185   8.678038   7.355554
    20  H    5.845410   7.166742   8.000374   7.660512   6.440605
    21  H    6.184090   7.445898   7.999259   7.387065   6.113302
    22  C    5.971047   7.330252   8.131689   7.722175   6.445519
    23  H    7.050442   8.416115   9.211746   8.765729   7.463748
    24  H    5.943590   7.239468   7.976326   7.548788   6.316155
    25  H    5.679469   7.025964   7.981999   7.757664   6.561947
    26  N    3.702592   2.434261   1.393093   2.434262   3.702601
    27  H    3.977336   2.604682   2.044153   3.292264   4.457409
    28  H    4.457423   3.292291   2.044143   2.604610   3.977264
                    6          7          8          9         10
     6  C    0.000000
     7  H    2.157214   0.000000
     8  H    3.417972   2.467281   0.000000
     9  H    3.417971   4.959466   4.306242   0.000000
    10  H    2.157218   4.298147   4.959486   2.467309   0.000000
    11  C    1.425110   2.686710   4.612988   4.612953   2.686640
    12  C    2.647553   3.557657   5.722795   5.722402   3.557010
    13  Si   4.482572   5.141838   7.455664   7.453962   5.139352
    14  C    5.397810   6.572589   8.680931   7.766709   5.309415
    15  H    5.352203   6.629605   8.622326   7.519345   5.116651
    16  H    6.453498   7.502374   9.687940   8.859412   6.398979
    17  H    5.356274   6.764924   8.729156   7.407312   4.947155
    18  C    5.414158   5.805025   8.122073   8.387956   6.170944
    19  H    6.467681   6.826340   9.180518   9.419558   7.144047
    20  H    5.375701   5.369976   7.706277   8.510485   6.469521
    21  H    5.374191   6.008862   8.164717   8.068916   5.878382
    22  C    5.403898   5.524022   7.917466   8.555471   6.403424
    23  H    6.458809   6.583603   8.995913   9.572254   7.350115
    24  H    5.360357   5.575562   7.842368   8.345797   6.262552
    25  H    5.363638   5.057591   7.484519   8.676883   6.694206
    26  N    4.227489   4.576267   2.666762   2.666746   4.576289
    27  H    4.760255   4.685769   2.429749   3.623069   5.400547
    28  H    4.760229   5.400560   3.623129   2.429637   4.685702
                   11         12         13         14         15
    11  C    0.000000
    12  C    1.222443   0.000000
    13  Si   3.057465   1.835024   0.000000
    14  C    4.081538   3.031508   1.891857   0.000000
    15  H    4.145942   3.254646   2.506343   1.095918   0.000000
    16  H    5.103433   3.986888   2.501978   1.097228   1.771970
    17  H    4.148948   3.256494   2.507782   1.095996   1.770172
    18  C    4.094592   3.040233   1.891754   3.097187   4.054681
    19  H    5.114370   3.994012   2.502430   3.314574   4.321231
    20  H    4.164123   3.266069   2.506926   4.055120   4.920957
    21  H    4.162800   3.264990   2.506499   3.310278   4.317591
    22  C    4.086878   3.035713   1.891899   3.097116   3.309145
    23  H    5.107935   3.990335   2.502310   3.315993   3.619075
    24  H    4.152989   3.259961   2.506475   3.308027   3.146700
    25  H    4.155185   3.261084   2.507775   4.055504   4.315494
    26  N    5.652544   6.874964   8.709980   9.491029   9.308487
    27  H    6.165924   7.377648   9.201899  10.103109   9.908452
    28  H    6.165887   7.377501   9.201332   9.808925   9.552074
                   16         17         18         19         20
    16  H    0.000000
    17  H    1.771629   0.000000
    18  C    3.312112   3.313205   0.000000
    19  H    3.155848   3.621436   1.097307   0.000000
    20  H    4.320469   4.319538   1.095976   1.772028   0.000000
    21  H    3.614921   3.153354   1.095908   1.772228   1.769602
    22  C    3.314112   4.055552   3.095805   3.311545   3.310266
    23  H    3.159605   4.323910   3.309595   3.151320   3.613697
    24  H    3.614865   4.315387   4.053678   4.318374   4.317969
    25  H    4.323007   4.922676   3.312655   3.619276   3.154134
    26  N   10.576496   9.305837   9.501685  10.586421   9.322560
    27  H   11.175638  10.000618   9.999121  11.079870   9.736487
    28  H   10.904513   9.576164  10.084204  11.157695   9.993902
                   21         22         23         24         25
    21  H    0.000000
    22  C    4.053779   0.000000
    23  H    4.317694   1.097235   0.000000
    24  H    4.920103   1.095929   1.772128   0.000000
    25  H    4.319276   1.095999   1.771588   1.769803   0.000000
    26  N    9.318489   9.502022  10.586623   9.321993   9.321007
    27  H    9.895280   9.833456  10.927591   9.631032   9.561141
    28  H    9.864548  10.039457  11.116687   9.794468   9.945940
                   26         27         28
    26  N    0.000000
    27  H    1.012137   0.000000
    28  H    1.012137   1.677434   0.000000
 Stoichiometry    C11H15NSi
 Framework group  C1[X(C11H15NSi)]
 Deg. of freedom    78
 Full point group                 C1
 Largest Abelian subgroup         C1      NOp   1
 Largest concise Abelian subgroup C1      NOp   1
                         Standard orientation:                         
 ---------------------------------------------------------------------
 Center     Atomic     Atomic              Coordinates (Angstroms)
 Number     Number      Type              X           Y           Z
 ---------------------------------------------------------------------
    1          6             0        2.005795   -1.208069    0.009148
    2          6             0        3.393402   -1.209023    0.005901
    3          6             0        4.113151   -0.000035    0.004454
    4          6             0        3.392305    1.208307    0.006503
    5          6             0        2.004702    1.206118    0.009558
    6          6             0        1.278000   -0.001313    0.010104
    7          1             0        1.466234   -2.150298    0.007719
    8          1             0        3.933513   -2.153238    0.008897
    9          1             0        3.931573    2.153003    0.010131
   10          1             0        1.464270    2.147848    0.008655
   11          6             0       -0.147109   -0.001918    0.008488
   12          6             0       -1.369550   -0.001984    0.006095
   13         14             0       -3.204555   -0.000383   -0.002127
   14          6             0       -3.812511    1.742446   -0.416927
   15          1             0       -3.453610    2.064185   -1.401158
   16          1             0       -4.908995    1.780296   -0.431035
   17          1             0       -3.462283    2.473088    0.321117
   18          6             0       -3.838527   -0.513800    1.704687
   19          1             0       -4.935554   -0.520851    1.728454
   20          1             0       -3.491351   -1.518298    1.972299
   21          1             0       -3.490817    0.176404    2.481688
   22          6             0       -3.818011   -1.223532   -1.308595
   23          1             0       -4.914612   -1.246285   -1.338161
   24          1             0       -3.461431   -0.949039   -2.307877
   25          1             0       -3.468198   -2.240618   -1.097926
   26          7             0        5.505218    0.000587    0.057916
   27          1             0        5.954708   -0.837782   -0.287798
   28          1             0        5.953918    0.839652   -0.287135
 ---------------------------------------------------------------------
 Rotational constants (GHZ):      1.9975729      0.2308013      0.2216927
 Standard basis: 6-31+G(d,p) (6D, 7F)
 There are   326 symmetry adapted basis functions of A   symmetry.
 Integral buffers will be    262144 words long.
 Raffenetti 2 integral format.
 Two-electron integral symmetry is turned on.
   326 basis functions,   545 primitive gaussians,   326 cartesian basis functions
    51 alpha electrons       51 beta electrons
       nuclear repulsion energy       770.6208090668 Hartrees.
 NAtoms=   28 NActive=   28 NUniq=   28 SFac= 7.50D-01 NAtFMM=   80 NAOKFM=F Big=F
 One-electron integrals computed using PRISM.
 NBasis=   326 RedAO= T  NBF=   326
 NBsUse=   324 1.00D-06 NBFU=   324
 Harris functional with IExCor=  402 diagonalized for initial guess.
 ExpMin= 3.31D-02 ExpMax= 1.61D+04 ExpMxC= 2.43D+03 IAcc=3 IRadAn=         5 AccDes= 0.00D+00
 HarFok:  IExCor= 402 AccDes= 0.00D+00 IRadAn=         5 IDoV=1
 ScaDFX=  1.000000  1.000000  1.000000  1.000000
 Initial guess orbital symmetries:
       Occupied  (A) (A) (A) (A) (A) (A) (A) (A) (A) (A) (A) (A)
                 (A) (A) (A) (A) (A) (A) (A) (A) (A) (A) (A) (A)
                 (A) (A) (A) (A) (A) (A) (A) (A) (A) (A) (A) (A)
                 (A) (A) (A) (A) (A) (A) (A) (A) (A) (A) (A) (A)
                 (A) (A) (A)
       Virtual   (A) (A) (A) (A) (A) (A) (A) (A) (A) (A) (A) (A)
                 (A) (A) (A) (A) (A) (A) (A) (A) (A) (A) (A) (A)
                 (A) (A) (A) (A) (A) (A) (A) (A) (A) (A) (A) (A)
                 (A) (A) (A) (A) (A) (A) (A) (A) (A) (A) (A) (A)
                 (A) (A) (A) (A) (A) (A) (A) (A) (A) (A) (A) (A)
                 (A) (A) (A) (A) (A) (A) (A) (A) (A) (A) (A) (A)
                 (A) (A) (A) (A) (A) (A) (A) (A) (A) (A) (A) (A)
                 (A) (A) (A) (A) (A) (A) (A) (A) (A) (A) (A) (A)
                 (A) (A) (A) (A) (A) (A) (A) (A) (A) (A) (A) (A)
                 (A) (A) (A) (A) (A) (A) (A) (A) (A) (A) (A) (A)
                 (A) (A) (A) (A) (A) (A) (A) (A) (A) (A) (A) (A)
                 (A) (A) (A) (A) (A) (A) (A) (A) (A) (A) (A) (A)
                 (A) (A) (A) (A) (A) (A) (A) (A) (A) (A) (A) (A)
                 (A) (A) (A) (A) (A) (A) (A) (A) (A) (A) (A) (A)
                 (A) (A) (A) (A) (A) (A) (A) (A) (A) (A) (A) (A)
                 (A) (A) (A) (A) (A) (A) (A) (A) (A) (A) (A) (A)
                 (A) (A) (A) (A) (A) (A) (A) (A) (A) (A) (A) (A)
                 (A) (A) (A) (A) (A) (A) (A) (A) (A) (A) (A) (A)
                 (A) (A) (A) (A) (A) (A) (A) (A) (A) (A) (A) (A)
                 (A) (A) (A) (A) (A) (A) (A) (A) (A) (A) (A) (A)
                 (A) (A) (A) (A) (A) (A) (A) (A) (A) (A) (A) (A)
                 (A) (A) (A) (A) (A) (A) (A) (A) (A) (A) (A) (A)
                 (A) (A) (A) (A) (A) (A) (A) (A) (A)
 The electronic state of the initial guess is 1-A.
 Requested convergence on RMS density matrix=1.00D-08 within 128 cycles.
 Requested convergence on MAX density matrix=1.00D-06.
 Requested convergence on             energy=1.00D-06.
 No special actions if energy rises.
 SCF Done:  E(RB+HF-LYP) =  -772.497062503     A.U. after   14 cycles
             Convg  =    0.5212D-08             -V/T =  2.0078
             S**2   =   0.0000

 **********************************************************************

            Population analysis using the SCF density.

 **********************************************************************

 Orbital symmetries:
       Occupied  (A) (A) (A) (A) (A) (A) (A) (A) (A) (A) (A) (A)
                 (A) (A) (A) (A) (A) (A) (A) (A) (A) (A) (A) (A)
                 (A) (A) (A) (A) (A) (A) (A) (A) (A) (A) (A) (A)
                 (A) (A) (A) (A) (A) (A) (A) (A) (A) (A) (A) (A)
                 (A) (A) (A)
       Virtual   (A) (A) (A) (A) (A) (A) (A) (A) (A) (A) (A) (A)
                 (A) (A) (A) (A) (A) (A) (A) (A) (A) (A) (A) (A)
                 (A) (A) (A) (A) (A) (A) (A) (A) (A) (A) (A) (A)
                 (A) (A) (A) (A) (A) (A) (A) (A) (A) (A) (A) (A)
                 (A) (A) (A) (A) (A) (A) (A) (A) (A) (A) (A) (A)
                 (A) (A) (A) (A) (A) (A) (A) (A) (A) (A) (A) (A)
                 (A) (A) (A) (A) (A) (A) (A) (A) (A) (A) (A) (A)
                 (A) (A) (A) (A) (A) (A) (A) (A) (A) (A) (A) (A)
                 (A) (A) (A) (A) (A) (A) (A) (A) (A) (A) (A) (A)
                 (A) (A) (A) (A) (A) (A) (A) (A) (A) (A) (A) (A)
                 (A) (A) (A) (A) (A) (A) (A) (A) (A) (A) (A) (A)
                 (A) (A) (A) (A) (A) (A) (A) (A) (A) (A) (A) (A)
                 (A) (A) (A) (A) (A) (A) (A) (A) (A) (A) (A) (A)
                 (A) (A) (A) (A) (A) (A) (A) (A) (A) (A) (A) (A)
                 (A) (A) (A) (A) (A) (A) (A) (A) (A) (A) (A) (A)
                 (A) (A) (A) (A) (A) (A) (A) (A) (A) (A) (A) (A)
                 (A) (A) (A) (A) (A) (A) (A) (A) (A) (A) (A) (A)
                 (A) (A) (A) (A) (A) (A) (A) (A) (A) (A) (A) (A)
                 (A) (A) (A) (A) (A) (A) (A) (A) (A) (A) (A) (A)
                 (A) (A) (A) (A) (A) (A) (A) (A) (A) (A) (A) (A)
                 (A) (A) (A) (A) (A) (A) (A) (A) (A) (A) (A) (A)
                 (A) (A) (A) (A) (A) (A) (A) (A) (A) (A) (A) (A)
                 (A) (A) (A) (A) (A) (A) (A) (A) (A)
 The electronic state is 1-A.
 Alpha  occ. eigenvalues --  -66.13075 -14.36146 -10.24519 -10.21076 -10.20319
 Alpha  occ. eigenvalues --  -10.20317 -10.19735 -10.19735 -10.18689 -10.16168
 Alpha  occ. eigenvalues --  -10.16147 -10.16114 -10.15973  -5.27349  -3.63326
 Alpha  occ. eigenvalues --   -3.63192  -3.63188  -0.93565  -0.85557  -0.77035
 Alpha  occ. eigenvalues --   -0.75693  -0.72003  -0.70216  -0.67544  -0.67511
 Alpha  occ. eigenvalues --   -0.62538  -0.62212  -0.54589  -0.52445  -0.52151
 Alpha  occ. eigenvalues --   -0.49120  -0.44519  -0.44475  -0.42918  -0.41731
 Alpha  occ. eigenvalues --   -0.40431  -0.40381  -0.40081  -0.38947  -0.38867
 Alpha  occ. eigenvalues --   -0.38800  -0.37773  -0.35432  -0.34671  -0.34339
 Alpha  occ. eigenvalues --   -0.30751  -0.30579  -0.27244  -0.26309  -0.26158
 Alpha  occ. eigenvalues --   -0.20642
 Alpha virt. eigenvalues --   -0.03123  -0.01842  -0.00780  -0.00409   0.01111
 Alpha virt. eigenvalues --    0.01769   0.02028   0.02455   0.03140   0.03860
 Alpha virt. eigenvalues --    0.04633   0.05202   0.06261   0.06469   0.06805
 Alpha virt. eigenvalues --    0.07225   0.07299   0.07646   0.08046   0.08707
 Alpha virt. eigenvalues --    0.09186   0.09715   0.10075   0.10487   0.10689
 Alpha virt. eigenvalues --    0.11004   0.11515   0.11829   0.12791   0.13212
 Alpha virt. eigenvalues --    0.13669   0.13758   0.13819   0.14518   0.14694
 Alpha virt. eigenvalues --    0.14909   0.15474   0.16220   0.16485   0.16676
 Alpha virt. eigenvalues --    0.17231   0.17724   0.18033   0.18235   0.18882
 Alpha virt. eigenvalues --    0.20022   0.20462   0.20796   0.20958   0.21338
 Alpha virt. eigenvalues --    0.21795   0.22463   0.22797   0.23161   0.23363
 Alpha virt. eigenvalues --    0.23838   0.24296   0.25542   0.25717   0.26012
 Alpha virt. eigenvalues --    0.26118   0.26823   0.27780   0.28443   0.28805
 Alpha virt. eigenvalues --    0.30108   0.31307   0.31625   0.32060   0.32546
 Alpha virt. eigenvalues --    0.32904   0.34110   0.34575   0.35856   0.37470
 Alpha virt. eigenvalues --    0.37738   0.38726   0.42253   0.42866   0.43855
 Alpha virt. eigenvalues --    0.45581   0.46076   0.48847   0.53520   0.55503
 Alpha virt. eigenvalues --    0.56070   0.57848   0.60997   0.66957   0.67398
 Alpha virt. eigenvalues --    0.68993   0.69409   0.70517   0.71395   0.71482
 Alpha virt. eigenvalues --    0.72022   0.73204   0.74608   0.75566   0.76616
 Alpha virt. eigenvalues --    0.77411   0.78291   0.78717   0.79456   0.79678
 Alpha virt. eigenvalues --    0.81767   0.82345   0.83442   0.83856   0.84400
 Alpha virt. eigenvalues --    0.84784   0.85539   0.87031   0.88269   0.88744
 Alpha virt. eigenvalues --    0.90067   0.91073   0.92275   0.92657   0.92912
 Alpha virt. eigenvalues --    0.93619   0.96259   0.96732   0.97360   0.98203
 Alpha virt. eigenvalues --    0.99973   1.01256   1.01734   1.01811   1.02475
 Alpha virt. eigenvalues --    1.04926   1.06380   1.07497   1.07908   1.08853
 Alpha virt. eigenvalues --    1.11585   1.13322   1.15616   1.16319   1.17540
 Alpha virt. eigenvalues --    1.18635   1.19519   1.23950   1.24676   1.26112
 Alpha virt. eigenvalues --    1.29218   1.29481   1.29646   1.30644   1.31714
 Alpha virt. eigenvalues --    1.33258   1.36018   1.39115   1.39526   1.40421
 Alpha virt. eigenvalues --    1.40713   1.43488   1.44595   1.47245   1.47557
 Alpha virt. eigenvalues --    1.48819   1.57220   1.58079   1.58994   1.63548
 Alpha virt. eigenvalues --    1.64059   1.65189   1.72766   1.73495   1.78512
 Alpha virt. eigenvalues --    1.79701   1.82674   1.83133   1.86566   1.89546
 Alpha virt. eigenvalues --    1.91873   1.93083   1.93195   1.95303   1.97688
 Alpha virt. eigenvalues --    1.99282   2.01368   2.03494   2.04763   2.05093
 Alpha virt. eigenvalues --    2.05251   2.05348   2.07833   2.11392   2.12057
 Alpha virt. eigenvalues --    2.12518   2.13171   2.13927   2.14019   2.14058
 Alpha virt. eigenvalues --    2.15656   2.17797   2.19446   2.20543   2.24862
 Alpha virt. eigenvalues --    2.27049   2.28463   2.32269   2.32457   2.34376
 Alpha virt. eigenvalues --    2.34858   2.36758   2.37123   2.37509   2.37886
 Alpha virt. eigenvalues --    2.39919   2.41314   2.44409   2.44908   2.47644
 Alpha virt. eigenvalues --    2.48862   2.49220   2.51121   2.55822   2.58368
 Alpha virt. eigenvalues --    2.58752   2.59453   2.65021   2.65493   2.65786
 Alpha virt. eigenvalues --    2.69289   2.69321   2.69959   2.78984   2.81519
 Alpha virt. eigenvalues --    2.81671   2.82344   2.82831   2.84324   2.85655
 Alpha virt. eigenvalues --    2.85737   2.86329   2.87230   2.87991   2.98988
 Alpha virt. eigenvalues --    3.06720   3.08454   3.13761   3.19931   3.23769
 Alpha virt. eigenvalues --    3.24187   3.25379   3.27784   3.31908   3.32328
 Alpha virt. eigenvalues --    3.34716   3.42610   3.44904   3.45529   3.46106
 Alpha virt. eigenvalues --    3.46317   3.46892   3.47046   3.51801   3.55338
 Alpha virt. eigenvalues --    3.84083   4.21665   4.28402   4.28933   4.30807
 Alpha virt. eigenvalues --    4.38111   4.45565   4.47823   4.48270   4.50243
 Alpha virt. eigenvalues --    4.51825   4.66721   4.95268
          Condensed to atoms (all electrons):
              1          2          3          4          5          6
     1  C   19.761206  -6.736271   0.595019   4.226092  -9.894343  -1.937175
     2  C   -6.736271  11.320188  -0.044743  -3.668745   4.040261   0.650752
     3  C    0.595019  -0.044743   5.801658  -0.106860   0.714819  -0.786108
     4  C    4.226092  -3.668745  -0.106860  11.247610  -6.862196   0.817387
     5  C   -9.894343   4.040261   0.714819  -6.862196  20.159265  -2.057216
     6  C   -1.937175   0.650752  -0.786108   0.817387  -2.057216   9.997546
     7  H    0.240071  -0.022745  -0.033653  -0.007585   0.037961   0.063884
     8  H   -0.019526   0.218226   0.068596   0.035685   0.007763   0.010250
     9  H    0.008322   0.033971   0.064650   0.211920  -0.010490   0.012488
    10  H    0.035057  -0.005235  -0.036371  -0.024322   0.241471   0.063670
    11  C    0.449031  -0.262979  -0.003280  -0.294898   0.504454  -0.947664
    12  C   -0.192239   0.076120  -0.046167   0.051406  -0.273848   0.247175
    13  Si  -0.028487  -0.011890   0.002858   0.009949   0.060540  -0.014013
    14  C    0.004170   0.001216  -0.000596   0.002858  -0.009739   0.003131
    15  H    0.000167  -0.000043   0.000011  -0.000007  -0.000371   0.000574
    16  H    0.000002  -0.000005   0.000000  -0.000032  -0.000198  -0.000150
    17  H   -0.000049  -0.000042   0.000021   0.000075   0.000607  -0.000142
    18  C    0.011363   0.001448   0.000314  -0.002885  -0.008751   0.001221
    19  H    0.000032   0.000004  -0.000001   0.000004   0.000020  -0.000346
    20  H    0.001531   0.000236  -0.000005   0.000015  -0.000606  -0.002288
    21  H   -0.000538   0.000051  -0.000014   0.000050   0.000472  -0.001307
    22  C    0.008345   0.005371  -0.000402  -0.000949  -0.006366  -0.005671
    23  H   -0.000053  -0.000012   0.000000  -0.000003  -0.000001  -0.000162
    24  H   -0.000620   0.000063  -0.000011  -0.000020   0.000175  -0.000447
    25  H    0.001786   0.000298   0.000008  -0.000014  -0.000476  -0.002150
    26  N    0.001826  -0.050549   0.053401  -0.047860   0.000854   0.000256
    27  H    0.068941  -0.168237   0.028551   0.107915  -0.042377  -0.003387
    28  H   -0.042152   0.106500   0.028509  -0.169346   0.071399  -0.003576
              7          8          9         10         11         12
     1  C    0.240071  -0.019526   0.008322   0.035057   0.449031  -0.192239
     2  C   -0.022745   0.218226   0.033971  -0.005235  -0.262979   0.076120
     3  C   -0.033653   0.068596   0.064650  -0.036371  -0.003280  -0.046167
     4  C   -0.007585   0.035685   0.211920  -0.024322  -0.294898   0.051406
     5  C    0.037961   0.007763  -0.010490   0.241471   0.504454  -0.273848
     6  C    0.063884   0.010250   0.012488   0.063670  -0.947664   0.247175
     7  H    0.568384  -0.005625   0.000016  -0.000167   0.014922   0.009264
     8  H   -0.005625   0.592327  -0.000166   0.000016  -0.004613   0.000093
     9  H    0.000016  -0.000166   0.592339  -0.005618  -0.004496   0.000094
    10  H   -0.000167   0.000016  -0.005618   0.568002   0.019962   0.008155
    11  C    0.014922  -0.004613  -0.004496   0.019962   6.064470   0.177039
    12  C    0.009264   0.000093   0.000094   0.008155   0.177039   6.635483
    13  Si   0.000513  -0.000062  -0.000064  -0.000081  -0.104265   0.398634
    14  C    0.000058   0.000000   0.000006   0.000147  -0.030356  -0.042932
    15  H    0.000000   0.000000   0.000000   0.000000  -0.002353  -0.009977
    16  H    0.000000   0.000000   0.000000   0.000000   0.003077   0.008471
    17  H    0.000000   0.000000   0.000000   0.000000  -0.001277  -0.011292
    18  C   -0.000091   0.000002   0.000001  -0.000001  -0.014139  -0.072359
    19  H    0.000000   0.000000   0.000000   0.000000   0.003286   0.009287
    20  H    0.000000   0.000000   0.000000   0.000000   0.001204  -0.012029
    21  H    0.000000   0.000000   0.000000   0.000000  -0.000445  -0.010105
    22  C   -0.000040   0.000003   0.000000   0.000044  -0.017990  -0.073157
    23  H    0.000000   0.000000   0.000000   0.000000   0.002867   0.010058
    24  H    0.000000   0.000000   0.000000   0.000000  -0.002364  -0.008360
    25  H    0.000000   0.000000   0.000000   0.000000   0.000418  -0.011726
    26  N   -0.000670  -0.018739  -0.018728  -0.000647  -0.009670   0.002139
    27  H   -0.000005   0.004861   0.000001   0.000003   0.000394   0.000006
    28  H    0.000003   0.000002   0.004869  -0.000005   0.000428   0.000006
             13         14         15         16         17         18
     1  C   -0.028487   0.004170   0.000167   0.000002  -0.000049   0.011363
     2  C   -0.011890   0.001216  -0.000043  -0.000005  -0.000042   0.001448
     3  C    0.002858  -0.000596   0.000011   0.000000   0.000021   0.000314
     4  C    0.009949   0.002858  -0.000007  -0.000032   0.000075  -0.002885
     5  C    0.060540  -0.009739  -0.000371  -0.000198   0.000607  -0.008751
     6  C   -0.014013   0.003131   0.000574  -0.000150  -0.000142   0.001221
     7  H    0.000513   0.000058   0.000000   0.000000   0.000000  -0.000091
     8  H   -0.000062   0.000000   0.000000   0.000000   0.000000   0.000002
     9  H   -0.000064   0.000006   0.000000   0.000000   0.000000   0.000001
    10  H   -0.000081   0.000147   0.000000   0.000000   0.000000  -0.000001
    11  C   -0.104265  -0.030356  -0.002353   0.003077  -0.001277  -0.014139
    12  C    0.398634  -0.042932  -0.009977   0.008471  -0.011292  -0.072359
    13  Si  11.978985   0.239889  -0.022358  -0.026407  -0.021320   0.251973
    14  C    0.239889   5.495219   0.388252   0.382978   0.387197  -0.066930
    15  H   -0.022358   0.388252   0.520390  -0.024048  -0.022359   0.009895
    16  H   -0.026407   0.382978  -0.024048   0.531046  -0.024072  -0.004925
    17  H   -0.021320   0.387197  -0.022359  -0.024072   0.520827  -0.002723
    18  C    0.251973  -0.066930   0.009895  -0.004925  -0.002723   5.492440
    19  H   -0.028120  -0.004858   0.000006   0.000347   0.000017   0.382965
    20  H   -0.023784   0.010076  -0.000018   0.000006   0.000002   0.389076
    21  H   -0.023313  -0.002404   0.000001   0.000015   0.000418   0.388964
    22  C    0.245915  -0.067972  -0.002250  -0.004500   0.010145  -0.073346
    23  H   -0.027169  -0.004685   0.000008   0.000352   0.000005  -0.004000
    24  H   -0.023721  -0.001963   0.000413   0.000008   0.000002   0.010205
    25  H   -0.022937   0.010188   0.000002   0.000004  -0.000018  -0.001766
    26  N    0.000061   0.000004   0.000000   0.000000   0.000000   0.000003
    27  H    0.000001   0.000000   0.000000   0.000000   0.000000   0.000000
    28  H    0.000001   0.000000   0.000000   0.000000   0.000000   0.000000
             19         20         21         22         23         24
     1  C    0.000032   0.001531  -0.000538   0.008345  -0.000053  -0.000620
     2  C    0.000004   0.000236   0.000051   0.005371  -0.000012   0.000063
     3  C   -0.000001  -0.000005  -0.000014  -0.000402   0.000000  -0.000011
     4  C    0.000004   0.000015   0.000050  -0.000949  -0.000003  -0.000020
     5  C    0.000020  -0.000606   0.000472  -0.006366  -0.000001   0.000175
     6  C   -0.000346  -0.002288  -0.001307  -0.005671  -0.000162  -0.000447
     7  H    0.000000   0.000000   0.000000  -0.000040   0.000000   0.000000
     8  H    0.000000   0.000000   0.000000   0.000003   0.000000   0.000000
     9  H    0.000000   0.000000   0.000000   0.000000   0.000000   0.000000
    10  H    0.000000   0.000000   0.000000   0.000044   0.000000   0.000000
    11  C    0.003286   0.001204  -0.000445  -0.017990   0.002867  -0.002364
    12  C    0.009287  -0.012029  -0.010105  -0.073157   0.010058  -0.008360
    13  Si  -0.028120  -0.023784  -0.023313   0.245915  -0.027169  -0.023721
    14  C   -0.004858   0.010076  -0.002404  -0.067972  -0.004685  -0.001963
    15  H    0.000006  -0.000018   0.000001  -0.002250   0.000008   0.000413
    16  H    0.000347   0.000006   0.000015  -0.004500   0.000352   0.000008
    17  H    0.000017   0.000002   0.000418   0.010145   0.000005   0.000002
    18  C    0.382965   0.389076   0.388964  -0.073346  -0.004000   0.010205
    19  H    0.531965  -0.024255  -0.024243  -0.003741   0.000318   0.000006
    20  H   -0.024255   0.521419  -0.022214  -0.001810   0.000011  -0.000001
    21  H   -0.024243  -0.022214   0.520744   0.010423   0.000006  -0.000018
    22  C   -0.003741  -0.001810   0.010423   5.508670   0.381306   0.388579
    23  H    0.000318   0.000011   0.000006   0.381306   0.531856  -0.024054
    24  H    0.000006  -0.000001  -0.000018   0.388579  -0.024054   0.520891
    25  H    0.000014   0.000400  -0.000001   0.387241  -0.024100  -0.022252
    26  N    0.000000   0.000000   0.000000   0.000014   0.000000   0.000000
    27  H    0.000000   0.000000   0.000000   0.000000   0.000000   0.000000
    28  H    0.000000   0.000000   0.000000   0.000000   0.000000   0.000000
             25         26         27         28
     1  C    0.001786   0.001826   0.068941  -0.042152
     2  C    0.000298  -0.050549  -0.168237   0.106500
     3  C    0.000008   0.053401   0.028551   0.028509
     4  C   -0.000014  -0.047860   0.107915  -0.169346
     5  C   -0.000476   0.000854  -0.042377   0.071399
     6  C   -0.002150   0.000256  -0.003387  -0.003576
     7  H    0.000000  -0.000670  -0.000005   0.000003
     8  H    0.000000  -0.018739   0.004861   0.000002
     9  H    0.000000  -0.018728   0.000001   0.004869
    10  H    0.000000  -0.000647   0.000003  -0.000005
    11  C    0.000418  -0.009670   0.000394   0.000428
    12  C   -0.011726   0.002139   0.000006   0.000006
    13  Si  -0.022937   0.000061   0.000001   0.000001
    14  C    0.010188   0.000004   0.000000   0.000000
    15  H    0.000002   0.000000   0.000000   0.000000
    16  H    0.000004   0.000000   0.000000   0.000000
    17  H   -0.000018   0.000000   0.000000   0.000000
    18  C   -0.001766   0.000003   0.000000   0.000000
    19  H    0.000014   0.000000   0.000000   0.000000
    20  H    0.000400   0.000000   0.000000   0.000000
    21  H   -0.000001   0.000000   0.000000   0.000000
    22  C    0.387241   0.000014   0.000000   0.000000
    23  H   -0.024100   0.000000   0.000000   0.000000
    24  H   -0.022252   0.000000   0.000000   0.000000
    25  H    0.522017   0.000000   0.000000   0.000000
    26  N    0.000000   7.011557   0.330678   0.330672
    27  H    0.000000   0.330678   0.421017  -0.037032
    28  H    0.000000   0.330672  -0.037032   0.420991
 Mulliken atomic charges:
              1
     1  C   -0.561509
     2  C    0.516791
     3  C   -0.300203
     4  C    0.474758
     5  C   -0.673082
     6  C   -0.106536
     7  H    0.135505
     8  H    0.110909
     9  H    0.110887
    10  H    0.135920
    11  C    0.459236
    12  C   -0.869236
    13  Si   1.188672
    14  C   -0.692953
    15  H    0.164064
    16  H    0.158033
    17  H    0.163978
    18  C   -0.687955
    19  H    0.157290
    20  H    0.163034
    21  H    0.163458
    22  C   -0.687864
    23  H    0.157450
    24  H    0.163489
    25  H    0.163064
    26  N   -0.584601
    27  H    0.288672
    28  H    0.288732
 Sum of Mulliken charges=   0.00000
 Atomic charges with hydrogens summed into heavy atoms:
              1
     1  C   -0.426004
     2  C    0.627699
     3  C   -0.300203
     4  C    0.585645
     5  C   -0.537162
     6  C   -0.106536
     7  H    0.000000
     8  H    0.000000
     9  H    0.000000
    10  H    0.000000
    11  C    0.459236
    12  C   -0.869236
    13  Si   1.188672
    14  C   -0.206878
    15  H    0.000000
    16  H    0.000000
    17  H    0.000000
    18  C   -0.204174
    19  H    0.000000
    20  H    0.000000
    21  H    0.000000
    22  C   -0.203861
    23  H    0.000000
    24  H    0.000000
    25  H    0.000000
    26  N   -0.007197
    27  H    0.000000
    28  H    0.000000
 Sum of Mulliken charges=   0.00000
 Electronic spatial extent (au):  <R**2>=  4958.4721
 Charge=     0.0000 electrons
 Dipole moment (field-independent basis, Debye):
    X=     2.4943    Y=     0.0023    Z=    -1.0122  Tot=     2.6919
 Quadrupole moment (field-independent basis, Debye-Ang):
   XX=   -63.8073   YY=   -81.5913   ZZ=   -92.3122
   XY=    -0.0169   XZ=    -6.5400   YZ=     0.0024
 Traceless Quadrupole moment (field-independent basis, Debye-Ang):
   XX=    15.4296   YY=    -2.3544   ZZ=   -13.0753
   XY=    -0.0169   XZ=    -6.5400   YZ=     0.0024
 Octapole moment (field-independent basis, Debye-Ang**2):
  XXX=   127.1284  YYY=    -2.9044  ZZZ=    -3.0116  XYY=    29.5830
  XXY=     0.1848  XXZ=   -41.3245  XZZ=    -7.1334  YZZ=     2.8852
  YYZ=     1.8110  XYZ=     0.0009
 Hexadecapole moment (field-independent basis, Debye-Ang**3):
 XXXX= -5005.4822 YYYY=  -617.5703 ZZZZ=  -389.4950 XXXY=    -1.0636
 XXXZ=  -256.5877 YYYX=    10.7912 YYYZ=     0.0410 ZZZX=     3.8246
 ZZZY=    -0.0661 XXYY= -1018.9619 XXZZ= -1140.1743 YYZZ=  -179.3170
 XXYZ=     0.0741 YYXZ=   -13.5988 ZZXY=   -10.7705
 N-N= 7.706208090668D+02 E-N=-3.348105475609D+03  KE= 7.665159268662D+02
 ***** Axes restored to original set *****
 -------------------------------------------------------------------
 Center     Atomic                   Forces (Hartrees/Bohr)
 Number     Number              X              Y              Z
 -------------------------------------------------------------------
    1          6          -0.000910018   -0.000117168   -0.001498683
    2          6          -0.000493034    0.000168992    0.001857372
    3          6          -0.000006206    0.000146069   -0.001702888
    4          6           0.000499871    0.000175538    0.001854560
    5          6           0.000903594   -0.000100999   -0.001494168
    6          6          -0.000005164   -0.000072704    0.000483312
    7          1           0.000165001    0.000022754    0.000195082
    8          1           0.000203129    0.000056505   -0.000310609
    9          1          -0.000203161    0.000049734   -0.000310547
   10          1          -0.000164118    0.000015188    0.000191353
   11          6           0.000012861    0.000169506    0.001309193
   12          6           0.000008789   -0.000054829   -0.001330455
   13         14           0.000019055   -0.000028718   -0.002683199
   14          6           0.000648703   -0.000168637   -0.000114155
   15          1          -0.000242261    0.000224629    0.000101909
   16          1          -0.000301929    0.000076083    0.000310381
   17          1          -0.000311428   -0.000106168    0.000102464
   18          6          -0.000188785    0.000655921   -0.000155186
   19          1           0.000089583   -0.000303609    0.000316960
   20          1           0.000256094   -0.000216874    0.000112444
   21          1          -0.000092774   -0.000319934    0.000111568
   22          6          -0.000466998   -0.000491282   -0.000128515
   23          1           0.000202475    0.000237509    0.000307386
   24          1           0.000056557    0.000327430    0.000106052
   25          1           0.000316605    0.000088879    0.000109484
   26          7           0.000005587   -0.002283593    0.002220278
   27          1           0.000507350    0.000926532    0.000019042
   28          1          -0.000509378    0.000923246    0.000019564
 -------------------------------------------------------------------
 Cartesian Forces:  Max     0.002683199 RMS     0.000715409

 GradGradGradGradGradGradGradGradGradGradGradGradGradGradGradGradGradGrad
 Berny optimization.
 Internal  Forces:  Max     0.002833078 RMS     0.000486817
 Search for a local minimum.
 Step number   1 out of a maximum of 148
 All quantities printed in internal units (Hartrees-Bohrs-Radians)
 Second derivative matrix not updated -- first step.
     Eigenvalues ---    0.00230   0.00875   0.00875   0.00877   0.01253
     Eigenvalues ---    0.01783   0.01938   0.01981   0.02055   0.02071
     Eigenvalues ---    0.02117   0.02118   0.02156   0.02163   0.04201
     Eigenvalues ---    0.05126   0.05598   0.05690   0.05817   0.05818
     Eigenvalues ---    0.05823   0.05860   0.05860   0.05864   0.14821
     Eigenvalues ---    0.15023   0.16000   0.16000   0.16000   0.16000
     Eigenvalues ---    0.16000   0.16000   0.16000   0.16000   0.16000
     Eigenvalues ---    0.16000   0.16000   0.16000   0.16000   0.16000
     Eigenvalues ---    0.16000   0.20034   0.20037   0.20042   0.20361
     Eigenvalues ---    0.22000   0.22950   0.23454   0.23541   0.23994
     Eigenvalues ---    0.24863   0.24969   0.25000   0.25000   0.33982
     Eigenvalues ---    0.33990   0.33991   0.34128   0.34129   0.34131
     Eigenvalues ---    0.34136   0.34138   0.34139   0.35070   0.35070
     Eigenvalues ---    0.35305   0.35305   0.40820   0.41556   0.41700
     Eigenvalues ---    0.44302   0.44307   0.45617   0.45617   0.46052
     Eigenvalues ---    0.46785   0.47737   0.943091000.000001000.00000
     Eigenvalues --- 1000.000001000.000001000.000001000.000001000.00000
     Eigenvalues --- 1000.000001000.000001000.000001000.000001000.00000
     Eigenvalues --- 1000.000001000.000001000.000001000.000001000.00000
     Eigenvalues --- 1000.000001000.000001000.000001000.000001000.00000
     Eigenvalues --- 1000.000001000.000001000.000001000.000001000.00000
     Eigenvalues --- 1000.000001000.000001000.000001000.000001000.00000
     Eigenvalues --- 1000.000001000.000001000.000001000.000001000.00000
     Eigenvalues --- 1000.000001000.000001000.000001000.000001000.00000
     Eigenvalues --- 1000.000001000.000001000.000001000.000001000.00000
     Eigenvalues --- 1000.000001000.000001000.000001000.000001000.00000
     Eigenvalues --- 1000.000001000.000001000.000001000.000001000.00000
     Eigenvalues --- 1000.000001000.000001000.00000
 RFO step:  Lambda=-1.23379244D-04.
 Linear search not attempted -- first point.
 Iteration  1 RMS(Cart)=  0.00670346 RMS(Int)=  0.00005211
 Iteration  2 RMS(Cart)=  0.00004922 RMS(Int)=  0.00002709
 Iteration  3 RMS(Cart)=  0.00000001 RMS(Int)=  0.00002709
 Variable       Old X    -DE/DX   Delta X   Delta X   Delta X     New X
                                 (Linear)    (Quad)   (Total)
    R1        2.62221   0.00182   0.00000   0.00382   0.00382   2.62602
    R2        2.66307   0.00083   0.00000   0.00192   0.00192   2.66499
    R3        2.05183  -0.00024   0.00000  -0.00068  -0.00068   2.05115
    R4        2.65887   0.00046   0.00000   0.00101   0.00101   2.65988
    R5        2.05561  -0.00033   0.00000  -0.00094  -0.00094   2.05467
    R6        2.65889   0.00047   0.00000   0.00102   0.00102   2.65991
    R7        2.63256   0.00224   0.00000   0.00478   0.00478   2.63735
    R8        2.62220   0.00182   0.00000   0.00382   0.00382   2.62602
    R9        2.05561  -0.00033   0.00000  -0.00094  -0.00094   2.05467
   R10        2.66310   0.00083   0.00000   0.00191   0.00192   2.66501
   R11        2.05183  -0.00024   0.00000  -0.00067  -0.00067   2.05116
   R12        2.69307   0.00152   0.00000   0.00365   0.00365   2.69672
   R13        2.31008   0.00283   0.00000   0.00300   0.00300   2.31309
   R14        3.46769   0.00150   0.00000   0.00638   0.00638   3.47407
   R15        3.57509  -0.00033   0.00000  -0.00162  -0.00162   3.57347
   R16        3.57490  -0.00031   0.00000  -0.00155  -0.00155   3.57335
   R17        3.57517  -0.00031   0.00000  -0.00156  -0.00156   3.57361
   R18        2.07099  -0.00024   0.00000  -0.00071  -0.00071   2.07027
   R19        2.07346  -0.00032   0.00000  -0.00095  -0.00095   2.07251
   R20        2.07113  -0.00024   0.00000  -0.00071  -0.00071   2.07042
   R21        2.07361  -0.00032   0.00000  -0.00095  -0.00095   2.07266
   R22        2.07109  -0.00025   0.00000  -0.00073  -0.00073   2.07036
   R23        2.07097  -0.00025   0.00000  -0.00074  -0.00074   2.07023
   R24        2.07347  -0.00032   0.00000  -0.00093  -0.00093   2.07254
   R25        2.07101  -0.00025   0.00000  -0.00073  -0.00073   2.07028
   R26        2.07114  -0.00024   0.00000  -0.00072  -0.00072   2.07042
   R27        1.91266  -0.00073   0.00000  -0.00159  -0.00159   1.91107
   R28        1.91266  -0.00073   0.00000  -0.00159  -0.00159   1.91107
    A1        2.11418   0.00003   0.00000   0.00017   0.00017   2.11435
    A2        2.09016  -0.00010   0.00000  -0.00064  -0.00064   2.08952
    A3        2.07884   0.00008   0.00000   0.00048   0.00048   2.07931
    A4        2.10709   0.00012   0.00000   0.00046   0.00046   2.10755
    A5        2.09107  -0.00023   0.00000  -0.00131  -0.00131   2.08975
    A6        2.08502   0.00011   0.00000   0.00085   0.00085   2.08587
    A7        2.06673  -0.00007   0.00000  -0.00049  -0.00049   2.06623
    A8        2.10774   0.00004   0.00000   0.00015   0.00015   2.10788
    A9        2.10773   0.00004   0.00000   0.00015   0.00015   2.10788
   A10        2.10711   0.00012   0.00000   0.00046   0.00046   2.10757
   A11        2.08501   0.00011   0.00000   0.00085   0.00085   2.08586
   A12        2.09106  -0.00023   0.00000  -0.00132  -0.00132   2.08975
   A13        2.11416   0.00003   0.00000   0.00017   0.00017   2.11432
   A14        2.09020  -0.00010   0.00000  -0.00062  -0.00062   2.08958
   A15        2.07882   0.00007   0.00000   0.00046   0.00046   2.07928
   A16        2.05711  -0.00022   0.00000  -0.00078  -0.00078   2.05634
   A17        2.11307   0.00010   0.00000   0.00035   0.00035   2.11341
   A18        2.11300   0.00012   0.00000   0.00043   0.00043   2.11344
   A19        1.89984  -0.00010   0.00000  -0.00183  -0.00183   1.89801
   A20        1.90799  -0.00009   0.00000  -0.00184  -0.00183   1.90616
   A21        1.90369  -0.00009   0.00000  -0.00188  -0.00188   1.90182
   A22        1.91787   0.00010   0.00000   0.00190   0.00189   1.91976
   A23        1.91769   0.00010   0.00000   0.00191   0.00190   1.91959
   A24        1.91657   0.00008   0.00000   0.00166   0.00166   1.91822
   A25        1.94134  -0.00022   0.00000  -0.00148  -0.00148   1.93986
   A26        1.93450  -0.00031   0.00000  -0.00171  -0.00171   1.93278
   A27        1.94314  -0.00021   0.00000  -0.00142  -0.00142   1.94171
   A28        1.88136   0.00030   0.00000   0.00208   0.00208   1.88343
   A29        1.88011   0.00019   0.00000   0.00080   0.00079   1.88091
   A30        1.88073   0.00029   0.00000   0.00202   0.00202   1.88275
   A31        1.93513  -0.00032   0.00000  -0.00175  -0.00175   1.93337
   A32        1.94217  -0.00022   0.00000  -0.00149  -0.00149   1.94067
   A33        1.94168  -0.00021   0.00000  -0.00139  -0.00139   1.94029
   A34        1.88127   0.00030   0.00000   0.00209   0.00209   1.88336
   A35        1.88167   0.00030   0.00000   0.00214   0.00214   1.88381
   A36        1.87927   0.00018   0.00000   0.00069   0.00069   1.87996
   A37        1.93487  -0.00031   0.00000  -0.00170  -0.00170   1.93316
   A38        1.94145  -0.00021   0.00000  -0.00140  -0.00140   1.94005
   A39        1.94308  -0.00022   0.00000  -0.00149  -0.00150   1.94158
   A40        1.88158   0.00030   0.00000   0.00213   0.00213   1.88371
   A41        1.88065   0.00030   0.00000   0.00203   0.00203   1.88268
   A42        1.87953   0.00018   0.00000   0.00071   0.00071   1.88024
   A43        2.01562   0.00067   0.00000   0.00897   0.00883   2.02444
   A44        2.01560   0.00067   0.00000   0.00898   0.00883   2.02443
   A45        1.95342  -0.00016   0.00000   0.00579   0.00559   1.95901
   A46        3.14122   0.00005   0.00000   0.00022   0.00022   3.14144
   A47        3.14011   0.00004   0.00000   0.00022   0.00022   3.14033
   A48        3.13991  -0.00006   0.00000  -0.00021  -0.00021   3.13970
   A49        3.13780  -0.00001   0.00000  -0.00001  -0.00001   3.13779
    D1        0.00082  -0.00004   0.00000  -0.00181  -0.00181  -0.00100
    D2        3.13770  -0.00004   0.00000  -0.00202  -0.00202   3.13568
    D3        3.13893   0.00001   0.00000   0.00040   0.00040   3.13933
    D4       -0.00737   0.00000   0.00000   0.00019   0.00019  -0.00718
    D5       -0.00153   0.00001   0.00000   0.00031   0.00031  -0.00121
    D6        3.13754   0.00006   0.00000   0.00315   0.00315   3.14068
    D7       -3.13967  -0.00003   0.00000  -0.00188  -0.00188  -3.14155
    D8       -0.00060   0.00001   0.00000   0.00095   0.00095   0.00035
    D9        0.00010   0.00007   0.00000   0.00334   0.00334   0.00344
   D10        3.09419  -0.00002   0.00000  -0.00116  -0.00116   3.09304
   D11       -3.13680   0.00007   0.00000   0.00355   0.00355  -3.13325
   D12       -0.04271  -0.00002   0.00000  -0.00095  -0.00095  -0.04365
   D13       -0.00026  -0.00007   0.00000  -0.00346  -0.00346  -0.00372
   D14        3.13663  -0.00007   0.00000  -0.00355  -0.00354   3.13308
   D15       -3.09435   0.00002   0.00000   0.00104   0.00104  -3.09332
   D16        0.04254   0.00002   0.00000   0.00095   0.00095   0.04349
   D17        0.43228  -0.00056   0.00000  -0.01214  -0.01221   0.42008
   D18        2.75823   0.00065   0.00000   0.01672   0.01679   2.77502
   D19       -2.75793  -0.00065   0.00000  -0.01677  -0.01683  -2.77476
   D20       -0.43198   0.00056   0.00000   0.01210   0.01216  -0.41982
   D21       -0.00049   0.00004   0.00000   0.00206   0.00206   0.00156
   D22       -3.13899  -0.00001   0.00000  -0.00031  -0.00031  -3.13930
   D23       -3.13736   0.00005   0.00000   0.00213   0.00213  -3.13523
   D24        0.00732   0.00000   0.00000  -0.00023  -0.00023   0.00709
   D25        0.00137  -0.00002   0.00000  -0.00043  -0.00043   0.00093
   D26       -3.13770  -0.00006   0.00000  -0.00327  -0.00327  -3.14096
   D27        3.13988   0.00003   0.00000   0.00191   0.00191  -3.14139
   D28        0.00082  -0.00001   0.00000  -0.00092  -0.00092  -0.00010
   D29       -2.90638   0.00000   0.00000   0.00358   0.00357  -2.90281
   D30        1.28125  -0.00002   0.00000   0.00339   0.00339   1.28463
   D31       -0.81519   0.00002   0.00000   0.00372   0.00372  -0.81147
   D32        0.23068   0.00003   0.00000   0.00643   0.00643   0.23711
   D33       -1.86488   0.00001   0.00000   0.00624   0.00624  -1.85863
   D34        2.32187   0.00004   0.00000   0.00658   0.00658   2.32845
   D35        1.04830  -0.00003   0.00000  -0.00027  -0.00027   1.04803
   D36        3.14115   0.00000   0.00000   0.00023   0.00023   3.14138
   D37       -1.04879   0.00003   0.00000   0.00069   0.00069  -1.04810
   D38        3.13724  -0.00014   0.00000  -0.00249  -0.00249   3.13475
   D39       -1.05309  -0.00011   0.00000  -0.00199  -0.00199  -1.05509
   D40        1.04016  -0.00008   0.00000  -0.00154  -0.00154   1.03862
   D41       -1.03530   0.00009   0.00000   0.00200   0.00200  -1.03330
   D42        1.05755   0.00012   0.00000   0.00250   0.00250   1.06005
   D43       -3.13238   0.00014   0.00000   0.00295   0.00295  -3.12943
   D44        3.14102   0.00000   0.00000   0.00013   0.00013   3.14115
   D45       -1.04845   0.00003   0.00000   0.00060   0.00060  -1.04785
   D46        1.04713  -0.00003   0.00000  -0.00047  -0.00047   1.04666
   D47        1.05705   0.00012   0.00000   0.00235   0.00235   1.05940
   D48       -3.13242   0.00015   0.00000   0.00282   0.00282  -3.12960
   D49       -1.03684   0.00009   0.00000   0.00175   0.00175  -1.03509
   D50       -1.05427  -0.00012   0.00000  -0.00228  -0.00228  -1.05655
   D51        1.03944  -0.00009   0.00000  -0.00181  -0.00181   1.03763
   D52        3.13503  -0.00015   0.00000  -0.00288  -0.00288   3.13214
   D53        3.14119  -0.00001   0.00000  -0.00037  -0.00037   3.14082
   D54       -1.04855   0.00003   0.00000   0.00026   0.00026  -1.04829
   D55        1.04782  -0.00003   0.00000  -0.00079  -0.00079   1.04703
   D56       -1.06076  -0.00012   0.00000  -0.00260  -0.00260  -1.06336
   D57        1.03269  -0.00009   0.00000  -0.00198  -0.00198   1.03071
   D58        3.12906  -0.00015   0.00000  -0.00303  -0.00303   3.12603
   D59        1.05067   0.00011   0.00000   0.00202   0.00203   1.05269
   D60       -3.13907   0.00015   0.00000   0.00265   0.00265  -3.13641
   D61       -1.04269   0.00009   0.00000   0.00160   0.00160  -1.04110
         Item               Value     Threshold  Converged?
 Maximum Force            0.002833     0.000450     NO 
 RMS     Force            0.000487     0.000300     NO 
 Maximum Displacement     0.032781     0.001800     NO 
 RMS     Displacement     0.006687     0.001200     NO 
 Predicted change in Energy=-6.233134D-05
 GradGradGradGradGradGradGradGradGradGradGradGradGradGradGradGradGradGrad

                          Input orientation:                          
 ---------------------------------------------------------------------
 Center     Atomic     Atomic              Coordinates (Angstroms)
 Number     Number      Type              X           Y           Z
 ---------------------------------------------------------------------
    1          6             0       -0.000383   -0.009156    0.000213
    2          6             0       -0.000422   -0.007320    1.389842
    3          6             0        1.209167   -0.004223    2.109620
    4          6             0        2.417462    0.001229    1.387657
    5          6             0        2.414963   -0.000951   -0.001969
    6          6             0        1.206632   -0.006774   -0.729117
    7          1             0       -0.942999   -0.013671   -0.537930
    8          1             0       -0.944563   -0.003642    1.929075
    9          1             0        3.362516    0.011742    1.925202
   10          1             0        3.356597    0.001170   -0.541848
   11          6             0        1.205333   -0.009776   -2.156156
   12          6             0        1.204413   -0.013485   -3.380183
   13         14             0        1.204331   -0.023614   -5.218554
   14          6             0        2.946168   -0.442163   -5.824111
   15          1             0        3.264443   -1.426160   -5.462638
   16          1             0        2.983159   -0.457258   -6.920110
   17          1             0        3.676519    0.295250   -5.473127
   18          6             0        0.693057    1.683771   -5.850274
   19          1             0        0.684895    1.706456   -6.946812
   20          1             0       -0.310006    1.951529   -5.500294
   21          1             0        1.385347    2.458106   -5.501991
   22          6             0       -0.022073   -1.328672   -5.825932
   23          1             0       -0.046269   -1.359188   -6.921981
   24          1             0        0.252301   -2.326631   -5.466744
   25          1             0       -1.036953   -1.114429   -5.473083
   26          7             0        1.210214    0.055824    3.503952
   27          1             0        0.372245   -0.276248    3.962489
   28          1             0        2.051429   -0.270099    3.960951
 ---------------------------------------------------------------------
                    Distance matrix (angstroms):
                    1          2          3          4          5
     1  C    0.000000
     2  C    1.389630   0.000000
     3  C    2.431591   1.407550   0.000000
     4  C    2.787666   2.417900   1.407564   0.000000
     5  C    2.415361   2.787699   2.431617   1.389630   0.000000
     6  C    1.410253   2.438641   2.838740   2.438628   1.410263
     7  H    1.085423   2.145879   3.411954   3.873088   3.400489
     8  H    2.147560   1.087285   2.161285   3.405344   3.874965
     9  H    3.874933   3.405337   2.161290   1.087286   2.147557
    10  H    3.400478   3.873123   3.412004   2.145918   1.085426
    11  C    2.470562   3.745391   4.265781   3.745396   2.470588
    12  C    3.588680   4.919838   5.489813   4.919756   3.588582
    13  Si   5.356032   6.717336   7.328202   6.716721   5.355269
    14  C    6.541590   7.804652   8.133452   7.244703   5.862950
    15  H    6.519948   7.721977   7.974030   7.048501   5.707166
    16  H    7.549383   8.840787   9.213485   8.339618   6.956417
    17  H    6.600737   7.791777   7.979697   6.981550   5.622529
    18  C    6.129850   7.467261   8.153258   7.628379   6.325024
    19  H    7.188469   8.538530   9.231481   8.681760   7.357936
    20  H    5.847711   7.169861   8.002727   7.660719   6.439659
    21  H    6.187235   7.449566   8.001920   7.387067   6.112063
    22  C    5.973739   7.335791   8.138986   7.730190   6.451398
    23  H    7.052762   8.421167   9.218561   8.773300   7.469206
    24  H    5.943245   7.242641   7.981884   7.555771   6.320575
    25  H    5.679179   7.028501   7.985925   7.761922   6.564195
    26  N    3.707554   2.437025   1.395625   2.437034   3.707577
    27  H    3.988712   2.613372   2.051234   3.299949   4.468267
    28  H    4.468273   3.299961   2.051224   2.613319   3.988650
                    6          7          8          9         10
     6  C    0.000000
     7  H    2.158127   0.000000
     8  H    3.419596   2.467026   0.000000
     9  H    3.419588   4.960354   4.307108   0.000000
    10  H    2.158120   4.299623   4.960389   2.467080   0.000000
    11  C    1.427042   2.689610   4.616406   4.616425   2.689618
    12  C    2.651075   3.562271   5.727688   5.727578   3.562058
    13  Si   4.489469   5.149696   7.463696   7.462725   5.148247
    14  C    5.401343   6.576696   8.685734   7.773752   5.316699
    15  H    5.353080   6.629513   8.624193   7.527108   5.124445
    16  H    6.456576   7.506244   9.692309   8.865857   6.405610
    17  H    5.356976   6.766945   8.731342   7.410415   4.950389
    18  C    5.417375   5.811970   8.126958   8.389262   6.172923
    19  H    6.470479   6.832470   9.184821   9.420952   7.146296
    20  H    5.375804   5.374732   7.708494   8.508124   6.467925
    21  H    5.374746   6.014380   8.167583   8.065797   5.875830
    22  C    5.406907   5.526327   7.921289   8.563423   6.411352
    23  H    6.461450   6.585639   8.999201   9.579765   7.357728
    24  H    5.360745   5.574202   7.843909   8.353579   6.269762
    25  H    5.363374   5.057294   7.485608   8.680910   6.698128
    26  N    4.233534   4.580171   2.669614   2.669606   4.580224
    27  H    4.772838   4.696018   2.437841   3.629765   5.410395
    28  H    4.772814   5.410386   3.629805   2.437756   4.695982
                   11         12         13         14         15
    11  C    0.000000
    12  C    1.224033   0.000000
    13  Si   3.062430   1.838400   0.000000
    14  C    4.083057   3.031544   1.890999   0.000000
    15  H    4.144744   3.252076   2.504151   1.095542   0.000000
    16  H    5.104524   3.986472   2.499513   1.096727   1.772602
    17  H    4.147541   3.253774   2.505633   1.095619   1.770077
    18  C    4.095979   3.040315   1.890935   3.097869   4.053882
    19  H    5.115339   3.993612   2.499966   3.315173   4.320894
    20  H    4.162478   3.263374   2.504752   4.054292   4.918017
    21  H    4.161425   3.262448   2.504404   3.309303   4.315099
    22  C    4.088186   3.035733   1.891071   3.097799   3.307971
    23  H    5.108865   3.989919   2.499884   3.316765   3.618699
    24  H    4.151636   3.257437   2.504365   3.306939   3.143861
    25  H    4.153325   3.258225   2.505598   4.054679   4.312690
    26  N    5.660491   6.884487   8.722871   9.501278   9.317504
    27  H    6.180846   7.394348   9.222134  10.120778   9.925731
    28  H    6.180828   7.394290   9.221803   9.827390   9.571411
                   16         17         18         19         20
    16  H    0.000000
    17  H    1.772223   0.000000
    18  C    3.312570   3.312292   0.000000
    19  H    3.156642   3.621196   1.096803   0.000000
    20  H    4.320077   4.316987   1.095590   1.772655   0.000000
    21  H    3.614335   3.150912   1.095518   1.772884   1.769419
    22  C    3.314817   4.054772   3.096259   3.311824   3.308876
    23  H    3.160841   4.323828   3.309797   3.151728   3.612699
    24  H    3.614472   4.312722   4.052738   4.317815   4.315085
    25  H    4.322854   4.919758   3.311365   3.618568   3.151078
    26  N   10.586202   9.312784   9.508902  10.593348   9.326372
    27  H   11.192882  10.013775  10.011739  11.092417   9.745394
    28  H   10.922483   9.589701  10.095688  11.169309  10.001357
                   21         22         23         24         25
    21  H    0.000000
    22  C    4.052833   0.000000
    23  H    4.317132   1.096741   0.000000
    24  H    4.917188   1.095544   1.772795   0.000000
    25  H    4.316408   1.095621   1.772193   1.769647   0.000000
    26  N    9.322481   9.512208  10.596277   9.330975   9.327723
    27  H    9.903507   9.852729  10.946214   9.650332   9.576973
    28  H    9.870867  10.059973  11.136635   9.815682   9.962529
                   26         27         28
    26  N    0.000000
    27  H    1.011296   0.000000
    28  H    1.011294   1.679196   0.000000
 Stoichiometry    C11H15NSi
 Framework group  C1[X(C11H15NSi)]
 Deg. of freedom    78
 Full point group                 C1
 Largest Abelian subgroup         C1      NOp   1
 Largest concise Abelian subgroup C1      NOp   1
                         Standard orientation:                         
 ---------------------------------------------------------------------
 Center     Atomic     Atomic              Coordinates (Angstroms)
 Number     Number      Type              X           Y           Z
 ---------------------------------------------------------------------
    1          6             0        2.007125   -1.208394    0.006153
    2          6             0        3.396754   -1.209332    0.005118
    3          6             0        4.117316   -0.000207    0.002833
    4          6             0        3.396144    1.208569    0.005885
    5          6             0        2.006515    1.206967    0.006584
    6          6             0        1.278578   -0.000904    0.006154
    7          1             0        1.468366   -2.150670    0.005785
    8          1             0        3.935386   -2.153806    0.010723
    9          1             0        3.934317    2.153301    0.012243
   10          1             0        1.467248    2.148954    0.006787
   11          6             0       -0.148464   -0.001284    0.006104
   12          6             0       -1.372496   -0.001420    0.004927
   13         14             0       -3.210885   -0.000338   -0.001405
   14          6             0       -3.816183    1.740536   -0.424310
   15          1             0       -3.456541    2.055406   -1.410071
   16          1             0       -4.912188    1.778191   -0.437260
   17          1             0       -3.463206    2.473028    0.310021
   18          6             0       -3.839402   -0.505702    1.708920
   19          1             0       -4.935895   -0.513077    1.733895
   20          1             0       -3.489514   -1.508126    1.979183
   21          1             0       -3.489072    0.188850    2.480300
   22          6             0       -3.821749   -1.230542   -1.301249
   23          1             0       -4.917874   -1.254123   -1.329422
   24          1             0       -3.464449   -0.959616   -2.300825
   25          1             0       -3.469111   -2.244957   -1.084468
   26          7             0        5.511770    0.000126    0.059995
   27          1             0        5.969079   -0.839206   -0.270322
   28          1             0        5.968635    0.839990   -0.269578
 ---------------------------------------------------------------------
 Rotational constants (GHZ):      1.9971874      0.2303120      0.2212320
 Standard basis: 6-31+G(d,p) (6D, 7F)
 There are   326 symmetry adapted basis functions of A   symmetry.
 Integral buffers will be    262144 words long.
 Raffenetti 2 integral format.
 Two-electron integral symmetry is turned on.
   326 basis functions,   545 primitive gaussians,   326 cartesian basis functions
    51 alpha electrons       51 beta electrons
       nuclear repulsion energy       770.0909720171 Hartrees.
 NAtoms=   28 NActive=   28 NUniq=   28 SFac= 7.50D-01 NAtFMM=   80 NAOKFM=F Big=F
 One-electron integrals computed using PRISM.
 NBasis=   326 RedAO= T  NBF=   326
 NBsUse=   324 1.00D-06 NBFU=   324
 Initial guess read from the read-write file:
 Initial guess orbital symmetries:
       Occupied  (A) (A) (A) (A) (A) (A) (A) (A) (A) (A) (A) (A)
                 (A) (A) (A) (A) (A) (A) (A) (A) (A) (A) (A) (A)
                 (A) (A) (A) (A) (A) (A) (A) (A) (A) (A) (A) (A)
                 (A) (A) (A) (A) (A) (A) (A) (A) (A) (A) (A) (A)
                 (A) (A) (A)
       Virtual   (A) (A) (A) (A) (A) (A) (A) (A) (A) (A) (A) (A)
                 (A) (A) (A) (A) (A) (A) (A) (A) (A) (A) (A) (A)
                 (A) (A) (A) (A) (A) (A) (A) (A) (A) (A) (A) (A)
                 (A) (A) (A) (A) (A) (A) (A) (A) (A) (A) (A) (A)
                 (A) (A) (A) (A) (A) (A) (A) (A) (A) (A) (A) (A)
                 (A) (A) (A) (A) (A) (A) (A) (A) (A) (A) (A) (A)
                 (A) (A) (A) (A) (A) (A) (A) (A) (A) (A) (A) (A)
                 (A) (A) (A) (A) (A) (A) (A) (A) (A) (A) (A) (A)
                 (A) (A) (A) (A) (A) (A) (A) (A) (A) (A) (A) (A)
                 (A) (A) (A) (A) (A) (A) (A) (A) (A) (A) (A) (A)
                 (A) (A) (A) (A) (A) (A) (A) (A) (A) (A) (A) (A)
                 (A) (A) (A) (A) (A) (A) (A) (A) (A) (A) (A) (A)
                 (A) (A) (A) (A) (A) (A) (A) (A) (A) (A) (A) (A)
                 (A) (A) (A) (A) (A) (A) (A) (A) (A) (A) (A) (A)
                 (A) (A) (A) (A) (A) (A) (A) (A) (A) (A) (A) (A)
                 (A) (A) (A) (A) (A) (A) (A) (A) (A) (A) (A) (A)
                 (A) (A) (A) (A) (A) (A) (A) (A) (A) (A) (A) (A)
                 (A) (A) (A) (A) (A) (A) (A) (A) (A) (A) (A) (A)
                 (A) (A) (A) (A) (A) (A) (A) (A) (A) (A) (A) (A)
                 (A) (A) (A) (A) (A) (A) (A) (A) (A) (A) (A) (A)
                 (A) (A) (A) (A) (A) (A) (A) (A) (A) (A) (A) (A)
                 (A) (A) (A) (A) (A) (A) (A) (A) (A) (A) (A) (A)
                 (A) (A) (A) (A) (A) (A) (A) (A) (A)
 Harris functional with IExCor=  402 diagonalized for initial guess.
 ExpMin= 3.31D-02 ExpMax= 1.61D+04 ExpMxC= 2.43D+03 IAcc=3 IRadAn=         5 AccDes= 0.00D+00
 HarFok:  IExCor= 402 AccDes= 0.00D+00 IRadAn=         5 IDoV=1
 ScaDFX=  1.000000  1.000000  1.000000  1.000000
 Requested convergence on RMS density matrix=1.00D-08 within 128 cycles.
 Requested convergence on MAX density matrix=1.00D-06.
 Requested convergence on             energy=1.00D-06.
 No special actions if energy rises.
 SCF Done:  E(RB+HF-LYP) =  -772.497134918     A.U. after   12 cycles
             Convg  =    0.4368D-08             -V/T =  2.0078
             S**2   =   0.0000
 ***** Axes restored to original set *****
 -------------------------------------------------------------------
 Center     Atomic                   Forces (Hartrees/Bohr)
 Number     Number              X              Y              Z
 -------------------------------------------------------------------
    1          6           0.000138334   -0.000012167   -0.000166167
    2          6           0.000063724   -0.000074400    0.000352643
    3          6          -0.000001274    0.000511837    0.000221122
    4          6          -0.000061080   -0.000081532    0.000353002
    5          6          -0.000143424    0.000018567   -0.000161924
    6          6          -0.000002778   -0.000007291    0.000317114
    7          1          -0.000018805    0.000003047    0.000076872
    8          1          -0.000026544    0.000001461   -0.000106401
    9          1           0.000026978   -0.000005426   -0.000106755
   10          1           0.000019338   -0.000005211    0.000076187
   11          6           0.000004759    0.000042753   -0.000238947
   12          6           0.000008748   -0.000041567    0.000599297
   13         14           0.000014749   -0.000013733   -0.000755786
   14          6           0.000271146   -0.000073063    0.000016433
   15          1          -0.000095283    0.000034491    0.000046240
   16          1          -0.000052203    0.000012076    0.000027981
   17          1          -0.000096876   -0.000001801    0.000048289
   18          6          -0.000075547    0.000278199    0.000001744
   19          1           0.000016642   -0.000056057    0.000028549
   20          1           0.000047584   -0.000087646    0.000051950
   21          1           0.000008470   -0.000089474    0.000046974
   22          6          -0.000197779   -0.000202282    0.000017590
   23          1           0.000030638    0.000044679    0.000030482
   24          1           0.000042335    0.000079961    0.000045017
   25          1           0.000076085    0.000061110    0.000052392
   26          7           0.000006120   -0.001306647   -0.000366058
   27          1           0.000114121    0.000487449   -0.000254187
   28          1          -0.000118179    0.000482666   -0.000253649
 -------------------------------------------------------------------
 Cartesian Forces:  Max     0.001306647 RMS     0.000233870

 GradGradGradGradGradGradGradGradGradGradGradGradGradGradGradGradGradGrad
 Berny optimization.
 Internal  Forces:  Max     0.000887989 RMS     0.000128473
 Search for a local minimum.
 Step number   2 out of a maximum of 148
 All quantities printed in internal units (Hartrees-Bohrs-Radians)
 Update second derivatives using D2CorX and points  1  2
 Trust test= 1.16D+00 RLast= 4.04D-02 DXMaxT set to 3.00D-01
     Eigenvalues ---    0.00229   0.00875   0.00875   0.00877   0.01256
     Eigenvalues ---    0.01783   0.01957   0.01980   0.02068   0.02071
     Eigenvalues ---    0.02118   0.02120   0.02158   0.02163   0.02956
     Eigenvalues ---    0.04971   0.05620   0.05709   0.05826   0.05834
     Eigenvalues ---    0.05839   0.05875   0.05875   0.05879   0.14825
     Eigenvalues ---    0.15029   0.15389   0.16000   0.16000   0.16000
     Eigenvalues ---    0.16000   0.16000   0.16000   0.16000   0.16000
     Eigenvalues ---    0.16000   0.16000   0.16000   0.16000   0.16000
     Eigenvalues ---    0.16322   0.20035   0.20037   0.20058   0.20361
     Eigenvalues ---    0.22000   0.22827   0.23086   0.23485   0.24285
     Eigenvalues ---    0.24864   0.24963   0.25000   0.25000   0.33950
     Eigenvalues ---    0.33985   0.33990   0.34080   0.34129   0.34130
     Eigenvalues ---    0.34134   0.34137   0.34138   0.35057   0.35070
     Eigenvalues ---    0.35298   0.35305   0.40785   0.41556   0.41693
     Eigenvalues ---    0.44302   0.44637   0.44961   0.45617   0.46053
     Eigenvalues ---    0.47179   0.55570   0.977391000.000001000.00000
     Eigenvalues --- 1000.000001000.000001000.000001000.000001000.00000
     Eigenvalues --- 1000.000001000.000001000.000001000.000001000.00000
     Eigenvalues --- 1000.000001000.000001000.000001000.000001000.00000
     Eigenvalues --- 1000.000001000.000001000.000001000.000001000.00000
     Eigenvalues --- 1000.000001000.000001000.000001000.000001000.00000
     Eigenvalues --- 1000.000001000.000001000.000001000.000001000.00000
     Eigenvalues --- 1000.000001000.000001000.000001000.000001000.00000
     Eigenvalues --- 1000.000001000.000001000.000001000.000001000.00000
     Eigenvalues --- 1000.000001000.000001000.000001000.000001000.00000
     Eigenvalues --- 1000.000001000.000001000.000001000.000001000.00000
     Eigenvalues --- 1000.000001000.000001000.000001000.000001000.00000
     Eigenvalues --- 1000.000001000.000001000.00000
 RFO step:  Lambda=-1.89781910D-05.
 Quartic linear search produced a step of  0.18772.
 Iteration  1 RMS(Cart)=  0.00381615 RMS(Int)=  0.00001921
 Iteration  2 RMS(Cart)=  0.00001314 RMS(Int)=  0.00001496
 Iteration  3 RMS(Cart)=  0.00000000 RMS(Int)=  0.00001496
 Variable       Old X    -DE/DX   Delta X   Delta X   Delta X     New X
                                 (Linear)    (Quad)   (Total)
    R1        2.62602  -0.00008   0.00072  -0.00034   0.00037   2.62639
    R2        2.66499  -0.00016   0.00036  -0.00049  -0.00012   2.66487
    R3        2.05115  -0.00002  -0.00013  -0.00005  -0.00017   2.05098
    R4        2.65988  -0.00023   0.00019  -0.00067  -0.00048   2.65941
    R5        2.05467  -0.00003  -0.00018  -0.00006  -0.00024   2.05443
    R6        2.65991  -0.00023   0.00019  -0.00067  -0.00047   2.65944
    R7        2.63735  -0.00089   0.00090  -0.00244  -0.00154   2.63581
    R8        2.62602  -0.00008   0.00072  -0.00034   0.00038   2.62640
    R9        2.05467  -0.00003  -0.00018  -0.00007  -0.00024   2.05443
   R10        2.66501  -0.00016   0.00036  -0.00049  -0.00013   2.66488
   R11        2.05116  -0.00002  -0.00013  -0.00005  -0.00017   2.05098
   R12        2.69672  -0.00002   0.00069  -0.00019   0.00050   2.69722
   R13        2.31309  -0.00026   0.00056  -0.00043   0.00013   2.31322
   R14        3.47407   0.00034   0.00120   0.00148   0.00268   3.47675
   R15        3.57347  -0.00001  -0.00030  -0.00002  -0.00032   3.57315
   R16        3.57335   0.00000  -0.00029   0.00007  -0.00022   3.57313
   R17        3.57361  -0.00001  -0.00029   0.00002  -0.00028   3.57333
   R18        2.07027  -0.00005  -0.00013  -0.00014  -0.00027   2.07001
   R19        2.07251  -0.00003  -0.00018  -0.00007  -0.00025   2.07227
   R20        2.07042  -0.00005  -0.00013  -0.00014  -0.00027   2.07015
   R21        2.07266  -0.00003  -0.00018  -0.00007  -0.00025   2.07241
   R22        2.07036  -0.00005  -0.00014  -0.00013  -0.00027   2.07009
   R23        2.07023  -0.00004  -0.00014  -0.00012  -0.00026   2.06997
   R24        2.07254  -0.00003  -0.00018  -0.00008  -0.00025   2.07229
   R25        2.07028  -0.00005  -0.00014  -0.00013  -0.00027   2.07001
   R26        2.07042  -0.00004  -0.00013  -0.00013  -0.00026   2.07016
   R27        1.91107  -0.00037  -0.00030  -0.00090  -0.00120   1.90987
   R28        1.91107  -0.00037  -0.00030  -0.00090  -0.00120   1.90987
    A1        2.11435  -0.00004   0.00003  -0.00015  -0.00012   2.11423
    A2        2.08952  -0.00006  -0.00012  -0.00048  -0.00060   2.08892
    A3        2.07931   0.00010   0.00009   0.00063   0.00072   2.08003
    A4        2.10755  -0.00012   0.00009  -0.00068  -0.00060   2.10695
    A5        2.08975  -0.00005  -0.00025  -0.00042  -0.00067   2.08908
    A6        2.08587   0.00017   0.00016   0.00111   0.00127   2.08714
    A7        2.06623   0.00023  -0.00009   0.00116   0.00107   2.06730
    A8        2.10788  -0.00011   0.00003  -0.00048  -0.00045   2.10743
    A9        2.10788  -0.00011   0.00003  -0.00047  -0.00045   2.10743
   A10        2.10757  -0.00012   0.00009  -0.00068  -0.00060   2.10697
   A11        2.08586   0.00017   0.00016   0.00111   0.00126   2.08713
   A12        2.08975  -0.00005  -0.00025  -0.00042  -0.00067   2.08908
   A13        2.11432  -0.00004   0.00003  -0.00016  -0.00012   2.11420
   A14        2.08958  -0.00006  -0.00012  -0.00048  -0.00060   2.08899
   A15        2.07928   0.00010   0.00009   0.00063   0.00072   2.08000
   A16        2.05634   0.00009  -0.00015   0.00052   0.00038   2.05671
   A17        2.11341  -0.00006   0.00007  -0.00031  -0.00024   2.11317
   A18        2.11344  -0.00004   0.00008  -0.00021  -0.00013   2.11330
   A19        1.89801  -0.00005  -0.00034  -0.00112  -0.00147   1.89654
   A20        1.90616  -0.00005  -0.00034  -0.00123  -0.00157   1.90459
   A21        1.90182  -0.00006  -0.00035  -0.00128  -0.00163   1.90018
   A22        1.91976   0.00005   0.00036   0.00125   0.00160   1.92136
   A23        1.91959   0.00006   0.00036   0.00128   0.00163   1.92122
   A24        1.91822   0.00005   0.00031   0.00104   0.00134   1.91956
   A25        1.93986  -0.00011  -0.00028  -0.00084  -0.00112   1.93874
   A26        1.93278  -0.00002  -0.00032   0.00003  -0.00029   1.93250
   A27        1.94171  -0.00011  -0.00027  -0.00080  -0.00107   1.94064
   A28        1.88343   0.00008   0.00039   0.00066   0.00105   1.88448
   A29        1.88091   0.00009   0.00015   0.00040   0.00055   1.88145
   A30        1.88275   0.00008   0.00038   0.00064   0.00102   1.88377
   A31        1.93337  -0.00003  -0.00033  -0.00001  -0.00034   1.93303
   A32        1.94067  -0.00012  -0.00028  -0.00089  -0.00117   1.93950
   A33        1.94029  -0.00009  -0.00026  -0.00068  -0.00094   1.93934
   A34        1.88336   0.00009   0.00039   0.00065   0.00104   1.88440
   A35        1.88381   0.00008   0.00040   0.00067   0.00107   1.88487
   A36        1.87996   0.00009   0.00013   0.00036   0.00049   1.88044
   A37        1.93316  -0.00003  -0.00032   0.00001  -0.00031   1.93285
   A38        1.94005  -0.00009  -0.00026  -0.00070  -0.00096   1.93909
   A39        1.94158  -0.00011  -0.00028  -0.00088  -0.00116   1.94042
   A40        1.88371   0.00008   0.00040   0.00067   0.00107   1.88478
   A41        1.88268   0.00008   0.00038   0.00063   0.00101   1.88369
   A42        1.88024   0.00009   0.00013   0.00036   0.00050   1.88073
   A43        2.02444   0.00004   0.00166   0.00247   0.00404   2.02849
   A44        2.02443   0.00004   0.00166   0.00248   0.00405   2.02848
   A45        1.95901   0.00027   0.00105   0.00526   0.00620   1.96520
   A46        3.14144   0.00004   0.00004   0.00020   0.00024   3.14168
   A47        3.14033   0.00005   0.00004   0.00027   0.00031   3.14063
   A48        3.13970  -0.00002  -0.00004  -0.00014  -0.00018   3.13952
   A49        3.13779   0.00001   0.00000   0.00004   0.00003   3.13783
    D1       -0.00100   0.00001  -0.00034   0.00069   0.00035  -0.00065
    D2        3.13568   0.00002  -0.00038   0.00097   0.00059   3.13627
    D3        3.13933   0.00000   0.00007  -0.00001   0.00006   3.13939
    D4       -0.00718   0.00001   0.00004   0.00026   0.00030  -0.00688
    D5       -0.00121   0.00000   0.00006   0.00019   0.00025  -0.00096
    D6        3.14068  -0.00001   0.00059  -0.00110  -0.00051   3.14017
    D7       -3.14155   0.00001  -0.00035   0.00089   0.00054  -3.14101
    D8        0.00035   0.00000   0.00018  -0.00040  -0.00022   0.00012
    D9        0.00344  -0.00002   0.00063  -0.00161  -0.00099   0.00246
   D10        3.09304   0.00005  -0.00022   0.00294   0.00272   3.09576
   D11       -3.13325  -0.00002   0.00067  -0.00188  -0.00122  -3.13446
   D12       -0.04365   0.00004  -0.00018   0.00267   0.00249  -0.04116
   D13       -0.00372   0.00002  -0.00065   0.00169   0.00104  -0.00269
   D14        3.13308   0.00003  -0.00067   0.00189   0.00123   3.13431
   D15       -3.09332  -0.00004   0.00019  -0.00286  -0.00267  -3.09598
   D16        0.04349  -0.00004   0.00018  -0.00266  -0.00248   0.04101
   D17        0.42008  -0.00031  -0.00229  -0.00956  -0.01188   0.40820
   D18        2.77502   0.00023   0.00315   0.00476   0.00795   2.78297
   D19       -2.77476  -0.00023  -0.00316  -0.00485  -0.00805  -2.78281
   D20       -0.41982   0.00031   0.00228   0.00947   0.01179  -0.40803
   D21        0.00156  -0.00001   0.00039  -0.00084  -0.00046   0.00111
   D22       -3.13930   0.00000  -0.00006   0.00001  -0.00005  -3.13935
   D23       -3.13523  -0.00002   0.00040  -0.00105  -0.00065  -3.13588
   D24        0.00709   0.00000  -0.00004  -0.00020  -0.00025   0.00685
   D25        0.00093   0.00000  -0.00008  -0.00012  -0.00020   0.00073
   D26       -3.14096   0.00001  -0.00061   0.00118   0.00057  -3.14040
   D27       -3.14139  -0.00001   0.00036  -0.00096  -0.00060   3.14120
   D28       -0.00010   0.00000  -0.00017   0.00034   0.00016   0.00006
   D29       -2.90281   0.00002   0.00067   0.00465   0.00532  -2.89749
   D30        1.28463   0.00000   0.00064   0.00445   0.00509   1.28972
   D31       -0.81147   0.00003   0.00070   0.00483   0.00553  -0.80595
   D32        0.23711   0.00000   0.00121   0.00329   0.00450   0.24161
   D33       -1.85863  -0.00001   0.00117   0.00310   0.00427  -1.85436
   D34        2.32845   0.00002   0.00123   0.00348   0.00471   2.33316
   D35        1.04803  -0.00002  -0.00005  -0.00007  -0.00012   1.04791
   D36        3.14138   0.00000   0.00004   0.00022   0.00027  -3.14154
   D37       -1.04810   0.00002   0.00013   0.00053   0.00066  -1.04744
   D38        3.13475  -0.00008  -0.00047  -0.00151  -0.00198   3.13277
   D39       -1.05509  -0.00007  -0.00037  -0.00121  -0.00159  -1.05668
   D40        1.03862  -0.00005  -0.00029  -0.00091  -0.00120   1.03742
   D41       -1.03330   0.00005   0.00038   0.00141   0.00179  -1.03151
   D42        1.06005   0.00007   0.00047   0.00171   0.00218   1.06223
   D43       -3.12943   0.00009   0.00055   0.00202   0.00257  -3.12686
   D44        3.14115   0.00001   0.00003   0.00018   0.00021   3.14136
   D45       -1.04785   0.00002   0.00011   0.00040   0.00052  -1.04733
   D46        1.04666  -0.00001  -0.00009  -0.00020  -0.00029   1.04638
   D47        1.05940   0.00007   0.00044   0.00155   0.00199   1.06140
   D48       -3.12960   0.00008   0.00053   0.00177   0.00230  -3.12729
   D49       -1.03509   0.00005   0.00033   0.00117   0.00150  -1.03359
   D50       -1.05655  -0.00007  -0.00043  -0.00152  -0.00195  -1.05850
   D51        1.03763  -0.00006  -0.00034  -0.00129  -0.00164   1.03600
   D52        3.13214  -0.00009  -0.00054  -0.00190  -0.00244   3.12970
   D53        3.14082  -0.00001  -0.00007  -0.00037  -0.00044   3.14038
   D54       -1.04829   0.00001   0.00005   0.00001   0.00006  -1.04822
   D55        1.04703  -0.00002  -0.00015  -0.00058  -0.00073   1.04630
   D56       -1.06336  -0.00007  -0.00049  -0.00176  -0.00225  -1.06561
   D57        1.03071  -0.00005  -0.00037  -0.00137  -0.00175   1.02897
   D58        3.12603  -0.00008  -0.00057  -0.00197  -0.00254   3.12349
   D59        1.05269   0.00007   0.00038   0.00129   0.00167   1.05437
   D60       -3.13641   0.00009   0.00050   0.00168   0.00218  -3.13424
   D61       -1.04110   0.00005   0.00030   0.00108   0.00138  -1.03972
         Item               Value     Threshold  Converged?
 Maximum Force            0.000888     0.000450     NO 
 RMS     Force            0.000128     0.000300     YES
 Maximum Displacement     0.016675     0.001800     NO 
 RMS     Displacement     0.003818     0.001200     NO 
 Predicted change in Energy=-1.188395D-05
 GradGradGradGradGradGradGradGradGradGradGradGradGradGradGradGradGradGrad

                          Input orientation:                          
 ---------------------------------------------------------------------
 Center     Atomic     Atomic              Coordinates (Angstroms)
 Number     Number      Type              X           Y           Z
 ---------------------------------------------------------------------
    1          6             0       -0.000172   -0.013334   -0.001069
    2          6             0       -0.000720   -0.012058    1.388758
    3          6             0        1.208801   -0.004579    2.108124
    4          6             0        2.417460    0.004609    1.387296
    5          6             0        2.415291    0.003040   -0.002530
    6          6             0        1.207123   -0.006422   -0.729778
    7          1             0       -0.942813   -0.021217   -0.538943
    8          1             0       -0.945313   -0.012466    1.926953
    9          1             0        3.362604    0.017368    1.924373
   10          1             0        3.357283    0.008110   -0.541581
   11          6             0        1.206182   -0.009484   -2.157080
   12          6             0        1.205273   -0.013352   -3.381174
   13         14             0        1.204659   -0.023563   -5.220964
   14          6             0        2.946395   -0.444939   -5.824313
   15          1             0        3.261699   -1.429230   -5.461471
   16          1             0        2.984369   -0.460167   -6.920147
   17          1             0        3.676614    0.291625   -5.471722
   18          6             0        0.695319    1.685348   -5.849769
   19          1             0        0.686295    1.709228   -6.946142
   20          1             0       -0.306860    1.953043   -5.497661
   21          1             0        1.389233    2.457434   -5.500165
   22          6             0       -0.024685   -1.327206   -5.824970
   23          1             0       -0.050559   -1.358463   -6.920827
   24          1             0        0.249287   -2.324634   -5.464440
   25          1             0       -1.038022   -1.110226   -5.469797
   26          7             0        1.209251    0.051636    3.501802
   27          1             0        0.370975   -0.275105    3.962203
   28          1             0        2.052558   -0.263380    3.961181
 ---------------------------------------------------------------------
                    Distance matrix (angstroms):
                    1          2          3          4          5
     1  C    0.000000
     2  C    1.389827   0.000000
     3  C    2.431129   1.407298   0.000000
     4  C    2.787978   2.418238   1.407314   0.000000
     5  C    2.415519   2.788014   2.431160   1.389829   0.000000
     6  C    1.410187   2.438670   2.837904   2.438656   1.410194
     7  H    1.085331   2.145613   3.411259   3.873306   3.400763
     8  H    2.147222   1.087157   2.161734   3.405842   3.875153
     9  H    3.875117   3.405833   2.161738   1.087158   2.147222
    10  H    3.400752   3.873344   3.411315   2.145658   1.085334
    11  C    2.470564   3.745608   4.265208   3.745663   2.470665
    12  C    3.588622   4.920028   5.489307   4.920166   3.588823
    13  Si   5.357147   6.718741   7.329114   6.718689   5.357087
    14  C    6.540544   7.803926   8.132448   7.244942   5.863098
    15  H    6.516176   7.718639   7.971373   7.047996   5.706824
    16  H    7.548562   8.840218   9.212485   8.339725   6.956423
    17  H    6.598469   7.789813   7.976961   6.979540   5.620167
    18  C    6.129969   7.467390   8.151538   7.626648   6.322868
    19  H    7.188359   8.538464   9.229837   8.680372   7.356239
    20  H    5.845787   7.167852   7.998593   7.656432   6.434989
    21  H    6.186696   7.449001   7.998759   7.383138   6.107441
    22  C    5.970317   7.332671   8.136634   7.730109   6.451654
    23  H    7.049465   8.418105   9.216342   8.773482   7.469735
    24  H    5.937404   7.237184   7.977911   7.554644   6.319977
    25  H    5.673385   7.022944   7.980950   7.759056   6.561688
    26  N    3.706350   2.435784   1.394811   2.435798   3.706378
    27  H    3.989210   2.613422   2.052497   3.300982   4.469419
    28  H    4.469413   3.300981   2.052492   2.613399   3.989181
                    6          7          8          9         10
     6  C    0.000000
     7  H    2.158440   0.000000
     8  H    3.419246   2.465913   0.000000
     9  H    3.419237   4.960447   4.308021   0.000000
    10  H    2.158429   4.300196   4.960485   2.465977   0.000000
    11  C    1.427305   2.690108   4.616088   4.616181   2.690238
    12  C    2.651406   3.562669   5.727236   5.727465   3.562990
    13  Si   4.491219   5.151015   7.464262   7.464197   5.150865
    14  C    5.401079   6.575760   8.684155   7.773615   5.318021
    15  H    5.351129   6.625081   8.619454   7.526853   5.126441
    16  H    6.456404   7.505677   9.690924   8.865474   6.406594
    17  H    5.354741   6.765300   8.728979   7.407836   4.948600
    18  C    5.416487   5.813837   8.127216   8.386527   6.170578
    19  H    6.469768   6.833786   9.184672   9.418655   7.144675
    20  H    5.372556   5.375037   7.706864   8.502846   6.463083
    21  H    5.372182   6.016301   8.167778   8.060514   5.870261
    22  C    5.405812   5.521834   7.916338   8.563523   6.413655
    23  H    6.460562   6.581245   8.994193   9.580196   7.360414
    24  H    5.358039   5.566628   7.836191   8.352980   6.271832
    25  H    5.359743   5.050577   7.478341   8.678176   6.697514
    26  N    4.231979   4.578680   2.669533   2.669529   4.578742
    27  H    4.773471   4.695830   2.437998   3.631547   5.411314
    28  H    4.773457   5.411286   3.631566   2.437956   4.695837
                   11         12         13         14         15
    11  C    0.000000
    12  C    1.224101   0.000000
    13  Si   3.063917   1.839818   0.000000
    14  C    4.082471   3.030957   1.890829   0.000000
    15  H    4.142443   3.249805   2.503031   1.095400   0.000000
    16  H    5.104104   3.986120   2.499043   1.096597   1.773057
    17  H    4.144943   3.251296   2.504553   1.095476   1.770199
    18  C    4.095044   3.039670   1.890819   3.099373   4.054341
    19  H    5.114624   3.993196   2.499501   3.317679   4.322832
    20  H    4.159362   3.260793   2.503641   4.054712   4.916879
    21  H    4.158775   3.260176   2.503470   3.309621   4.314369
    22  C    4.087156   3.034987   1.890925   3.099308   3.308000
    23  H    5.108075   3.989433   2.499413   3.319428   3.620191
    24  H    4.149000   3.255139   2.503387   3.307137   3.142672
    25  H    4.149962   3.255434   2.504471   4.055104   4.311547
    26  N    5.659213   6.883284   8.723091   9.499510   9.313741
    27  H    6.181727   7.395253   9.224362  10.121143   9.924411
    28  H    6.181742   7.395309   9.224328   9.827910   9.571186
                   16         17         18         19         20
    16  H    0.000000
    17  H    1.772661   0.000000
    18  C    3.314920   3.312627   0.000000
    19  H    3.160395   3.622916   1.096671   0.000000
    20  H    4.321949   4.316138   1.095447   1.773105   0.000000
    21  H    3.615688   3.150182   1.095379   1.773354   1.769505
    22  C    3.317465   4.055245   3.097500   3.313979   3.308594
    23  H    3.165080   4.326028   3.311841   3.155048   3.613470
    24  H    3.616074   4.311778   4.053070   4.319544   4.313806
    25  H    4.325012   4.918637   3.311206   3.619695   3.149444
    26  N   10.584423   9.309652   9.507103  10.591536   9.322247
    27  H   11.193284  10.012361  10.011162  11.091844   9.742337
    28  H   10.922925   9.587766  10.094274  11.168150   9.997454
                   21         22         23         24         25
    21  H    0.000000
    22  C    4.053167   0.000000
    23  H    4.318837   1.096608   0.000000
    24  H    4.916190   1.095401   1.773261   0.000000
    25  H    4.315170   1.095482   1.772623   1.769740   0.000000
    26  N    9.319639   9.508548  10.592766   9.325325   9.321468
    27  H    9.901517   9.851509  10.944939   9.647641   9.573157
    28  H    9.867113  10.060588  11.137343   9.815442   9.960532
                   26         27         28
    26  N    0.000000
    27  H    1.010661   0.000000
    28  H    1.010659   1.681624   0.000000
 Stoichiometry    C11H15NSi
 Framework group  C1[X(C11H15NSi)]
 Deg. of freedom    78
 Full point group                 C1
 Largest Abelian subgroup         C1      NOp   1
 Largest concise Abelian subgroup C1      NOp   1
                         Standard orientation:                         
 ---------------------------------------------------------------------
 Center     Atomic     Atomic              Coordinates (Angstroms)
 Number     Number      Type              X           Y           Z
 ---------------------------------------------------------------------
    1          6             0        2.006635   -1.208147    0.006587
    2          6             0        3.396461   -1.209521    0.005222
    3          6             0        4.116552   -0.000408    0.003424
    4          6             0        3.396453    1.208716    0.006082
    5          6             0        2.006625    1.207372    0.007173
    6          6             0        1.278650   -0.000395    0.006994
    7          1             0        1.468193   -2.150497    0.005890
    8          1             0        3.934100   -2.154420    0.009964
    9          1             0        3.934108    2.153601    0.011641
   10          1             0        1.468138    2.149700    0.007110
   11          6             0       -0.148655   -0.000500    0.006654
   12          6             0       -1.372755   -0.000700    0.005121
   13         14             0       -3.212560   -0.000277   -0.001584
   14          6             0       -3.815689    1.739030   -0.433189
   15          1             0       -3.454539    2.047676   -1.420209
   16          1             0       -4.911527    1.777562   -0.446579
   17          1             0       -3.461265    2.473836    0.297914
   18          6             0       -3.838405   -0.498058    1.711813
   19          1             0       -4.934736   -0.506268    1.737838
   20          1             0       -3.486376   -1.498677    1.985384
   21          1             0       -3.486922    0.200678    2.478679
   22          6             0       -3.819774   -1.237752   -1.296012
   23          1             0       -4.915704   -1.263173   -1.325013
   24          1             0       -3.460986   -0.970522   -2.295893
   25          1             0       -3.464784   -2.249863   -1.073088
   26          7             0        5.510334   -0.000428    0.056983
   27          1             0        5.969618   -0.841098   -0.265146
   28          1             0        5.969607    0.840526   -0.264413
 ---------------------------------------------------------------------
 Rotational constants (GHZ):      1.9961879      0.2303571      0.2212686
 Standard basis: 6-31+G(d,p) (6D, 7F)
 There are   326 symmetry adapted basis functions of A   symmetry.
 Integral buffers will be    262144 words long.
 Raffenetti 2 integral format.
 Two-electron integral symmetry is turned on.
   326 basis functions,   545 primitive gaussians,   326 cartesian basis functions
    51 alpha electrons       51 beta electrons
       nuclear repulsion energy       770.1165500590 Hartrees.
 NAtoms=   28 NActive=   28 NUniq=   28 SFac= 7.50D-01 NAtFMM=   80 NAOKFM=F Big=F
 One-electron integrals computed using PRISM.
 NBasis=   326 RedAO= T  NBF=   326
 NBsUse=   324 1.00D-06 NBFU=   324
 Initial guess read from the read-write file:
 Initial guess orbital symmetries:
       Occupied  (A) (A) (A) (A) (A) (A) (A) (A) (A) (A) (A) (A)
                 (A) (A) (A) (A) (A) (A) (A) (A) (A) (A) (A) (A)
                 (A) (A) (A) (A) (A) (A) (A) (A) (A) (A) (A) (A)
                 (A) (A) (A) (A) (A) (A) (A) (A) (A) (A) (A) (A)
                 (A) (A) (A)
       Virtual   (A) (A) (A) (A) (A) (A) (A) (A) (A) (A) (A) (A)
                 (A) (A) (A) (A) (A) (A) (A) (A) (A) (A) (A) (A)
                 (A) (A) (A) (A) (A) (A) (A) (A) (A) (A) (A) (A)
                 (A) (A) (A) (A) (A) (A) (A) (A) (A) (A) (A) (A)
                 (A) (A) (A) (A) (A) (A) (A) (A) (A) (A) (A) (A)
                 (A) (A) (A) (A) (A) (A) (A) (A) (A) (A) (A) (A)
                 (A) (A) (A) (A) (A) (A) (A) (A) (A) (A) (A) (A)
                 (A) (A) (A) (A) (A) (A) (A) (A) (A) (A) (A) (A)
                 (A) (A) (A) (A) (A) (A) (A) (A) (A) (A) (A) (A)
                 (A) (A) (A) (A) (A) (A) (A) (A) (A) (A) (A) (A)
                 (A) (A) (A) (A) (A) (A) (A) (A) (A) (A) (A) (A)
                 (A) (A) (A) (A) (A) (A) (A) (A) (A) (A) (A) (A)
                 (A) (A) (A) (A) (A) (A) (A) (A) (A) (A) (A) (A)
                 (A) (A) (A) (A) (A) (A) (A) (A) (A) (A) (A) (A)
                 (A) (A) (A) (A) (A) (A) (A) (A) (A) (A) (A) (A)
                 (A) (A) (A) (A) (A) (A) (A) (A) (A) (A) (A) (A)
                 (A) (A) (A) (A) (A) (A) (A) (A) (A) (A) (A) (A)
                 (A) (A) (A) (A) (A) (A) (A) (A) (A) (A) (A) (A)
                 (A) (A) (A) (A) (A) (A) (A) (A) (A) (A) (A) (A)
                 (A) (A) (A) (A) (A) (A) (A) (A) (A) (A) (A) (A)
                 (A) (A) (A) (A) (A) (A) (A) (A) (A) (A) (A) (A)
                 (A) (A) (A) (A) (A) (A) (A) (A) (A) (A) (A) (A)
                 (A) (A) (A) (A) (A) (A) (A) (A) (A)
 Requested convergence on RMS density matrix=1.00D-08 within 128 cycles.
 Requested convergence on MAX density matrix=1.00D-06.
 Requested convergence on             energy=1.00D-06.
 No special actions if energy rises.
 SCF Done:  E(RB+HF-LYP) =  -772.497151426     A.U. after   10 cycles
             Convg  =    0.7915D-08             -V/T =  2.0078
             S**2   =   0.0000
 ***** Axes restored to original set *****
 -------------------------------------------------------------------
 Center     Atomic                   Forces (Hartrees/Bohr)
 Number     Number              X              Y              Z
 -------------------------------------------------------------------
    1          6           0.000171735    0.000009143    0.000140948
    2          6           0.000017216   -0.000015980   -0.000235579
    3          6           0.000001165    0.000165885    0.000797128
    4          6          -0.000016537   -0.000018792   -0.000234578
    5          6          -0.000177462    0.000027887    0.000141471
    6          6           0.000000320   -0.000046665   -0.000041421
    7          1          -0.000028102    0.000004825   -0.000023851
    8          1          -0.000026930    0.000005528    0.000027566
    9          1           0.000027799   -0.000000498    0.000026981
   10          1           0.000028936   -0.000000557   -0.000023733
   11          6          -0.000001662    0.000056500   -0.000215013
   12          6           0.000011158   -0.000040444    0.000257224
   13         14           0.000013995   -0.000007878    0.000145143
   14          6           0.000007113   -0.000005853   -0.000000563
   15          1          -0.000019671   -0.000028784    0.000010340
   16          1           0.000061032   -0.000016261   -0.000032863
   17          1          -0.000004405    0.000021439    0.000013777
   18          6           0.000002661    0.000015214   -0.000000561
   19          1          -0.000018285    0.000060923   -0.000038732
   20          1          -0.000021459   -0.000021103    0.000014252
   21          1           0.000027209    0.000004105    0.000007691
   22          6          -0.000011267   -0.000004678    0.000008435
   23          1          -0.000049972   -0.000044802   -0.000033944
   24          1           0.000017459   -0.000013309    0.000007494
   25          1          -0.000014588    0.000030535    0.000015571
   26          7           0.000004900   -0.000559017   -0.000590227
   27          1          -0.000026437    0.000212763   -0.000071632
   28          1           0.000024077    0.000209874   -0.000071323
 -------------------------------------------------------------------
 Cartesian Forces:  Max     0.000797128 RMS     0.000146754

 GradGradGradGradGradGradGradGradGradGradGradGradGradGradGradGradGradGrad
 Berny optimization.
 Internal  Forces:  Max     0.000738464 RMS     0.000086345
 Search for a local minimum.
 Step number   3 out of a maximum of 148
 All quantities printed in internal units (Hartrees-Bohrs-Radians)
 Update second derivatives using D2CorX and points  1  2  3
 Trust test= 1.39D+00 RLast= 2.80D-02 DXMaxT set to 3.00D-01
     Eigenvalues ---    0.00224   0.00874   0.00875   0.00877   0.01257
     Eigenvalues ---    0.01727   0.01783   0.01972   0.02037   0.02070
     Eigenvalues ---    0.02072   0.02118   0.02121   0.02159   0.02163
     Eigenvalues ---    0.04950   0.05639   0.05725   0.05831   0.05846
     Eigenvalues ---    0.05850   0.05880   0.05880   0.05884   0.14826
     Eigenvalues ---    0.15034   0.15540   0.16000   0.16000   0.16000
     Eigenvalues ---    0.16000   0.16000   0.16000   0.16000   0.16000
     Eigenvalues ---    0.16000   0.16000   0.16000   0.16000   0.16291
     Eigenvalues ---    0.16664   0.20035   0.20039   0.20176   0.20361
     Eigenvalues ---    0.22000   0.22982   0.23441   0.23895   0.24806
     Eigenvalues ---    0.24934   0.24969   0.25000   0.25008   0.33984
     Eigenvalues ---    0.33990   0.34030   0.34129   0.34130   0.34133
     Eigenvalues ---    0.34137   0.34138   0.34199   0.35070   0.35108
     Eigenvalues ---    0.35305   0.35355   0.41091   0.41559   0.41888
     Eigenvalues ---    0.44302   0.44349   0.45115   0.45617   0.46052
     Eigenvalues ---    0.46994   0.56848   0.997031000.000001000.00000
     Eigenvalues --- 1000.000001000.000001000.000001000.000001000.00000
     Eigenvalues --- 1000.000001000.000001000.000001000.000001000.00000
     Eigenvalues --- 1000.000001000.000001000.000001000.000001000.00000
     Eigenvalues --- 1000.000001000.000001000.000001000.000001000.00000
     Eigenvalues --- 1000.000001000.000001000.000001000.000001000.00000
     Eigenvalues --- 1000.000001000.000001000.000001000.000001000.00000
     Eigenvalues --- 1000.000001000.000001000.000001000.000001000.00000
     Eigenvalues --- 1000.000001000.000001000.000001000.000001000.00000
     Eigenvalues --- 1000.000001000.000001000.000001000.000001000.00000
     Eigenvalues --- 1000.000001000.000001000.000001000.000001000.00000
     Eigenvalues --- 1000.000001000.000001000.000001000.000001000.00000
     Eigenvalues --- 1000.000001000.000001000.00000
 RFO step:  Lambda=-3.70807672D-06.
 Quartic linear search produced a step of  0.39685.
 Iteration  1 RMS(Cart)=  0.00217342 RMS(Int)=  0.00001045
 Iteration  2 RMS(Cart)=  0.00000659 RMS(Int)=  0.00000846
 Iteration  3 RMS(Cart)=  0.00000000 RMS(Int)=  0.00000846
 Variable       Old X    -DE/DX   Delta X   Delta X   Delta X     New X
                                 (Linear)    (Quad)   (Total)
    R1        2.62639  -0.00018   0.00015  -0.00026  -0.00011   2.62628
    R2        2.66487  -0.00014  -0.00005  -0.00024  -0.00029   2.66458
    R3        2.05098   0.00004  -0.00007   0.00012   0.00006   2.05103
    R4        2.65941   0.00001  -0.00019   0.00025   0.00006   2.65947
    R5        2.05443   0.00004  -0.00010   0.00012   0.00003   2.05446
    R6        2.65944   0.00001  -0.00019   0.00025   0.00006   2.65950
    R7        2.63581  -0.00074  -0.00061  -0.00134  -0.00195   2.63386
    R8        2.62640  -0.00017   0.00015  -0.00026  -0.00011   2.62629
    R9        2.05443   0.00004  -0.00010   0.00012   0.00003   2.05446
   R10        2.66488  -0.00014  -0.00005  -0.00025  -0.00030   2.66458
   R11        2.05098   0.00004  -0.00007   0.00012   0.00006   2.05104
   R12        2.69722  -0.00016   0.00020  -0.00032  -0.00012   2.69709
   R13        2.31322  -0.00037   0.00005  -0.00031  -0.00025   2.31296
   R14        3.47675  -0.00012   0.00106  -0.00079   0.00027   3.47702
   R15        3.57315   0.00005  -0.00013   0.00028   0.00016   3.57331
   R16        3.57313   0.00007  -0.00009   0.00036   0.00027   3.57340
   R17        3.57333   0.00006  -0.00011   0.00032   0.00021   3.57354
   R18        2.07001   0.00002  -0.00011   0.00009  -0.00002   2.06999
   R19        2.07227   0.00004  -0.00010   0.00012   0.00002   2.07229
   R20        2.07015   0.00002  -0.00011   0.00008  -0.00003   2.07012
   R21        2.07241   0.00004  -0.00010   0.00014   0.00004   2.07245
   R22        2.07009   0.00002  -0.00011   0.00009  -0.00002   2.07007
   R23        2.06997   0.00002  -0.00010   0.00009  -0.00002   2.06995
   R24        2.07229   0.00004  -0.00010   0.00013   0.00003   2.07232
   R25        2.07001   0.00002  -0.00011   0.00008  -0.00003   2.06998
   R26        2.07016   0.00002  -0.00010   0.00009  -0.00001   2.07015
   R27        1.90987  -0.00008  -0.00048  -0.00007  -0.00055   1.90932
   R28        1.90987  -0.00008  -0.00048  -0.00007  -0.00055   1.90932
    A1        2.11423   0.00003  -0.00005   0.00018   0.00013   2.11436
    A2        2.08892  -0.00001  -0.00024   0.00010  -0.00014   2.08878
    A3        2.08003  -0.00002   0.00029  -0.00027   0.00002   2.08005
    A4        2.10695   0.00000  -0.00024   0.00020  -0.00004   2.10691
    A5        2.08908   0.00001  -0.00027   0.00015  -0.00012   2.08896
    A6        2.08714  -0.00001   0.00050  -0.00034   0.00016   2.08730
    A7        2.06730  -0.00005   0.00042  -0.00054  -0.00012   2.06718
    A8        2.10743   0.00003  -0.00018   0.00023   0.00005   2.10748
    A9        2.10743   0.00003  -0.00018   0.00024   0.00006   2.10749
   A10        2.10697   0.00000  -0.00024   0.00020  -0.00004   2.10694
   A11        2.08713  -0.00001   0.00050  -0.00035   0.00015   2.08728
   A12        2.08908   0.00001  -0.00027   0.00015  -0.00012   2.08896
   A13        2.11420   0.00003  -0.00005   0.00017   0.00012   2.11432
   A14        2.08899  -0.00001  -0.00024   0.00009  -0.00015   2.08884
   A15        2.08000  -0.00002   0.00029  -0.00026   0.00002   2.08002
   A16        2.05671   0.00001   0.00015  -0.00020  -0.00005   2.05666
   A17        2.11317  -0.00001  -0.00010   0.00006  -0.00003   2.11314
   A18        2.11330   0.00001  -0.00005   0.00014   0.00009   2.11339
   A19        1.89654  -0.00001  -0.00058  -0.00006  -0.00064   1.89591
   A20        1.90459  -0.00002  -0.00062  -0.00020  -0.00082   1.90377
   A21        1.90018  -0.00002  -0.00065  -0.00020  -0.00085   1.89933
   A22        1.92136   0.00002   0.00064   0.00019   0.00083   1.92219
   A23        1.92122   0.00002   0.00065   0.00024   0.00088   1.92211
   A24        1.91956   0.00001   0.00053   0.00001   0.00054   1.92011
   A25        1.93874  -0.00004  -0.00044  -0.00025  -0.00070   1.93805
   A26        1.93250   0.00010  -0.00011   0.00089   0.00078   1.93327
   A27        1.94064  -0.00004  -0.00042  -0.00025  -0.00068   1.93997
   A28        1.88448  -0.00002   0.00042  -0.00021   0.00020   1.88468
   A29        1.88145   0.00003   0.00022   0.00001   0.00023   1.88168
   A30        1.88377  -0.00002   0.00041  -0.00021   0.00020   1.88397
   A31        1.93303   0.00011  -0.00014   0.00091   0.00078   1.93381
   A32        1.93950  -0.00005  -0.00046  -0.00034  -0.00081   1.93869
   A33        1.93934  -0.00003  -0.00037  -0.00014  -0.00052   1.93883
   A34        1.88440  -0.00002   0.00041  -0.00023   0.00018   1.88459
   A35        1.88487  -0.00003   0.00042  -0.00023   0.00020   1.88507
   A36        1.88044   0.00003   0.00019   0.00000   0.00020   1.88064
   A37        1.93285   0.00010  -0.00012   0.00090   0.00078   1.93363
   A38        1.93909  -0.00003  -0.00038  -0.00015  -0.00053   1.93856
   A39        1.94042  -0.00005  -0.00046  -0.00032  -0.00078   1.93964
   A40        1.88478  -0.00003   0.00042  -0.00023   0.00020   1.88498
   A41        1.88369  -0.00002   0.00040  -0.00024   0.00016   1.88385
   A42        1.88073   0.00003   0.00020   0.00001   0.00020   1.88094
   A43        2.02849   0.00003   0.00160   0.00117   0.00273   2.03122
   A44        2.02848   0.00003   0.00161   0.00118   0.00274   2.03122
   A45        1.96520   0.00012   0.00246   0.00157   0.00397   1.96917
   A46        3.14168   0.00003   0.00010   0.00015   0.00024   3.14193
   A47        3.14063   0.00005   0.00012   0.00026   0.00038   3.14101
   A48        3.13952  -0.00003  -0.00007  -0.00010  -0.00017   3.13934
   A49        3.13783   0.00001   0.00001   0.00005   0.00007   3.13789
    D1       -0.00065   0.00000   0.00014   0.00004   0.00018  -0.00046
    D2        3.13627   0.00000   0.00023  -0.00024  -0.00001   3.13626
    D3        3.13939   0.00000   0.00002   0.00016   0.00018   3.13957
    D4       -0.00688   0.00000   0.00012  -0.00013  -0.00001  -0.00689
    D5       -0.00096  -0.00001   0.00010  -0.00055  -0.00045  -0.00142
    D6        3.14017   0.00000  -0.00020   0.00050   0.00030   3.14047
    D7       -3.14101   0.00000   0.00021  -0.00067  -0.00045  -3.14146
    D8        0.00012   0.00000  -0.00009   0.00039   0.00030   0.00042
    D9        0.00246   0.00000  -0.00039   0.00047   0.00008   0.00254
   D10        3.09576   0.00000   0.00108  -0.00107   0.00001   3.09577
   D11       -3.13446   0.00000  -0.00048   0.00076   0.00027  -3.13419
   D12       -0.04116   0.00000   0.00099  -0.00078   0.00020  -0.04096
   D13       -0.00269   0.00000   0.00041  -0.00047  -0.00006  -0.00275
   D14        3.13431   0.00000   0.00049  -0.00074  -0.00025   3.13406
   D15       -3.09598   0.00000  -0.00106   0.00107   0.00001  -3.09597
   D16        0.04101   0.00000  -0.00098   0.00081  -0.00018   0.04083
   D17        0.40820  -0.00014  -0.00471  -0.00196  -0.00670   0.40150
   D18        2.78297   0.00014   0.00316   0.00352   0.00669   2.78966
   D19       -2.78281  -0.00014  -0.00319  -0.00356  -0.00677  -2.78958
   D20       -0.40803   0.00014   0.00468   0.00192   0.00661  -0.40142
   D21        0.00111  -0.00001  -0.00018  -0.00004  -0.00022   0.00088
   D22       -3.13935   0.00000  -0.00002  -0.00016  -0.00018  -3.13953
   D23       -3.13588   0.00000  -0.00026   0.00022  -0.00004  -3.13592
   D24        0.00685   0.00000  -0.00010   0.00011   0.00001   0.00686
   D25        0.00073   0.00001  -0.00008   0.00055   0.00047   0.00121
   D26       -3.14040   0.00000   0.00022  -0.00050  -0.00028  -3.14068
   D27        3.14120   0.00000  -0.00024   0.00067   0.00043  -3.14156
   D28        0.00006   0.00000   0.00006  -0.00039  -0.00032  -0.00026
   D29       -2.89749   0.00001   0.00211  -0.00411  -0.00200  -2.89949
   D30        1.28972  -0.00001   0.00202  -0.00425  -0.00223   1.28749
   D31       -0.80595   0.00002   0.00219  -0.00392  -0.00172  -0.80767
   D32        0.24161   0.00001   0.00179  -0.00302  -0.00123   0.24038
   D33       -1.85436   0.00000   0.00170  -0.00316  -0.00147  -1.85583
   D34        2.33316   0.00002   0.00187  -0.00282  -0.00096   2.33220
   D35        1.04791  -0.00001  -0.00005  -0.00003  -0.00007   1.04783
   D36       -3.14154   0.00000   0.00011   0.00013   0.00024  -3.14130
   D37       -1.04744   0.00001   0.00026   0.00030   0.00056  -1.04688
   D38        3.13277  -0.00003  -0.00079  -0.00019  -0.00097   3.13180
   D39       -1.05668  -0.00002  -0.00063  -0.00003  -0.00066  -1.05734
   D40        1.03742  -0.00001  -0.00048   0.00014  -0.00034   1.03708
   D41       -1.03151   0.00001   0.00071   0.00011   0.00082  -1.03068
   D42        1.06223   0.00002   0.00087   0.00027   0.00114   1.06337
   D43       -3.12686   0.00003   0.00102   0.00044   0.00146  -3.12540
   D44        3.14136   0.00001   0.00008   0.00015   0.00023   3.14159
   D45       -1.04733   0.00001   0.00020   0.00024   0.00045  -1.04688
   D46        1.04638  -0.00001  -0.00011  -0.00008  -0.00019   1.04619
   D47        1.06140   0.00002   0.00079   0.00023   0.00102   1.06241
   D48       -3.12729   0.00003   0.00091   0.00032   0.00123  -3.12606
   D49       -1.03359   0.00001   0.00060   0.00000   0.00059  -1.03299
   D50       -1.05850  -0.00002  -0.00077  -0.00021  -0.00098  -1.05948
   D51        1.03600  -0.00002  -0.00065  -0.00012  -0.00076   1.03523
   D52        3.12970  -0.00004  -0.00097  -0.00043  -0.00140   3.12830
   D53        3.14038  -0.00001  -0.00017  -0.00021  -0.00038   3.14000
   D54       -1.04822   0.00001   0.00002   0.00001   0.00003  -1.04819
   D55        1.04630  -0.00001  -0.00029  -0.00030  -0.00059   1.04571
   D56       -1.06561  -0.00002  -0.00089  -0.00026  -0.00115  -1.06676
   D57        1.02897  -0.00001  -0.00069  -0.00004  -0.00073   1.02824
   D58        3.12349  -0.00003  -0.00101  -0.00034  -0.00135   3.12213
   D59        1.05437   0.00002   0.00066   0.00015   0.00081   1.05518
   D60       -3.13424   0.00003   0.00086   0.00037   0.00123  -3.13301
   D61       -1.03972   0.00001   0.00055   0.00006   0.00061  -1.03911
         Item               Value     Threshold  Converged?
 Maximum Force            0.000738     0.000450     NO 
 RMS     Force            0.000086     0.000300     YES
 Maximum Displacement     0.011165     0.001800     NO 
 RMS     Displacement     0.002173     0.001200     NO 
 Predicted change in Energy=-4.100825D-06
 GradGradGradGradGradGradGradGradGradGradGradGradGradGradGradGradGradGrad

                          Input orientation:                          
 ---------------------------------------------------------------------
 Center     Atomic     Atomic              Coordinates (Angstroms)
 Number     Number      Type              X           Y           Z
 ---------------------------------------------------------------------
    1          6             0        0.000429   -0.013080   -0.002319
    2          6             0       -0.000687   -0.011849    1.387446
    3          6             0        1.208604   -0.005773    2.107275
    4          6             0        2.417478    0.002160    1.386732
    5          6             0        2.415602    0.000664   -0.003038
    6          6             0        1.207807   -0.007740   -0.730609
    7          1             0       -0.942104   -0.019699   -0.540460
    8          1             0       -0.945577   -0.011016    1.925149
    9          1             0        3.362595    0.014062    1.923904
   10          1             0        3.357816    0.004925   -0.541766
   11          6             0        1.207213   -0.010390   -2.157847
   12          6             0        1.206303   -0.014010   -3.381808
   13         14             0        1.205026   -0.023616   -5.221743
   14          6             0        2.947218   -0.443973   -5.824750
   15          1             0        3.262313   -1.428202   -5.461589
   16          1             0        2.986365   -0.458943   -6.920557
   17          1             0        3.676489    0.292966   -5.471026
   18          6             0        0.694135    1.685787   -5.848384
   19          1             0        0.683965    1.711632   -6.944723
   20          1             0       -0.307874    1.951836   -5.494584
   21          1             0        1.387933    2.457570   -5.497908
   22          6             0       -0.024530   -1.327915   -5.824247
   23          1             0       -0.052302   -1.359849   -6.920053
   24          1             0        0.250550   -2.324904   -5.463391
   25          1             0       -1.037203   -1.110794   -5.467287
   26          7             0        1.208677    0.050341    3.499925
   27          1             0        0.368976   -0.269196    3.962143
   28          1             0        2.052310   -0.259377    3.961662
 ---------------------------------------------------------------------
                    Distance matrix (angstroms):
                    1          2          3          4          5
     1  C    0.000000
     2  C    1.389767   0.000000
     3  C    2.431076   1.407329   0.000000
     4  C    2.787799   2.418205   1.407345   0.000000
     5  C    2.415212   2.787840   2.431112   1.389773   0.000000
     6  C    1.410033   2.438571   2.837885   2.438552   1.410035
     7  H    1.085360   2.145495   3.411193   3.873156   3.400503
     8  H    2.147106   1.087171   2.161872   3.405907   3.874991
     9  H    3.874949   3.405895   2.161873   1.087171   2.147110
    10  H    3.400496   3.873200   3.411252   2.145542   1.085363
    11  C    2.470350   3.745414   4.265124   3.745523   2.470532
    12  C    3.588185   4.919615   5.489089   4.919978   3.588691
    13  Si   5.356636   6.718278   7.329040   6.718828   5.357328
    14  C    6.539873   7.803374   8.132148   7.244663   5.862819
    15  H    6.515066   7.717675   7.970491   7.046928   5.705643
    16  H    7.548286   8.839982   9.212359   8.339503   6.956226
    17  H    6.596502   7.788015   7.975610   6.978433   5.619090
    18  C    6.127303   7.464716   8.149758   7.625708   6.322274
    19  H    7.186016   8.536052   9.228402   8.679891   7.356152
    20  H    5.841311   7.163293   7.995011   7.653842   6.432843
    21  H    6.183104   7.445428   7.996188   7.381549   6.106233
    22  C    5.968606   7.330833   8.134969   7.728566   6.450259
    23  H    7.047808   8.416312   9.214991   8.772546   7.469045
    24  H    5.935520   7.235145   7.975665   7.552152   6.317529
    25  H    5.669878   7.019217   7.977387   7.755712   6.558598
    26  N    3.705348   2.434953   1.393780   2.434975   3.705386
    27  H    3.989785   2.613798   2.053023   3.301929   4.470365
    28  H    4.470350   3.301916   2.053023   2.613812   3.989793
                    6          7          8          9         10
     6  C    0.000000
     7  H    2.158336   0.000000
     8  H    3.419082   2.465626   0.000000
     9  H    3.419068   4.960308   4.308244   0.000000
    10  H    2.158324   4.299990   4.960353   2.465692   0.000000
    11  C    1.427240   2.689905   4.615772   4.615946   2.690175
    12  C    2.651206   3.562154   5.726638   5.727212   3.563032
    13  Si   4.491163   5.150203   7.463465   7.464368   5.151456
    14  C    5.400567   6.574995   8.683446   7.773286   5.317896
    15  H    5.349849   6.624086   8.618506   7.525669   5.125196
    16  H    6.456184   7.505428   9.690579   8.865087   6.406413
    17  H    5.353165   6.763109   8.726929   7.406842   4.947942
    18  C    5.415119   5.810337   8.123768   8.385929   6.170955
    19  H    6.468838   6.830535   9.181370   9.418564   7.145641
    20  H    5.369608   5.369595   7.701421   8.500663   6.462055
    21  H    5.370041   6.011840   8.163391   8.059362   5.870200
    22  C    5.404319   5.520125   7.914271   8.561972   6.412591
    23  H    6.459511   6.579282   8.991934   9.579390   7.360302
    24  H    5.355821   5.565218   7.834240   8.350312   6.269417
    25  H    5.356576   5.047094   7.474357   8.674861   6.694906
    26  N    4.230933   4.577715   2.669175   2.669179   4.577786
    27  H    4.774297   4.696233   2.438042   3.632686   5.412347
    28  H    4.774297   5.412306   3.632684   2.438046   4.696282
                   11         12         13         14         15
    11  C    0.000000
    12  C    1.223967   0.000000
    13  Si   3.063926   1.839961   0.000000
    14  C    4.081886   3.030449   1.890912   0.000000
    15  H    4.141056   3.248478   2.502563   1.095390   0.000000
    16  H    5.103920   3.986143   2.499730   1.096608   1.773189
    17  H    4.143249   3.249752   2.504095   1.095462   1.770325
    18  C    4.093938   3.039017   1.890964   3.100454   4.054883
    19  H    5.114033   3.993125   2.500250   3.320133   4.325058
    20  H    4.156878   3.259004   2.503142   4.055186   4.916501
    21  H    4.156861   3.258769   2.503199   3.310158   4.314377
    22  C    4.086019   3.034272   1.891036   3.100426   3.308310
    23  H    5.107448   3.989304   2.500130   3.321992   3.621941
    24  H    4.147144   3.253719   2.503068   3.307643   3.142418
    25  H    4.147370   3.253533   2.503964   4.055618   4.311219
    26  N    5.658098   6.882034   8.721982   9.498233   9.311941
    27  H    6.182547   7.395934   9.225131  10.122310   9.925796
    28  H    6.182602   7.396112   9.225421   9.828978   9.572247
                   16         17         18         19         20
    16  H    0.000000
    17  H    1.772788   0.000000
    18  C    3.317188   3.313122   0.000000
    19  H    3.164336   3.624857   1.096691   0.000000
    20  H    4.324034   4.315965   1.095436   1.773231   0.000000
    21  H    3.617314   3.150194   1.095371   1.773490   1.769616
    22  C    3.320015   4.055806   3.098300   3.316065   3.308433
    23  H    3.169405   4.328435   3.313840   3.158591   3.614490
    24  H    3.617987   4.311654   4.053471   4.321553   4.313157
    25  H    4.327355   4.918276   3.311137   3.620957   3.148391
    26  N   10.583288   9.307359   9.504226  10.588951   9.317554
    27  H   11.194637  10.012010  10.008702  11.089753   9.737597
    28  H   10.924055   9.587421  10.092834  11.167206   9.994024
                   21         22         23         24         25
    21  H    0.000000
    22  C    4.053572   0.000000
    23  H    4.320816   1.096623   0.000000
    24  H    4.915983   1.095387   1.773391   0.000000
    25  H    4.314561   1.095476   1.772734   1.769855   0.000000
    26  N    9.316001   9.505818  10.590309   9.322062   9.316818
    27  H    9.897782   9.851353  10.944824   9.647831   9.570777
    28  H    9.864414  10.060768  11.137870   9.815517   9.958668
                   26         27         28
    26  N    0.000000
    27  H    1.010370   0.000000
    28  H    1.010368   1.683363   0.000000
 Stoichiometry    C11H15NSi
 Framework group  C1[X(C11H15NSi)]
 Deg. of freedom    78
 Full point group                 C1
 Largest Abelian subgroup         C1      NOp   1
 Largest concise Abelian subgroup C1      NOp   1
                         Standard orientation:                         
 ---------------------------------------------------------------------
 Center     Atomic     Atomic              Coordinates (Angstroms)
 Number     Number      Type              X           Y           Z
 ---------------------------------------------------------------------
    1          6             0        2.005892   -1.207642    0.006132
    2          6             0        3.395656   -1.209526    0.004863
    3          6             0        4.116157   -0.000622    0.003109
    4          6             0        3.396292    1.208679    0.005812
    5          6             0        2.006521    1.207569    0.006832
    6          6             0        1.278274    0.000152    0.006264
    7          1             0        1.467224   -2.149897    0.005574
    8          1             0        3.932842   -2.154697    0.009830
    9          1             0        3.934002    2.153547    0.011640
   10          1             0        1.468317    2.150093    0.006974
   11          6             0       -0.148966    0.000340    0.006190
   12          6             0       -1.372932    0.000093    0.004783
   13         14             0       -3.212882   -0.000210   -0.001499
   14          6             0       -3.815693    1.740022   -0.430172
   15          1             0       -3.454138    2.049594   -1.416742
   16          1             0       -4.911504    1.779699   -0.443377
   17          1             0       -3.460239    2.473064    0.302178
   18          6             0       -3.836714   -0.501513    1.711766
   19          1             0       -4.933011   -0.510932    1.739643
   20          1             0       -3.482983   -1.502268    1.982585
   21          1             0       -3.484465    0.196247    2.479157
   22          6             0       -3.818414   -1.236457   -1.298049
   23          1             0       -4.914291   -1.263789   -1.327856
   24          1             0       -3.459209   -0.966966   -2.297159
   25          1             0       -3.461617   -2.248140   -1.076105
   26          7             0        5.508906   -0.001022    0.056711
   27          1             0        5.970086   -0.842694   -0.259119
   28          1             0        5.970545    0.840669   -0.258392
 ---------------------------------------------------------------------
 Rotational constants (GHZ):      1.9955535      0.2304292      0.2213333
 Standard basis: 6-31+G(d,p) (6D, 7F)
 There are   326 symmetry adapted basis functions of A   symmetry.
 Integral buffers will be    262144 words long.
 Raffenetti 2 integral format.
 Two-electron integral symmetry is turned on.
   326 basis functions,   545 primitive gaussians,   326 cartesian basis functions
    51 alpha electrons       51 beta electrons
       nuclear repulsion energy       770.1706561839 Hartrees.
 NAtoms=   28 NActive=   28 NUniq=   28 SFac= 7.50D-01 NAtFMM=   80 NAOKFM=F Big=F
 One-electron integrals computed using PRISM.
 NBasis=   326 RedAO= T  NBF=   326
 NBsUse=   324 1.00D-06 NBFU=   324
 Initial guess read from the read-write file:
 Initial guess orbital symmetries:
       Occupied  (A) (A) (A) (A) (A) (A) (A) (A) (A) (A) (A) (A)
                 (A) (A) (A) (A) (A) (A) (A) (A) (A) (A) (A) (A)
                 (A) (A) (A) (A) (A) (A) (A) (A) (A) (A) (A) (A)
                 (A) (A) (A) (A) (A) (A) (A) (A) (A) (A) (A) (A)
                 (A) (A) (A)
       Virtual   (A) (A) (A) (A) (A) (A) (A) (A) (A) (A) (A) (A)
                 (A) (A) (A) (A) (A) (A) (A) (A) (A) (A) (A) (A)
                 (A) (A) (A) (A) (A) (A) (A) (A) (A) (A) (A) (A)
                 (A) (A) (A) (A) (A) (A) (A) (A) (A) (A) (A) (A)
                 (A) (A) (A) (A) (A) (A) (A) (A) (A) (A) (A) (A)
                 (A) (A) (A) (A) (A) (A) (A) (A) (A) (A) (A) (A)
                 (A) (A) (A) (A) (A) (A) (A) (A) (A) (A) (A) (A)
                 (A) (A) (A) (A) (A) (A) (A) (A) (A) (A) (A) (A)
                 (A) (A) (A) (A) (A) (A) (A) (A) (A) (A) (A) (A)
                 (A) (A) (A) (A) (A) (A) (A) (A) (A) (A) (A) (A)
                 (A) (A) (A) (A) (A) (A) (A) (A) (A) (A) (A) (A)
                 (A) (A) (A) (A) (A) (A) (A) (A) (A) (A) (A) (A)
                 (A) (A) (A) (A) (A) (A) (A) (A) (A) (A) (A) (A)
                 (A) (A) (A) (A) (A) (A) (A) (A) (A) (A) (A) (A)
                 (A) (A) (A) (A) (A) (A) (A) (A) (A) (A) (A) (A)
                 (A) (A) (A) (A) (A) (A) (A) (A) (A) (A) (A) (A)
                 (A) (A) (A) (A) (A) (A) (A) (A) (A) (A) (A) (A)
                 (A) (A) (A) (A) (A) (A) (A) (A) (A) (A) (A) (A)
                 (A) (A) (A) (A) (A) (A) (A) (A) (A) (A) (A) (A)
                 (A) (A) (A) (A) (A) (A) (A) (A) (A) (A) (A) (A)
                 (A) (A) (A) (A) (A) (A) (A) (A) (A) (A) (A) (A)
                 (A) (A) (A) (A) (A) (A) (A) (A) (A) (A) (A) (A)
                 (A) (A) (A) (A) (A) (A) (A) (A) (A)
 Requested convergence on RMS density matrix=1.00D-08 within 128 cycles.
 Requested convergence on MAX density matrix=1.00D-06.
 Requested convergence on             energy=1.00D-06.
 No special actions if energy rises.
 SCF Done:  E(RB+HF-LYP) =  -772.497156138     A.U. after   10 cycles
             Convg  =    0.7912D-08             -V/T =  2.0078
             S**2   =   0.0000
 ***** Axes restored to original set *****
 -------------------------------------------------------------------
 Center     Atomic                   Forces (Hartrees/Bohr)
 Number     Number              X              Y              Z
 -------------------------------------------------------------------
    1          6           0.000031837   -0.000020211    0.000170976
    2          6          -0.000029321   -0.000029232   -0.000261231
    3          6           0.000001371    0.000189880    0.000520279
    4          6           0.000029899   -0.000031533   -0.000259686
    5          6          -0.000036615   -0.000003594    0.000169643
    6          6           0.000001408    0.000015468   -0.000134736
    7          1          -0.000012143    0.000001462   -0.000019331
    8          1          -0.000010726    0.000001371    0.000039538
    9          1           0.000012120   -0.000003669    0.000038747
   10          1           0.000013331   -0.000003302   -0.000019329
   11          6          -0.000007037    0.000037372   -0.000004454
   12          6           0.000015732   -0.000037854   -0.000048141
   13         14          -0.000010571    0.000015377    0.000231817
   14          6          -0.000078661    0.000007864   -0.000015158
   15          1           0.000012435   -0.000027344   -0.000001069
   16          1           0.000055012   -0.000016747   -0.000014033
   17          1           0.000024058    0.000007720    0.000003584
   18          6           0.000036533   -0.000078500   -0.000018357
   19          1          -0.000016121    0.000052153   -0.000013382
   20          1          -0.000024589    0.000013013    0.000001452
   21          1           0.000013910    0.000022144   -0.000002116
   22          6           0.000049787    0.000059867   -0.000014156
   23          1          -0.000043910   -0.000040263   -0.000014595
   24          1          -0.000003905   -0.000028125   -0.000000900
   25          1          -0.000027042    0.000002760    0.000005204
   26          7           0.000002839   -0.000253725   -0.000361787
   27          1          -0.000037311    0.000074946    0.000010578
   28          1           0.000037682    0.000072701    0.000010645
 -------------------------------------------------------------------
 Cartesian Forces:  Max     0.000520279 RMS     0.000099642

 GradGradGradGradGradGradGradGradGradGradGradGradGradGradGradGradGradGrad
 Berny optimization.
 Internal  Forces:  Max     0.000344961 RMS     0.000045032
 Search for a local minimum.
 Step number   4 out of a maximum of 148
 All quantities printed in internal units (Hartrees-Bohrs-Radians)
 Update second derivatives using D2CorX and points  1  2  3  4
 Trust test= 1.15D+00 RLast= 1.62D-02 DXMaxT set to 3.00D-01
     Eigenvalues ---    0.00222   0.00872   0.00875   0.00877   0.01252
     Eigenvalues ---    0.01374   0.01783   0.01978   0.02055   0.02071
     Eigenvalues ---    0.02107   0.02118   0.02138   0.02163   0.02198
     Eigenvalues ---    0.05008   0.05648   0.05732   0.05830   0.05852
     Eigenvalues ---    0.05856   0.05877   0.05877   0.05882   0.14822
     Eigenvalues ---    0.15037   0.15523   0.16000   0.16000   0.16000
     Eigenvalues ---    0.16000   0.16000   0.16000   0.16000   0.16000
     Eigenvalues ---    0.16000   0.16000   0.16000   0.16021   0.16225
     Eigenvalues ---    0.16803   0.20035   0.20042   0.20088   0.20367
     Eigenvalues ---    0.22000   0.22998   0.23456   0.23815   0.24850
     Eigenvalues ---    0.24968   0.24999   0.24999   0.25414   0.33985
     Eigenvalues ---    0.33990   0.34012   0.34129   0.34130   0.34134
     Eigenvalues ---    0.34137   0.34138   0.34223   0.35070   0.35102
     Eigenvalues ---    0.35305   0.35330   0.40860   0.41558   0.41840
     Eigenvalues ---    0.43250   0.44302   0.45617   0.46052   0.46348
     Eigenvalues ---    0.46818   0.50368   0.965141000.000001000.00000
     Eigenvalues --- 1000.000001000.000001000.000001000.000001000.00000
     Eigenvalues --- 1000.000001000.000001000.000001000.000001000.00000
     Eigenvalues --- 1000.000001000.000001000.000001000.000001000.00000
     Eigenvalues --- 1000.000001000.000001000.000001000.000001000.00000
     Eigenvalues --- 1000.000001000.000001000.000001000.000001000.00000
     Eigenvalues --- 1000.000001000.000001000.000001000.000001000.00000
     Eigenvalues --- 1000.000001000.000001000.000001000.000001000.00000
     Eigenvalues --- 1000.000001000.000001000.000001000.000001000.00000
     Eigenvalues --- 1000.000001000.000001000.000001000.000001000.00000
     Eigenvalues --- 1000.000001000.000001000.000001000.000001000.00000
     Eigenvalues --- 1000.000001000.000001000.000001000.000001000.00000
     Eigenvalues --- 1000.000001000.000001000.00000
 RFO step:  Lambda=-3.76467767D-06.
 Quartic linear search produced a step of  1.68736.
 Iteration  1 RMS(Cart)=  0.00746731 RMS(Int)=  0.00004294
 Iteration  2 RMS(Cart)=  0.00003582 RMS(Int)=  0.00002804
 Iteration  3 RMS(Cart)=  0.00000000 RMS(Int)=  0.00002804
 Variable       Old X    -DE/DX   Delta X   Delta X   Delta X     New X
                                 (Linear)    (Quad)   (Total)
    R1        2.62628  -0.00013  -0.00019  -0.00014  -0.00034   2.62594
    R2        2.66458   0.00000  -0.00049   0.00045  -0.00004   2.66453
    R3        2.05103   0.00002   0.00009  -0.00001   0.00008   2.05111
    R4        2.65947   0.00008   0.00010   0.00040   0.00050   2.65996
    R5        2.05446   0.00003   0.00005   0.00004   0.00009   2.05454
    R6        2.65950   0.00007   0.00010   0.00038   0.00048   2.65998
    R7        2.63386  -0.00034  -0.00329   0.00020  -0.00309   2.63077
    R8        2.62629  -0.00013  -0.00018  -0.00015  -0.00033   2.62596
    R9        2.05446   0.00003   0.00004   0.00004   0.00009   2.05454
   R10        2.66458   0.00000  -0.00051   0.00043  -0.00007   2.66451
   R11        2.05104   0.00002   0.00009  -0.00001   0.00008   2.05112
   R12        2.69709  -0.00010  -0.00021   0.00000  -0.00021   2.69689
   R13        2.31296  -0.00010  -0.00043   0.00032  -0.00011   2.31285
   R14        3.47702  -0.00015   0.00046  -0.00069  -0.00024   3.47678
   R15        3.57331   0.00003   0.00027  -0.00003   0.00023   3.57354
   R16        3.57340   0.00002   0.00046  -0.00022   0.00024   3.57364
   R17        3.57354   0.00002   0.00036  -0.00011   0.00024   3.57378
   R18        2.06999   0.00002  -0.00003   0.00008   0.00005   2.07003
   R19        2.07229   0.00002   0.00004  -0.00005  -0.00001   2.07228
   R20        2.07012   0.00003  -0.00005   0.00009   0.00005   2.07017
   R21        2.07245   0.00001   0.00006  -0.00008  -0.00002   2.07243
   R22        2.07007   0.00003  -0.00003   0.00010   0.00007   2.07014
   R23        2.06995   0.00002  -0.00003   0.00006   0.00003   2.06999
   R24        2.07232   0.00002   0.00005  -0.00005   0.00000   2.07232
   R25        2.06998   0.00003  -0.00004   0.00009   0.00004   2.07002
   R26        2.07015   0.00002  -0.00002   0.00007   0.00005   2.07020
   R27        1.90932   0.00001  -0.00093   0.00021  -0.00072   1.90861
   R28        1.90932   0.00001  -0.00093   0.00021  -0.00072   1.90860
    A1        2.11436   0.00002   0.00022   0.00003   0.00025   2.11461
    A2        2.08878   0.00000  -0.00024   0.00004  -0.00020   2.08857
    A3        2.08005  -0.00002   0.00003  -0.00008  -0.00005   2.08000
    A4        2.10691   0.00002  -0.00007   0.00021   0.00014   2.10705
    A5        2.08896   0.00002  -0.00020   0.00020  -0.00001   2.08895
    A6        2.08730  -0.00004   0.00027  -0.00040  -0.00013   2.08717
    A7        2.06718  -0.00007  -0.00020  -0.00031  -0.00051   2.06667
    A8        2.10748   0.00003   0.00009   0.00025   0.00033   2.10782
    A9        2.10749   0.00003   0.00011   0.00022   0.00033   2.10782
   A10        2.10694   0.00002  -0.00006   0.00020   0.00013   2.10707
   A11        2.08728  -0.00004   0.00026  -0.00039  -0.00013   2.08715
   A12        2.08896   0.00002  -0.00020   0.00020   0.00000   2.08896
   A13        2.11432   0.00002   0.00021   0.00006   0.00027   2.11459
   A14        2.08884   0.00000  -0.00025   0.00002  -0.00022   2.08862
   A15        2.08002  -0.00002   0.00004  -0.00008  -0.00004   2.07998
   A16        2.05666  -0.00002  -0.00009  -0.00018  -0.00027   2.05638
   A17        2.11314   0.00001  -0.00006   0.00013   0.00007   2.11321
   A18        2.11339   0.00001   0.00015   0.00005   0.00020   2.11359
   A19        1.89591   0.00000  -0.00107  -0.00002  -0.00109   1.89481
   A20        1.90377   0.00000  -0.00138   0.00015  -0.00123   1.90253
   A21        1.89933   0.00000  -0.00143   0.00006  -0.00137   1.89796
   A22        1.92219   0.00000   0.00139  -0.00003   0.00136   1.92355
   A23        1.92211   0.00000   0.00149  -0.00011   0.00138   1.92349
   A24        1.92011   0.00000   0.00092  -0.00005   0.00086   1.92097
   A25        1.93805   0.00000  -0.00117   0.00020  -0.00097   1.93707
   A26        1.93327   0.00008   0.00131   0.00047   0.00178   1.93505
   A27        1.93997   0.00000  -0.00115   0.00017  -0.00097   1.93899
   A28        1.88468  -0.00004   0.00034  -0.00025   0.00009   1.88477
   A29        1.88168  -0.00001   0.00038  -0.00042  -0.00004   1.88165
   A30        1.88397  -0.00004   0.00034  -0.00022   0.00012   1.88409
   A31        1.93381   0.00008   0.00131   0.00040   0.00171   1.93552
   A32        1.93869  -0.00001  -0.00136   0.00021  -0.00115   1.93754
   A33        1.93883   0.00000  -0.00087   0.00013  -0.00074   1.93809
   A34        1.88459  -0.00004   0.00031  -0.00025   0.00006   1.88465
   A35        1.88507  -0.00004   0.00033  -0.00018   0.00015   1.88522
   A36        1.88064  -0.00001   0.00033  -0.00036  -0.00003   1.88061
   A37        1.93363   0.00008   0.00131   0.00047   0.00178   1.93541
   A38        1.93856   0.00000  -0.00090   0.00015  -0.00074   1.93781
   A39        1.93964  -0.00001  -0.00132   0.00012  -0.00120   1.93844
   A40        1.88498  -0.00004   0.00034  -0.00021   0.00013   1.88511
   A41        1.88385  -0.00003   0.00027  -0.00021   0.00007   1.88392
   A42        1.88094  -0.00001   0.00034  -0.00037  -0.00003   1.88091
   A43        2.03122   0.00003   0.00461   0.00148   0.00593   2.03715
   A44        2.03122   0.00003   0.00463   0.00148   0.00594   2.03717
   A45        1.96917   0.00002   0.00670   0.00093   0.00743   1.97660
   A46        3.14193   0.00000   0.00041  -0.00009   0.00032   3.14224
   A47        3.14101   0.00003   0.00064   0.00006   0.00071   3.14172
   A48        3.13934  -0.00002  -0.00029  -0.00011  -0.00040   3.13894
   A49        3.13789   0.00001   0.00011   0.00005   0.00016   3.13805
    D1       -0.00046   0.00000   0.00031   0.00023   0.00054   0.00007
    D2        3.13626   0.00001  -0.00002   0.00060   0.00059   3.13684
    D3        3.13957   0.00000   0.00031  -0.00003   0.00027   3.13985
    D4       -0.00689   0.00000  -0.00002   0.00034   0.00032  -0.00657
    D5       -0.00142   0.00000  -0.00076   0.00092   0.00016  -0.00126
    D6        3.14047   0.00000   0.00050  -0.00065  -0.00014   3.14032
    D7       -3.14146   0.00001  -0.00076   0.00118   0.00042  -3.14104
    D8        0.00042   0.00000   0.00050  -0.00038   0.00012   0.00054
    D9        0.00254  -0.00001   0.00014  -0.00130  -0.00117   0.00137
   D10        3.09577   0.00002   0.00002   0.00262   0.00264   3.09840
   D11       -3.13419  -0.00001   0.00046  -0.00168  -0.00122  -3.13540
   D12       -0.04096   0.00002   0.00034   0.00225   0.00259  -0.03837
   D13       -0.00275   0.00001  -0.00010   0.00122   0.00112  -0.00162
   D14        3.13406   0.00001  -0.00042   0.00161   0.00119   3.13526
   D15       -3.09597  -0.00002   0.00002  -0.00270  -0.00268  -3.09866
   D16        0.04083  -0.00002  -0.00030  -0.00231  -0.00261   0.03822
   D17        0.40150  -0.00008  -0.01130  -0.00465  -0.01601   0.38549
   D18        2.78966   0.00005   0.01129   0.00062   0.01197   2.80163
   D19       -2.78958  -0.00005  -0.01143  -0.00065  -0.01214  -2.80172
   D20       -0.40142   0.00008   0.01116   0.00462   0.01584  -0.38558
   D21        0.00088   0.00000  -0.00038  -0.00007  -0.00045   0.00044
   D22       -3.13953   0.00000  -0.00030   0.00001  -0.00030  -3.13982
   D23       -3.13592  -0.00001  -0.00006  -0.00046  -0.00052  -3.13644
   D24        0.00686   0.00000   0.00001  -0.00038  -0.00037   0.00649
   D25        0.00121   0.00000   0.00080  -0.00100  -0.00020   0.00100
   D26       -3.14068   0.00000  -0.00047   0.00057   0.00010  -3.14058
   D27       -3.14156  -0.00001   0.00072  -0.00108  -0.00035   3.14127
   D28       -0.00026   0.00000  -0.00054   0.00049  -0.00005  -0.00031
   D29       -2.89949   0.00001  -0.00337  -0.00653  -0.00990  -2.90939
   D30        1.28749   0.00001  -0.00377  -0.00656  -0.01033   1.27716
   D31       -0.80767   0.00002  -0.00291  -0.00663  -0.00954  -0.81720
   D32        0.24038   0.00000  -0.00208  -0.00817  -0.01025   0.23013
   D33       -1.85583   0.00000  -0.00247  -0.00821  -0.01068  -1.86651
   D34        2.33220   0.00001  -0.00161  -0.00827  -0.00988   2.32232
   D35        1.04783  -0.00001  -0.00013   0.00040   0.00028   1.04811
   D36       -3.14130   0.00000   0.00040   0.00053   0.00093  -3.14037
   D37       -1.04688   0.00001   0.00094   0.00068   0.00162  -1.04526
   D38        3.13180  -0.00001  -0.00164   0.00056  -0.00109   3.13071
   D39       -1.05734   0.00000  -0.00111   0.00068  -0.00044  -1.05777
   D40        1.03708   0.00001  -0.00057   0.00083   0.00026   1.03734
   D41       -1.03068   0.00000   0.00139   0.00040   0.00180  -1.02889
   D42        1.06337   0.00000   0.00192   0.00053   0.00245   1.06581
   D43       -3.12540   0.00001   0.00246   0.00068   0.00314  -3.12226
   D44        3.14159   0.00000   0.00039   0.00011   0.00051  -3.14109
   D45       -1.04688   0.00000   0.00076   0.00021   0.00096  -1.04592
   D46        1.04619  -0.00001  -0.00032  -0.00001  -0.00033   1.04585
   D47        1.06241   0.00000   0.00172   0.00006   0.00178   1.06420
   D48       -3.12606   0.00001   0.00208   0.00016   0.00224  -3.12382
   D49       -1.03299   0.00000   0.00100  -0.00006   0.00095  -1.03205
   D50       -1.05948   0.00000  -0.00165   0.00025  -0.00140  -1.06088
   D51        1.03523   0.00000  -0.00129   0.00035  -0.00094   1.03429
   D52        3.12830  -0.00001  -0.00237   0.00013  -0.00224   3.12606
   D53        3.14000   0.00000  -0.00065  -0.00048  -0.00112   3.13887
   D54       -1.04819   0.00001   0.00006  -0.00032  -0.00027  -1.04846
   D55        1.04571  -0.00001  -0.00099  -0.00061  -0.00160   1.04411
   D56       -1.06676  -0.00001  -0.00194  -0.00053  -0.00247  -1.06924
   D57        1.02824   0.00000  -0.00124  -0.00038  -0.00162   1.02662
   D58        3.12213  -0.00001  -0.00228  -0.00067  -0.00295   3.11918
   D59        1.05518   0.00000   0.00137  -0.00067   0.00070   1.05588
   D60       -3.13301   0.00001   0.00208  -0.00052   0.00156  -3.13145
   D61       -1.03911  -0.00001   0.00103  -0.00081   0.00022  -1.03889
         Item               Value     Threshold  Converged?
 Maximum Force            0.000345     0.000450     YES
 RMS     Force            0.000045     0.000300     YES
 Maximum Displacement     0.032175     0.001800     NO 
 RMS     Displacement     0.007471     0.001200     NO 
 Predicted change in Energy=-2.196072D-06
 GradGradGradGradGradGradGradGradGradGradGradGradGradGradGradGradGradGrad

                          Input orientation:                          
 ---------------------------------------------------------------------
 Center     Atomic     Atomic              Coordinates (Angstroms)
 Number     Number      Type              X           Y           Z
 ---------------------------------------------------------------------
    1          6             0        0.001340   -0.005712   -0.004344
    2          6             0       -0.000536   -0.004902    1.385244
    3          6             0        1.208498   -0.006674    2.106043
    4          6             0        2.417747   -0.007586    1.385589
    5          6             0        2.416296   -0.008694   -0.004006
    6          6             0        1.208927   -0.008409   -0.732255
    7          1             0       -0.941063   -0.005963   -0.542838
    8          1             0       -0.945743    0.001678    1.922443
    9          1             0        3.362799   -0.002964    1.923079
   10          1             0        3.358844   -0.011054   -0.542250
   11          6             0        1.208855   -0.010789   -2.159384
   12          6             0        1.207995   -0.014413   -3.383288
   13         14             0        1.205579   -0.023556   -5.223099
   14          6             0        2.949462   -0.438441   -5.825396
   15          1             0        3.266469   -1.421932   -5.461826
   16          1             0        2.991246   -0.452807   -6.921107
   17          1             0        3.675741    0.300435   -5.469488
   18          6             0        0.688194    1.685101   -5.846822
   19          1             0        0.675810    1.714130   -6.943049
   20          1             0       -0.314083    1.946531   -5.490233
   21          1             0        1.379954    2.458241   -5.495255
   22          6             0       -0.021190   -1.331979   -5.822743
   23          1             0       -0.052766   -1.365447   -6.918401
   24          1             0        0.258172   -2.327631   -5.461418
   25          1             0       -1.033222   -1.117361   -5.462386
   26          7             0        1.208350    0.045778    3.497199
   27          1             0        0.364492   -0.256010    3.962934
   28          1             0        2.051359   -0.257954    3.963203
 ---------------------------------------------------------------------
                    Distance matrix (angstroms):
                    1          2          3          4          5
     1  C    0.000000
     2  C    1.389589   0.000000
     3  C    2.431247   1.407592   0.000000
     4  C    2.787641   2.418284   1.407600   0.000000
     5  C    2.414958   2.787670   2.431273   1.389596   0.000000
     6  C    1.410010   2.438568   2.838299   2.438547   1.409996
     7  H    1.085403   2.145249   3.411332   3.873040   3.400325
     8  H    2.146982   1.087218   2.162067   3.406077   3.874871
     9  H    3.874839   3.406067   2.162060   1.087217   2.146988
    10  H    3.400324   3.873074   3.411373   2.145284   1.085407
    11  C    2.470287   3.745270   4.265429   3.745433   2.470541
    12  C    3.587946   4.919302   5.489337   4.919933   3.588813
    13  Si   5.355923   6.717534   7.329162   6.718956   5.357704
    14  C    6.539368   7.802806   8.131735   7.243388   5.861530
    15  H    6.515432   7.717749   7.969369   7.043280   5.701564
    16  H    7.548578   8.840070   9.212310   8.338364   6.955148
    17  H    6.592629   7.784318   7.973098   6.976354   5.617229
    18  C    6.120880   7.458769   8.147446   7.626553   6.324063
    19  H    7.180418   8.530708   9.226646   8.681294   7.358515
    20  H    5.831443   7.153922   7.989786   7.652346   6.432462
    21  H    6.174281   7.437344   7.992805   7.382637   6.108485
    22  C    5.967685   7.329164   8.132295   7.724150   6.445939
    23  H    7.046701   8.414531   9.212906   8.769463   7.466319
    24  H    5.936070   7.234555   7.972229   7.545057   6.310176
    25  H    5.665361   7.013847   7.971202   7.748262   6.551507
    26  N    3.704096   2.433994   1.392144   2.434006   3.704124
    27  H    3.991719   2.615489   2.054886   3.304584   4.472994
    28  H    4.472989   3.304570   2.054897   2.615534   3.991748
                    6          7          8          9         10
     6  C    0.000000
     7  H    2.158320   0.000000
     8  H    3.419083   2.465297   0.000000
     9  H    3.419064   4.960241   4.308545   0.000000
    10  H    2.158298   4.299910   4.960277   2.465346   0.000000
    11  C    1.427131   2.689869   4.615600   4.615847   2.690274
    12  C    2.651040   3.561837   5.726223   5.727202   3.563378
    13  Si   4.490870   5.149100   7.462412   7.464709   5.152383
    14  C    5.399488   6.574850   8.683049   7.771702   5.316191
    15  H    5.347931   6.626065   8.619561   7.520609   5.118724
    16  H    6.455698   7.506333   9.690966   8.863410   6.404692
    17  H    5.349947   6.758746   8.722845   7.405406   4.947234
    18  C    5.412756   5.800554   8.115735   8.388947   6.176390
    19  H    6.467250   6.821708   9.173815   9.422131   7.151584
    20  H    5.364672   5.355563   7.689553   8.501599   6.465683
    21  H    5.366543   5.998821   8.152657   8.063553   5.877557
    22  C    5.401675   5.521041   7.913366   8.556601   6.407268
    23  H    6.457695   6.579140   8.990382   9.575710   7.357225
    24  H    5.352355   5.569627   7.835592   8.341078   6.259306
    25  H    5.350808   5.044369   7.469646   8.666717   6.687443
    26  N    4.229801   4.576522   2.668692   2.668685   4.576571
    27  H    4.776942   4.697763   2.438590   3.635229   5.415056
    28  H    4.776954   5.415025   3.635207   2.438648   4.697828
                   11         12         13         14         15
    11  C    0.000000
    12  C    1.223910   0.000000
    13  Si   3.063743   1.839835   0.000000
    14  C    4.080716   3.029257   1.891036   0.000000
    15  H    4.138988   3.246344   2.501942   1.095414   0.000000
    16  H    5.103557   3.986017   2.501218   1.096601   1.773260
    17  H    4.139949   3.246711   2.503474   1.095487   1.770342
    18  C    4.091983   3.037686   1.891091   3.102131   4.055783
    19  H    5.113016   3.992866   2.501687   3.324485   4.329021
    20  H    4.152710   3.255954   2.502394   4.056001   4.916066
    21  H    4.153723   3.256376   2.502757   3.311060   4.314603
    22  C    4.083963   3.032790   1.891165   3.102126   3.308633
    23  H    5.106372   3.988964   2.501630   3.326766   3.625207
    24  H    4.144272   3.251425   2.502626   3.308256   3.141678
    25  H    4.142613   3.249953   2.503178   4.056412   4.310465
    26  N    5.656866   6.880750   8.720574   9.496142   9.308821
    27  H    6.185132   7.398435   9.227386  10.125550   9.930102
    28  H    6.185222   7.398751   9.228133   9.831370   9.574054
                   16         17         18         19         20
    16  H    0.000000
    17  H    1.772880   0.000000
    18  C    3.320961   3.314380   0.000000
    19  H    3.171331   3.628981   1.096682   0.000000
    20  H    4.327749   4.316104   1.095472   1.773294   0.000000
    21  H    3.619878   3.150782   1.095389   1.773592   1.769642
    22  C    3.324773   4.056706   3.099448   3.319590   3.308319
    23  H    3.177881   4.333160   3.317099   3.164684   3.616234
    24  H    3.621512   4.311215   4.054069   4.324984   4.312397
    25  H    4.331955   4.917777   3.311322   3.623603   3.147280
    26  N   10.581512   9.303459   9.500982  10.586113   9.311531
    27  H   11.198254  10.012222  10.005199  11.086877   9.730057
    28  H   10.926553   9.587809  10.093080  11.168151   9.991123
                   21         22         23         24         25
    21  H    0.000000
    22  C    4.054161   0.000000
    23  H    4.324190   1.096624   0.000000
    24  H    4.915701   1.095410   1.773494   0.000000
    25  H    4.313865   1.095503   1.772800   1.769874   0.000000
    26  N    9.312016   9.501121  10.586156   9.316261   9.308690
    27  H    9.892201   9.852204  10.945703   9.649939   9.567246
    28  H    9.863616  10.060504  11.138366   9.814406   9.954645
                   26         27         28
    26  N    0.000000
    27  H    1.009991   0.000000
    28  H    1.009989   1.686869   0.000000
 Stoichiometry    C11H15NSi
 Framework group  C1[X(C11H15NSi)]
 Deg. of freedom    78
 Full point group                 C1
 Largest Abelian subgroup         C1      NOp   1
 Largest concise Abelian subgroup C1      NOp   1
                         Standard orientation:                         
 ---------------------------------------------------------------------
 Center     Atomic     Atomic              Coordinates (Angstroms)
 Number     Number      Type              X           Y           Z
 ---------------------------------------------------------------------
    1          6             0        2.004741   -1.207026    0.006064
    2          6             0        3.394328   -1.209606    0.004652
    3          6             0        4.115738   -0.000936    0.003643
    4          6             0        3.395899    1.208678    0.005795
    5          6             0        2.006304    1.207932    0.006904
    6          6             0        1.277441    0.000933    0.006440
    7          1             0        1.465769   -2.149155    0.005182
    8          1             0        3.931056   -2.155094    0.008879
    9          1             0        3.933876    2.153449    0.011054
   10          1             0        1.468535    2.150755    0.006895
   11          6             0       -0.149689    0.001587    0.006339
   12          6             0       -1.373598    0.001352    0.004668
   13         14             0       -3.213422   -0.000118   -0.001542
   14          6             0       -3.815494    1.744724   -0.412704
   15          1             0       -3.453332    2.063104   -1.396271
   16          1             0       -4.911204    1.787085   -0.425254
   17          1             0       -3.458038    2.469653    0.326751
   18          6             0       -3.834681   -0.519892    1.707288
   19          1             0       -4.930866   -0.531767    1.738048
   20          1             0       -3.478185   -1.522762    1.966562
   21          1             0       -3.481528    0.170465    2.480960
   22          6             0       -3.815778   -1.224510   -1.310945
   23          1             0       -4.911504   -1.255479   -1.342713
   24          1             0       -3.455900   -0.943755   -2.306730
   25          1             0       -3.455594   -2.237063   -1.098504
   26          7             0        5.506976   -0.001871    0.053873
   27          1             0        5.971799   -0.845486   -0.249992
   28          1             0        5.972923    0.841382   -0.249268
 ---------------------------------------------------------------------
 Rotational constants (GHZ):      1.9944479      0.2305353      0.2214263
 Standard basis: 6-31+G(d,p) (6D, 7F)
 There are   326 symmetry adapted basis functions of A   symmetry.
 Integral buffers will be    262144 words long.
 Raffenetti 2 integral format.
 Two-electron integral symmetry is turned on.
   326 basis functions,   545 primitive gaussians,   326 cartesian basis functions
    51 alpha electrons       51 beta electrons
       nuclear repulsion energy       770.2342702133 Hartrees.
 NAtoms=   28 NActive=   28 NUniq=   28 SFac= 7.50D-01 NAtFMM=   80 NAOKFM=F Big=F
 One-electron integrals computed using PRISM.
 NBasis=   326 RedAO= T  NBF=   326
 NBsUse=   324 1.00D-06 NBFU=   324
 Initial guess read from the read-write file:
 Initial guess orbital symmetries:
       Occupied  (A) (A) (A) (A) (A) (A) (A) (A) (A) (A) (A) (A)
                 (A) (A) (A) (A) (A) (A) (A) (A) (A) (A) (A) (A)
                 (A) (A) (A) (A) (A) (A) (A) (A) (A) (A) (A) (A)
                 (A) (A) (A) (A) (A) (A) (A) (A) (A) (A) (A) (A)
                 (A) (A) (A)
       Virtual   (A) (A) (A) (A) (A) (A) (A) (A) (A) (A) (A) (A)
                 (A) (A) (A) (A) (A) (A) (A) (A) (A) (A) (A) (A)
                 (A) (A) (A) (A) (A) (A) (A) (A) (A) (A) (A) (A)
                 (A) (A) (A) (A) (A) (A) (A) (A) (A) (A) (A) (A)
                 (A) (A) (A) (A) (A) (A) (A) (A) (A) (A) (A) (A)
                 (A) (A) (A) (A) (A) (A) (A) (A) (A) (A) (A) (A)
                 (A) (A) (A) (A) (A) (A) (A) (A) (A) (A) (A) (A)
                 (A) (A) (A) (A) (A) (A) (A) (A) (A) (A) (A) (A)
                 (A) (A) (A) (A) (A) (A) (A) (A) (A) (A) (A) (A)
                 (A) (A) (A) (A) (A) (A) (A) (A) (A) (A) (A) (A)
                 (A) (A) (A) (A) (A) (A) (A) (A) (A) (A) (A) (A)
                 (A) (A) (A) (A) (A) (A) (A) (A) (A) (A) (A) (A)
                 (A) (A) (A) (A) (A) (A) (A) (A) (A) (A) (A) (A)
                 (A) (A) (A) (A) (A) (A) (A) (A) (A) (A) (A) (A)
                 (A) (A) (A) (A) (A) (A) (A) (A) (A) (A) (A) (A)
                 (A) (A) (A) (A) (A) (A) (A) (A) (A) (A) (A) (A)
                 (A) (A) (A) (A) (A) (A) (A) (A) (A) (A) (A) (A)
                 (A) (A) (A) (A) (A) (A) (A) (A) (A) (A) (A) (A)
                 (A) (A) (A) (A) (A) (A) (A) (A) (A) (A) (A) (A)
                 (A) (A) (A) (A) (A) (A) (A) (A) (A) (A) (A) (A)
                 (A) (A) (A) (A) (A) (A) (A) (A) (A) (A) (A) (A)
                 (A) (A) (A) (A) (A) (A) (A) (A) (A) (A) (A) (A)
                 (A) (A) (A) (A) (A) (A) (A) (A) (A)
 Harris functional with IExCor=  402 diagonalized for initial guess.
 ExpMin= 3.31D-02 ExpMax= 1.61D+04 ExpMxC= 2.43D+03 IAcc=3 IRadAn=         5 AccDes= 0.00D+00
 HarFok:  IExCor= 402 AccDes= 0.00D+00 IRadAn=         5 IDoV=1
 ScaDFX=  1.000000  1.000000  1.000000  1.000000
 Requested convergence on RMS density matrix=1.00D-08 within 128 cycles.
 Requested convergence on MAX density matrix=1.00D-06.
 Requested convergence on             energy=1.00D-06.
 No special actions if energy rises.
 SCF Done:  E(RB+HF-LYP) =  -772.497152794     A.U. after   10 cycles
             Convg  =    0.9945D-08             -V/T =  2.0078
             S**2   =   0.0000
 ***** Axes restored to original set *****
 -------------------------------------------------------------------
 Center     Atomic                   Forces (Hartrees/Bohr)
 Number     Number              X              Y              Z
 -------------------------------------------------------------------
    1          6          -0.000035428   -0.000014707    0.000081606
    2          6          -0.000016516    0.000032928   -0.000084752
    3          6          -0.000000265   -0.000167186    0.000052274
    4          6           0.000018773    0.000025664   -0.000084491
    5          6           0.000040908    0.000011660    0.000078307
    6          6           0.000002594    0.000009305   -0.000112334
    7          1           0.000009321    0.000002690   -0.000010036
    8          1           0.000009537    0.000002804    0.000024899
    9          1          -0.000008071   -0.000002844    0.000023982
   10          1          -0.000008841   -0.000004714   -0.000011024
   11          6          -0.000016151    0.000025700    0.000085106
   12          6           0.000018250   -0.000020675   -0.000117565
   13         14          -0.000051094    0.000038121    0.000226055
   14          6          -0.000118631    0.000007592   -0.000010599
   15          1           0.000035032   -0.000017014   -0.000016672
   16          1           0.000015001   -0.000012237   -0.000004195
   17          1           0.000039607   -0.000010733   -0.000016769
   18          6           0.000056890   -0.000128619   -0.000014469
   19          1          -0.000000151    0.000006063    0.000002521
   20          1          -0.000012493    0.000046032   -0.000021508
   21          1           0.000002455    0.000025653   -0.000017704
   22          6           0.000076083    0.000091002   -0.000028422
   23          1          -0.000010793   -0.000009851   -0.000001794
   24          1          -0.000018712   -0.000026831   -0.000013871
   25          1          -0.000028681   -0.000025758   -0.000013148
   26          7           0.000000364    0.000359430   -0.000046206
   27          1           0.000048593   -0.000120835    0.000025977
   28          1          -0.000047579   -0.000122640    0.000024832
 -------------------------------------------------------------------
 Cartesian Forces:  Max     0.000359430 RMS     0.000067515

 GradGradGradGradGradGradGradGradGradGradGradGradGradGradGradGradGradGrad
 Berny optimization.
 Internal  Forces:  Max     0.000105293 RMS     0.000028966
 Search for a local minimum.
 Step number   5 out of a maximum of 148
 All quantities printed in internal units (Hartrees-Bohrs-Radians)
 Update second derivatives using D2CorX and points  1  2  3  5  4

 Trust test=-1.52D+00 RLast= 4.09D-02 DXMaxT set to 1.50D-01
 Energy Rises -- skip Quadratic search.
 Quartic linear search produced a step of -0.75670.
 Iteration  1 RMS(Cart)=  0.00565253 RMS(Int)=  0.00001896
 Iteration  2 RMS(Cart)=  0.00002037 RMS(Int)=  0.00000375
 Iteration  3 RMS(Cart)=  0.00000000 RMS(Int)=  0.00000375
 Variable       Old X    -DE/DX   Delta X   Delta X   Delta X     New X
                                 (Linear)    (Quad)   (Total)
    R1        2.62594  -0.00003   0.00025   0.00000   0.00025   2.62620
    R2        2.66453   0.00004   0.00003   0.00000   0.00003   2.66457
    R3        2.05111   0.00000  -0.00006   0.00000  -0.00006   2.05105
    R4        2.65996   0.00002  -0.00038   0.00000  -0.00038   2.65959
    R5        2.05454   0.00000  -0.00007   0.00000  -0.00007   2.05448
    R6        2.65998   0.00002  -0.00036   0.00000  -0.00036   2.65961
    R7        2.63077   0.00001   0.00234   0.00000   0.00234   2.63311
    R8        2.62596  -0.00003   0.00025   0.00000   0.00025   2.62621
    R9        2.05454   0.00000  -0.00007   0.00000  -0.00007   2.05448
   R10        2.66451   0.00005   0.00006   0.00000   0.00006   2.66456
   R11        2.05112   0.00000  -0.00006   0.00000  -0.00006   2.05106
   R12        2.69689  -0.00004   0.00016   0.00000   0.00016   2.69704
   R13        2.31285   0.00005   0.00008   0.00000   0.00008   2.31294
   R14        3.47678  -0.00007   0.00018   0.00000   0.00018   3.47696
   R15        3.57354   0.00000  -0.00018   0.00000  -0.00018   3.57336
   R16        3.57364  -0.00004  -0.00018   0.00000  -0.00018   3.57346
   R17        3.57378  -0.00002  -0.00018   0.00000  -0.00018   3.57360
   R18        2.07003   0.00002  -0.00003   0.00000  -0.00003   2.07000
   R19        2.07228   0.00000   0.00001   0.00000   0.00001   2.07229
   R20        2.07017   0.00002  -0.00004   0.00000  -0.00004   2.07013
   R21        2.07243   0.00000   0.00001   0.00000   0.00001   2.07244
   R22        2.07014   0.00002  -0.00005   0.00000  -0.00005   2.07009
   R23        2.06999   0.00001  -0.00003   0.00000  -0.00003   2.06996
   R24        2.07232   0.00000   0.00000   0.00000   0.00000   2.07232
   R25        2.07002   0.00002  -0.00003   0.00000  -0.00003   2.06999
   R26        2.07020   0.00001  -0.00004   0.00000  -0.00004   2.07016
   R27        1.90861   0.00001   0.00054   0.00000   0.00054   1.90915
   R28        1.90860   0.00001   0.00054   0.00000   0.00054   1.90914
    A1        2.11461   0.00000  -0.00019   0.00000  -0.00019   2.11442
    A2        2.08857   0.00001   0.00015   0.00000   0.00015   2.08873
    A3        2.08000  -0.00001   0.00004   0.00000   0.00004   2.08004
    A4        2.10705   0.00001  -0.00010   0.00000  -0.00010   2.10694
    A5        2.08895   0.00002   0.00000   0.00000   0.00000   2.08896
    A6        2.08717  -0.00003   0.00010   0.00000   0.00010   2.08727
    A7        2.06667  -0.00001   0.00038   0.00000   0.00038   2.06706
    A8        2.10782   0.00001  -0.00025   0.00000  -0.00025   2.10756
    A9        2.10782   0.00000  -0.00025   0.00000  -0.00025   2.10757
   A10        2.10707   0.00001  -0.00010   0.00000  -0.00010   2.10697
   A11        2.08715  -0.00003   0.00010   0.00000   0.00010   2.08725
   A12        2.08896   0.00002   0.00000   0.00000   0.00000   2.08896
   A13        2.11459   0.00000  -0.00020   0.00000  -0.00020   2.11439
   A14        2.08862   0.00001   0.00017   0.00000   0.00017   2.08878
   A15        2.07998  -0.00002   0.00003   0.00000   0.00003   2.08001
   A16        2.05638  -0.00002   0.00021   0.00000   0.00021   2.05659
   A17        2.11321   0.00002  -0.00006   0.00000  -0.00006   2.11315
   A18        2.11359  -0.00001  -0.00015   0.00000  -0.00015   2.11344
   A19        1.89481   0.00001   0.00083   0.00000   0.00083   1.89564
   A20        1.90253   0.00003   0.00093   0.00000   0.00093   1.90347
   A21        1.89796   0.00003   0.00104   0.00000   0.00104   1.89900
   A22        1.92355  -0.00002  -0.00103   0.00000  -0.00103   1.92252
   A23        1.92349  -0.00003  -0.00104   0.00000  -0.00104   1.92245
   A24        1.92097  -0.00002  -0.00065   0.00000  -0.00065   1.92032
   A25        1.93707   0.00005   0.00074   0.00000   0.00074   1.93781
   A26        1.93505   0.00000  -0.00135   0.00000  -0.00135   1.93371
   A27        1.93899   0.00004   0.00074   0.00000   0.00074   1.93973
   A28        1.88477  -0.00003  -0.00007   0.00000  -0.00007   1.88471
   A29        1.88165  -0.00004   0.00003   0.00000   0.00003   1.88167
   A30        1.88409  -0.00003  -0.00009   0.00000  -0.00009   1.88400
   A31        1.93552  -0.00001  -0.00130   0.00000  -0.00130   1.93422
   A32        1.93754   0.00006   0.00087   0.00000   0.00087   1.93841
   A33        1.93809   0.00003   0.00056   0.00000   0.00056   1.93865
   A34        1.88465  -0.00003  -0.00005   0.00000  -0.00005   1.88460
   A35        1.88522  -0.00002  -0.00011   0.00000  -0.00011   1.88511
   A36        1.88061  -0.00004   0.00002   0.00000   0.00002   1.88063
   A37        1.93541   0.00000  -0.00135   0.00000  -0.00135   1.93406
   A38        1.93781   0.00003   0.00056   0.00000   0.00056   1.93838
   A39        1.93844   0.00005   0.00091   0.00000   0.00091   1.93935
   A40        1.88511  -0.00002  -0.00010   0.00000  -0.00010   1.88501
   A41        1.88392  -0.00003  -0.00005   0.00000  -0.00005   1.88387
   A42        1.88091  -0.00003   0.00002   0.00000   0.00002   1.88093
   A43        2.03715  -0.00002  -0.00449   0.00000  -0.00447   2.03268
   A44        2.03717  -0.00002  -0.00450   0.00000  -0.00448   2.03269
   A45        1.97660  -0.00007  -0.00562   0.00000  -0.00559   1.97101
   A46        3.14224  -0.00005  -0.00024   0.00000  -0.00024   3.14200
   A47        3.14172  -0.00003  -0.00053   0.00000  -0.00054   3.14119
   A48        3.13894  -0.00002   0.00031   0.00000   0.00031   3.13925
   A49        3.13805   0.00000  -0.00012   0.00000  -0.00012   3.13793
    D1        0.00007   0.00000  -0.00041   0.00000  -0.00041  -0.00033
    D2        3.13684   0.00000  -0.00044   0.00000  -0.00044   3.13640
    D3        3.13985   0.00000  -0.00021   0.00000  -0.00021   3.13964
    D4       -0.00657   0.00000  -0.00024   0.00000  -0.00024  -0.00681
    D5       -0.00126   0.00000  -0.00012   0.00000  -0.00012  -0.00138
    D6        3.14032   0.00000   0.00011   0.00000   0.00011   3.14043
    D7       -3.14104   0.00000  -0.00032   0.00000  -0.00032  -3.14136
    D8        0.00054   0.00000  -0.00009   0.00000  -0.00009   0.00045
    D9        0.00137   0.00001   0.00088   0.00000   0.00088   0.00225
   D10        3.09840  -0.00001  -0.00200   0.00000  -0.00200   3.09641
   D11       -3.13540   0.00001   0.00092   0.00000   0.00092  -3.13448
   D12       -0.03837  -0.00002  -0.00196   0.00000  -0.00196  -0.04033
   D13       -0.00162  -0.00001  -0.00085   0.00000  -0.00085  -0.00247
   D14        3.13526  -0.00001  -0.00090   0.00000  -0.00090   3.13435
   D15       -3.09866   0.00001   0.00203   0.00000   0.00203  -3.09663
   D16        0.03822   0.00001   0.00198   0.00000   0.00198   0.04020
   D17        0.38549   0.00011   0.01212   0.00000   0.01212   0.39761
   D18        2.80163  -0.00008  -0.00906   0.00000  -0.00907   2.79256
   D19       -2.80172   0.00008   0.00919   0.00000   0.00919  -2.79253
   D20       -0.38558  -0.00010  -0.01199   0.00000  -0.01200  -0.39757
   D21        0.00044   0.00000   0.00034   0.00000   0.00034   0.00078
   D22       -3.13982   0.00000   0.00022   0.00000   0.00022  -3.13960
   D23       -3.13644   0.00000   0.00039   0.00000   0.00039  -3.13604
   D24        0.00649   0.00000   0.00028   0.00000   0.00028   0.00677
   D25        0.00100   0.00000   0.00015   0.00000   0.00015   0.00116
   D26       -3.14058   0.00000  -0.00007   0.00000  -0.00007  -3.14065
   D27        3.14127   0.00000   0.00027   0.00000   0.00027   3.14154
   D28       -0.00031   0.00000   0.00004   0.00000   0.00004  -0.00027
   D29       -2.90939   0.00002   0.00749   0.00000   0.00749  -2.90190
   D30        1.27716   0.00004   0.00782   0.00000   0.00782   1.28497
   D31       -0.81720   0.00000   0.00722   0.00000   0.00722  -0.80999
   D32        0.23013   0.00001   0.00775   0.00000   0.00775   0.23789
   D33       -1.86651   0.00002   0.00808   0.00000   0.00808  -1.85843
   D34        2.32232  -0.00001   0.00748   0.00000   0.00748   2.32980
   D35        1.04811   0.00000  -0.00021   0.00000  -0.00021   1.04790
   D36       -3.14037   0.00000  -0.00070   0.00000  -0.00070  -3.14108
   D37       -1.04526  -0.00001  -0.00123   0.00000  -0.00123  -1.04649
   D38        3.13071   0.00003   0.00082   0.00000   0.00082   3.13154
   D39       -1.05777   0.00003   0.00033   0.00000   0.00033  -1.05744
   D40        1.03734   0.00002  -0.00019   0.00000  -0.00019   1.03715
   D41       -1.02889  -0.00002  -0.00136   0.00000  -0.00136  -1.03025
   D42        1.06581  -0.00003  -0.00185   0.00000  -0.00185   1.06396
   D43       -3.12226  -0.00003  -0.00238   0.00000  -0.00238  -3.12464
   D44       -3.14109  -0.00001  -0.00038   0.00000  -0.00038  -3.14147
   D45       -1.04592  -0.00001  -0.00073   0.00000  -0.00073  -1.04665
   D46        1.04585   0.00000   0.00025   0.00000   0.00025   1.04611
   D47        1.06420  -0.00003  -0.00135   0.00000  -0.00135   1.06285
   D48       -3.12382  -0.00003  -0.00169   0.00000  -0.00169  -3.12552
   D49       -1.03205  -0.00002  -0.00072   0.00000  -0.00072  -1.03276
   D50       -1.06088   0.00003   0.00106   0.00000   0.00106  -1.05982
   D51        1.03429   0.00003   0.00072   0.00000   0.00072   1.03500
   D52        3.12606   0.00005   0.00169   0.00000   0.00169   3.12776
   D53        3.13887   0.00001   0.00085   0.00000   0.00085   3.13972
   D54       -1.04846   0.00000   0.00020   0.00000   0.00020  -1.04825
   D55        1.04411   0.00001   0.00121   0.00000   0.00121   1.04532
   D56       -1.06924   0.00003   0.00187   0.00000   0.00187  -1.06736
   D57        1.02662   0.00002   0.00122   0.00000   0.00122   1.02784
   D58        3.11918   0.00003   0.00223   0.00000   0.00223   3.12142
   D59        1.05588  -0.00003  -0.00053   0.00000  -0.00053   1.05535
   D60       -3.13145  -0.00004  -0.00118   0.00000  -0.00118  -3.13263
   D61       -1.03889  -0.00003  -0.00017   0.00000  -0.00017  -1.03906
         Item               Value     Threshold  Converged?
 Maximum Force            0.000105     0.000450     YES
 RMS     Force            0.000029     0.000300     YES
 Maximum Displacement     0.024348     0.001800     NO 
 RMS     Displacement     0.005653     0.001200     NO 
 Predicted change in Energy=-9.637552D-07
 GradGradGradGradGradGradGradGradGradGradGradGradGradGradGradGradGradGrad

                          Input orientation:                          
 ---------------------------------------------------------------------
 Center     Atomic     Atomic              Coordinates (Angstroms)
 Number     Number      Type              X           Y           Z
 ---------------------------------------------------------------------
    1          6             0        0.000646   -0.011287   -0.002813
    2          6             0       -0.000653   -0.010159    1.386910
    3          6             0        1.208580   -0.005992    2.106974
    4          6             0        2.417551   -0.000210    1.386453
    5          6             0        2.415777   -0.001612   -0.003275
    6          6             0        1.208080   -0.007902   -0.731011
    7          1             0       -0.941859   -0.016357   -0.541039
    8          1             0       -0.945624   -0.007928    1.924490
    9          1             0        3.362657    0.009920    1.923702
   10          1             0        3.358076    0.001038   -0.541886
   11          6             0        1.207612   -0.010486   -2.158222
   12          6             0        1.206714   -0.014107   -3.382169
   13         14             0        1.205161   -0.023602   -5.222074
   14          6             0        2.947765   -0.442628   -5.824908
   15          1             0        3.263326   -1.426678   -5.461647
   16          1             0        2.987555   -0.457453   -6.920692
   17          1             0        3.676309    0.294784   -5.470653
   18          6             0        0.692689    1.685622   -5.848006
   19          1             0        0.681982    1.712243   -6.944320
   20          1             0       -0.309388    1.950548   -5.493527
   21          1             0        1.385991    2.457736   -5.497265
   22          6             0       -0.023719   -1.328906   -5.823881
   23          1             0       -0.052418   -1.361211   -6.919653
   24          1             0        0.252403   -2.325571   -5.462911
   25          1             0       -1.036237   -1.112394   -5.466094
   26          7             0        1.208604    0.049230    3.499261
   27          1             0        0.367863   -0.265993    3.962350
   28          1             0        2.052083   -0.259031    3.962051
 ---------------------------------------------------------------------
                    Distance matrix (angstroms):
                    1          2          3          4          5
     1  C    0.000000
     2  C    1.389724   0.000000
     3  C    2.431117   1.407393   0.000000
     4  C    2.787761   2.418225   1.407407   0.000000
     5  C    2.415150   2.787799   2.431151   1.389730   0.000000
     6  C    1.410028   2.438571   2.837985   2.438551   1.410026
     7  H    1.085371   2.145435   3.411227   3.873128   3.400460
     8  H    2.147076   1.087183   2.161920   3.405949   3.874962
     9  H    3.874922   3.405937   2.161918   1.087182   2.147080
    10  H    3.400454   3.873169   3.411282   2.145479   1.085374
    11  C    2.470335   3.745379   4.265198   3.745501   2.470534
    12  C    3.588127   4.919539   5.489149   4.919967   3.588721
    13  Si   5.356463   6.718097   7.329070   6.718859   5.357419
    14  C    6.539752   7.803238   8.132046   7.244349   5.862501
    15  H    6.515157   7.717695   7.970217   7.046035   5.704645
    16  H    7.548360   8.840006   9.212346   8.339223   6.955960
    17  H    6.595563   7.787118   7.974998   6.977922   5.618631
    18  C    6.125741   7.463270   8.149197   7.625915   6.322711
    19  H    7.184656   8.534755   9.227977   8.680234   7.356728
    20  H    5.838909   7.161013   7.993741   7.653482   6.432754
    21  H    6.180959   7.443463   7.995366   7.381815   6.106781
    22  C    5.968379   7.330425   8.134318   7.727493   6.449210
    23  H    7.047537   8.415878   9.214484   8.771799   7.468385
    24  H    5.935651   7.234999   7.974827   7.550427   6.315742
    25  H    5.668775   7.017907   7.975882   7.753903   6.556877
    26  N    3.705043   2.434720   1.393382   2.434739   3.705079
    27  H    3.990269   2.614221   2.053491   3.302591   4.471021
    28  H    4.471009   3.302578   2.053494   2.614242   3.990282
                    6          7          8          9         10
     6  C    0.000000
     7  H    2.158332   0.000000
     8  H    3.419082   2.465546   0.000000
     9  H    3.419067   4.960292   4.308318   0.000000
    10  H    2.158317   4.299971   4.960335   2.465608   0.000000
    11  C    1.427214   2.689896   4.615730   4.615922   2.690199
    12  C    2.651166   3.562077   5.726537   5.727210   3.563116
    13  Si   4.491092   5.149935   7.463209   7.464451   5.151681
    14  C    5.400304   6.574964   8.683353   7.772895   5.317474
    15  H    5.349381   6.624573   8.618766   7.524431   5.123612
    16  H    6.456066   7.505653   9.690676   8.864674   6.405987
    17  H    5.352381   6.762054   8.725941   7.406485   4.947758
    18  C    5.414545   5.807958   8.121815   8.386665   6.172279
    19  H    6.468453   6.828391   9.179535   9.419433   7.147088
    20  H    5.368408   5.366179   7.698533   8.500896   6.462944
    21  H    5.369190   6.008676   8.160782   8.060382   5.871990
    22  C    5.403676   5.520343   7.914047   8.560669   6.411300
    23  H    6.459070   6.579244   8.991554   9.578500   7.359559
    24  H    5.354977   5.566287   7.834566   8.348068   6.266961
    25  H    5.355173   5.046422   7.473205   8.672886   6.693098
    26  N    4.230658   4.577425   2.669058   2.669059   4.577491
    27  H    4.774957   4.696616   2.438180   3.633319   5.413023
    28  H    4.774960   5.412985   3.633312   2.438198   4.696669
                   11         12         13         14         15
    11  C    0.000000
    12  C    1.223953   0.000000
    13  Si   3.063881   1.839930   0.000000
    14  C    4.081601   3.030159   1.890943   0.000000
    15  H    4.140552   3.247959   2.502412   1.095396   0.000000
    16  H    5.103832   3.986113   2.500092   1.096606   1.773206
    17  H    4.142446   3.249012   2.503944   1.095468   1.770330
    18  C    4.093463   3.038693   1.890995   3.100863   4.055103
    19  H    5.113787   3.993062   2.500600   3.321193   4.326023
    20  H    4.155864   3.258262   2.502960   4.055385   4.916397
    21  H    4.156098   3.258187   2.503091   3.310378   4.314433
    22  C    4.085519   3.033912   1.891068   3.100840   3.308390
    23  H    5.107187   3.989222   2.500495   3.323155   3.622737
    24  H    4.146445   3.253161   2.502960   3.307793   3.142239
    25  H    4.146213   3.252662   2.503773   4.055812   4.311037
    26  N    5.657798   6.881722   8.721640   9.497723   9.311179
    27  H    6.183192   7.396559   9.225696  10.123118   9.926863
    28  H    6.183256   7.396770   9.226097   9.829574   9.572700
                   16         17         18         19         20
    16  H    0.000000
    17  H    1.772810   0.000000
    18  C    3.318107   3.313429   0.000000
    19  H    3.166039   3.625862   1.096689   0.000000
    20  H    4.324939   4.316000   1.095445   1.773246   0.000000
    21  H    3.617939   3.150338   1.095375   1.773515   1.769622
    22  C    3.321174   4.056026   3.098580   3.316923   3.308407
    23  H    3.171468   4.329587   3.314634   3.160074   3.614915
    24  H    3.618846   4.311549   4.053618   4.322389   4.312973
    25  H    4.328476   4.918157   3.311183   3.621602   3.148122
    26  N   10.582855   9.306408   9.503439  10.588263   9.316091
    27  H   11.195537  10.012085  10.007867  11.089073   9.735777
    28  H   10.924678   9.587530  10.092911  11.167454   9.993335
                   21         22         23         24         25
    21  H    0.000000
    22  C    4.053716   0.000000
    23  H    4.321639   1.096623   0.000000
    24  H    4.915915   1.095393   1.773416   0.000000
    25  H    4.314393   1.095482   1.772750   1.769860   0.000000
    26  N    9.315034   9.504676  10.589301   9.320650   9.314842
    27  H    9.896444   9.851571  10.945050   9.648354   9.569925
    28  H    9.864237  10.060719  11.138007   9.815261   9.957705
                   26         27         28
    26  N    0.000000
    27  H    1.010278   0.000000
    28  H    1.010276   1.684234   0.000000
 Stoichiometry    C11H15NSi
 Framework group  C1[X(C11H15NSi)]
 Deg. of freedom    78
 Full point group                 C1
 Largest Abelian subgroup         C1      NOp   1
 Largest concise Abelian subgroup C1      NOp   1
                         Standard orientation:                         
 ---------------------------------------------------------------------
 Center     Atomic     Atomic              Coordinates (Angstroms)
 Number     Number      Type              X           Y           Z
 ---------------------------------------------------------------------
    1          6             0        2.005612   -1.207492    0.006115
    2          6             0        3.395333   -1.209546    0.004811
    3          6             0        4.116055   -0.000698    0.003240
    4          6             0        3.396196    1.208679    0.005809
    5          6             0        2.006467    1.207657    0.006850
    6          6             0        1.278071    0.000342    0.006306
    7          1             0        1.466870   -2.149717    0.005477
    8          1             0        3.932407   -2.154794    0.009598
    9          1             0        3.933971    2.153523    0.011499
   10          1             0        1.468370    2.150253    0.006956
   11          6             0       -0.149142    0.000643    0.006226
   12          6             0       -1.373094    0.000398    0.004753
   13         14             0       -3.213014   -0.000188   -0.001509
   14          6             0       -3.815644    1.741183   -0.425926
   15          1             0       -3.453940    2.052902   -1.411773
   16          1             0       -4.911430    1.781514   -0.438977
   17          1             0       -3.459703    2.472257    0.308162
   18          6             0       -3.836221   -0.505989    1.710694
   19          1             0       -4.932492   -0.515999    1.739276
   20          1             0       -3.481818   -1.507272    1.978706
   21          1             0       -3.483752    0.189974    2.479620
   22          6             0       -3.817773   -1.233562   -1.301199
   23          1             0       -4.913614   -1.261782   -1.331476
   24          1             0       -3.458403   -0.961326   -2.299510
   25          1             0       -3.460152   -2.245466   -1.081567
   26          7             0        5.508437   -0.001228    0.056020
   27          1             0        5.970519   -0.843382   -0.256900
   28          1             0        5.971139    0.840852   -0.256172
 ---------------------------------------------------------------------
 Rotational constants (GHZ):      1.9952841      0.2304549      0.2213559
 Standard basis: 6-31+G(d,p) (6D, 7F)
 There are   326 symmetry adapted basis functions of A   symmetry.
 Integral buffers will be    262144 words long.
 Raffenetti 2 integral format.
 Two-electron integral symmetry is turned on.
   326 basis functions,   545 primitive gaussians,   326 cartesian basis functions
    51 alpha electrons       51 beta electrons
       nuclear repulsion energy       770.1860223892 Hartrees.
 NAtoms=   28 NActive=   28 NUniq=   28 SFac= 7.50D-01 NAtFMM=   80 NAOKFM=F Big=F
 One-electron integrals computed using PRISM.
 NBasis=   326 RedAO= T  NBF=   326
 NBsUse=   324 1.00D-06 NBFU=   324
 Initial guess read from the read-write file:
 Initial guess orbital symmetries:
       Occupied  (A) (A) (A) (A) (A) (A) (A) (A) (A) (A) (A) (A)
                 (A) (A) (A) (A) (A) (A) (A) (A) (A) (A) (A) (A)
                 (A) (A) (A) (A) (A) (A) (A) (A) (A) (A) (A) (A)
                 (A) (A) (A) (A) (A) (A) (A) (A) (A) (A) (A) (A)
                 (A) (A) (A)
       Virtual   (A) (A) (A) (A) (A) (A) (A) (A) (A) (A) (A) (A)
                 (A) (A) (A) (A) (A) (A) (A) (A) (A) (A) (A) (A)
                 (A) (A) (A) (A) (A) (A) (A) (A) (A) (A) (A) (A)
                 (A) (A) (A) (A) (A) (A) (A) (A) (A) (A) (A) (A)
                 (A) (A) (A) (A) (A) (A) (A) (A) (A) (A) (A) (A)
                 (A) (A) (A) (A) (A) (A) (A) (A) (A) (A) (A) (A)
                 (A) (A) (A) (A) (A) (A) (A) (A) (A) (A) (A) (A)
                 (A) (A) (A) (A) (A) (A) (A) (A) (A) (A) (A) (A)
                 (A) (A) (A) (A) (A) (A) (A) (A) (A) (A) (A) (A)
                 (A) (A) (A) (A) (A) (A) (A) (A) (A) (A) (A) (A)
                 (A) (A) (A) (A) (A) (A) (A) (A) (A) (A) (A) (A)
                 (A) (A) (A) (A) (A) (A) (A) (A) (A) (A) (A) (A)
                 (A) (A) (A) (A) (A) (A) (A) (A) (A) (A) (A) (A)
                 (A) (A) (A) (A) (A) (A) (A) (A) (A) (A) (A) (A)
                 (A) (A) (A) (A) (A) (A) (A) (A) (A) (A) (A) (A)
                 (A) (A) (A) (A) (A) (A) (A) (A) (A) (A) (A) (A)
                 (A) (A) (A) (A) (A) (A) (A) (A) (A) (A) (A) (A)
                 (A) (A) (A) (A) (A) (A) (A) (A) (A) (A) (A) (A)
                 (A) (A) (A) (A) (A) (A) (A) (A) (A) (A) (A) (A)
                 (A) (A) (A) (A) (A) (A) (A) (A) (A) (A) (A) (A)
                 (A) (A) (A) (A) (A) (A) (A) (A) (A) (A) (A) (A)
                 (A) (A) (A) (A) (A) (A) (A) (A) (A) (A) (A) (A)
                 (A) (A) (A) (A) (A) (A) (A) (A) (A)
 Harris functional with IExCor=  402 diagonalized for initial guess.
 ExpMin= 3.31D-02 ExpMax= 1.61D+04 ExpMxC= 2.43D+03 IAcc=3 IRadAn=         5 AccDes= 0.00D+00
 HarFok:  IExCor= 402 AccDes= 0.00D+00 IRadAn=         5 IDoV=1
 ScaDFX=  1.000000  1.000000  1.000000  1.000000
 Requested convergence on RMS density matrix=1.00D-08 within 128 cycles.
 Requested convergence on MAX density matrix=1.00D-06.
 Requested convergence on             energy=1.00D-06.
 No special actions if energy rises.
 SCF Done:  E(RB+HF-LYP) =  -772.497156730     A.U. after   10 cycles
             Convg  =    0.8755D-08             -V/T =  2.0078
             S**2   =   0.0000
 ***** Axes restored to original set *****
 -------------------------------------------------------------------
 Center     Atomic                   Forces (Hartrees/Bohr)
 Number     Number              X              Y              Z
 -------------------------------------------------------------------
    1          6           0.000015484   -0.000018814    0.000149405
    2          6          -0.000026416   -0.000014169   -0.000218274
    3          6           0.000001358    0.000101186    0.000410240
    4          6           0.000027305   -0.000017709   -0.000217015
    5          6          -0.000017822    0.000000349    0.000147539
    6          6           0.000001692    0.000013895   -0.000129411
    7          1          -0.000006917    0.000001783   -0.000017058
    8          1          -0.000005770    0.000001693    0.000035947
    9          1           0.000007194   -0.000003545    0.000035133
   10          1           0.000007946   -0.000003679   -0.000017297
   11          6          -0.000009241    0.000034529    0.000017456
   12          6           0.000016341   -0.000033640   -0.000065153
   13         14          -0.000020974    0.000021551    0.000230513
   14          6          -0.000088172    0.000007553   -0.000014105
   15          1           0.000017672   -0.000024772   -0.000004801
   16          1           0.000045244   -0.000015635   -0.000011660
   17          1           0.000028052    0.000003080   -0.000001381
   18          6           0.000041625   -0.000090633   -0.000017565
   19          1          -0.000012180    0.000040941   -0.000009471
   20          1          -0.000021577    0.000020940   -0.000004087
   21          1           0.000011141    0.000022817   -0.000005887
   22          6           0.000056212    0.000067510   -0.000017674
   23          1          -0.000035824   -0.000032936   -0.000011413
   24          1          -0.000007493   -0.000027838   -0.000004070
   25          1          -0.000027385   -0.000004273    0.000000734
   26          7           0.000001448   -0.000098760   -0.000286180
   27          1          -0.000014011    0.000025479    0.000012871
   28          1           0.000015069    0.000023099    0.000012665
 -------------------------------------------------------------------
 Cartesian Forces:  Max     0.000410240 RMS     0.000079694

 GradGradGradGradGradGradGradGradGradGradGradGradGradGradGradGradGradGrad
 Berny optimization.
 Internal  Forces:  Max     0.000262844 RMS     0.000034945
 Search for a local minimum.
 Step number   6 out of a maximum of 148
 All quantities printed in internal units (Hartrees-Bohrs-Radians)
 Update second derivatives using D2CorX and points  1  2  3  5  4
                                                        6
     Eigenvalues ---    0.00181   0.00859   0.00875   0.00877   0.01276
     Eigenvalues ---    0.01397   0.01783   0.01982   0.02055   0.02071
     Eigenvalues ---    0.02108   0.02118   0.02140   0.02163   0.02218
     Eigenvalues ---    0.04869   0.05664   0.05737   0.05825   0.05854
     Eigenvalues ---    0.05859   0.05875   0.05876   0.05880   0.14822
     Eigenvalues ---    0.14864   0.15039   0.15617   0.16000   0.16000
     Eigenvalues ---    0.16000   0.16000   0.16000   0.16000   0.16000
     Eigenvalues ---    0.16000   0.16000   0.16000   0.16006   0.16057
     Eigenvalues ---    0.16469   0.20024   0.20036   0.20177   0.20382
     Eigenvalues ---    0.22000   0.22787   0.23005   0.23505   0.24560
     Eigenvalues ---    0.24860   0.24970   0.24999   0.25018   0.33945
     Eigenvalues ---    0.33989   0.33990   0.34050   0.34129   0.34130
     Eigenvalues ---    0.34134   0.34137   0.34139   0.35052   0.35070
     Eigenvalues ---    0.35305   0.35314   0.40510   0.41556   0.41584
     Eigenvalues ---    0.42543   0.44302   0.45192   0.45617   0.46052
     Eigenvalues ---    0.46934   0.52015   0.991411000.000001000.00000
     Eigenvalues --- 1000.000001000.000001000.000001000.000001000.00000
     Eigenvalues --- 1000.000001000.000001000.000001000.000001000.00000
     Eigenvalues --- 1000.000001000.000001000.000001000.000001000.00000
     Eigenvalues --- 1000.000001000.000001000.000001000.000001000.00000
     Eigenvalues --- 1000.000001000.000001000.000001000.000001000.00000
     Eigenvalues --- 1000.000001000.000001000.000001000.000001000.00000
     Eigenvalues --- 1000.000001000.000001000.000001000.000001000.00000
     Eigenvalues --- 1000.000001000.000001000.000001000.000001000.00000
     Eigenvalues --- 1000.000001000.000001000.000001000.000001000.00000
     Eigenvalues --- 1000.000001000.000001000.000001000.000001000.00000
     Eigenvalues --- 1000.000001000.000001000.000001000.000001000.00000
     Eigenvalues --- 1000.000001000.000001000.00000
 RFO step:  Lambda=-1.14211218D-06.
 Skip linear search -- no minimum in search direction.
 Iteration  1 RMS(Cart)=  0.00213387 RMS(Int)=  0.00000163
 Iteration  2 RMS(Cart)=  0.00000221 RMS(Int)=  0.00000041
 Iteration  3 RMS(Cart)=  0.00000000 RMS(Int)=  0.00000041
 Variable       Old X    -DE/DX   Delta X   Delta X   Delta X     New X
                                 (Linear)    (Quad)   (Total)
    R1        2.62620  -0.00011   0.00000  -0.00025  -0.00025   2.62595
    R2        2.66457   0.00001   0.00000   0.00004   0.00004   2.66460
    R3        2.05105   0.00001   0.00000   0.00004   0.00004   2.05110
    R4        2.65959   0.00006   0.00000   0.00021   0.00021   2.65979
    R5        2.05448   0.00002   0.00000   0.00007   0.00007   2.05455
    R6        2.65961   0.00006   0.00000   0.00020   0.00020   2.65981
    R7        2.63311  -0.00026   0.00000  -0.00092  -0.00092   2.63219
    R8        2.62621  -0.00011   0.00000  -0.00025  -0.00025   2.62595
    R9        2.05448   0.00002   0.00000   0.00007   0.00007   2.05455
   R10        2.66456   0.00001   0.00000   0.00003   0.00003   2.66459
   R11        2.05106   0.00002   0.00000   0.00005   0.00005   2.05110
   R12        2.69704  -0.00008   0.00000  -0.00021  -0.00021   2.69683
   R13        2.31294  -0.00006   0.00000  -0.00006  -0.00006   2.31288
   R14        3.47696  -0.00013   0.00000  -0.00056  -0.00056   3.47640
   R15        3.57336   0.00002   0.00000   0.00011   0.00011   3.57347
   R16        3.57346   0.00001   0.00000   0.00001   0.00001   3.57347
   R17        3.57360   0.00001   0.00000   0.00007   0.00007   3.57367
   R18        2.07000   0.00002   0.00000   0.00007   0.00007   2.07007
   R19        2.07229   0.00001   0.00000   0.00003   0.00003   2.07232
   R20        2.07013   0.00002   0.00000   0.00008   0.00008   2.07021
   R21        2.07244   0.00001   0.00000   0.00002   0.00002   2.07246
   R22        2.07009   0.00003   0.00000   0.00009   0.00009   2.07018
   R23        2.06996   0.00002   0.00000   0.00006   0.00006   2.07002
   R24        2.07232   0.00001   0.00000   0.00004   0.00004   2.07235
   R25        2.06999   0.00002   0.00000   0.00007   0.00007   2.07007
   R26        2.07016   0.00002   0.00000   0.00007   0.00007   2.07023
   R27        1.90915   0.00001   0.00000  -0.00008  -0.00008   1.90906
   R28        1.90914   0.00001   0.00000  -0.00008  -0.00008   1.90906
    A1        2.11442   0.00002   0.00000   0.00008   0.00008   2.11450
    A2        2.08873   0.00000   0.00000   0.00003   0.00003   2.08875
    A3        2.08004  -0.00002   0.00000  -0.00011  -0.00011   2.07993
    A4        2.10694   0.00002   0.00000   0.00010   0.00010   2.10704
    A5        2.08896   0.00002   0.00000   0.00015   0.00015   2.08911
    A6        2.08727  -0.00004   0.00000  -0.00025  -0.00025   2.08702
    A7        2.06706  -0.00005   0.00000  -0.00024  -0.00024   2.06682
    A8        2.10756   0.00003   0.00000   0.00015   0.00015   2.10771
    A9        2.10757   0.00003   0.00000   0.00014   0.00014   2.10771
   A10        2.10697   0.00002   0.00000   0.00009   0.00009   2.10706
   A11        2.08725  -0.00004   0.00000  -0.00024  -0.00024   2.08701
   A12        2.08896   0.00002   0.00000   0.00015   0.00015   2.08911
   A13        2.11439   0.00002   0.00000   0.00010   0.00010   2.11448
   A14        2.08878   0.00000   0.00000   0.00002   0.00002   2.08880
   A15        2.08001  -0.00002   0.00000  -0.00011  -0.00011   2.07990
   A16        2.05659  -0.00002   0.00000  -0.00013  -0.00013   2.05646
   A17        2.11315   0.00001   0.00000   0.00008   0.00008   2.11323
   A18        2.11344   0.00000   0.00000   0.00005   0.00005   2.11349
   A19        1.89564   0.00000   0.00000  -0.00006  -0.00006   1.89558
   A20        1.90347   0.00001   0.00000   0.00010   0.00010   1.90356
   A21        1.89900   0.00001   0.00000   0.00002   0.00002   1.89902
   A22        1.92252   0.00000   0.00000  -0.00001  -0.00001   1.92252
   A23        1.92245  -0.00001   0.00000  -0.00005  -0.00005   1.92239
   A24        1.92032   0.00000   0.00000   0.00000   0.00000   1.92032
   A25        1.93781   0.00001   0.00000  -0.00003  -0.00003   1.93778
   A26        1.93371   0.00006   0.00000   0.00060   0.00060   1.93430
   A27        1.93973   0.00001   0.00000  -0.00003  -0.00003   1.93970
   A28        1.88471  -0.00004   0.00000  -0.00021  -0.00021   1.88449
   A29        1.88167  -0.00002   0.00000  -0.00017  -0.00017   1.88151
   A30        1.88400  -0.00003   0.00000  -0.00019  -0.00019   1.88381
   A31        1.93422   0.00006   0.00000   0.00053   0.00053   1.93475
   A32        1.93841   0.00001   0.00000  -0.00001  -0.00001   1.93841
   A33        1.93865   0.00001   0.00000  -0.00003  -0.00003   1.93862
   A34        1.88460  -0.00003   0.00000  -0.00021  -0.00021   1.88440
   A35        1.88511  -0.00003   0.00000  -0.00018  -0.00018   1.88493
   A36        1.88063  -0.00001   0.00000  -0.00013  -0.00013   1.88050
   A37        1.93406   0.00006   0.00000   0.00059   0.00059   1.93465
   A38        1.93838   0.00001   0.00000  -0.00003  -0.00003   1.93835
   A39        1.93935   0.00001   0.00000  -0.00007  -0.00007   1.93927
   A40        1.88501  -0.00003   0.00000  -0.00019  -0.00019   1.88482
   A41        1.88387  -0.00003   0.00000  -0.00018  -0.00018   1.88369
   A42        1.88093  -0.00001   0.00000  -0.00014  -0.00014   1.88079
   A43        2.03268   0.00002   0.00000   0.00091   0.00090   2.03359
   A44        2.03269   0.00002   0.00000   0.00090   0.00090   2.03359
   A45        1.97101   0.00000   0.00000   0.00093   0.00093   1.97194
   A46        3.14200  -0.00001   0.00000  -0.00003  -0.00003   3.14197
   A47        3.14119   0.00002   0.00000   0.00011   0.00011   3.14130
   A48        3.13925  -0.00002   0.00000  -0.00017  -0.00017   3.13907
   A49        3.13793   0.00001   0.00000   0.00003   0.00003   3.13796
    D1       -0.00033   0.00000   0.00000   0.00008   0.00008  -0.00025
    D2        3.13640   0.00000   0.00000   0.00022   0.00022   3.13662
    D3        3.13964   0.00000   0.00000  -0.00009  -0.00009   3.13955
    D4       -0.00681   0.00000   0.00000   0.00004   0.00004  -0.00677
    D5       -0.00138   0.00000   0.00000   0.00025   0.00025  -0.00113
    D6        3.14043   0.00000   0.00000  -0.00046  -0.00046   3.13997
    D7       -3.14136   0.00001   0.00000   0.00042   0.00042  -3.14094
    D8        0.00045   0.00000   0.00000  -0.00028  -0.00028   0.00017
    D9        0.00225  -0.00001   0.00000  -0.00037  -0.00037   0.00189
   D10        3.09641   0.00001   0.00000   0.00065   0.00065   3.09706
   D11       -3.13448  -0.00001   0.00000  -0.00050  -0.00050  -3.13499
   D12       -0.04033   0.00001   0.00000   0.00052   0.00052  -0.03981
   D13       -0.00247   0.00001   0.00000   0.00032   0.00032  -0.00215
   D14        3.13435   0.00001   0.00000   0.00045   0.00045   3.13481
   D15       -3.09663  -0.00001   0.00000  -0.00070  -0.00070  -3.09733
   D16        0.04020  -0.00001   0.00000  -0.00057  -0.00057   0.03963
   D17        0.39761  -0.00003   0.00000  -0.00245  -0.00245   0.39516
   D18        2.79256   0.00001   0.00000   0.00143   0.00143   2.79399
   D19       -2.79253  -0.00001   0.00000  -0.00142  -0.00142  -2.79394
   D20       -0.39757   0.00003   0.00000   0.00246   0.00246  -0.39511
   D21        0.00078   0.00000   0.00000   0.00001   0.00001   0.00079
   D22       -3.13960   0.00000   0.00000   0.00008   0.00008  -3.13952
   D23       -3.13604   0.00000   0.00000  -0.00012  -0.00012  -3.13617
   D24        0.00677   0.00000   0.00000  -0.00006  -0.00006   0.00671
   D25        0.00116   0.00000   0.00000  -0.00029  -0.00029   0.00087
   D26       -3.14065   0.00000   0.00000   0.00041   0.00041  -3.14024
   D27        3.14154   0.00000   0.00000  -0.00036  -0.00036   3.14118
   D28       -0.00027   0.00000   0.00000   0.00035   0.00035   0.00008
   D29       -2.90190   0.00002   0.00000   0.00348   0.00348  -2.89842
   D30        1.28497   0.00002   0.00000   0.00344   0.00344   1.28842
   D31       -0.80999   0.00002   0.00000   0.00340   0.00340  -0.80659
   D32        0.23789   0.00001   0.00000   0.00270   0.00270   0.24059
   D33       -1.85843   0.00000   0.00000   0.00267   0.00267  -1.85576
   D34        2.32980   0.00000   0.00000   0.00263   0.00263   2.33242
   D35        1.04790   0.00000   0.00000   0.00006   0.00006   1.04796
   D36       -3.14108   0.00000   0.00000   0.00017   0.00017  -3.14091
   D37       -1.04649   0.00000   0.00000   0.00031   0.00031  -1.04618
   D38        3.13154   0.00000   0.00000   0.00014   0.00014   3.13168
   D39       -1.05744   0.00001   0.00000   0.00025   0.00025  -1.05719
   D40        1.03715   0.00001   0.00000   0.00039   0.00039   1.03753
   D41       -1.03025  -0.00001   0.00000   0.00010   0.00010  -1.03015
   D42        1.06396   0.00000   0.00000   0.00021   0.00021   1.06417
   D43       -3.12464   0.00000   0.00000   0.00034   0.00034  -3.12429
   D44       -3.14147   0.00000   0.00000   0.00008   0.00008  -3.14139
   D45       -1.04665   0.00000   0.00000   0.00016   0.00016  -1.04649
   D46        1.04611   0.00000   0.00000  -0.00002  -0.00002   1.04608
   D47        1.06285   0.00000   0.00000   0.00009   0.00009   1.06294
   D48       -3.12552   0.00000   0.00000   0.00018   0.00018  -3.12534
   D49       -1.03276  -0.00001   0.00000  -0.00001  -0.00001  -1.03277
   D50       -1.05982   0.00001   0.00000   0.00017   0.00017  -1.05965
   D51        1.03500   0.00001   0.00000   0.00025   0.00025   1.03525
   D52        3.12776   0.00001   0.00000   0.00006   0.00006   3.12782
   D53        3.13972   0.00000   0.00000  -0.00024  -0.00024   3.13948
   D54       -1.04825   0.00001   0.00000  -0.00011  -0.00011  -1.04837
   D55        1.04532   0.00000   0.00000  -0.00036  -0.00036   1.04496
   D56       -1.06736   0.00000   0.00000  -0.00033  -0.00033  -1.06769
   D57        1.02784   0.00001   0.00000  -0.00020  -0.00020   1.02764
   D58        3.12142   0.00000   0.00000  -0.00045  -0.00045   3.12097
   D59        1.05535  -0.00001   0.00000  -0.00037  -0.00037   1.05498
   D60       -3.13263  -0.00001   0.00000  -0.00024  -0.00024  -3.13287
   D61       -1.03906  -0.00001   0.00000  -0.00049  -0.00049  -1.03955
         Item               Value     Threshold  Converged?
 Maximum Force            0.000263     0.000450     YES
 RMS     Force            0.000035     0.000300     YES
 Maximum Displacement     0.009615     0.001800     NO 
 RMS     Displacement     0.002134     0.001200     NO 
 Predicted change in Energy=-5.711782D-07
 GradGradGradGradGradGradGradGradGradGradGradGradGradGradGradGradGradGrad

                          Input orientation:                          
 ---------------------------------------------------------------------
 Center     Atomic     Atomic              Coordinates (Angstroms)
 Number     Number      Type              X           Y           Z
 ---------------------------------------------------------------------
    1          6             0        0.000603   -0.013484   -0.002977
    2          6             0       -0.000739   -0.012780    1.386613
    3          6             0        1.208483   -0.006046    2.106890
    4          6             0        2.417448    0.002285    1.386179
    5          6             0        2.415646    0.001244   -0.003414
    6          6             0        1.208003   -0.007200   -0.731248
    7          1             0       -0.941877   -0.020650   -0.541271
    8          1             0       -0.945679   -0.013016    1.924326
    9          1             0        3.362497    0.013994    1.923571
   10          1             0        3.357938    0.005803   -0.542073
   11          6             0        1.207580   -0.009912   -2.158346
   12          6             0        1.206765   -0.013748   -3.382262
   13         14             0        1.205142   -0.023486   -5.221869
   14          6             0        2.947397   -0.444348   -5.824618
   15          1             0        3.261933   -1.428721   -5.461227
   16          1             0        2.987874   -0.459359   -6.920391
   17          1             0        3.676718    0.292264   -5.470167
   18          6             0        0.694339    1.686099   -5.848189
   19          1             0        0.683412    1.713012   -6.944503
   20          1             0       -0.307451    1.952161   -5.493611
   21          1             0        1.388422    2.457619   -5.497581
   22          6             0       -0.024960   -1.327766   -5.823517
   23          1             0       -0.054328   -1.360472   -6.919277
   24          1             0        0.250360   -2.324680   -5.462501
   25          1             0       -1.037219   -1.110419   -5.465389
   26          7             0        1.208392    0.047950    3.498737
   27          1             0        0.368090   -0.267632    3.962279
   28          1             0        2.052735   -0.257098    3.961985
 ---------------------------------------------------------------------
                    Distance matrix (angstroms):
                    1          2          3          4          5
     1  C    0.000000
     2  C    1.389591   0.000000
     3  C    2.431166   1.407502   0.000000
     4  C    2.787676   2.418234   1.407512   0.000000
     5  C    2.415088   2.787703   2.431189   1.389595   0.000000
     6  C    1.410047   2.438529   2.838139   2.438513   1.410041
     7  H    1.085394   2.145352   3.411307   3.873067   3.400401
     8  H    2.147079   1.087220   2.161896   3.405945   3.874906
     9  H    3.874877   3.405936   2.161894   1.087219   2.147082
    10  H    3.400396   3.873098   3.411350   2.145389   1.085398
    11  C    2.470308   3.745234   4.265238   3.745342   2.470482
    12  C    3.588091   4.919374   5.489158   4.919761   3.588626
    13  Si   5.356104   6.717611   7.328780   6.718382   5.357070
    14  C    6.539170   7.802538   8.131712   7.244026   5.862399
    15  H    6.513959   7.716400   7.969759   7.046128   5.705149
    16  H    7.548060   8.839545   9.212141   8.338922   6.955874
    17  H    6.595261   7.786666   7.974520   6.977058   5.617863
    18  C    6.126692   7.464026   8.149293   7.624987   6.321632
    19  H    7.185527   8.535450   9.228140   8.679501   7.355916
    20  H    5.840010   7.161881   7.993763   7.652359   6.431454
    21  H    6.182480   7.444781   7.995624   7.380631   6.105312
    22  C    5.967133   7.329103   8.133860   7.727490   6.449529
    23  H    7.046461   8.414687   9.214166   8.771966   7.468883
    24  H    5.933836   7.233139   7.974318   7.550858   6.316646
    25  H    5.667299   7.016340   7.975100   7.753503   6.556771
    26  N    3.704663   2.434493   1.392894   2.434502   3.704687
    27  H    3.990350   2.614391   2.053572   3.302879   4.471186
    28  H    4.471187   3.302876   2.053574   2.614396   3.990342
                    6          7          8          9         10
     6  C    0.000000
     7  H    2.158299   0.000000
     8  H    3.419131   2.465611   0.000000
     9  H    3.419117   4.960270   4.308262   0.000000
    10  H    2.158281   4.299896   4.960303   2.465662   0.000000
    11  C    1.427100   2.689835   4.615706   4.615873   2.690097
    12  C    2.651022   3.562013   5.726508   5.727113   3.562949
    13  Si   4.490651   5.149534   7.462857   7.464107   5.151298
    14  C    5.399907   6.574171   8.682639   7.772825   5.317561
    15  H    5.349023   6.622738   8.617112   7.525077   5.124954
    16  H    6.455841   7.505237   9.690257   8.864540   6.405955
    17  H    5.351783   6.761904   8.725725   7.405642   4.946695
    18  C    5.414258   5.809783   8.123339   8.385419   6.170334
    19  H    6.468296   6.829973   9.180917   9.418434   7.145541
    20  H    5.368034   5.368440   7.700327   8.499388   6.460736
    21  H    5.368967   6.011415   8.163134   8.058646   5.869195
    22  C    5.403267   5.518280   7.912355   8.561107   6.412180
    23  H    6.458833   6.577373   8.989964   9.579135   7.360638
    24  H    5.354676   5.563137   7.831955   8.349183   6.268876
    25  H    5.354456   5.044167   7.471315   8.672862   6.693459
    26  N    4.230345   4.577120   2.668804   2.668796   4.577169
    27  H    4.775194   4.696698   2.438047   3.633472   5.413238
    28  H    4.775192   5.413217   3.633472   2.438052   4.696723
                   11         12         13         14         15
    11  C    0.000000
    12  C    1.223923   0.000000
    13  Si   3.063554   1.839633   0.000000
    14  C    4.081329   3.029904   1.891001   0.000000
    15  H    4.140339   3.247762   2.502472   1.095434   0.000000
    16  H    5.103776   3.986136   2.500620   1.096624   1.773113
    17  H    4.141993   3.248639   2.504004   1.095509   1.770286
    18  C    4.093264   3.038561   1.890999   3.100908   4.055167
    19  H    5.113758   3.993139   2.501019   3.321743   4.326588
    20  H    4.155604   3.258135   2.502991   4.055473   4.916495
    21  H    4.155948   3.258102   2.503096   3.310404   4.314511
    22  C    4.085263   3.033729   1.891105   3.100860   3.308340
    23  H    5.107141   3.989298   2.500998   3.323841   3.623280
    24  H    4.146307   3.253077   2.503000   3.307686   3.142024
    25  H    4.145693   3.252317   2.503779   4.055843   4.310921
    26  N    5.657379   6.881276   8.720899   9.496917   9.310132
    27  H    6.183301   7.396629   9.225445  10.122618   9.925973
    28  H    6.183351   7.396813   9.225842   9.829194   9.572449
                   16         17         18         19         20
    16  H    0.000000
    17  H    1.772735   0.000000
    18  C    3.318570   3.313647   0.000000
    19  H    3.167069   3.626579   1.096699   0.000000
    20  H    4.325541   4.316180   1.095491   1.773158   0.000000
    21  H    3.618204   3.150526   1.095409   1.773433   1.769601
    22  C    3.321812   4.056078   3.098609   3.317338   3.308559
    23  H    3.172854   4.330376   3.315015   3.160886   3.615264
    24  H    3.619234   4.311424   4.053668   4.322825   4.313177
    25  H    4.329237   4.918205   3.311396   3.622170   3.148453
    26  N   10.582162   9.305566   9.503305  10.588168   9.315907
    27  H   11.195202  10.011571  10.008436  11.089647   9.736411
    28  H   10.924354   9.586689  10.092609  11.167267   9.992977
                   21         22         23         24         25
    21  H    0.000000
    22  C    4.053767   0.000000
    23  H    4.322102   1.096642   0.000000
    24  H    4.915974   1.095432   1.773338   0.000000
    25  H    4.314588   1.095520   1.772680   1.769830   0.000000
    26  N    9.315184   9.503587  10.588349   9.319388   9.313438
    27  H    9.897324   9.850897  10.944451   9.647372   9.569018
    28  H    9.863791  10.060775  11.138178   9.815518   9.957477
                   26         27         28
    26  N    0.000000
    27  H    1.010233   0.000000
    28  H    1.010231   1.684678   0.000000
 Stoichiometry    C11H15NSi
 Framework group  C1[X(C11H15NSi)]
 Deg. of freedom    78
 Full point group                 C1
 Largest Abelian subgroup         C1      NOp   1
 Largest concise Abelian subgroup C1      NOp   1
                         Standard orientation:                         
 ---------------------------------------------------------------------
 Center     Atomic     Atomic              Coordinates (Angstroms)
 Number     Number      Type              X           Y           Z
 ---------------------------------------------------------------------
    1          6             0        2.005508   -1.207471    0.006507
    2          6             0        3.395096   -1.209556    0.004852
    3          6             0        4.116021   -0.000702    0.003350
    4          6             0        3.395963    1.208677    0.005899
    5          6             0        2.006369    1.207616    0.007235
    6          6             0        1.277885    0.000336    0.007032
    7          1             0        1.466706   -2.149688    0.005722
    8          1             0        3.932310   -2.154770    0.009177
    9          1             0        3.933872    2.153491    0.011215
   10          1             0        1.468215    2.150208    0.007250
   11          6             0       -0.149215    0.000663    0.006753
   12          6             0       -1.373136    0.000483    0.005007
   13         14             0       -3.212758   -0.000209   -0.001588
   14          6             0       -3.815305    1.739901   -0.431515
   15          1             0       -3.453429    2.048531   -1.418313
   16          1             0       -4.911081    1.780879   -0.444894
   17          1             0       -3.459214    2.473288    0.300251
   18          6             0       -3.836429   -0.500758    1.711993
   19          1             0       -4.932701   -0.510941    1.740837
   20          1             0       -3.481925   -1.501180    1.983254
   21          1             0       -3.484138    0.197596    2.478879
   22          6             0       -3.817279   -1.237526   -1.297689
   23          1             0       -4.913109   -1.266495   -1.328358
   24          1             0       -3.457820   -0.968183   -2.296796
   25          1             0       -3.459313   -2.248701   -1.075088
   26          7             0        5.507958   -0.001227    0.054974
   27          1             0        5.970518   -0.843593   -0.256521
   28          1             0        5.971129    0.841085   -0.255752
 ---------------------------------------------------------------------
 Rotational constants (GHZ):      1.9952266      0.2304813      0.2213802
 Standard basis: 6-31+G(d,p) (6D, 7F)
 There are   326 symmetry adapted basis functions of A   symmetry.
 Integral buffers will be    262144 words long.
 Raffenetti 2 integral format.
 Two-electron integral symmetry is turned on.
   326 basis functions,   545 primitive gaussians,   326 cartesian basis functions
    51 alpha electrons       51 beta electrons
       nuclear repulsion energy       770.2108091001 Hartrees.
 NAtoms=   28 NActive=   28 NUniq=   28 SFac= 7.50D-01 NAtFMM=   80 NAOKFM=F Big=F
 One-electron integrals computed using PRISM.
 NBasis=   326 RedAO= T  NBF=   326
 NBsUse=   324 1.00D-06 NBFU=   324
 Initial guess read from the read-write file:
 Initial guess orbital symmetries:
       Occupied  (A) (A) (A) (A) (A) (A) (A) (A) (A) (A) (A) (A)
                 (A) (A) (A) (A) (A) (A) (A) (A) (A) (A) (A) (A)
                 (A) (A) (A) (A) (A) (A) (A) (A) (A) (A) (A) (A)
                 (A) (A) (A) (A) (A) (A) (A) (A) (A) (A) (A) (A)
                 (A) (A) (A)
       Virtual   (A) (A) (A) (A) (A) (A) (A) (A) (A) (A) (A) (A)
                 (A) (A) (A) (A) (A) (A) (A) (A) (A) (A) (A) (A)
                 (A) (A) (A) (A) (A) (A) (A) (A) (A) (A) (A) (A)
                 (A) (A) (A) (A) (A) (A) (A) (A) (A) (A) (A) (A)
                 (A) (A) (A) (A) (A) (A) (A) (A) (A) (A) (A) (A)
                 (A) (A) (A) (A) (A) (A) (A) (A) (A) (A) (A) (A)
                 (A) (A) (A) (A) (A) (A) (A) (A) (A) (A) (A) (A)
                 (A) (A) (A) (A) (A) (A) (A) (A) (A) (A) (A) (A)
                 (A) (A) (A) (A) (A) (A) (A) (A) (A) (A) (A) (A)
                 (A) (A) (A) (A) (A) (A) (A) (A) (A) (A) (A) (A)
                 (A) (A) (A) (A) (A) (A) (A) (A) (A) (A) (A) (A)
                 (A) (A) (A) (A) (A) (A) (A) (A) (A) (A) (A) (A)
                 (A) (A) (A) (A) (A) (A) (A) (A) (A) (A) (A) (A)
                 (A) (A) (A) (A) (A) (A) (A) (A) (A) (A) (A) (A)
                 (A) (A) (A) (A) (A) (A) (A) (A) (A) (A) (A) (A)
                 (A) (A) (A) (A) (A) (A) (A) (A) (A) (A) (A) (A)
                 (A) (A) (A) (A) (A) (A) (A) (A) (A) (A) (A) (A)
                 (A) (A) (A) (A) (A) (A) (A) (A) (A) (A) (A) (A)
                 (A) (A) (A) (A) (A) (A) (A) (A) (A) (A) (A) (A)
                 (A) (A) (A) (A) (A) (A) (A) (A) (A) (A) (A) (A)
                 (A) (A) (A) (A) (A) (A) (A) (A) (A) (A) (A) (A)
                 (A) (A) (A) (A) (A) (A) (A) (A) (A) (A) (A) (A)
                 (A) (A) (A) (A) (A) (A) (A) (A) (A)
 Requested convergence on RMS density matrix=1.00D-08 within 128 cycles.
 Requested convergence on MAX density matrix=1.00D-06.
 Requested convergence on             energy=1.00D-06.
 No special actions if energy rises.
 SCF Done:  E(RB+HF-LYP) =  -772.497157978     A.U. after    9 cycles
             Convg  =    0.6152D-08             -V/T =  2.0078
             S**2   =   0.0000
 ***** Axes restored to original set *****
 -------------------------------------------------------------------
 Center     Atomic                   Forces (Hartrees/Bohr)
 Number     Number              X              Y              Z
 -------------------------------------------------------------------
    1          6          -0.000002346   -0.000009889    0.000032561
    2          6          -0.000011408    0.000005025   -0.000050750
    3          6           0.000000423    0.000005149    0.000099374
    4          6           0.000012739   -0.000000322   -0.000051035
    5          6           0.000004936    0.000019359    0.000031411
    6          6           0.000001806   -0.000031719   -0.000040481
    7          1           0.000000329    0.000006163   -0.000004036
    8          1           0.000001879    0.000005525    0.000008688
    9          1          -0.000000756   -0.000001814    0.000008046
   10          1          -0.000000015   -0.000001752   -0.000004715
   11          6          -0.000009033    0.000046594    0.000021286
   12          6           0.000008246   -0.000028249   -0.000034884
   13         14           0.000007803   -0.000008421    0.000055485
   14          6          -0.000032025    0.000001328   -0.000006525
   15          1           0.000004167   -0.000008449   -0.000000900
   16          1           0.000005400   -0.000003696    0.000000931
   17          1           0.000008233   -0.000006416   -0.000000987
   18          6           0.000010746   -0.000024463   -0.000005966
   19          1          -0.000000807    0.000007044   -0.000004183
   20          1           0.000001510    0.000007518   -0.000001424
   21          1           0.000001571    0.000010271   -0.000003211
   22          6           0.000013738    0.000025975   -0.000004165
   23          1          -0.000008994   -0.000003773    0.000002080
   24          1          -0.000009045   -0.000006665   -0.000001944
   25          1          -0.000010276   -0.000004313    0.000000292
   26          7           0.000000491   -0.000016840   -0.000064225
   27          1          -0.000002592    0.000009783    0.000009902
   28          1           0.000003281    0.000007047    0.000009376
 -------------------------------------------------------------------
 Cartesian Forces:  Max     0.000099374 RMS     0.000021031

 GradGradGradGradGradGradGradGradGradGradGradGradGradGradGradGradGradGrad
 Berny optimization.
 Internal  Forces:  Max     0.000045302 RMS     0.000008447
 Search for a local minimum.
 Step number   7 out of a maximum of 148
 All quantities printed in internal units (Hartrees-Bohrs-Radians)
 Update second derivatives using D2CorX and points  1  2  3  5  4
                                                        6  7
 Trust test= 2.18D+00 RLast= 9.15D-03 DXMaxT set to 1.50D-01
     Eigenvalues ---    0.00118   0.00841   0.00875   0.00877   0.01262
     Eigenvalues ---    0.01372   0.01783   0.01982   0.02055   0.02072
     Eigenvalues ---    0.02110   0.02119   0.02146   0.02164   0.02282
     Eigenvalues ---    0.04693   0.05683   0.05761   0.05830   0.05854
     Eigenvalues ---    0.05860   0.05872   0.05875   0.05876   0.14114
     Eigenvalues ---    0.14829   0.15040   0.15781   0.16000   0.16000
     Eigenvalues ---    0.16000   0.16000   0.16000   0.16000   0.16000
     Eigenvalues ---    0.16000   0.16000   0.16004   0.16035   0.16070
     Eigenvalues ---    0.16432   0.20036   0.20074   0.20197   0.20370
     Eigenvalues ---    0.22001   0.22426   0.23006   0.23489   0.24323
     Eigenvalues ---    0.24899   0.24972   0.25008   0.25032   0.33939
     Eigenvalues ---    0.33990   0.33994   0.34049   0.34129   0.34131
     Eigenvalues ---    0.34135   0.34138   0.34143   0.35064   0.35070
     Eigenvalues ---    0.35305   0.35322   0.40240   0.41508   0.41562
     Eigenvalues ---    0.42511   0.44303   0.45156   0.45617   0.46052
     Eigenvalues ---    0.46895   0.52407   0.994151000.000001000.00000
     Eigenvalues --- 1000.000001000.000001000.000001000.000001000.00000
     Eigenvalues --- 1000.000001000.000001000.000001000.000001000.00000
     Eigenvalues --- 1000.000001000.000001000.000001000.000001000.00000
     Eigenvalues --- 1000.000001000.000001000.000001000.000001000.00000
     Eigenvalues --- 1000.000001000.000001000.000001000.000001000.00000
     Eigenvalues --- 1000.000001000.000001000.000001000.000001000.00000
     Eigenvalues --- 1000.000001000.000001000.000001000.000001000.00000
     Eigenvalues --- 1000.000001000.000001000.000001000.000001000.00000
     Eigenvalues --- 1000.000001000.000001000.000001000.000001000.00000
     Eigenvalues --- 1000.000001000.000001000.000001000.000001000.00000
     Eigenvalues --- 1000.000001000.000001000.000001000.000001000.00000
     Eigenvalues --- 1000.000001000.000001000.00000
 RFO step:  Lambda=-6.70527533D-08.
 Quartic linear search produced a step of  0.08764.
 Iteration  1 RMS(Cart)=  0.00074585 RMS(Int)=  0.00000017
 Iteration  2 RMS(Cart)=  0.00000028 RMS(Int)=  0.00000004
 Variable       Old X    -DE/DX   Delta X   Delta X   Delta X     New X
                                 (Linear)    (Quad)   (Total)
    R1        2.62595  -0.00002  -0.00002  -0.00004  -0.00006   2.62588
    R2        2.66460   0.00001   0.00000   0.00002   0.00002   2.66462
    R3        2.05110   0.00000   0.00000   0.00001   0.00001   2.05111
    R4        2.65979   0.00002   0.00002   0.00004   0.00006   2.65985
    R5        2.05455   0.00000   0.00001   0.00001   0.00002   2.05456
    R6        2.65981   0.00002   0.00002   0.00005   0.00007   2.65988
    R7        2.63219  -0.00005  -0.00008  -0.00008  -0.00016   2.63203
    R8        2.62595  -0.00001  -0.00002  -0.00004  -0.00006   2.62590
    R9        2.05455   0.00000   0.00001   0.00001   0.00001   2.05456
   R10        2.66459   0.00001   0.00000   0.00002   0.00002   2.66461
   R11        2.05110   0.00000   0.00000   0.00001   0.00001   2.05111
   R12        2.69683  -0.00002  -0.00002  -0.00004  -0.00006   2.69677
   R13        2.31288   0.00001  -0.00001   0.00000   0.00000   2.31288
   R14        3.47640  -0.00003  -0.00005  -0.00013  -0.00018   3.47622
   R15        3.57347  -0.00001   0.00001  -0.00004  -0.00003   3.57345
   R16        3.57347   0.00001   0.00000   0.00003   0.00003   3.57350
   R17        3.57367   0.00000   0.00001  -0.00001   0.00000   3.57367
   R18        2.07007   0.00001   0.00001   0.00002   0.00002   2.07009
   R19        2.07232   0.00000   0.00000   0.00000   0.00000   2.07232
   R20        2.07021   0.00000   0.00001   0.00001   0.00002   2.07023
   R21        2.07246   0.00000   0.00000   0.00001   0.00001   2.07247
   R22        2.07018   0.00000   0.00001   0.00001   0.00001   2.07019
   R23        2.07002   0.00001   0.00001   0.00002   0.00003   2.07005
   R24        2.07235   0.00000   0.00000   0.00000   0.00000   2.07235
   R25        2.07007   0.00000   0.00001   0.00001   0.00002   2.07008
   R26        2.07023   0.00001   0.00001   0.00002   0.00003   2.07026
   R27        1.90906   0.00001  -0.00001   0.00002   0.00001   1.90908
   R28        1.90906   0.00000  -0.00001   0.00002   0.00001   1.90907
    A1        2.11450   0.00001   0.00001   0.00002   0.00003   2.11453
    A2        2.08875   0.00000   0.00000   0.00001   0.00002   2.08877
    A3        2.07993  -0.00001  -0.00001  -0.00003  -0.00004   2.07988
    A4        2.10704   0.00001   0.00001   0.00003   0.00004   2.10708
    A5        2.08911   0.00000   0.00001   0.00003   0.00005   2.08915
    A6        2.08702  -0.00001  -0.00002  -0.00006  -0.00008   2.08694
    A7        2.06682  -0.00002  -0.00002  -0.00006  -0.00009   2.06673
    A8        2.10771   0.00001   0.00001   0.00002   0.00003   2.10774
    A9        2.10771   0.00001   0.00001   0.00003   0.00004   2.10775
   A10        2.10706   0.00001   0.00001   0.00003   0.00004   2.10710
   A11        2.08701  -0.00001  -0.00002  -0.00007  -0.00009   2.08692
   A12        2.08911   0.00000   0.00001   0.00003   0.00004   2.08915
   A13        2.11448   0.00000   0.00001   0.00001   0.00002   2.11450
   A14        2.08880   0.00000   0.00000   0.00002   0.00002   2.08882
   A15        2.07990  -0.00001  -0.00001  -0.00003  -0.00004   2.07986
   A16        2.05646  -0.00001  -0.00001  -0.00003  -0.00004   2.05642
   A17        2.11323   0.00000   0.00001   0.00000   0.00001   2.11324
   A18        2.11349   0.00001   0.00000   0.00003   0.00003   2.11352
   A19        1.89558   0.00000  -0.00001   0.00010   0.00010   1.89568
   A20        1.90356   0.00000   0.00001   0.00005   0.00006   1.90362
   A21        1.89902   0.00000   0.00000   0.00005   0.00005   1.89908
   A22        1.92252   0.00000   0.00000  -0.00007  -0.00007   1.92245
   A23        1.92239   0.00000   0.00000  -0.00003  -0.00003   1.92236
   A24        1.92032   0.00000   0.00000  -0.00010  -0.00010   1.92021
   A25        1.93778   0.00001   0.00000   0.00004   0.00004   1.93783
   A26        1.93430   0.00001   0.00005   0.00002   0.00007   1.93437
   A27        1.93970   0.00001   0.00000   0.00006   0.00006   1.93975
   A28        1.88449  -0.00001  -0.00002  -0.00003  -0.00005   1.88444
   A29        1.88151  -0.00001  -0.00001  -0.00005  -0.00006   1.88145
   A30        1.88381  -0.00001  -0.00002  -0.00005  -0.00006   1.88375
   A31        1.93475   0.00001   0.00005   0.00003   0.00008   1.93483
   A32        1.93841   0.00000   0.00000   0.00004   0.00004   1.93844
   A33        1.93862   0.00001   0.00000   0.00008   0.00008   1.93870
   A34        1.88440  -0.00001  -0.00002  -0.00005  -0.00006   1.88433
   A35        1.88493  -0.00001  -0.00002  -0.00005  -0.00007   1.88486
   A36        1.88050  -0.00001  -0.00001  -0.00006  -0.00007   1.88043
   A37        1.93465   0.00001   0.00005   0.00002   0.00007   1.93472
   A38        1.93835   0.00001   0.00000   0.00007   0.00007   1.93841
   A39        1.93927   0.00001  -0.00001   0.00006   0.00006   1.93933
   A40        1.88482  -0.00001  -0.00002  -0.00005  -0.00006   1.88476
   A41        1.88369  -0.00001  -0.00002  -0.00006  -0.00007   1.88362
   A42        1.88079  -0.00001  -0.00001  -0.00005  -0.00007   1.88072
   A43        2.03359   0.00001   0.00008   0.00003   0.00010   2.03369
   A44        2.03359   0.00001   0.00008   0.00002   0.00010   2.03370
   A45        1.97194  -0.00001   0.00008  -0.00008   0.00000   1.97194
   A46        3.14197   0.00000   0.00000   0.00000   0.00000   3.14197
   A47        3.14130   0.00002   0.00001   0.00008   0.00009   3.14139
   A48        3.13907  -0.00002  -0.00002  -0.00007  -0.00009   3.13898
   A49        3.13796   0.00001   0.00000   0.00003   0.00004   3.13799
    D1       -0.00025   0.00000   0.00001  -0.00001   0.00000  -0.00025
    D2        3.13662   0.00000   0.00002  -0.00009  -0.00007   3.13655
    D3        3.13955   0.00000  -0.00001   0.00013   0.00012   3.13966
    D4       -0.00677   0.00000   0.00000   0.00005   0.00005  -0.00672
    D5       -0.00113   0.00000   0.00002  -0.00020  -0.00018  -0.00131
    D6        3.13997   0.00000  -0.00004   0.00037   0.00033   3.14030
    D7       -3.14094   0.00000   0.00004  -0.00033  -0.00030  -3.14123
    D8        0.00017   0.00000  -0.00002   0.00024   0.00021   0.00038
    D9        0.00189   0.00000  -0.00003   0.00015   0.00012   0.00200
   D10        3.09706   0.00000   0.00006  -0.00022  -0.00016   3.09690
   D11       -3.13499   0.00000  -0.00004   0.00023   0.00018  -3.13480
   D12       -0.03981   0.00000   0.00005  -0.00014  -0.00009  -0.03990
   D13       -0.00215   0.00000   0.00003  -0.00008  -0.00005  -0.00220
   D14        3.13481   0.00000   0.00004  -0.00018  -0.00015   3.13466
   D15       -3.09733   0.00000  -0.00006   0.00029   0.00022  -3.09710
   D16        0.03963   0.00000  -0.00005   0.00018   0.00013   0.03976
   D17        0.39516  -0.00001  -0.00021   0.00021  -0.00001   0.39515
   D18        2.79399   0.00001   0.00013   0.00013   0.00026   2.79425
   D19       -2.79394  -0.00001  -0.00012  -0.00017  -0.00029  -2.79423
   D20       -0.39511   0.00001   0.00022  -0.00024  -0.00003  -0.39514
   D21        0.00079   0.00000   0.00000  -0.00013  -0.00013   0.00065
   D22       -3.13952   0.00000   0.00001  -0.00011  -0.00011  -3.13963
   D23       -3.13617   0.00000  -0.00001  -0.00003  -0.00004  -3.13620
   D24        0.00671   0.00000   0.00000  -0.00001  -0.00001   0.00670
   D25        0.00087   0.00000  -0.00003   0.00027   0.00025   0.00111
   D26       -3.14024   0.00000   0.00004  -0.00030  -0.00027  -3.14051
   D27        3.14118   0.00000  -0.00003   0.00025   0.00022   3.14140
   D28        0.00008   0.00000   0.00003  -0.00032  -0.00029  -0.00022
   D29       -2.89842   0.00001   0.00030  -0.00157  -0.00126  -2.89968
   D30        1.28842   0.00001   0.00030  -0.00159  -0.00129   1.28712
   D31       -0.80659   0.00001   0.00030  -0.00150  -0.00120  -0.80779
   D32        0.24059   0.00001   0.00024  -0.00099  -0.00075   0.23984
   D33       -1.85576   0.00001   0.00023  -0.00101  -0.00078  -1.85654
   D34        2.33242   0.00001   0.00023  -0.00092  -0.00069   2.33174
   D35        1.04796   0.00000   0.00001   0.00004   0.00005   1.04801
   D36       -3.14091   0.00000   0.00001   0.00004   0.00005  -3.14085
   D37       -1.04618   0.00000   0.00003   0.00003   0.00006  -1.04612
   D38        3.13168   0.00000   0.00001   0.00012   0.00013   3.13181
   D39       -1.05719   0.00000   0.00002   0.00012   0.00014  -1.05705
   D40        1.03753   0.00001   0.00003   0.00011   0.00015   1.03768
   D41       -1.03015   0.00000   0.00001  -0.00007  -0.00006  -1.03021
   D42        1.06417   0.00000   0.00002  -0.00007  -0.00005   1.06411
   D43       -3.12429   0.00000   0.00003  -0.00008  -0.00005  -3.12434
   D44       -3.14139   0.00000   0.00001   0.00003   0.00004  -3.14136
   D45       -1.04649   0.00000   0.00001   0.00002   0.00003  -1.04645
   D46        1.04608   0.00000   0.00000   0.00002   0.00002   1.04610
   D47        1.06294   0.00000   0.00001  -0.00009  -0.00008   1.06286
   D48       -3.12534   0.00000   0.00002  -0.00010  -0.00008  -3.12542
   D49       -1.03277   0.00000   0.00000  -0.00010  -0.00010  -1.03287
   D50       -1.05965   0.00000   0.00001   0.00006   0.00007  -1.05958
   D51        1.03525   0.00000   0.00002   0.00005   0.00007   1.03532
   D52        3.12782   0.00000   0.00001   0.00005   0.00005   3.12787
   D53        3.13948   0.00000  -0.00002  -0.00003  -0.00005   3.13943
   D54       -1.04837   0.00000  -0.00001  -0.00003  -0.00004  -1.04841
   D55        1.04496   0.00000  -0.00003  -0.00001  -0.00004   1.04492
   D56       -1.06769   0.00000  -0.00003   0.00011   0.00008  -1.06761
   D57        1.02764   0.00000  -0.00002   0.00011   0.00009   1.02774
   D58        3.12097   0.00000  -0.00004   0.00013   0.00009   3.12106
   D59        1.05498   0.00000  -0.00003  -0.00005  -0.00009   1.05489
   D60       -3.13287   0.00000  -0.00002  -0.00006  -0.00008  -3.13295
   D61       -1.03955   0.00000  -0.00004  -0.00004  -0.00008  -1.03963
         Item               Value     Threshold  Converged?
 Maximum Force            0.000045     0.000450     YES
 RMS     Force            0.000008     0.000300     YES
 Maximum Displacement     0.003233     0.001800     NO 
 RMS     Displacement     0.000746     0.001200     YES
 Predicted change in Energy=-2.641167D-08
 GradGradGradGradGradGradGradGradGradGradGradGradGradGradGradGradGradGrad

                          Input orientation:                          
 ---------------------------------------------------------------------
 Center     Atomic     Atomic              Coordinates (Angstroms)
 Number     Number      Type              X           Y           Z
 ---------------------------------------------------------------------
    1          6             0        0.000686   -0.012966   -0.003006
    2          6             0       -0.000719   -0.012033    1.386550
    3          6             0        1.208475   -0.006107    2.106944
    4          6             0        2.417474    0.001324    1.386212
    5          6             0        2.415727    0.000133   -0.003350
    6          6             0        1.208113   -0.007728   -0.731261
    7          1             0       -0.941771   -0.019387   -0.541360
    8          1             0       -0.945665   -0.011393    1.924267
    9          1             0        3.362492    0.012537    1.923686
   10          1             0        3.358036    0.004092   -0.541995
   11          6             0        1.207726   -0.010271   -2.158326
   12          6             0        1.206942   -0.014015   -3.382241
   13         14             0        1.205209   -0.023536   -5.221755
   14          6             0        2.947498   -0.443728   -5.824829
   15          1             0        3.262444   -1.428074   -5.461683
   16          1             0        2.987895   -0.458536   -6.920609
   17          1             0        3.676688    0.293021   -5.470365
   18          6             0        0.693784    1.685927   -5.847946
   19          1             0        0.682737    1.712982   -6.944263
   20          1             0       -0.308072    1.951671   -5.493294
   21          1             0        1.387588    2.457733   -5.497371
   22          6             0       -0.024537   -1.328070   -5.823578
   23          1             0       -0.054010   -1.360632   -6.919340
   24          1             0        0.251042   -2.325005   -5.462789
   25          1             0       -1.036876   -1.111138   -5.465382
   26          7             0        1.208358    0.048303    3.498691
   27          1             0        0.367800   -0.266404    3.962380
   28          1             0        2.052463   -0.257086    3.962161
 ---------------------------------------------------------------------
                    Distance matrix (angstroms):
                    1          2          3          4          5
     1  C    0.000000
     2  C    1.389557   0.000000
     3  C    2.431191   1.407534   0.000000
     4  C    2.787651   2.418229   1.407546   0.000000
     5  C    2.415077   2.787684   2.431221   1.389564   0.000000
     6  C    1.410058   2.438527   2.838205   2.438510   1.410053
     7  H    1.085399   2.145337   3.411341   3.873047   3.400387
     8  H    2.147083   1.087228   2.161879   3.405932   3.874894
     9  H    3.874859   3.405922   2.161878   1.087227   2.147088
    10  H    3.400382   3.873084   3.411391   2.145378   1.085403
    11  C    2.470295   3.745195   4.265272   3.745314   2.470485
    12  C    3.588075   4.919331   5.489191   4.919733   3.588630
    13  Si   5.355961   6.717446   7.328720   6.718291   5.357019
    14  C    6.539333   7.802713   8.131957   7.244178   5.862543
    15  H    6.514503   7.716975   7.970250   7.046334   5.705270
    16  H    7.548191   8.839687   9.212369   8.339073   6.956021
    17  H    6.595349   7.786762   7.974783   6.977347   5.618190
    18  C    6.126168   7.463466   8.149120   7.625093   6.321889
    19  H    7.185063   8.534941   9.228001   8.679626   7.356179
    20  H    5.839383   7.161205   7.993524   7.652455   6.431724
    21  H    6.181900   7.444159   7.995510   7.380944   6.105828
    22  C    5.967344   7.329288   8.133946   7.727340   6.449346
    23  H    7.046621   8.414830   9.214250   8.771850   7.468748
    24  H    5.934427   7.233717   7.974636   7.550765   6.316454
    25  H    5.667457   7.016454   7.975137   7.753351   6.556614
    26  N    3.704606   2.434470   1.392810   2.434488   3.704639
    27  H    3.990400   2.614462   2.053566   3.302951   4.471249
    28  H    4.471234   3.302935   2.053567   2.614483   3.990414
                    6          7          8          9         10
     6  C    0.000000
     7  H    2.158286   0.000000
     8  H    3.419153   2.465643   0.000000
     9  H    3.419138   4.960257   4.308223   0.000000
    10  H    2.158271   4.299872   4.960296   2.465700   0.000000
    11  C    1.427067   2.689796   4.615698   4.615881   2.690086
    12  C    2.650987   3.561967   5.726496   5.727125   3.562939
    13  Si   4.490522   5.149334   7.462710   7.464081   5.151270
    14  C    5.399999   6.574308   8.682864   7.773023   5.317652
    15  H    5.349257   6.623399   8.617856   7.525228   5.124800
    16  H    6.455918   7.505329   9.690442   8.864750   6.406072
    17  H    5.351955   6.761868   8.725790   7.406038   4.947106
    18  C    5.414191   5.808872   8.122560   8.385732   6.170893
    19  H    6.468249   6.829151   9.180195   9.418764   7.146087
    20  H    5.367962   5.367336   7.699374   8.499699   6.461330
    21  H    5.369032   6.010331   8.162191   8.059238   5.870159
    22  C    5.403186   5.518678   7.912726   8.560917   6.411831
    23  H    6.458763   6.577666   8.990266   9.578998   7.360371
    24  H    5.354727   5.564094   7.832848   8.348966   6.268359
    25  H    5.354380   5.044498   7.471591   8.672682   6.693186
    26  N    4.230323   4.577078   2.668742   2.668747   4.577140
    27  H    4.775281   4.696772   2.438058   3.633491   5.413324
    28  H    4.775282   5.413284   3.633476   2.438083   4.696824
                   11         12         13         14         15
    11  C    0.000000
    12  C    1.223921   0.000000
    13  Si   3.063458   1.839539   0.000000
    14  C    4.081413   3.029921   1.890987   0.000000
    15  H    4.140555   3.247881   2.502501   1.095446   0.000000
    16  H    5.103850   3.986156   2.500660   1.096625   1.773089
    17  H    4.142144   3.248719   2.504041   1.095519   1.770265
    18  C    4.093228   3.038558   1.891014   3.100837   4.055147
    19  H    5.113747   3.993157   2.501100   3.321697   4.326564
    20  H    4.155584   3.258180   2.503037   4.055439   4.916529
    21  H    4.156033   3.258212   2.503182   3.310442   4.314609
    22  C    4.085234   3.033712   1.891104   3.100815   3.308355
    23  H    5.107123   3.989291   2.501051   3.323810   3.623283
    24  H    4.146409   3.253167   2.503057   3.307741   3.142138
    25  H    4.145693   3.252365   2.503833   4.055844   4.310987
    26  N    5.657320   6.881214   8.720742   9.497090   9.310599
    27  H    6.183375   7.396710   9.225431  10.123031   9.926803
    28  H    6.183434   7.396907   9.225871   9.829603   9.573093
                   16         17         18         19         20
    16  H    0.000000
    17  H    1.772704   0.000000
    18  C    3.318474   3.313679   0.000000
    19  H    3.166986   3.626624   1.096706   0.000000
    20  H    4.325474   4.316244   1.095497   1.773129   0.000000
    21  H    3.618178   3.150665   1.095423   1.773405   1.769570
    22  C    3.321794   4.056076   3.098508   3.317252   3.308501
    23  H    3.172848   4.330381   3.314906   3.160778   3.615177
    24  H    3.619298   4.311515   4.053633   4.322784   4.313176
    25  H    4.329244   4.918269   3.311361   3.622128   3.148449
    26  N   10.582318   9.305724   9.502958  10.587857   9.315480
    27  H   11.195592  10.011912  10.008015  11.089275   9.735833
    28  H   10.924756   9.587141  10.092547  11.167246   9.992816
                   21         22         23         24         25
    21  H    0.000000
    22  C    4.053740   0.000000
    23  H    4.322049   1.096642   0.000000
    24  H    4.916047   1.095442   1.773306   0.000000
    25  H    4.314613   1.095533   1.772644   1.769805   0.000000
    26  N    9.314859   9.503637  10.588391   9.319718   9.313430
    27  H    9.896857   9.851195  10.944729   9.648071   9.569190
    28  H    9.863825  10.060896  11.138317   9.815859   9.957509
                   26         27         28
    26  N    0.000000
    27  H    1.010240   0.000000
    28  H    1.010238   1.684689   0.000000
 Stoichiometry    C11H15NSi
 Framework group  C1[X(C11H15NSi)]
 Deg. of freedom    78
 Full point group                 C1
 Largest Abelian subgroup         C1      NOp   1
 Largest concise Abelian subgroup C1      NOp   1
                         Standard orientation:                         
 ---------------------------------------------------------------------
 Center     Atomic     Atomic              Coordinates (Angstroms)
 Number     Number      Type              X           Y           Z
 ---------------------------------------------------------------------
    1          6             0        2.005471   -1.207416    0.006249
    2          6             0        3.395026   -1.209553    0.004811
    3          6             0        4.116060   -0.000727    0.003334
    4          6             0        3.395974    1.208676    0.005828
    5          6             0        2.006410    1.207661    0.007024
    6          6             0        1.277857    0.000408    0.006571
    7          1             0        1.466616   -2.149608    0.005558
    8          1             0        3.932251   -2.154769    0.009352
    9          1             0        3.933960    2.153453    0.011300
   10          1             0        1.468266    2.150263    0.007098
   11          6             0       -0.149210    0.000766    0.006473
   12          6             0       -1.373130    0.000613    0.004828
   13         14             0       -3.212658   -0.000193   -0.001535
   14          6             0       -3.815542    1.740249   -0.429580
   15          1             0       -3.453920    2.049977   -1.416140
   16          1             0       -4.911325    1.781152   -0.442718
   17          1             0       -3.459436    2.473000    0.302831
   18          6             0       -3.836185   -0.502557    1.711584
   19          1             0       -4.932459   -0.512885    1.740571
   20          1             0       -3.481601   -1.503233    1.981829
   21          1             0       -3.483925    0.194988    2.479238
   22          6             0       -3.817359   -1.236259   -1.298746
   23          1             0       -4.913190   -1.265316   -1.329282
   24          1             0       -3.458135   -0.965961   -2.297690
   25          1             0       -3.459320   -2.247668   -1.077265
   26          7             0        5.507898   -0.001306    0.055361
   27          1             0        5.970609   -0.843704   -0.255845
   28          1             0        5.971285    0.840985   -0.255123
 ---------------------------------------------------------------------
 Rotational constants (GHZ):      1.9952714      0.2304833      0.2213818
 Standard basis: 6-31+G(d,p) (6D, 7F)
 There are   326 symmetry adapted basis functions of A   symmetry.
 Integral buffers will be    262144 words long.
 Raffenetti 2 integral format.
 Two-electron integral symmetry is turned on.
   326 basis functions,   545 primitive gaussians,   326 cartesian basis functions
    51 alpha electrons       51 beta electrons
       nuclear repulsion energy       770.2141940401 Hartrees.
 NAtoms=   28 NActive=   28 NUniq=   28 SFac= 7.50D-01 NAtFMM=   80 NAOKFM=F Big=F
 One-electron integrals computed using PRISM.
 NBasis=   326 RedAO= T  NBF=   326
 NBsUse=   324 1.00D-06 NBFU=   324
 Initial guess read from the read-write file:
 Initial guess orbital symmetries:
       Occupied  (A) (A) (A) (A) (A) (A) (A) (A) (A) (A) (A) (A)
                 (A) (A) (A) (A) (A) (A) (A) (A) (A) (A) (A) (A)
                 (A) (A) (A) (A) (A) (A) (A) (A) (A) (A) (A) (A)
                 (A) (A) (A) (A) (A) (A) (A) (A) (A) (A) (A) (A)
                 (A) (A) (A)
       Virtual   (A) (A) (A) (A) (A) (A) (A) (A) (A) (A) (A) (A)
                 (A) (A) (A) (A) (A) (A) (A) (A) (A) (A) (A) (A)
                 (A) (A) (A) (A) (A) (A) (A) (A) (A) (A) (A) (A)
                 (A) (A) (A) (A) (A) (A) (A) (A) (A) (A) (A) (A)
                 (A) (A) (A) (A) (A) (A) (A) (A) (A) (A) (A) (A)
                 (A) (A) (A) (A) (A) (A) (A) (A) (A) (A) (A) (A)
                 (A) (A) (A) (A) (A) (A) (A) (A) (A) (A) (A) (A)
                 (A) (A) (A) (A) (A) (A) (A) (A) (A) (A) (A) (A)
                 (A) (A) (A) (A) (A) (A) (A) (A) (A) (A) (A) (A)
                 (A) (A) (A) (A) (A) (A) (A) (A) (A) (A) (A) (A)
                 (A) (A) (A) (A) (A) (A) (A) (A) (A) (A) (A) (A)
                 (A) (A) (A) (A) (A) (A) (A) (A) (A) (A) (A) (A)
                 (A) (A) (A) (A) (A) (A) (A) (A) (A) (A) (A) (A)
                 (A) (A) (A) (A) (A) (A) (A) (A) (A) (A) (A) (A)
                 (A) (A) (A) (A) (A) (A) (A) (A) (A) (A) (A) (A)
                 (A) (A) (A) (A) (A) (A) (A) (A) (A) (A) (A) (A)
                 (A) (A) (A) (A) (A) (A) (A) (A) (A) (A) (A) (A)
                 (A) (A) (A) (A) (A) (A) (A) (A) (A) (A) (A) (A)
                 (A) (A) (A) (A) (A) (A) (A) (A) (A) (A) (A) (A)
                 (A) (A) (A) (A) (A) (A) (A) (A) (A) (A) (A) (A)
                 (A) (A) (A) (A) (A) (A) (A) (A) (A) (A) (A) (A)
                 (A) (A) (A) (A) (A) (A) (A) (A) (A) (A) (A) (A)
                 (A) (A) (A) (A) (A) (A) (A) (A) (A)
 Requested convergence on RMS density matrix=1.00D-08 within 128 cycles.
 Requested convergence on MAX density matrix=1.00D-06.
 Requested convergence on             energy=1.00D-06.
 No special actions if energy rises.
 SCF Done:  E(RB+HF-LYP) =  -772.497157799     A.U. after    8 cycles
             Convg  =    0.7846D-08             -V/T =  2.0078
             S**2   =   0.0000
 ***** Axes restored to original set *****
 -------------------------------------------------------------------
 Center     Atomic                   Forces (Hartrees/Bohr)
 Number     Number              X              Y              Z
 -------------------------------------------------------------------
    1          6          -0.000003203   -0.000014948   -0.000000130
    2          6          -0.000003768   -0.000002102   -0.000000866
    3          6           0.000000670    0.000027508    0.000011892
    4          6           0.000004491   -0.000003356   -0.000001064
    5          6           0.000003407    0.000001429   -0.000000114
    6          6           0.000001846    0.000008415   -0.000006622
    7          1           0.000001022    0.000001800    0.000000189
    8          1           0.000001852    0.000004113    0.000000754
    9          1          -0.000000532   -0.000001569    0.000000142
   10          1          -0.000000479   -0.000003160   -0.000000326
   11          6          -0.000007128    0.000030370    0.000008750
   12          6           0.000008014   -0.000026299   -0.000009954
   13         14          -0.000003374    0.000003525    0.000004180
   14          6          -0.000007453   -0.000008528   -0.000000687
   15          1          -0.000000674   -0.000003911   -0.000001042
   16          1          -0.000001982   -0.000003003    0.000000249
   17          1           0.000001696   -0.000006980    0.000000367
   18          6           0.000009980   -0.000004402   -0.000004055
   19          1           0.000001861   -0.000002541    0.000000329
   20          1           0.000002503    0.000003193   -0.000000113
   21          1           0.000001552    0.000000024   -0.000002041
   22          6          -0.000002903    0.000008276   -0.000000207
   23          1          -0.000002829    0.000001984    0.000000650
   24          1          -0.000005391   -0.000000985   -0.000000471
   25          1          -0.000001743   -0.000000693    0.000001783
   26          7           0.000001412   -0.000030456   -0.000005436
   27          1           0.000001583    0.000012278    0.000001850
   28          1          -0.000000428    0.000010019    0.000001992
 -------------------------------------------------------------------
 Cartesian Forces:  Max     0.000030456 RMS     0.000007735

 GradGradGradGradGradGradGradGradGradGradGradGradGradGradGradGradGradGrad
 Berny optimization.
 Internal  Forces:  Max     0.000015641 RMS     0.000003867
 Search for a local minimum.
 Step number   8 out of a maximum of 148
 All quantities printed in internal units (Hartrees-Bohrs-Radians)
 Update second derivatives using D2CorX and points  1  2  3  5  4
                                                        6  8  7
 Trust test=-6.77D+00 RLast= 2.77D-03 DXMaxT set to 7.50D-02
     Eigenvalues ---    0.00093   0.00844   0.00875   0.00877   0.01305
     Eigenvalues ---    0.01469   0.01784   0.01980   0.02059   0.02075
     Eigenvalues ---    0.02112   0.02121   0.02156   0.02169   0.02584
     Eigenvalues ---    0.04176   0.05687   0.05783   0.05838   0.05854
     Eigenvalues ---    0.05864   0.05871   0.05875   0.05877   0.13512
     Eigenvalues ---    0.14847   0.15042   0.15899   0.16000   0.16000
     Eigenvalues ---    0.16000   0.16000   0.16000   0.16000   0.16000
     Eigenvalues ---    0.16000   0.16004   0.16014   0.16044   0.16149
     Eigenvalues ---    0.16343   0.20033   0.20036   0.20203   0.20229
     Eigenvalues ---    0.21865   0.22003   0.23010   0.23510   0.24080
     Eigenvalues ---    0.24970   0.24975   0.25010   0.25452   0.33990
     Eigenvalues ---    0.34001   0.34036   0.34052   0.34129   0.34132
     Eigenvalues ---    0.34135   0.34138   0.34160   0.35070   0.35088
     Eigenvalues ---    0.35305   0.35339   0.40227   0.41565   0.41603
     Eigenvalues ---    0.42373   0.44303   0.45448   0.45617   0.46053
     Eigenvalues ---    0.46844   0.52188   0.988621000.000001000.00000
     Eigenvalues --- 1000.000001000.000001000.000001000.000001000.00000
     Eigenvalues --- 1000.000001000.000001000.000001000.000001000.00000
     Eigenvalues --- 1000.000001000.000001000.000001000.000001000.00000
     Eigenvalues --- 1000.000001000.000001000.000001000.000001000.00000
     Eigenvalues --- 1000.000001000.000001000.000001000.000001000.00000
     Eigenvalues --- 1000.000001000.000001000.000001000.000001000.00000
     Eigenvalues --- 1000.000001000.000001000.000001000.000001000.00000
     Eigenvalues --- 1000.000001000.000001000.000001000.000001000.00000
     Eigenvalues --- 1000.000001000.000001000.000001000.000001000.00000
     Eigenvalues --- 1000.000001000.000001000.000001000.000001000.00000
     Eigenvalues --- 1000.000001000.000001000.000001000.000001000.00000
     Eigenvalues --- 1000.000001000.000001000.00000
 RFO step:  Lambda=-7.51442506D-07.
 Quartic linear search produced a step of -0.98971.
 Iteration  1 RMS(Cart)=  0.00803826 RMS(Int)=  0.00001778
 Iteration  2 RMS(Cart)=  0.00002848 RMS(Int)=  0.00000002
 Iteration  3 RMS(Cart)=  0.00000000 RMS(Int)=  0.00000002
 Variable       Old X    -DE/DX   Delta X   Delta X   Delta X     New X
                                 (Linear)    (Quad)   (Total)
    R1        2.62588   0.00000   0.00006  -0.00008  -0.00002   2.62586
    R2        2.66462   0.00000  -0.00002   0.00004   0.00002   2.66465
    R3        2.05111   0.00000  -0.00001   0.00001   0.00000   2.05111
    R4        2.65985   0.00001  -0.00006   0.00009   0.00003   2.65989
    R5        2.05456   0.00000  -0.00002   0.00002   0.00000   2.05457
    R6        2.65988   0.00000  -0.00006   0.00010   0.00003   2.65991
    R7        2.63203   0.00000   0.00016  -0.00030  -0.00014   2.63189
    R8        2.62590   0.00000   0.00006  -0.00008  -0.00002   2.62588
    R9        2.05456   0.00000  -0.00001   0.00002   0.00000   2.05456
   R10        2.66461   0.00000  -0.00002   0.00004   0.00002   2.66464
   R11        2.05111   0.00000  -0.00001   0.00001   0.00000   2.05111
   R12        2.69677   0.00000   0.00006  -0.00007  -0.00001   2.69676
   R13        2.31288   0.00001   0.00000   0.00001   0.00001   2.31289
   R14        3.47622   0.00000   0.00018  -0.00020  -0.00003   3.47620
   R15        3.57345   0.00000   0.00003  -0.00003   0.00000   3.57344
   R16        3.57350   0.00000  -0.00003   0.00001  -0.00002   3.57348
   R17        3.57367   0.00000   0.00000  -0.00001  -0.00001   3.57366
   R18        2.07009   0.00000  -0.00002   0.00003   0.00001   2.07010
   R19        2.07232   0.00000   0.00000   0.00000  -0.00001   2.07231
   R20        2.07023   0.00000  -0.00002   0.00003   0.00001   2.07024
   R21        2.07247   0.00000  -0.00001   0.00001  -0.00001   2.07247
   R22        2.07019   0.00000  -0.00001   0.00002   0.00001   2.07020
   R23        2.07005   0.00000  -0.00003   0.00003   0.00000   2.07005
   R24        2.07235   0.00000   0.00000  -0.00001  -0.00001   2.07235
   R25        2.07008   0.00000  -0.00002   0.00002   0.00001   2.07009
   R26        2.07026   0.00000  -0.00003   0.00003   0.00001   2.07026
   R27        1.90908   0.00000  -0.00001  -0.00003  -0.00004   1.90904
   R28        1.90907   0.00000  -0.00001  -0.00003  -0.00004   1.90903
    A1        2.11453   0.00000  -0.00003   0.00004   0.00001   2.11454
    A2        2.08877   0.00000  -0.00002   0.00001  -0.00001   2.08877
    A3        2.07988   0.00000   0.00004  -0.00005  -0.00001   2.07988
    A4        2.10708   0.00000  -0.00004   0.00005   0.00001   2.10709
    A5        2.08915   0.00000  -0.00005   0.00006   0.00002   2.08917
    A6        2.08694   0.00000   0.00008  -0.00011  -0.00002   2.08691
    A7        2.06673   0.00000   0.00008  -0.00010  -0.00002   2.06671
    A8        2.10774   0.00000  -0.00003   0.00006   0.00002   2.10777
    A9        2.10775   0.00000  -0.00004   0.00006   0.00002   2.10778
   A10        2.10710   0.00000  -0.00004   0.00005   0.00001   2.10711
   A11        2.08692   0.00000   0.00009  -0.00011  -0.00002   2.08690
   A12        2.08915   0.00000  -0.00004   0.00006   0.00002   2.08917
   A13        2.11450   0.00000  -0.00002   0.00003   0.00001   2.11451
   A14        2.08882   0.00000  -0.00002   0.00001  -0.00001   2.08882
   A15        2.07986   0.00000   0.00004  -0.00005  -0.00001   2.07985
   A16        2.05642   0.00000   0.00004  -0.00006  -0.00002   2.05640
   A17        2.11324   0.00000  -0.00001   0.00002   0.00001   2.11326
   A18        2.11352   0.00000  -0.00003   0.00004   0.00001   2.11353
   A19        1.89568   0.00000  -0.00010   0.00009  -0.00001   1.89567
   A20        1.90362   0.00000  -0.00006   0.00010   0.00005   1.90366
   A21        1.89908   0.00000  -0.00005   0.00008   0.00002   1.89910
   A22        1.92245   0.00000   0.00007  -0.00008  -0.00002   1.92243
   A23        1.92236   0.00000   0.00003  -0.00007  -0.00004   1.92232
   A24        1.92021   0.00000   0.00010  -0.00011   0.00000   1.92021
   A25        1.93783   0.00000  -0.00004   0.00003  -0.00001   1.93782
   A26        1.93437   0.00000  -0.00007   0.00014   0.00007   1.93444
   A27        1.93975   0.00000  -0.00006   0.00005   0.00000   1.93975
   A28        1.88444   0.00000   0.00005  -0.00007  -0.00002   1.88442
   A29        1.88145   0.00000   0.00006  -0.00008  -0.00003   1.88142
   A30        1.88375   0.00000   0.00006  -0.00008  -0.00002   1.88373
   A31        1.93483   0.00000  -0.00008   0.00014   0.00006   1.93489
   A32        1.93844   0.00000  -0.00004   0.00004   0.00000   1.93844
   A33        1.93870   0.00000  -0.00008   0.00007  -0.00001   1.93869
   A34        1.88433   0.00000   0.00006  -0.00008  -0.00002   1.88432
   A35        1.88486   0.00000   0.00007  -0.00009  -0.00002   1.88484
   A36        1.88043   0.00000   0.00007  -0.00009  -0.00002   1.88041
   A37        1.93472   0.00000  -0.00007   0.00014   0.00007   1.93479
   A38        1.93841   0.00000  -0.00006   0.00005  -0.00001   1.93840
   A39        1.93933   0.00000  -0.00006   0.00005  -0.00001   1.93932
   A40        1.88476   0.00000   0.00006  -0.00008  -0.00002   1.88474
   A41        1.88362   0.00000   0.00007  -0.00008  -0.00001   1.88361
   A42        1.88072   0.00000   0.00007  -0.00009  -0.00002   1.88070
   A43        2.03369   0.00001  -0.00010   0.00026   0.00016   2.03385
   A44        2.03370   0.00001  -0.00010   0.00026   0.00016   2.03385
   A45        1.97194   0.00000   0.00000   0.00013   0.00013   1.97206
   A46        3.14197   0.00000   0.00000  -0.00001  -0.00001   3.14196
   A47        3.14139   0.00001  -0.00009   0.00011   0.00002   3.14141
   A48        3.13898  -0.00002   0.00009  -0.00015  -0.00006   3.13892
   A49        3.13799   0.00001  -0.00003   0.00003  -0.00001   3.13799
    D1       -0.00025   0.00000   0.00000  -0.00003  -0.00003  -0.00028
    D2        3.13655   0.00000   0.00007   0.00002   0.00008   3.13664
    D3        3.13966   0.00000  -0.00012   0.00002  -0.00009   3.13957
    D4       -0.00672   0.00000  -0.00005   0.00007   0.00002  -0.00670
    D5       -0.00131   0.00000   0.00018   0.00013   0.00031  -0.00100
    D6        3.14030   0.00000  -0.00033  -0.00006  -0.00039   3.13992
    D7       -3.14123   0.00000   0.00029   0.00008   0.00037  -3.14086
    D8        0.00038   0.00000  -0.00021  -0.00011  -0.00032   0.00006
    D9        0.00200   0.00000  -0.00012  -0.00012  -0.00023   0.00177
   D10        3.09690   0.00000   0.00016   0.00024   0.00040   3.09730
   D11       -3.13480   0.00000  -0.00018  -0.00016  -0.00035  -3.13515
   D12       -0.03990   0.00000   0.00009   0.00020   0.00029  -0.03962
   D13       -0.00220   0.00000   0.00005   0.00016   0.00021  -0.00199
   D14        3.13466   0.00000   0.00014   0.00018   0.00032   3.13498
   D15       -3.09710   0.00000  -0.00022  -0.00020  -0.00042  -3.09753
   D16        0.03976   0.00000  -0.00013  -0.00018  -0.00031   0.03945
   D17        0.39515  -0.00001   0.00001  -0.00063  -0.00062   0.39453
   D18        2.79425   0.00000  -0.00026   0.00025   0.00000   2.79425
   D19       -2.79423   0.00000   0.00029  -0.00027   0.00002  -2.79421
   D20       -0.39514   0.00001   0.00003   0.00062   0.00064  -0.39450
   D21        0.00065   0.00000   0.00013  -0.00006   0.00007   0.00073
   D22       -3.13963   0.00000   0.00010  -0.00002   0.00009  -3.13954
   D23       -3.13620   0.00000   0.00004  -0.00007  -0.00004  -3.13624
   D24        0.00670   0.00000   0.00001  -0.00003  -0.00002   0.00667
   D25        0.00111   0.00000  -0.00024  -0.00009  -0.00033   0.00078
   D26       -3.14051   0.00000   0.00026   0.00010   0.00036  -3.14014
   D27        3.14140   0.00000  -0.00022  -0.00013  -0.00034   3.14106
   D28       -0.00022   0.00000   0.00029   0.00006   0.00035   0.00014
   D29       -2.89968   0.00001   0.00125   0.01096   0.01221  -2.88747
   D30        1.28712   0.00001   0.00128   0.01093   0.01221   1.29933
   D31       -0.80779   0.00001   0.00119   0.01098   0.01217  -0.79562
   D32        0.23984   0.00001   0.00074   0.01073   0.01147   0.25131
   D33       -1.85654   0.00001   0.00077   0.01070   0.01147  -1.84507
   D34        2.33174   0.00001   0.00068   0.01075   0.01143   2.34317
   D35        1.04801   0.00000  -0.00005   0.00010   0.00006   1.04807
   D36       -3.14085   0.00000  -0.00005   0.00013   0.00007  -3.14078
   D37       -1.04612   0.00000  -0.00006   0.00016   0.00010  -1.04602
   D38        3.13181   0.00000  -0.00013   0.00023   0.00010   3.13191
   D39       -1.05705   0.00000  -0.00014   0.00025   0.00011  -1.05694
   D40        1.03768   0.00000  -0.00014   0.00028   0.00014   1.03781
   D41       -1.03021   0.00000   0.00006   0.00000   0.00006  -1.03015
   D42        1.06411   0.00000   0.00005   0.00002   0.00007   1.06419
   D43       -3.12434   0.00000   0.00005   0.00005   0.00010  -3.12424
   D44       -3.14136   0.00000  -0.00003   0.00009   0.00006  -3.14130
   D45       -1.04645   0.00000  -0.00003   0.00010   0.00007  -1.04638
   D46        1.04610   0.00000  -0.00002   0.00006   0.00005   1.04614
   D47        1.06286   0.00000   0.00008  -0.00002   0.00005   1.06292
   D48       -3.12542   0.00000   0.00008  -0.00001   0.00007  -3.12535
   D49       -1.03287   0.00000   0.00010  -0.00005   0.00004  -1.03283
   D50       -1.05958   0.00000  -0.00007   0.00018   0.00011  -1.05947
   D51        1.03532   0.00000  -0.00007   0.00020   0.00013   1.03545
   D52        3.12787   0.00000  -0.00005   0.00015   0.00010   3.12797
   D53        3.13943   0.00000   0.00005  -0.00021  -0.00016   3.13927
   D54       -1.04841   0.00000   0.00004  -0.00018  -0.00014  -1.04855
   D55        1.04492   0.00000   0.00004  -0.00023  -0.00019   1.04473
   D56       -1.06761   0.00000  -0.00008  -0.00010  -0.00018  -1.06779
   D57        1.02774   0.00000  -0.00009  -0.00007  -0.00016   1.02757
   D58        3.12106   0.00000  -0.00009  -0.00012  -0.00021   3.12085
   D59        1.05489   0.00000   0.00009  -0.00032  -0.00023   1.05466
   D60       -3.13295   0.00000   0.00008  -0.00029  -0.00021  -3.13316
   D61       -1.03963   0.00000   0.00008  -0.00033  -0.00025  -1.03988
         Item               Value     Threshold  Converged?
 Maximum Force            0.000016     0.000450     YES
 RMS     Force            0.000004     0.000300     YES
 Maximum Displacement     0.033572     0.001800     NO 
 RMS     Displacement     0.008038     0.001200     NO 
 Predicted change in Energy=-3.210231D-07
 GradGradGradGradGradGradGradGradGradGradGradGradGradGradGradGradGradGrad

                          Input orientation:                          
 ---------------------------------------------------------------------
 Center     Atomic     Atomic              Coordinates (Angstroms)
 Number     Number      Type              X           Y           Z
 ---------------------------------------------------------------------
    1          6             0        0.000498   -0.022397   -0.003024
    2          6             0       -0.000957   -0.021761    1.386523
    3          6             0        1.208133   -0.006006    2.106976
    4          6             0        2.417062    0.011261    1.386263
    5          6             0        2.415361    0.010317   -0.003291
    6          6             0        1.207865   -0.007010   -0.731258
    7          1             0       -0.941859   -0.036572   -0.541403
    8          1             0       -0.945885   -0.029136    1.924225
    9          1             0        3.361940    0.029854    1.923780
   10          1             0        3.357626    0.021858   -0.541901
   11          6             0        1.207552   -0.009734   -2.158318
   12          6             0        1.206857   -0.013671   -3.382240
   13         14             0        1.205214   -0.023478   -5.221737
   14          6             0        2.945975   -0.450239   -5.824606
   15          1             0        3.257202   -1.435718   -5.461319
   16          1             0        2.986497   -0.465319   -6.920375
   17          1             0        3.677884    0.283802   -5.470118
   18          6             0        0.700203    1.687737   -5.848312
   19          1             0        0.689273    1.714652   -6.944630
   20          1             0       -0.300661    1.957308   -5.493735
   21          1             0        1.396875    2.457017   -5.497869
   22          6             0       -0.029271   -1.323559   -5.823477
   23          1             0       -0.058943   -1.356111   -6.919231
   24          1             0        0.242698   -2.321470   -5.462637
   25          1             0       -1.040800   -1.102946   -5.465235
   26          7             0        1.207540    0.047631    3.498677
   27          1             0        0.369540   -0.273865    3.962293
   28          1             0        2.054108   -0.250831    3.962124
 ---------------------------------------------------------------------
                    Distance matrix (angstroms):
                    1          2          3          4          5
     1  C    0.000000
     2  C    1.389548   0.000000
     3  C    2.431204   1.407551   0.000000
     4  C    2.787657   2.418244   1.407563   0.000000
     5  C    2.415085   2.787688   2.431233   1.389555   0.000000
     6  C    1.410070   2.438538   2.838235   2.438521   1.410065
     7  H    1.085398   2.145324   3.411351   3.873052   3.400396
     8  H    2.147085   1.087229   2.161881   3.405943   3.874900
     9  H    3.874867   3.405934   2.161881   1.087228   2.147090
    10  H    3.400391   3.873087   3.411400   2.145365   1.085402
    11  C    2.470310   3.745202   4.265296   3.745318   2.470495
    12  C    3.588102   4.919348   5.489222   4.919739   3.588643
    13  Si   5.355960   6.717436   7.328735   6.718291   5.357031
    14  C    6.538326   7.801819   8.131878   7.244954   5.863563
    15  H    6.511266   7.714131   7.970059   7.049039   5.708746
    16  H    7.547325   8.838901   9.212308   8.339761   6.956902
    17  H    6.595911   7.787218   7.974711   6.976669   5.617380
    18  C    6.130379   7.467051   8.149440   7.622155   6.318211
    19  H    7.188716   8.538130   9.228296   8.677014   7.352981
    20  H    5.844471   7.165507   7.993865   7.649019   6.427483
    21  H    6.187947   7.449371   7.995985   7.376569   6.100332
    22  C    5.964192   7.326636   8.133831   7.729595   6.452133
    23  H    7.043881   8.412456   9.214157   8.773912   7.471248
    24  H    5.928893   7.229040   7.974490   7.554927   6.321563
    25  H    5.664595   7.014045   7.974921   7.755081   6.558753
    26  N    3.704560   2.434436   1.392734   2.434453   3.704592
    27  H    3.990384   2.614462   2.053579   3.302964   4.471241
    28  H    4.471230   3.302951   2.053579   2.614477   3.990391
                    6          7          8          9         10
     6  C    0.000000
     7  H    2.158294   0.000000
     8  H    3.419170   2.465643   0.000000
     9  H    3.419156   4.960265   4.308229   0.000000
    10  H    2.158278   4.299882   4.960301   2.465698   0.000000
    11  C    1.427062   2.689815   4.615715   4.615894   2.690097
    12  C    2.650990   3.562002   5.726527   5.727140   3.562948
    13  Si   4.490509   5.149332   7.462709   7.464096   5.151291
    14  C    5.399969   6.572565   8.681491   7.774381   5.319709
    15  H    5.349248   6.617801   8.613401   7.529844   5.131791
    16  H    6.455907   7.503805   9.689212   8.865959   6.407808
    17  H    5.351855   6.762906   8.726596   7.405001   4.945554
    18  C    5.414252   5.816605   8.128321   8.380862   6.164013
    19  H    6.468311   6.835839   9.185376   9.414372   7.140070
    20  H    5.367996   5.377015   7.706388   8.494073   6.453658
    21  H    5.369146   6.021148   8.170494   8.051924   5.859707
    22  C    5.403193   5.512664   7.908389   8.564580   6.416874
    23  H    6.458783   6.572474   8.986337   9.582390   7.364923
    24  H    5.354831   5.553601   7.825168   8.355690   6.277548
    25  H    5.354260   5.038955   7.467677   8.675535   6.697056
    26  N    4.230289   4.577036   2.668714   2.668717   4.577096
    27  H    4.775293   4.696738   2.438022   3.633488   5.413305
    28  H    4.775293   5.413269   3.633475   2.438043   4.696782
                   11         12         13         14         15
    11  C    0.000000
    12  C    1.223929   0.000000
    13  Si   3.063451   1.839524   0.000000
    14  C    4.081400   3.029897   1.890985   0.000000
    15  H    4.140569   3.247876   2.502494   1.095449   0.000000
    16  H    5.103860   3.986164   2.500712   1.096622   1.773077
    17  H    4.142067   3.248646   2.504039   1.095522   1.770254
    18  C    4.093271   3.038585   1.891002   3.100806   4.055117
    19  H    5.113795   3.993196   2.501130   3.321733   4.326581
    20  H    4.155595   3.258187   2.503030   4.055417   4.916509
    21  H    4.156117   3.258265   2.503166   3.310379   4.314573
    22  C    4.085249   3.033720   1.891099   3.100770   3.308269
    23  H    5.107156   3.989324   2.501098   3.323904   3.623350
    24  H    4.146516   3.253243   2.503046   3.307603   3.141941
    25  H    4.145588   3.252284   2.503821   4.055804   4.310867
    26  N    5.657286   6.881190   8.720704   9.497033   9.310368
    27  H    6.183357   7.396686   9.225369  10.121883   9.924361
    28  H    6.183413   7.396875   9.225813   9.829307   9.573540
                   16         17         18         19         20
    16  H    0.000000
    17  H    1.772694   0.000000
    18  C    3.318449   3.313706   0.000000
    19  H    3.167033   3.626750   1.096702   0.000000
    20  H    4.325486   4.316249   1.095501   1.773118   0.000000
    21  H    3.618075   3.150657   1.095424   1.773393   1.769564
    22  C    3.321839   4.056041   3.098492   3.317230   3.308545
    23  H    3.173045   4.330487   3.314842   3.160705   3.615136
    24  H    3.619217   4.311381   4.053615   4.322732   4.313253
    25  H    4.329332   4.918239   3.311457   3.622240   3.148614
    26  N   10.582271   9.305786   9.503344  10.588212   9.315848
    27  H   11.194533  10.011319  10.010254  11.091320   9.738776
    28  H   10.924475   9.585910  10.091371  11.166163   9.991702
                   21         22         23         24         25
    21  H    0.000000
    22  C    4.053723   0.000000
    23  H    4.321992   1.096639   0.000000
    24  H    4.916025   1.095444   1.773294   0.000000
    25  H    4.314703   1.095536   1.772637   1.769795   0.000000
    26  N    9.315516   9.503285  10.588073   9.319266   9.312926
    27  H    9.899889   9.849985  10.943602   9.645625   9.568423
    28  H    9.861839  10.062267  11.139593   9.818089   9.958899
                   26         27         28
    26  N    0.000000
    27  H    1.010220   0.000000
    28  H    1.010217   1.684726   0.000000
 Stoichiometry    C11H15NSi
 Framework group  C1[X(C11H15NSi)]
 Deg. of freedom    78
 Full point group                 C1
 Largest Abelian subgroup         C1      NOp   1
 Largest concise Abelian subgroup C1      NOp   1
                         Standard orientation:                         
 ---------------------------------------------------------------------
 Center     Atomic     Atomic              Coordinates (Angstroms)
 Number     Number      Type              X           Y           Z
 ---------------------------------------------------------------------
    1          6             0        2.005484   -1.207414    0.006559
    2          6             0        3.395029   -1.209558    0.004865
    3          6             0        4.116088   -0.000727    0.003423
    4          6             0        3.395985    1.208686    0.005932
    5          6             0        2.006431    1.207670    0.007359
    6          6             0        1.277856    0.000417    0.007220
    7          1             0        1.466629   -2.149606    0.005748
    8          1             0        3.932264   -2.154771    0.009069
    9          1             0        3.933987    2.153457    0.011128
   10          1             0        1.468293    2.150276    0.007357
   11          6             0       -0.149206    0.000784    0.006913
   12          6             0       -1.373133    0.000652    0.005054
   13         14             0       -3.212645   -0.000197   -0.001622
   14          6             0       -3.815402    1.735076   -0.450329
   15          1             0       -3.453638    2.033071   -1.440447
   16          1             0       -4.911175    1.775945   -0.464091
   17          1             0       -3.459318    2.476442    0.273376
   18          6             0       -3.836558   -0.482238    1.717174
   19          1             0       -4.932834   -0.492261    1.746084
   20          1             0       -3.482005   -1.479631    1.999348
   21          1             0       -3.484476    0.224362    2.476588
   22          6             0       -3.817182   -1.251450   -1.284257
   23          1             0       -4.913004   -1.281000   -1.314562
   24          1             0       -3.457905   -0.992873   -2.286283
   25          1             0       -3.459052   -2.260156   -1.050902
   26          7             0        5.507878   -0.001310    0.054711
   27          1             0        5.970545   -0.843719   -0.256466
   28          1             0        5.971224    0.841007   -0.255695
 ---------------------------------------------------------------------
 Rotational constants (GHZ):      1.9952847      0.2304828      0.2213815
 Standard basis: 6-31+G(d,p) (6D, 7F)
 There are   326 symmetry adapted basis functions of A   symmetry.
 Integral buffers will be    262144 words long.
 Raffenetti 2 integral format.
 Two-electron integral symmetry is turned on.
   326 basis functions,   545 primitive gaussians,   326 cartesian basis functions
    51 alpha electrons       51 beta electrons
       nuclear repulsion energy       770.2149784311 Hartrees.
 NAtoms=   28 NActive=   28 NUniq=   28 SFac= 7.50D-01 NAtFMM=   80 NAOKFM=F Big=F
 One-electron integrals computed using PRISM.
 NBasis=   326 RedAO= T  NBF=   326
 NBsUse=   324 1.00D-06 NBFU=   324
 Initial guess read from the read-write file:
 Initial guess orbital symmetries:
       Occupied  (A) (A) (A) (A) (A) (A) (A) (A) (A) (A) (A) (A)
                 (A) (A) (A) (A) (A) (A) (A) (A) (A) (A) (A) (A)
                 (A) (A) (A) (A) (A) (A) (A) (A) (A) (A) (A) (A)
                 (A) (A) (A) (A) (A) (A) (A) (A) (A) (A) (A) (A)
                 (A) (A) (A)
       Virtual   (A) (A) (A) (A) (A) (A) (A) (A) (A) (A) (A) (A)
                 (A) (A) (A) (A) (A) (A) (A) (A) (A) (A) (A) (A)
                 (A) (A) (A) (A) (A) (A) (A) (A) (A) (A) (A) (A)
                 (A) (A) (A) (A) (A) (A) (A) (A) (A) (A) (A) (A)
                 (A) (A) (A) (A) (A) (A) (A) (A) (A) (A) (A) (A)
                 (A) (A) (A) (A) (A) (A) (A) (A) (A) (A) (A) (A)
                 (A) (A) (A) (A) (A) (A) (A) (A) (A) (A) (A) (A)
                 (A) (A) (A) (A) (A) (A) (A) (A) (A) (A) (A) (A)
                 (A) (A) (A) (A) (A) (A) (A) (A) (A) (A) (A) (A)
                 (A) (A) (A) (A) (A) (A) (A) (A) (A) (A) (A) (A)
                 (A) (A) (A) (A) (A) (A) (A) (A) (A) (A) (A) (A)
                 (A) (A) (A) (A) (A) (A) (A) (A) (A) (A) (A) (A)
                 (A) (A) (A) (A) (A) (A) (A) (A) (A) (A) (A) (A)
                 (A) (A) (A) (A) (A) (A) (A) (A) (A) (A) (A) (A)
                 (A) (A) (A) (A) (A) (A) (A) (A) (A) (A) (A) (A)
                 (A) (A) (A) (A) (A) (A) (A) (A) (A) (A) (A) (A)
                 (A) (A) (A) (A) (A) (A) (A) (A) (A) (A) (A) (A)
                 (A) (A) (A) (A) (A) (A) (A) (A) (A) (A) (A) (A)
                 (A) (A) (A) (A) (A) (A) (A) (A) (A) (A) (A) (A)
                 (A) (A) (A) (A) (A) (A) (A) (A) (A) (A) (A) (A)
                 (A) (A) (A) (A) (A) (A) (A) (A) (A) (A) (A) (A)
                 (A) (A) (A) (A) (A) (A) (A) (A) (A) (A) (A) (A)
                 (A) (A) (A) (A) (A) (A) (A) (A) (A)
 Harris functional with IExCor=  402 diagonalized for initial guess.
 ExpMin= 3.31D-02 ExpMax= 1.61D+04 ExpMxC= 2.43D+03 IAcc=3 IRadAn=         5 AccDes= 0.00D+00
 HarFok:  IExCor= 402 AccDes= 0.00D+00 IRadAn=         5 IDoV=1
 ScaDFX=  1.000000  1.000000  1.000000  1.000000
 Requested convergence on RMS density matrix=1.00D-08 within 128 cycles.
 Requested convergence on MAX density matrix=1.00D-06.
 Requested convergence on             energy=1.00D-06.
 No special actions if energy rises.
 SCF Done:  E(RB+HF-LYP) =  -772.497159564     A.U. after    9 cycles
             Convg  =    0.7183D-08             -V/T =  2.0078
             S**2   =   0.0000
 ***** Axes restored to original set *****
 -------------------------------------------------------------------
 Center     Atomic                   Forces (Hartrees/Bohr)
 Number     Number              X              Y              Z
 -------------------------------------------------------------------
    1          6           0.000003028    0.000002272   -0.000010903
    2          6           0.000003959    0.000009938    0.000011663
    3          6           0.000001355   -0.000031874   -0.000030246
    4          6          -0.000003582    0.000007935    0.000011156
    5          6          -0.000002645    0.000023006   -0.000010872
    6          6           0.000002793   -0.000043917    0.000006370
    7          1           0.000000598    0.000004639   -0.000000330
    8          1           0.000001205    0.000006264   -0.000001186
    9          1          -0.000000014   -0.000000478   -0.000001745
   10          1          -0.000000275   -0.000001332   -0.000000869
   11          6          -0.000006891    0.000046026   -0.000004278
   12          6           0.000003091   -0.000030108    0.000005304
   13         14           0.000045174   -0.000038706   -0.000011516
   14          6          -0.000003551    0.000005710   -0.000000778
   15          1          -0.000000814   -0.000002761   -0.000000712
   16          1          -0.000011087    0.000003914    0.000002940
   17          1          -0.000005863   -0.000005603    0.000000365
   18          6          -0.000011885    0.000016242    0.000000750
   19          1           0.000001254   -0.000001167   -0.000007878
   20          1           0.000007822   -0.000006655    0.000003065
   21          1          -0.000004344    0.000009176   -0.000002515
   22          6          -0.000009013    0.000001146    0.000012975
   23          1           0.000000968    0.000005834    0.000001847
   24          1          -0.000010684    0.000000821   -0.000002000
   25          1          -0.000002686    0.000002178    0.000000016
   26          7           0.000001118    0.000002839    0.000020684
   27          1          -0.000008054    0.000008439    0.000004292
   28          1           0.000009023    0.000006221    0.000004402
 -------------------------------------------------------------------
 Cartesian Forces:  Max     0.000046026 RMS     0.000012970

 GradGradGradGradGradGradGradGradGradGradGradGradGradGradGradGradGradGrad
 Berny optimization.
 Internal  Forces:  Max     0.000045973 RMS     0.000008608
 Search for a local minimum.
 Step number   9 out of a maximum of 148
 All quantities printed in internal units (Hartrees-Bohrs-Radians)
 Update second derivatives using D2CorX and points  1  2  3  5  4
                                                        6  8  7  9
 Trust test= 4.94D+00 RLast= 2.66D-02 DXMaxT set to 7.98D-02
     Eigenvalues ---    0.00057   0.00838   0.00876   0.00878   0.01271
     Eigenvalues ---    0.01496   0.01784   0.01981   0.02057   0.02075
     Eigenvalues ---    0.02113   0.02121   0.02155   0.02169   0.02678
     Eigenvalues ---    0.04138   0.05702   0.05832   0.05851   0.05854
     Eigenvalues ---    0.05866   0.05871   0.05875   0.06246   0.13523
     Eigenvalues ---    0.14865   0.15056   0.15853   0.15982   0.16000
     Eigenvalues ---    0.16000   0.16000   0.16000   0.16000   0.16000
     Eigenvalues ---    0.16000   0.16003   0.16010   0.16090   0.16123
     Eigenvalues ---    0.16414   0.19978   0.20036   0.20234   0.20434
     Eigenvalues ---    0.21932   0.22007   0.23012   0.23515   0.24215
     Eigenvalues ---    0.24974   0.24986   0.25206   0.25390   0.33980
     Eigenvalues ---    0.33992   0.34009   0.34073   0.34130   0.34132
     Eigenvalues ---    0.34135   0.34138   0.34190   0.35066   0.35070
     Eigenvalues ---    0.35305   0.35324   0.40529   0.41566   0.41576
     Eigenvalues ---    0.43273   0.44307   0.45491   0.45617   0.46055
     Eigenvalues ---    0.46843   0.50911   0.975771000.000001000.00000
     Eigenvalues --- 1000.000001000.000001000.000001000.000001000.00000
     Eigenvalues --- 1000.000001000.000001000.000001000.000001000.00000
     Eigenvalues --- 1000.000001000.000001000.000001000.000001000.00000
     Eigenvalues --- 1000.000001000.000001000.000001000.000001000.00000
     Eigenvalues --- 1000.000001000.000001000.000001000.000001000.00000
     Eigenvalues --- 1000.000001000.000001000.000001000.000001000.00000
     Eigenvalues --- 1000.000001000.000001000.000001000.000001000.00000
     Eigenvalues --- 1000.000001000.000001000.000001000.000001000.00000
     Eigenvalues --- 1000.000001000.000001000.000001000.000001000.00000
     Eigenvalues --- 1000.000001000.000001000.000001000.000001000.00000
     Eigenvalues --- 1000.000001000.000001000.000001000.000001000.00000
     Eigenvalues --- 1000.000001000.000001000.00000
 RFO step:  Lambda=-9.90355274D-08.
 Quartic linear search produced a step of  0.02200.
 Iteration  1 RMS(Cart)=  0.00116802 RMS(Int)=  0.00000036
 Iteration  2 RMS(Cart)=  0.00000062 RMS(Int)=  0.00000002
 Variable       Old X    -DE/DX   Delta X   Delta X   Delta X     New X
                                 (Linear)    (Quad)   (Total)
    R1        2.62586   0.00001   0.00000   0.00000   0.00000   2.62586
    R2        2.66465   0.00000   0.00000   0.00001   0.00001   2.66465
    R3        2.05111   0.00000   0.00000   0.00000   0.00000   2.05111
    R4        2.65989   0.00000   0.00000   0.00001   0.00002   2.65990
    R5        2.05457   0.00000   0.00000   0.00000   0.00000   2.05457
    R6        2.65991   0.00000   0.00000   0.00002   0.00002   2.65993
    R7        2.63189   0.00003  -0.00001  -0.00004  -0.00005   2.63184
    R8        2.62588   0.00001   0.00000   0.00001   0.00000   2.62588
    R9        2.05456   0.00000   0.00000   0.00000   0.00000   2.05456
   R10        2.66464   0.00000   0.00000   0.00000   0.00001   2.66464
   R11        2.05111   0.00000   0.00000   0.00000   0.00000   2.05111
   R12        2.69676   0.00000   0.00000  -0.00001  -0.00001   2.69675
   R13        2.31289   0.00000   0.00000   0.00001   0.00001   2.31290
   R14        3.47620   0.00000   0.00000  -0.00001  -0.00002   3.47618
   R15        3.57344  -0.00002   0.00000  -0.00009  -0.00009   3.57335
   R16        3.57348   0.00002   0.00000   0.00009   0.00009   3.57356
   R17        3.57366   0.00000   0.00000  -0.00001  -0.00001   3.57365
   R18        2.07010   0.00000   0.00000   0.00001   0.00001   2.07010
   R19        2.07231   0.00000   0.00000  -0.00001  -0.00001   2.07230
   R20        2.07024  -0.00001   0.00000  -0.00001  -0.00001   2.07023
   R21        2.07247   0.00001   0.00000   0.00002   0.00002   2.07248
   R22        2.07020  -0.00001   0.00000  -0.00001  -0.00001   2.07019
   R23        2.07005   0.00000   0.00000   0.00001   0.00001   2.07007
   R24        2.07235   0.00000   0.00000   0.00000   0.00000   2.07234
   R25        2.07009   0.00000   0.00000  -0.00001  -0.00001   2.07009
   R26        2.07026   0.00000   0.00000   0.00001   0.00001   2.07027
   R27        1.90904   0.00001   0.00000  -0.00001  -0.00001   1.90903
   R28        1.90903   0.00001   0.00000  -0.00001  -0.00001   1.90903
    A1        2.11454   0.00000   0.00000   0.00002   0.00002   2.11456
    A2        2.08877   0.00000   0.00000   0.00000   0.00000   2.08876
    A3        2.07988   0.00000   0.00000  -0.00001  -0.00001   2.07986
    A4        2.10709   0.00000   0.00000   0.00001   0.00001   2.10710
    A5        2.08917   0.00000   0.00000   0.00000   0.00000   2.08918
    A6        2.08691   0.00000   0.00000  -0.00001  -0.00001   2.08690
    A7        2.06671   0.00000   0.00000  -0.00003  -0.00003   2.06668
    A8        2.10777   0.00000   0.00000   0.00000   0.00000   2.10777
    A9        2.10778   0.00000   0.00000   0.00002   0.00002   2.10779
   A10        2.10711   0.00000   0.00000   0.00002   0.00002   2.10712
   A11        2.08690   0.00000   0.00000  -0.00002  -0.00002   2.08688
   A12        2.08917   0.00000   0.00000   0.00000   0.00000   2.08917
   A13        2.11451   0.00000   0.00000   0.00000   0.00000   2.11452
   A14        2.08882   0.00000   0.00000   0.00000   0.00000   2.08882
   A15        2.07985   0.00000   0.00000  -0.00001  -0.00001   2.07985
   A16        2.05640   0.00000   0.00000  -0.00002  -0.00002   2.05639
   A17        2.11326  -0.00001   0.00000  -0.00003  -0.00003   2.11322
   A18        2.11353   0.00001   0.00000   0.00005   0.00005   2.11358
   A19        1.89567   0.00001   0.00000   0.00017   0.00017   1.89584
   A20        1.90366   0.00000   0.00000  -0.00008  -0.00008   1.90359
   A21        1.89910  -0.00001   0.00000  -0.00003  -0.00003   1.89907
   A22        1.92243   0.00000   0.00000  -0.00001  -0.00001   1.92242
   A23        1.92232   0.00001   0.00000   0.00013   0.00012   1.92245
   A24        1.92021  -0.00001   0.00000  -0.00018  -0.00018   1.92003
   A25        1.93782   0.00001   0.00000   0.00005   0.00005   1.93787
   A26        1.93444  -0.00002   0.00000  -0.00006  -0.00006   1.93438
   A27        1.93975   0.00000   0.00000  -0.00001  -0.00001   1.93974
   A28        1.88442   0.00001   0.00000   0.00002   0.00002   1.88444
   A29        1.88142   0.00000   0.00000   0.00000   0.00000   1.88142
   A30        1.88373   0.00001   0.00000   0.00000   0.00000   1.88374
   A31        1.93489   0.00000   0.00000   0.00002   0.00003   1.93491
   A32        1.93844  -0.00001   0.00000  -0.00008  -0.00008   1.93836
   A33        1.93869   0.00002   0.00000   0.00012   0.00012   1.93881
   A34        1.88432   0.00001   0.00000   0.00000   0.00000   1.88431
   A35        1.88484  -0.00001   0.00000  -0.00002  -0.00002   1.88482
   A36        1.88041   0.00000   0.00000  -0.00005  -0.00005   1.88036
   A37        1.93479  -0.00001   0.00000  -0.00004  -0.00004   1.93475
   A38        1.93840   0.00001   0.00000   0.00011   0.00011   1.93851
   A39        1.93932   0.00000   0.00000  -0.00002  -0.00002   1.93930
   A40        1.88474   0.00000   0.00000   0.00001   0.00000   1.88474
   A41        1.88361   0.00000   0.00000  -0.00003  -0.00003   1.88358
   A42        1.88070   0.00000   0.00000  -0.00003  -0.00003   1.88067
   A43        2.03385   0.00000   0.00001   0.00017   0.00018   2.03403
   A44        2.03385   0.00000   0.00001   0.00018   0.00019   2.03404
   A45        1.97206   0.00000   0.00000   0.00015   0.00015   1.97222
   A46        3.14196   0.00002   0.00000   0.00009   0.00009   3.14205
   A47        3.14141   0.00005   0.00000   0.00026   0.00026   3.14167
   A48        3.13892  -0.00001   0.00000  -0.00008  -0.00009   3.13884
   A49        3.13799   0.00001   0.00000   0.00010   0.00010   3.13809
    D1       -0.00028   0.00000   0.00000  -0.00004  -0.00004  -0.00032
    D2        3.13664   0.00000   0.00000  -0.00012  -0.00012   3.13651
    D3        3.13957   0.00000   0.00000   0.00008   0.00008   3.13965
    D4       -0.00670   0.00000   0.00000   0.00000   0.00000  -0.00670
    D5       -0.00100   0.00000   0.00000  -0.00008  -0.00008  -0.00108
    D6        3.13992   0.00001   0.00000   0.00033   0.00032   3.14024
    D7       -3.14086  -0.00001   0.00000  -0.00020  -0.00020  -3.14106
    D8        0.00006   0.00000   0.00000   0.00020   0.00020   0.00026
    D9        0.00177   0.00000   0.00000   0.00010   0.00009   0.00187
   D10        3.09730  -0.00001   0.00001  -0.00016  -0.00016   3.09714
   D11       -3.13515   0.00001   0.00000   0.00018   0.00018  -3.13497
   D12       -0.03962   0.00000   0.00000  -0.00008  -0.00008  -0.03969
   D13       -0.00199   0.00000   0.00000  -0.00004  -0.00003  -0.00203
   D14        3.13498   0.00000   0.00000  -0.00011  -0.00010   3.13488
   D15       -3.09753   0.00001   0.00000   0.00023   0.00022  -3.09730
   D16        0.03945   0.00001   0.00000   0.00015   0.00015   0.03960
   D17        0.39453   0.00000  -0.00001  -0.00025  -0.00027   0.39426
   D18        2.79425   0.00001   0.00001   0.00045   0.00046   2.79470
   D19       -2.79421  -0.00001  -0.00001  -0.00052  -0.00053  -2.79474
   D20       -0.39450   0.00000   0.00001   0.00018   0.00020  -0.39430
   D21        0.00073   0.00000   0.00000  -0.00008  -0.00009   0.00064
   D22       -3.13954   0.00000   0.00000  -0.00006  -0.00006  -3.13961
   D23       -3.13624   0.00000   0.00000  -0.00001  -0.00001  -3.13625
   D24        0.00667   0.00000   0.00000   0.00001   0.00001   0.00668
   D25        0.00078   0.00000   0.00000   0.00014   0.00014   0.00092
   D26       -3.14014   0.00000   0.00000  -0.00026  -0.00026  -3.14040
   D27        3.14106   0.00000   0.00000   0.00012   0.00012   3.14117
   D28        0.00014   0.00000   0.00000  -0.00029  -0.00028  -0.00015
   D29       -2.88747  -0.00001   0.00024   0.00102   0.00126  -2.88621
   D30        1.29933  -0.00002   0.00024   0.00093   0.00117   1.30050
   D31       -0.79562   0.00002   0.00024   0.00132   0.00156  -0.79406
   D32        0.25131   0.00000   0.00024   0.00147   0.00170   0.25301
   D33       -1.84507   0.00000   0.00024   0.00138   0.00161  -1.84346
   D34        2.34317   0.00003   0.00024   0.00176   0.00200   2.34516
   D35        1.04807   0.00000   0.00000   0.00020   0.00020   1.04827
   D36       -3.14078   0.00001   0.00000   0.00022   0.00022  -3.14056
   D37       -1.04602   0.00000   0.00000   0.00018   0.00018  -1.04584
   D38        3.13191   0.00000   0.00001   0.00021   0.00021   3.13212
   D39       -1.05694   0.00000   0.00001   0.00022   0.00023  -1.05671
   D40        1.03781   0.00000   0.00001   0.00018   0.00019   1.03800
   D41       -1.03015   0.00000   0.00000   0.00006   0.00006  -1.03009
   D42        1.06419   0.00000   0.00000   0.00008   0.00008   1.06427
   D43       -3.12424   0.00000   0.00000   0.00004   0.00004  -3.12420
   D44       -3.14130   0.00001   0.00000   0.00014   0.00014  -3.14116
   D45       -1.04638   0.00001   0.00000   0.00010   0.00011  -1.04628
   D46        1.04614   0.00000   0.00000   0.00007   0.00007   1.04621
   D47        1.06292   0.00000   0.00000  -0.00002  -0.00002   1.06290
   D48       -3.12535   0.00000   0.00000  -0.00005  -0.00005  -3.12540
   D49       -1.03283   0.00000   0.00000  -0.00009  -0.00009  -1.03292
   D50       -1.05947   0.00000   0.00000  -0.00005  -0.00005  -1.05952
   D51        1.03545  -0.00001   0.00000  -0.00009  -0.00009   1.03536
   D52        3.12797  -0.00001   0.00000  -0.00012  -0.00012   3.12785
   D53        3.13927  -0.00001   0.00000  -0.00019  -0.00019   3.13908
   D54       -1.04855  -0.00001   0.00000  -0.00014  -0.00014  -1.04869
   D55        1.04473  -0.00001   0.00000  -0.00011  -0.00012   1.04462
   D56       -1.06779   0.00000   0.00000   0.00008   0.00008  -1.06771
   D57        1.02757   0.00001   0.00000   0.00013   0.00013   1.02770
   D58        3.12085   0.00001   0.00000   0.00015   0.00015   3.12101
   D59        1.05466   0.00000  -0.00001   0.00003   0.00003   1.05469
   D60       -3.13316   0.00000  -0.00001   0.00008   0.00008  -3.13309
   D61       -1.03988   0.00001  -0.00001   0.00011   0.00010  -1.03978
         Item               Value     Threshold  Converged?
 Maximum Force            0.000046     0.000450     YES
 RMS     Force            0.000009     0.000300     YES
 Maximum Displacement     0.005014     0.001800     NO 
 RMS     Displacement     0.001168     0.001200     YES
 Predicted change in Energy=-7.218806D-08
 GradGradGradGradGradGradGradGradGradGradGradGradGradGradGradGradGradGrad

                          Input orientation:                          
 ---------------------------------------------------------------------
 Center     Atomic     Atomic              Coordinates (Angstroms)
 Number     Number      Type              X           Y           Z
 ---------------------------------------------------------------------
    1          6             0        0.000731   -0.024076   -0.003240
    2          6             0       -0.001001   -0.023155    1.386304
    3          6             0        1.207931   -0.006043    2.107008
    4          6             0        2.416979    0.012399    1.386502
    5          6             0        2.415550    0.011240   -0.003054
    6          6             0        1.208217   -0.007586   -0.731261
    7          1             0       -0.941507   -0.039225   -0.541803
    8          1             0       -0.946026   -0.031284    1.923824
    9          1             0        3.361727    0.032147    1.924205
   10          1             0        3.357905    0.023760   -0.541485
   11          6             0        1.208113   -0.010210   -2.158316
   12          6             0        1.207483   -0.014114   -3.382241
   13         14             0        1.205498   -0.023653   -5.221730
   14          6             0        2.945827   -0.451007   -5.825278
   15          1             0        3.256746   -1.436767   -5.462480
   16          1             0        2.985946   -0.465660   -6.921062
   17          1             0        3.678182    0.282567   -5.470756
   18          6             0        0.700973    1.687924   -5.847844
   19          1             0        0.689678    1.715068   -6.944160
   20          1             0       -0.299677    1.957750   -5.492874
   21          1             0        1.397973    2.456960   -5.497495
   22          6             0       -0.029943   -1.322859   -5.823376
   23          1             0       -0.059973   -1.355091   -6.919127
   24          1             0        0.241440   -2.321054   -5.462888
   25          1             0       -1.041233   -1.101684   -5.464791
   26          7             0        1.206999    0.048070    3.498664
   27          1             0        0.369183   -0.273773    3.962363
   28          1             0        2.053806   -0.249030    3.962539
 ---------------------------------------------------------------------
                    Distance matrix (angstroms):
                    1          2          3          4          5
     1  C    0.000000
     2  C    1.389545   0.000000
     3  C    2.431215   1.407560   0.000000
     4  C    2.787646   2.418241   1.407574   0.000000
     5  C    2.415077   2.787690   2.431256   1.389557   0.000000
     6  C    1.410074   2.438550   2.838269   2.438529   1.410068
     7  H    1.085399   2.145321   3.411361   3.873041   3.400386
     8  H    2.147086   1.087229   2.161880   3.405940   3.874901
     9  H    3.874855   3.405927   2.161878   1.087228   2.147094
    10  H    3.400384   3.873089   3.411421   2.145368   1.085402
    11  C    2.470286   3.745190   4.265326   3.745344   2.470530
    12  C    3.588035   4.919302   5.489256   4.919807   3.588729
    13  Si   5.355754   6.717272   7.328760   6.718461   5.357241
    14  C    6.538500   7.802164   8.132616   7.245978   5.864569
    15  H    6.511576   7.714729   7.971309   7.050805   5.710488
    16  H    7.547368   8.839117   9.212960   8.340737   6.957846
    17  H    6.596317   7.787754   7.975459   6.977508   5.618152
    18  C    6.130308   7.466823   8.149001   7.621537   6.317644
    19  H    7.188577   8.537862   9.227918   8.676554   7.352593
    20  H    5.844139   7.164934   7.992971   7.647903   6.426468
    21  H    6.188268   7.449482   7.995685   7.375884   6.099664
    22  C    5.963368   7.325950   8.133716   7.729986   6.452628
    23  H    7.043066   8.411761   9.214046   8.774326   7.471757
    24  H    5.928052   7.228454   7.974754   7.555932   6.322668
    25  H    5.663520   7.013045   7.974416   7.755039   6.558851
    26  N    3.704541   2.434421   1.392708   2.434451   3.704589
    27  H    3.990503   2.614561   2.053659   3.303092   4.471395
    28  H    4.471367   3.303065   2.053665   2.614614   3.990554
                    6          7          8          9         10
     6  C    0.000000
     7  H    2.158288   0.000000
     8  H    3.419181   2.465644   0.000000
     9  H    3.419164   4.960253   4.308221   0.000000
    10  H    2.158276   4.299873   4.960302   2.465707   0.000000
    11  C    1.427058   2.689762   4.615693   4.615932   2.690149
    12  C    2.650989   3.561865   5.726450   5.727240   3.563095
    13  Si   4.490499   5.148941   7.462443   7.464370   5.151679
    14  C    5.400456   6.572370   8.681663   7.775661   5.321060
    15  H    5.350090   6.617516   8.613720   7.532054   5.134157
    16  H    6.456299   7.503445   9.689226   8.867230   6.409126
    17  H    5.352358   6.763110   8.727063   7.405964   4.946440
    18  C    5.414008   5.816774   8.128168   8.380093   6.163293
    19  H    6.468118   6.835824   9.185120   9.413818   7.139622
    20  H    5.367425   5.377078   7.705935   8.492755   6.452478
    21  H    5.369077   6.021876   8.170781   8.050943   5.858654
    22  C    5.403020   5.511233   7.907369   8.565307   6.417887
    23  H    6.458620   6.571064   8.985285   9.583162   7.365965
    24  H    5.354912   5.551864   7.824106   8.357206   6.279388
    25  H    5.353820   5.037319   7.466355   8.675765   6.697610
    26  N    4.230291   4.577016   2.668696   2.668714   4.577094
    27  H    4.775451   4.696853   2.438076   3.633593   5.413467
    28  H    4.775465   5.413410   3.633561   2.438140   4.696948
                   11         12         13         14         15
    11  C    0.000000
    12  C    1.223932   0.000000
    13  Si   3.063445   1.839514   0.000000
    14  C    4.081736   3.030041   1.890938   0.000000
    15  H    4.141191   3.248202   2.502492   1.095452   0.000000
    16  H    5.104104   3.986236   2.500618   1.096616   1.773088
    17  H    4.142369   3.248733   2.503987   1.095518   1.770250
    18  C    4.093100   3.038533   1.891048   3.100791   4.055142
    19  H    5.113675   3.993176   2.501197   3.321745   4.326578
    20  H    4.155186   3.257998   2.503005   4.055355   4.916484
    21  H    4.156091   3.258341   2.503304   3.310523   4.314785
    22  C    4.085156   3.033674   1.891092   3.100861   3.308405
    23  H    5.107061   3.989264   2.501060   3.323960   3.623412
    24  H    4.146644   3.253352   2.503121   3.307887   3.142297
    25  H    4.145317   3.252160   2.503803   4.055858   4.311022
    26  N    5.657280   6.881187   8.720690   9.497816   9.311730
    27  H    6.183524   7.396849   9.225483  10.122669   9.925635
    28  H    6.183615   7.397111   9.226116   9.830456   9.575425
                   16         17         18         19         20
    16  H    0.000000
    17  H    1.772688   0.000000
    18  C    3.318256   3.313759   0.000000
    19  H    3.166853   3.626863   1.096711   0.000000
    20  H    4.325270   4.316259   1.095495   1.773119   0.000000
    21  H    3.617998   3.150881   1.095431   1.773394   1.769533
    22  C    3.321941   4.056097   3.098331   3.317079   3.308230
    23  H    3.173123   4.330532   3.314608   3.160456   3.614772
    24  H    3.619540   4.311623   4.053550   4.322657   4.312989
    25  H    4.329367   4.918238   3.311182   3.621972   3.148147
    26  N   10.582971   9.306570   9.502758  10.587686   9.314758
    27  H   11.195231  10.012129  10.009920  11.091008   9.737996
    28  H   10.925593   9.586879  10.090865  11.165779   9.990675
                   21         22         23         24         25
    21  H    0.000000
    22  C    4.053662   0.000000
    23  H    4.321849   1.096637   0.000000
    24  H    4.916114   1.095442   1.773293   0.000000
    25  H    4.314480   1.095541   1.772620   1.769779   0.000000
    26  N    9.315047   9.503153  10.587940   9.319575   9.312358
    27  H    9.899708   9.849902  10.943503   9.645881   9.567964
    28  H    9.861275  10.062766  11.140112   9.819197   9.958957
                   26         27         28
    26  N    0.000000
    27  H    1.010215   0.000000
    28  H    1.010213   1.684804   0.000000
 Stoichiometry    C11H15NSi
 Framework group  C1[X(C11H15NSi)]
 Deg. of freedom    78
 Full point group                 C1
 Largest Abelian subgroup         C1      NOp   1
 Largest concise Abelian subgroup C1      NOp   1
                         Standard orientation:                         
 ---------------------------------------------------------------------
 Center     Atomic     Atomic              Coordinates (Angstroms)
 Number     Number      Type              X           Y           Z
 ---------------------------------------------------------------------
    1          6             0        2.005315   -1.207196    0.006215
    2          6             0        3.394858   -1.209559    0.004783
    3          6             0        4.116122   -0.000840    0.003418
    4          6             0        3.396179    1.208681    0.005848
    5          6             0        2.006623    1.207880    0.007087
    6          6             0        1.277855    0.000740    0.006728
    7          1             0        1.466314   -2.149305    0.005427
    8          1             0        3.931949   -2.154853    0.009213
    9          1             0        3.934329    2.153367    0.011200
   10          1             0        1.468627    2.150567    0.007087
   11          6             0       -0.149203    0.001259    0.006548
   12          6             0       -1.373134    0.001141    0.004747
   13         14             0       -3.212637   -0.000127   -0.001615
   14          6             0       -3.816154    1.734210   -0.452712
   15          1             0       -3.454913    2.030871   -1.443426
   16          1             0       -4.911944    1.774623   -0.466062
   17          1             0       -3.460051    2.476787    0.269734
   18          6             0       -3.836031   -0.479902    1.718052
   19          1             0       -4.932304   -0.490301    1.747230
   20          1             0       -3.481038   -1.476767    2.001515
   21          1             0       -3.484056    0.227832    2.476468
   22          6             0       -3.817055   -1.253692   -1.282038
   23          1             0       -4.912874   -1.283671   -1.311963
   24          1             0       -3.458163   -0.996739   -2.284617
   25          1             0       -3.458535   -2.261891   -1.047076
   26          7             0        5.507868   -0.001645    0.055158
   27          1             0        5.970645   -0.844180   -0.255497
   28          1             0        5.971603    0.840623   -0.254782
 ---------------------------------------------------------------------
 Rotational constants (GHZ):      1.9953082      0.2304814      0.2213788
 Standard basis: 6-31+G(d,p) (6D, 7F)
 There are   326 symmetry adapted basis functions of A   symmetry.
 Integral buffers will be    262144 words long.
 Raffenetti 2 integral format.
 Two-electron integral symmetry is turned on.
   326 basis functions,   545 primitive gaussians,   326 cartesian basis functions
    51 alpha electrons       51 beta electrons
       nuclear repulsion energy       770.2137308657 Hartrees.
 NAtoms=   28 NActive=   28 NUniq=   28 SFac= 7.50D-01 NAtFMM=   80 NAOKFM=F Big=F
 One-electron integrals computed using PRISM.
 NBasis=   326 RedAO= T  NBF=   326
 NBsUse=   324 1.00D-06 NBFU=   324
 Initial guess read from the read-write file:
 Initial guess orbital symmetries:
       Occupied  (A) (A) (A) (A) (A) (A) (A) (A) (A) (A) (A) (A)
                 (A) (A) (A) (A) (A) (A) (A) (A) (A) (A) (A) (A)
                 (A) (A) (A) (A) (A) (A) (A) (A) (A) (A) (A) (A)
                 (A) (A) (A) (A) (A) (A) (A) (A) (A) (A) (A) (A)
                 (A) (A) (A)
       Virtual   (A) (A) (A) (A) (A) (A) (A) (A) (A) (A) (A) (A)
                 (A) (A) (A) (A) (A) (A) (A) (A) (A) (A) (A) (A)
                 (A) (A) (A) (A) (A) (A) (A) (A) (A) (A) (A) (A)
                 (A) (A) (A) (A) (A) (A) (A) (A) (A) (A) (A) (A)
                 (A) (A) (A) (A) (A) (A) (A) (A) (A) (A) (A) (A)
                 (A) (A) (A) (A) (A) (A) (A) (A) (A) (A) (A) (A)
                 (A) (A) (A) (A) (A) (A) (A) (A) (A) (A) (A) (A)
                 (A) (A) (A) (A) (A) (A) (A) (A) (A) (A) (A) (A)
                 (A) (A) (A) (A) (A) (A) (A) (A) (A) (A) (A) (A)
                 (A) (A) (A) (A) (A) (A) (A) (A) (A) (A) (A) (A)
                 (A) (A) (A) (A) (A) (A) (A) (A) (A) (A) (A) (A)
                 (A) (A) (A) (A) (A) (A) (A) (A) (A) (A) (A) (A)
                 (A) (A) (A) (A) (A) (A) (A) (A) (A) (A) (A) (A)
                 (A) (A) (A) (A) (A) (A) (A) (A) (A) (A) (A) (A)
                 (A) (A) (A) (A) (A) (A) (A) (A) (A) (A) (A) (A)
                 (A) (A) (A) (A) (A) (A) (A) (A) (A) (A) (A) (A)
                 (A) (A) (A) (A) (A) (A) (A) (A) (A) (A) (A) (A)
                 (A) (A) (A) (A) (A) (A) (A) (A) (A) (A) (A) (A)
                 (A) (A) (A) (A) (A) (A) (A) (A) (A) (A) (A) (A)
                 (A) (A) (A) (A) (A) (A) (A) (A) (A) (A) (A) (A)
                 (A) (A) (A) (A) (A) (A) (A) (A) (A) (A) (A) (A)
                 (A) (A) (A) (A) (A) (A) (A) (A) (A) (A) (A) (A)
                 (A) (A) (A) (A) (A) (A) (A) (A) (A)
 Requested convergence on RMS density matrix=1.00D-08 within 128 cycles.
 Requested convergence on MAX density matrix=1.00D-06.
 Requested convergence on             energy=1.00D-06.
 No special actions if energy rises.
 SCF Done:  E(RB+HF-LYP) =  -772.497159755     A.U. after    8 cycles
             Convg  =    0.7131D-08             -V/T =  2.0078
             S**2   =   0.0000
 ***** Axes restored to original set *****
 -------------------------------------------------------------------
 Center     Atomic                   Forces (Hartrees/Bohr)
 Number     Number              X              Y              Z
 -------------------------------------------------------------------
    1          6           0.000002494    0.000001890   -0.000012030
    2          6           0.000005522    0.000002877    0.000016620
    3          6           0.000001850   -0.000009080   -0.000039093
    4          6          -0.000005022    0.000002290    0.000016693
    5          6          -0.000005466    0.000009623   -0.000012070
    6          6           0.000002413   -0.000015847    0.000014125
    7          1           0.000000171    0.000002033    0.000000628
    8          1           0.000000389    0.000003300   -0.000002184
    9          1           0.000001197   -0.000000378   -0.000002986
   10          1           0.000000727   -0.000000863    0.000000097
   11          6          -0.000005825    0.000030698   -0.000010815
   12          6           0.000007664   -0.000031222    0.000012847
   13         14           0.000022791   -0.000014164   -0.000013125
   14          6           0.000003689   -0.000002320    0.000003195
   15          1          -0.000000955   -0.000001132   -0.000002861
   16          1          -0.000009030    0.000002474    0.000000082
   17          1          -0.000005266   -0.000002923    0.000000805
   18          6          -0.000004545    0.000015603   -0.000000265
   19          1           0.000000914   -0.000002933   -0.000003658
   20          1           0.000002680   -0.000007280    0.000002934
   21          1          -0.000003367    0.000002916   -0.000002410
   22          6          -0.000010499   -0.000005512    0.000011186
   23          1           0.000001290    0.000003824   -0.000000474
   24          1          -0.000007898    0.000000212   -0.000001752
   25          1           0.000000609    0.000005190    0.000000820
   26          7           0.000001708    0.000005401    0.000025168
   27          1          -0.000004353    0.000003425   -0.000000787
   28          1           0.000006120    0.000001895   -0.000000689
 -------------------------------------------------------------------
 Cartesian Forces:  Max     0.000039093 RMS     0.000009755

 GradGradGradGradGradGradGradGradGradGradGradGradGradGradGradGradGradGrad
 Berny optimization.
 Internal  Forces:  Max     0.000041865 RMS     0.000006639
 Search for a local minimum.
 Step number  10 out of a maximum of 148
 All quantities printed in internal units (Hartrees-Bohrs-Radians)
 Update second derivatives using D2CorX and points  1  2  3  5  4
                                                        6  8  7  9 10
 Trust test= 2.64D+00 RLast= 4.10D-03 DXMaxT set to 7.98D-02
     Eigenvalues ---    0.00059   0.00808   0.00865   0.00877   0.01290
     Eigenvalues ---    0.01433   0.01782   0.01966   0.02058   0.02075
     Eigenvalues ---    0.02114   0.02121   0.02155   0.02170   0.02457
     Eigenvalues ---    0.03854   0.04922   0.05706   0.05832   0.05854
     Eigenvalues ---    0.05855   0.05871   0.05874   0.05878   0.13395
     Eigenvalues ---    0.14762   0.14985   0.15277   0.15776   0.15986
     Eigenvalues ---    0.16000   0.16000   0.16000   0.16000   0.16000
     Eigenvalues ---    0.16000   0.16001   0.16004   0.16053   0.16130
     Eigenvalues ---    0.16294   0.19504   0.20036   0.20112   0.20427
     Eigenvalues ---    0.21485   0.22015   0.22843   0.23017   0.23990
     Eigenvalues ---    0.24826   0.24973   0.24993   0.25511   0.33923
     Eigenvalues ---    0.33988   0.34009   0.34053   0.34128   0.34132
     Eigenvalues ---    0.34135   0.34138   0.34213   0.35050   0.35070
     Eigenvalues ---    0.35305   0.35318   0.40156   0.41528   0.41609
     Eigenvalues ---    0.42482   0.44301   0.45476   0.45617   0.46050
     Eigenvalues ---    0.46844   0.50810   0.976161000.000001000.00000
     Eigenvalues --- 1000.000001000.000001000.000001000.000001000.00000
     Eigenvalues --- 1000.000001000.000001000.000001000.000001000.00000
     Eigenvalues --- 1000.000001000.000001000.000001000.000001000.00000
     Eigenvalues --- 1000.000001000.000001000.000001000.000001000.00000
     Eigenvalues --- 1000.000001000.000001000.000001000.000001000.00000
     Eigenvalues --- 1000.000001000.000001000.000001000.000001000.00000
     Eigenvalues --- 1000.000001000.000001000.000001000.000001000.00000
     Eigenvalues --- 1000.000001000.000001000.000001000.000001000.00000
     Eigenvalues --- 1000.000001000.000001000.000001000.000001000.00000
     Eigenvalues --- 1000.000001000.000001000.000001000.000001000.00000
     Eigenvalues --- 1000.000001000.000001000.000001000.000001000.00000
     Eigenvalues --- 1000.000001000.000001000.00000
 RFO step:  Lambda=-1.63729075D-07.
 Quartic linear search produced a step of  0.10847.
 Iteration  1 RMS(Cart)=  0.00356696 RMS(Int)=  0.00000348
 Iteration  2 RMS(Cart)=  0.00000556 RMS(Int)=  0.00000003
 Iteration  3 RMS(Cart)=  0.00000000 RMS(Int)=  0.00000003
 Variable       Old X    -DE/DX   Delta X   Delta X   Delta X     New X
                                 (Linear)    (Quad)   (Total)
    R1        2.62586   0.00001   0.00000   0.00001   0.00001   2.62587
    R2        2.66465  -0.00001   0.00000   0.00000   0.00000   2.66465
    R3        2.05111   0.00000   0.00000   0.00000   0.00000   2.05111
    R4        2.65990  -0.00001   0.00000   0.00000   0.00000   2.65990
    R5        2.05457   0.00000   0.00000   0.00000   0.00000   2.05456
    R6        2.65993  -0.00001   0.00000   0.00000   0.00000   2.65993
    R7        2.63184   0.00002  -0.00001   0.00004   0.00004   2.63187
    R8        2.62588   0.00001   0.00000   0.00002   0.00002   2.62590
    R9        2.05456   0.00000   0.00000   0.00000   0.00000   2.05456
   R10        2.66464  -0.00001   0.00000  -0.00001  -0.00001   2.66464
   R11        2.05111   0.00000   0.00000   0.00000   0.00000   2.05111
   R12        2.69675   0.00000   0.00000   0.00001   0.00000   2.69675
   R13        2.31290  -0.00001   0.00000   0.00000   0.00000   2.31290
   R14        3.47618   0.00001   0.00000   0.00001   0.00001   3.47619
   R15        3.57335  -0.00001  -0.00001  -0.00004  -0.00005   3.57331
   R16        3.57356   0.00001   0.00001   0.00004   0.00005   3.57361
   R17        3.57365   0.00000   0.00000   0.00000   0.00000   3.57364
   R18        2.07010   0.00000   0.00000   0.00000   0.00000   2.07010
   R19        2.07230   0.00000   0.00000   0.00000   0.00000   2.07230
   R20        2.07023   0.00000   0.00000  -0.00001  -0.00001   2.07022
   R21        2.07248   0.00000   0.00000   0.00001   0.00001   2.07249
   R22        2.07019   0.00000   0.00000  -0.00001  -0.00001   2.07018
   R23        2.07007   0.00000   0.00000   0.00000   0.00000   2.07007
   R24        2.07234   0.00000   0.00000   0.00000   0.00000   2.07234
   R25        2.07009   0.00000   0.00000  -0.00001  -0.00001   2.07008
   R26        2.07027   0.00000   0.00000   0.00000   0.00000   2.07027
   R27        1.90903   0.00000   0.00000   0.00001   0.00001   1.90904
   R28        1.90903   0.00000   0.00000   0.00001   0.00001   1.90903
    A1        2.11456   0.00000   0.00000   0.00000   0.00000   2.11456
    A2        2.08876   0.00000   0.00000   0.00000   0.00000   2.08877
    A3        2.07986   0.00000   0.00000  -0.00001  -0.00001   2.07986
    A4        2.10710   0.00000   0.00000   0.00000   0.00000   2.10710
    A5        2.08918   0.00000   0.00000  -0.00001   0.00000   2.08917
    A6        2.08690   0.00000   0.00000   0.00001   0.00000   2.08690
    A7        2.06668   0.00000   0.00000   0.00000  -0.00001   2.06668
    A8        2.10777   0.00000   0.00000  -0.00001  -0.00001   2.10776
    A9        2.10779   0.00000   0.00000   0.00000   0.00000   2.10779
   A10        2.10712   0.00000   0.00000   0.00000   0.00000   2.10713
   A11        2.08688   0.00000   0.00000   0.00000   0.00000   2.08688
   A12        2.08917   0.00000   0.00000  -0.00001  -0.00001   2.08917
   A13        2.11452   0.00000   0.00000   0.00000   0.00000   2.11452
   A14        2.08882   0.00000   0.00000   0.00000   0.00000   2.08882
   A15        2.07985   0.00000   0.00000   0.00000   0.00000   2.07984
   A16        2.05639   0.00000   0.00000   0.00000   0.00000   2.05638
   A17        2.11322  -0.00001   0.00000  -0.00002  -0.00002   2.11320
   A18        2.11358   0.00001   0.00001   0.00002   0.00003   2.11361
   A19        1.89584   0.00001   0.00002   0.00008   0.00010   1.89595
   A20        1.90359   0.00000  -0.00001  -0.00005  -0.00006   1.90353
   A21        1.89907   0.00000   0.00000  -0.00002  -0.00003   1.89904
   A22        1.92242   0.00000   0.00000   0.00000   0.00000   1.92242
   A23        1.92245   0.00001   0.00001   0.00007   0.00009   1.92254
   A24        1.92003   0.00000  -0.00002  -0.00009  -0.00011   1.91992
   A25        1.93787   0.00001   0.00001   0.00004   0.00005   1.93792
   A26        1.93438  -0.00001  -0.00001  -0.00007  -0.00008   1.93431
   A27        1.93974   0.00000   0.00000  -0.00001  -0.00001   1.93974
   A28        1.88444   0.00000   0.00000   0.00002   0.00002   1.88446
   A29        1.88142   0.00000   0.00000   0.00001   0.00001   1.88142
   A30        1.88374   0.00001   0.00000   0.00001   0.00001   1.88375
   A31        1.93491   0.00000   0.00000  -0.00002  -0.00002   1.93489
   A32        1.93836  -0.00001  -0.00001  -0.00005  -0.00006   1.93830
   A33        1.93881   0.00001   0.00001   0.00007   0.00008   1.93889
   A34        1.88431   0.00001   0.00000   0.00001   0.00001   1.88432
   A35        1.88482   0.00000   0.00000   0.00000   0.00000   1.88482
   A36        1.88036   0.00000  -0.00001  -0.00001  -0.00002   1.88034
   A37        1.93475  -0.00001   0.00000  -0.00005  -0.00006   1.93469
   A38        1.93851   0.00001   0.00001   0.00007   0.00008   1.93859
   A39        1.93930  -0.00001   0.00000  -0.00002  -0.00003   1.93928
   A40        1.88474   0.00000   0.00000   0.00001   0.00001   1.88475
   A41        1.88358   0.00000   0.00000   0.00000  -0.00001   1.88357
   A42        1.88067   0.00000   0.00000   0.00000  -0.00001   1.88066
   A43        2.03403   0.00000   0.00002   0.00004   0.00006   2.03408
   A44        2.03404   0.00000   0.00002   0.00004   0.00006   2.03410
   A45        1.97222   0.00000   0.00002   0.00005   0.00007   1.97229
   A46        3.14205   0.00002   0.00001   0.00005   0.00006   3.14211
   A47        3.14167   0.00004   0.00003   0.00016   0.00019   3.14186
   A48        3.13884  -0.00001  -0.00001  -0.00004  -0.00005   3.13879
   A49        3.13809   0.00002   0.00001   0.00008   0.00009   3.13817
    D1       -0.00032   0.00000   0.00000   0.00001   0.00000  -0.00031
    D2        3.13651   0.00000  -0.00001  -0.00004  -0.00005   3.13646
    D3        3.13965   0.00000   0.00001   0.00003   0.00004   3.13969
    D4       -0.00670   0.00000   0.00000  -0.00002  -0.00002  -0.00672
    D5       -0.00108   0.00000  -0.00001  -0.00009  -0.00010  -0.00118
    D6        3.14024   0.00000   0.00004   0.00013   0.00016   3.14040
    D7       -3.14106   0.00000  -0.00002  -0.00011  -0.00013  -3.14119
    D8        0.00026   0.00000   0.00002   0.00011   0.00013   0.00039
    D9        0.00187   0.00000   0.00001   0.00007   0.00008   0.00195
   D10        3.09714   0.00000  -0.00002  -0.00015  -0.00017   3.09698
   D11       -3.13497   0.00000   0.00002   0.00012   0.00014  -3.13483
   D12       -0.03969   0.00000  -0.00001  -0.00010  -0.00011  -0.03980
   D13       -0.00203   0.00000   0.00000  -0.00007  -0.00007  -0.00210
   D14        3.13488   0.00000  -0.00001  -0.00010  -0.00012   3.13476
   D15       -3.09730   0.00000   0.00002   0.00015   0.00018  -3.09713
   D16        0.03960   0.00000   0.00002   0.00011   0.00013   0.03973
   D17        0.39426   0.00000  -0.00003   0.00000  -0.00002   0.39424
   D18        2.79470   0.00000   0.00005   0.00020   0.00025   2.79495
   D19       -2.79474   0.00000  -0.00006  -0.00022  -0.00028  -2.79502
   D20       -0.39430   0.00000   0.00002  -0.00003  -0.00001  -0.39430
   D21        0.00064   0.00000  -0.00001  -0.00002  -0.00003   0.00062
   D22       -3.13961   0.00000  -0.00001  -0.00003  -0.00004  -3.13964
   D23       -3.13625   0.00000   0.00000   0.00002   0.00002  -3.13623
   D24        0.00668   0.00000   0.00000   0.00001   0.00001   0.00669
   D25        0.00092   0.00000   0.00001   0.00009   0.00011   0.00103
   D26       -3.14040   0.00000  -0.00003  -0.00012  -0.00015  -3.14056
   D27        3.14117   0.00000   0.00001   0.00011   0.00012   3.14129
   D28       -0.00015   0.00000  -0.00003  -0.00011  -0.00014  -0.00029
   D29       -2.88621  -0.00001   0.00014  -0.00555  -0.00541  -2.89162
   D30        1.30050  -0.00001   0.00013  -0.00560  -0.00547   1.29504
   D31       -0.79406   0.00001   0.00017  -0.00538  -0.00521  -0.79927
   D32        0.25301   0.00000   0.00018  -0.00530  -0.00511   0.24790
   D33       -1.84346   0.00000   0.00017  -0.00535  -0.00517  -1.84863
   D34        2.34516   0.00002   0.00022  -0.00513  -0.00491   2.34025
   D35        1.04827   0.00000   0.00002   0.00007   0.00009   1.04836
   D36       -3.14056   0.00000   0.00002   0.00007   0.00010  -3.14046
   D37       -1.04584   0.00000   0.00002   0.00004   0.00006  -1.04579
   D38        3.13212   0.00000   0.00002   0.00006   0.00009   3.13220
   D39       -1.05671   0.00000   0.00003   0.00007   0.00009  -1.05662
   D40        1.03800   0.00000   0.00002   0.00003   0.00005   1.03806
   D41       -1.03009   0.00000   0.00001   0.00000   0.00001  -1.03008
   D42        1.06427   0.00000   0.00001   0.00001   0.00002   1.06428
   D43       -3.12420   0.00000   0.00000  -0.00003  -0.00003  -3.12423
   D44       -3.14116   0.00001   0.00002   0.00006   0.00008  -3.14108
   D45       -1.04628   0.00000   0.00001   0.00003   0.00004  -1.04624
   D46        1.04621   0.00000   0.00001   0.00003   0.00003   1.04625
   D47        1.06290   0.00000   0.00000  -0.00001  -0.00002   1.06289
   D48       -3.12540   0.00000  -0.00001  -0.00005  -0.00005  -3.12546
   D49       -1.03292   0.00000  -0.00001  -0.00005  -0.00006  -1.03297
   D50       -1.05952   0.00000  -0.00001  -0.00005  -0.00005  -1.05957
   D51        1.03536   0.00000  -0.00001  -0.00008  -0.00009   1.03527
   D52        3.12785  -0.00001  -0.00001  -0.00008  -0.00010   3.12776
   D53        3.13908  -0.00001  -0.00002  -0.00006  -0.00008   3.13900
   D54       -1.04869   0.00000  -0.00002  -0.00004  -0.00005  -1.04874
   D55        1.04462   0.00000  -0.00001  -0.00001  -0.00002   1.04459
   D56       -1.06771   0.00000   0.00001   0.00007   0.00008  -1.06764
   D57        1.02770   0.00000   0.00001   0.00009   0.00011   1.02781
   D58        3.12101   0.00001   0.00002   0.00012   0.00014   3.12115
   D59        1.05469   0.00000   0.00000   0.00006   0.00006   1.05475
   D60       -3.13309   0.00000   0.00001   0.00009   0.00009  -3.13299
   D61       -1.03978   0.00000   0.00001   0.00012   0.00013  -1.03965
         Item               Value     Threshold  Converged?
 Maximum Force            0.000042     0.000450     YES
 RMS     Force            0.000007     0.000300     YES
 Maximum Displacement     0.014933     0.001800     NO 
 RMS     Displacement     0.003567     0.001200     NO 
 Predicted change in Energy=-1.062257D-07
 GradGradGradGradGradGradGradGradGradGradGradGradGradGradGradGradGradGrad

                          Input orientation:                          
 ---------------------------------------------------------------------
 Center     Atomic     Atomic              Coordinates (Angstroms)
 Number     Number      Type              X           Y           Z
 ---------------------------------------------------------------------
    1          6             0        0.000955   -0.019972   -0.003369
    2          6             0       -0.000930   -0.018893    1.386182
    3          6             0        1.207973   -0.006085    2.107021
    4          6             0        2.417155    0.007995    1.386644
    5          6             0        2.415878    0.006702   -0.002920
    6          6             0        1.208570   -0.007945   -0.731257
    7          1             0       -0.941270   -0.031727   -0.542039
    8          1             0       -0.946041   -0.023481    1.923591
    9          1             0        3.361908    0.024489    1.924446
   10          1             0        3.358329    0.015858   -0.541250
   11          6             0        1.208574   -0.010526   -2.158315
   12          6             0        1.207956   -0.014422   -3.382241
   13         14             0        1.205674   -0.023775   -5.221734
   14          6             0        2.946531   -0.448132   -5.825799
   15          1             0        3.259209   -1.433449   -5.463313
   16          1             0        2.986321   -0.462461   -6.921598
   17          1             0        3.677752    0.286592   -5.471331
   18          6             0        0.698109    1.687062   -5.847496
   19          1             0        0.686494    1.714317   -6.943811
   20          1             0       -0.302918    1.955088   -5.492235
   21          1             0        1.393837    2.457287   -5.497227
   22          6             0       -0.027898   -1.324812   -5.823256
   23          1             0       -0.058105   -1.356894   -6.919008
   24          1             0        0.245030   -2.322663   -5.462992
   25          1             0       -1.039443   -1.105198   -5.464431
   26          7             0        1.207074    0.048383    3.498683
   27          1             0        0.368027   -0.270202    3.962414
   28          1             0        2.052772   -0.251520    3.962787
 ---------------------------------------------------------------------
                    Distance matrix (angstroms):
                    1          2          3          4          5
     1  C    0.000000
     2  C    1.389552   0.000000
     3  C    2.431220   1.407558   0.000000
     4  C    2.787640   2.418234   1.407573   0.000000
     5  C    2.415070   2.787691   2.431265   1.389565   0.000000
     6  C    1.410072   2.438557   2.838279   2.438532   1.410064
     7  H    1.085399   2.145329   3.411366   3.873036   3.400377
     8  H    2.147088   1.087228   2.161880   3.405934   3.874901
     9  H    3.874849   3.405920   2.161876   1.087227   2.147098
    10  H    3.400377   3.873089   3.411430   2.145378   1.085402
    11  C    2.470269   3.745187   4.265339   3.745363   2.470548
    12  C    3.587988   4.919276   5.489268   4.919850   3.588778
    13  Si   5.355623   6.717177   7.328777   6.718583   5.357382
    14  C    6.539146   7.802848   8.133119   7.246214   5.864672
    15  H    6.513458   7.716544   7.972133   7.050442   5.709740
    16  H    7.547854   8.839662   9.213401   8.340993   6.957990
    17  H    6.596319   7.787907   7.976019   6.978434   5.619091
    18  C    6.128116   7.464920   8.148684   7.622805   6.319288
    19  H    7.186617   8.536120   9.227637   8.677742   7.354093
    20  H    5.841306   7.162431   7.992352   7.649114   6.428113
    21  H    6.185420   7.447024   7.995458   7.377933   6.102241
    22  C    5.964439   7.326810   8.133617   7.728992   6.451456
    23  H    7.043928   8.412473   9.213948   8.773465   7.470760
    24  H    5.930383   7.230424   7.974891   7.554311   6.320673
    25  H    5.664217   7.013520   7.974072   7.753999   6.557718
    26  N    3.704560   2.434433   1.392728   2.434468   3.704615
    27  H    3.990587   2.614624   2.053716   3.303166   4.471492
    28  H    4.471460   3.303135   2.053726   2.614696   3.990659
                    6          7          8          9         10
     6  C    0.000000
     7  H    2.158282   0.000000
     8  H    3.419183   2.465648   0.000000
     9  H    3.419163   4.960247   4.308216   0.000000
    10  H    2.158270   4.299862   4.960301   2.465714   0.000000
    11  C    1.427060   2.689727   4.615679   4.615951   2.690175
    12  C    2.650991   3.561772   5.726398   5.727298   3.563179
    13  Si   4.490505   5.148687   7.462275   7.464553   5.151934
    14  C    5.400798   6.573166   8.682482   7.775744   5.320838
    15  H    5.350657   6.620256   8.616176   7.530944   5.131961
    16  H    6.456570   7.504017   9.689868   8.867394   6.409057
    17  H    5.352747   6.762737   8.726997   7.407156   4.947830
    18  C    5.413826   5.812889   8.125206   8.382306   6.166517
    19  H    6.467965   6.832348   9.182371   9.415909   7.142566
    20  H    5.367029   5.372092   7.702132   8.495017   6.455819
    21  H    5.369000   6.016794   8.166872   8.054380   5.863575
    22  C    5.402911   5.513400   7.908862   8.563777   6.415880
    23  H    6.458513   6.572807   8.986545   9.581826   7.364256
    24  H    5.354964   5.556211   7.827292   8.354537   6.275735
    25  H    5.353547   5.039040   7.467377   8.674306   6.695885
    26  N    4.230316   4.577033   2.668705   2.668727   4.577119
    27  H    4.775546   4.696937   2.438123   3.633660   5.413569
    28  H    4.775569   5.413506   3.633620   2.438207   4.697054
                   11         12         13         14         15
    11  C    0.000000
    12  C    1.223932   0.000000
    13  Si   3.063449   1.839519   0.000000
    14  C    4.081964   3.030136   1.890914   0.000000
    15  H    4.141597   3.248406   2.502508   1.095452   0.000000
    16  H    5.104262   3.986273   2.500537   1.096615   1.773099
    17  H    4.142607   3.248815   2.503956   1.095514   1.770250
    18  C    4.092974   3.038499   1.891075   3.100794   4.055172
    19  H    5.113572   3.993150   2.501212   3.321732   4.326565
    20  H    4.154909   3.257881   2.502982   4.055323   4.916479
    21  H    4.156051   3.258384   2.503393   3.310631   4.314927
    22  C    4.085096   3.033648   1.891091   3.100936   3.308539
    23  H    5.106994   3.989219   2.501016   3.323973   3.623462
    24  H    4.146720   3.253419   2.503184   3.308112   3.142606
    25  H    4.145153   3.252094   2.503783   4.055899   4.311167
    26  N    5.657305   6.881211   8.720716   9.498326   9.312597
    27  H    6.183629   7.396949   9.225560  10.123707   9.927558
    28  H    6.183739   7.397253   9.226314   9.831270   9.576210
                   16         17         18         19         20
    16  H    0.000000
    17  H    1.772691   0.000000
    18  C    3.318141   3.313772   0.000000
    19  H    3.166711   3.626875   1.096716   0.000000
    20  H    4.325126   4.316254   1.095492   1.773127   0.000000
    21  H    3.617978   3.151009   1.095432   1.773399   1.769521
    22  C    3.321975   4.056146   3.098235   3.316972   3.308014
    23  H    3.173097   4.330525   3.314464   3.160282   3.614532
    24  H    3.619746   4.311828   4.053520   4.322606   4.312802
    25  H    4.329344   4.918238   3.310973   3.621752   3.147792
    26  N   10.583428   9.307102   9.502388  10.587352   9.314087
    27  H   11.196166  10.012983  10.008704  11.089882   9.736143
    28  H   10.926382   9.588154  10.091326  11.166249   9.990788
                   21         22         23         24         25
    21  H    0.000000
    22  C    4.053629   0.000000
    23  H    4.321756   1.096638   0.000000
    24  H    4.916183   1.095439   1.773297   0.000000
    25  H    4.314305   1.095541   1.772617   1.769773   0.000000
    26  N    9.314726   9.503125  10.587907   9.319818   9.312090
    27  H    9.898298   9.850294  10.943849   9.647072   9.567842
    28  H    9.862236  10.062195  11.139619   9.818496   9.958062
                   26         27         28
    26  N    0.000000
    27  H    1.010219   0.000000
    28  H    1.010217   1.684849   0.000000
 Stoichiometry    C11H15NSi
 Framework group  C1[X(C11H15NSi)]
 Deg. of freedom    78
 Full point group                 C1
 Largest Abelian subgroup         C1      NOp   1
 Largest concise Abelian subgroup C1      NOp   1
                         Standard orientation:                         
 ---------------------------------------------------------------------
 Center     Atomic     Atomic              Coordinates (Angstroms)
 Number     Number      Type              X           Y           Z
 ---------------------------------------------------------------------
    1          6             0        2.005200   -1.207058    0.006039
    2          6             0        3.394749   -1.209560    0.004736
    3          6             0        4.116134   -0.000916    0.003380
    4          6             0        3.396308    1.208673    0.005785
    5          6             0        2.006743    1.208011    0.006908
    6          6             0        1.277857    0.000946    0.006422
    7          1             0        1.466101   -2.149111    0.005284
    8          1             0        3.931740   -2.154909    0.009317
    9          1             0        3.934547    2.153305    0.011253
   10          1             0        1.468839    2.150750    0.006924
   11          6             0       -0.149202    0.001568    0.006308
   12          6             0       -1.373133    0.001463    0.004535
   13         14             0       -3.212641   -0.000087   -0.001614
   14          6             0       -3.816685    1.736410   -0.443502
   15          1             0       -3.455772    2.038379   -1.432729
   16          1             0       -4.912489    1.776541   -0.456361
   17          1             0       -3.460626    2.475279    0.282753
   18          6             0       -3.835656   -0.489061    1.715629
   19          1             0       -4.931927   -0.499888    1.744901
   20          1             0       -3.480366   -1.487327    1.993721
   21          1             0       -3.483751    0.214698    2.477770
   22          6             0       -3.816953   -1.247217   -1.288354
   23          1             0       -4.912772   -1.277269   -1.318217
   24          1             0       -3.458301   -0.985128   -2.289685
   25          1             0       -3.458187   -2.256520   -1.058564
   26          7             0        5.507888   -0.001863    0.055448
   27          1             0        5.970702   -0.844476   -0.254955
   28          1             0        5.971838    0.840372   -0.254276
 ---------------------------------------------------------------------
 Rotational constants (GHZ):      1.9953180      0.2304802      0.2213767
 Standard basis: 6-31+G(d,p) (6D, 7F)
 There are   326 symmetry adapted basis functions of A   symmetry.
 Integral buffers will be    262144 words long.
 Raffenetti 2 integral format.
 Two-electron integral symmetry is turned on.
   326 basis functions,   545 primitive gaussians,   326 cartesian basis functions
    51 alpha electrons       51 beta electrons
       nuclear repulsion energy       770.2119712389 Hartrees.
 NAtoms=   28 NActive=   28 NUniq=   28 SFac= 7.50D-01 NAtFMM=   80 NAOKFM=F Big=F
 One-electron integrals computed using PRISM.
 NBasis=   326 RedAO= T  NBF=   326
 NBsUse=   324 1.00D-06 NBFU=   324
 Initial guess read from the read-write file:
 Initial guess orbital symmetries:
       Occupied  (A) (A) (A) (A) (A) (A) (A) (A) (A) (A) (A) (A)
                 (A) (A) (A) (A) (A) (A) (A) (A) (A) (A) (A) (A)
                 (A) (A) (A) (A) (A) (A) (A) (A) (A) (A) (A) (A)
                 (A) (A) (A) (A) (A) (A) (A) (A) (A) (A) (A) (A)
                 (A) (A) (A)
       Virtual   (A) (A) (A) (A) (A) (A) (A) (A) (A) (A) (A) (A)
                 (A) (A) (A) (A) (A) (A) (A) (A) (A) (A) (A) (A)
                 (A) (A) (A) (A) (A) (A) (A) (A) (A) (A) (A) (A)
                 (A) (A) (A) (A) (A) (A) (A) (A) (A) (A) (A) (A)
                 (A) (A) (A) (A) (A) (A) (A) (A) (A) (A) (A) (A)
                 (A) (A) (A) (A) (A) (A) (A) (A) (A) (A) (A) (A)
                 (A) (A) (A) (A) (A) (A) (A) (A) (A) (A) (A) (A)
                 (A) (A) (A) (A) (A) (A) (A) (A) (A) (A) (A) (A)
                 (A) (A) (A) (A) (A) (A) (A) (A) (A) (A) (A) (A)
                 (A) (A) (A) (A) (A) (A) (A) (A) (A) (A) (A) (A)
                 (A) (A) (A) (A) (A) (A) (A) (A) (A) (A) (A) (A)
                 (A) (A) (A) (A) (A) (A) (A) (A) (A) (A) (A) (A)
                 (A) (A) (A) (A) (A) (A) (A) (A) (A) (A) (A) (A)
                 (A) (A) (A) (A) (A) (A) (A) (A) (A) (A) (A) (A)
                 (A) (A) (A) (A) (A) (A) (A) (A) (A) (A) (A) (A)
                 (A) (A) (A) (A) (A) (A) (A) (A) (A) (A) (A) (A)
                 (A) (A) (A) (A) (A) (A) (A) (A) (A) (A) (A) (A)
                 (A) (A) (A) (A) (A) (A) (A) (A) (A) (A) (A) (A)
                 (A) (A) (A) (A) (A) (A) (A) (A) (A) (A) (A) (A)
                 (A) (A) (A) (A) (A) (A) (A) (A) (A) (A) (A) (A)
                 (A) (A) (A) (A) (A) (A) (A) (A) (A) (A) (A) (A)
                 (A) (A) (A) (A) (A) (A) (A) (A) (A) (A) (A) (A)
                 (A) (A) (A) (A) (A) (A) (A) (A) (A)
 Requested convergence on RMS density matrix=1.00D-08 within 128 cycles.
 Requested convergence on MAX density matrix=1.00D-06.
 Requested convergence on             energy=1.00D-06.
 No special actions if energy rises.
 SCF Done:  E(RB+HF-LYP) =  -772.497159249     A.U. after    9 cycles
             Convg  =    0.7902D-08             -V/T =  2.0078
             S**2   =   0.0000
 ***** Axes restored to original set *****
 -------------------------------------------------------------------
 Center     Atomic                   Forces (Hartrees/Bohr)
 Number     Number              X              Y              Z
 -------------------------------------------------------------------
    1          6           0.000000763   -0.000003816   -0.000005327
    2          6           0.000003797   -0.000001926    0.000011024
    3          6           0.000001715    0.000014025   -0.000020397
    4          6          -0.000002838   -0.000003006    0.000011378
    5          6          -0.000004236    0.000001722   -0.000005688
    6          6           0.000001606    0.000003525    0.000012065
    7          1          -0.000000132    0.000001136    0.000001590
    8          1          -0.000000161    0.000001809   -0.000001717
    9          1           0.000001953   -0.000000850   -0.000002673
   10          1           0.000001311   -0.000001282    0.000000951
   11          6          -0.000005554    0.000021421   -0.000009338
   12          6           0.000011178   -0.000028170    0.000011652
   13         14          -0.000012059    0.000018722   -0.000005680
   14          6           0.000006693   -0.000013357    0.000004844
   15          1          -0.000002541   -0.000001321   -0.000003460
   16          1          -0.000002987   -0.000001580   -0.000002662
   17          1          -0.000000608   -0.000002526    0.000000558
   18          6           0.000008623    0.000005486   -0.000001881
   19          1           0.000001128   -0.000004545    0.000002036
   20          1          -0.000001891   -0.000002498    0.000000613
   21          1           0.000000635   -0.000005101   -0.000001621
   22          6          -0.000008518   -0.000005195    0.000003418
   23          1          -0.000000697    0.000000847   -0.000001598
   24          1          -0.000003065   -0.000000568   -0.000000497
   25          1           0.000001940    0.000004634    0.000001512
   26          7           0.000001852    0.000000473    0.000010845
   27          1           0.000002054    0.000001718   -0.000004886
   28          1           0.000000040    0.000000223   -0.000005060
 -------------------------------------------------------------------
 Cartesian Forces:  Max     0.000028170 RMS     0.000007021

 GradGradGradGradGradGradGradGradGradGradGradGradGradGradGradGradGradGrad
 Berny optimization.
 Internal  Forces:  Max     0.000018812 RMS     0.000003580
 Search for a local minimum.
 Step number  11 out of a maximum of 148
 All quantities printed in internal units (Hartrees-Bohrs-Radians)
 Update second derivatives using D2CorX and points  1  2  3  5  4
                                                        6  8  7  9 11

                                                       10
 Trust test=-4.76D+00 RLast= 1.28D-02 DXMaxT set to 5.00D-02
 Energy Rises -- skip Quadratic search.
 Skip linear search -- no minimum in search direction.
 Steepest descent instead of Quadratic search.
 Iteration  1 RMS(Cart)=  0.00000626 RMS(Int)=  0.00000000
 Iteration  2 RMS(Cart)=  0.00000000 RMS(Int)=  0.00000000
 Variable       Old X    -DE/DX   Delta X   Delta X   Delta X     New X
                                 (Linear)    (Quad)   (Total)
    R1        2.62587   0.00000   0.00000   0.00000   0.00000   2.62587
    R2        2.66465   0.00000   0.00000   0.00000   0.00000   2.66465
    R3        2.05111   0.00000   0.00000   0.00000   0.00000   2.05111
    R4        2.65990  -0.00001   0.00000   0.00000   0.00000   2.65990
    R5        2.05456   0.00000   0.00000   0.00000   0.00000   2.05456
    R6        2.65993  -0.00001   0.00000   0.00000   0.00000   2.65992
    R7        2.63187   0.00000   0.00000   0.00000   0.00000   2.63187
    R8        2.62590   0.00000   0.00000   0.00000   0.00000   2.62590
    R9        2.05456   0.00000   0.00000   0.00000   0.00000   2.05456
   R10        2.66464  -0.00001   0.00000   0.00000   0.00000   2.66463
   R11        2.05111   0.00000   0.00000   0.00000   0.00000   2.05111
   R12        2.69675   0.00000   0.00000   0.00000   0.00000   2.69675
   R13        2.31290  -0.00001   0.00000   0.00000   0.00000   2.31289
   R14        3.47619   0.00000   0.00000   0.00000   0.00000   3.47619
   R15        3.57331   0.00001   0.00000   0.00000   0.00000   3.57331
   R16        3.57361  -0.00001   0.00000   0.00000   0.00000   3.57361
   R17        3.57364   0.00000   0.00000   0.00000   0.00000   3.57365
   R18        2.07010   0.00000   0.00000   0.00000   0.00000   2.07010
   R19        2.07230   0.00000   0.00000   0.00000   0.00000   2.07230
   R20        2.07022   0.00000   0.00000   0.00000   0.00000   2.07022
   R21        2.07249   0.00000   0.00000   0.00000   0.00000   2.07249
   R22        2.07018   0.00000   0.00000   0.00000   0.00000   2.07018
   R23        2.07007   0.00000   0.00000   0.00000   0.00000   2.07007
   R24        2.07234   0.00000   0.00000   0.00000   0.00000   2.07235
   R25        2.07008   0.00000   0.00000   0.00000   0.00000   2.07008
   R26        2.07027   0.00000   0.00000   0.00000   0.00000   2.07027
   R27        1.90904   0.00000   0.00000   0.00000   0.00000   1.90904
   R28        1.90903   0.00000   0.00000   0.00000   0.00000   1.90903
    A1        2.11456   0.00000   0.00000   0.00000   0.00000   2.11456
    A2        2.08877   0.00000   0.00000   0.00000   0.00000   2.08877
    A3        2.07986   0.00000   0.00000   0.00000   0.00000   2.07986
    A4        2.10710   0.00000   0.00000   0.00000   0.00000   2.10710
    A5        2.08917   0.00000   0.00000   0.00000   0.00000   2.08917
    A6        2.08690   0.00000   0.00000   0.00000   0.00000   2.08691
    A7        2.06668   0.00001   0.00000   0.00000   0.00000   2.06668
    A8        2.10776   0.00000   0.00000   0.00000   0.00000   2.10776
    A9        2.10779   0.00000   0.00000   0.00000   0.00000   2.10779
   A10        2.10713   0.00000   0.00000   0.00000   0.00000   2.10713
   A11        2.08688   0.00000   0.00000   0.00000   0.00000   2.08688
   A12        2.08917   0.00000   0.00000   0.00000   0.00000   2.08917
   A13        2.11452   0.00000   0.00000   0.00000   0.00000   2.11452
   A14        2.08882   0.00000   0.00000   0.00000   0.00000   2.08882
   A15        2.07984   0.00000   0.00000   0.00000   0.00000   2.07985
   A16        2.05638   0.00000   0.00000   0.00000   0.00000   2.05639
   A17        2.11320   0.00000   0.00000   0.00000   0.00000   2.11320
   A18        2.11361   0.00000   0.00000   0.00000   0.00000   2.11360
   A19        1.89595   0.00000   0.00000   0.00000   0.00000   1.89595
   A20        1.90353   0.00000   0.00000   0.00000   0.00000   1.90353
   A21        1.89904   0.00000   0.00000   0.00000   0.00000   1.89904
   A22        1.92242   0.00000   0.00000   0.00000   0.00000   1.92242
   A23        1.92254   0.00000   0.00000   0.00000   0.00000   1.92254
   A24        1.91992   0.00000   0.00000   0.00000   0.00000   1.91992
   A25        1.93792   0.00000   0.00000   0.00000   0.00000   1.93792
   A26        1.93431   0.00000   0.00000   0.00000   0.00000   1.93430
   A27        1.93974   0.00000   0.00000   0.00000   0.00000   1.93973
   A28        1.88446   0.00000   0.00000   0.00000   0.00000   1.88446
   A29        1.88142   0.00000   0.00000   0.00000   0.00000   1.88142
   A30        1.88375   0.00000   0.00000   0.00000   0.00000   1.88375
   A31        1.93489   0.00000   0.00000   0.00000   0.00000   1.93489
   A32        1.93830   0.00000   0.00000   0.00000   0.00000   1.93830
   A33        1.93889   0.00000   0.00000   0.00000   0.00000   1.93889
   A34        1.88432   0.00000   0.00000   0.00000   0.00000   1.88433
   A35        1.88482   0.00000   0.00000   0.00000   0.00000   1.88482
   A36        1.88034   0.00000   0.00000   0.00000   0.00000   1.88035
   A37        1.93469   0.00000   0.00000   0.00000   0.00000   1.93469
   A38        1.93859   0.00000   0.00000   0.00000   0.00000   1.93860
   A39        1.93928  -0.00001   0.00000   0.00000   0.00000   1.93927
   A40        1.88475   0.00000   0.00000   0.00000   0.00000   1.88475
   A41        1.88357   0.00000   0.00000   0.00000   0.00000   1.88357
   A42        1.88066   0.00000   0.00000   0.00000   0.00000   1.88067
   A43        2.03408   0.00000   0.00000   0.00000   0.00000   2.03408
   A44        2.03410   0.00000   0.00000   0.00000   0.00000   2.03410
   A45        1.97229   0.00000   0.00000   0.00000   0.00000   1.97229
   A46        3.14211   0.00000   0.00000   0.00000   0.00000   3.14211
   A47        3.14186   0.00002   0.00000   0.00001   0.00001   3.14187
   A48        3.13879  -0.00001   0.00000   0.00000   0.00000   3.13879
   A49        3.13817   0.00001   0.00000   0.00001   0.00001   3.13818
    D1       -0.00031   0.00000   0.00000   0.00000   0.00000  -0.00031
    D2        3.13646   0.00000   0.00000   0.00000   0.00000   3.13646
    D3        3.13969   0.00000   0.00000   0.00000   0.00000   3.13969
    D4       -0.00672   0.00000   0.00000   0.00000   0.00000  -0.00672
    D5       -0.00118   0.00000   0.00000   0.00000   0.00000  -0.00118
    D6        3.14040   0.00000   0.00000   0.00000   0.00000   3.14040
    D7       -3.14119   0.00000   0.00000   0.00000   0.00000  -3.14119
    D8        0.00039   0.00000   0.00000   0.00000   0.00000   0.00039
    D9        0.00195   0.00000   0.00000   0.00000   0.00000   0.00195
   D10        3.09698   0.00000   0.00000   0.00000   0.00000   3.09698
   D11       -3.13483   0.00000   0.00000   0.00000   0.00000  -3.13483
   D12       -0.03980   0.00000   0.00000   0.00000   0.00000  -0.03980
   D13       -0.00210   0.00000   0.00000   0.00000   0.00000  -0.00210
   D14        3.13476   0.00000   0.00000   0.00000   0.00000   3.13476
   D15       -3.09713   0.00000   0.00000   0.00000   0.00000  -3.09713
   D16        0.03973   0.00000   0.00000   0.00000   0.00000   0.03973
   D17        0.39424   0.00000   0.00000   0.00000   0.00000   0.39424
   D18        2.79495   0.00000   0.00000   0.00000   0.00000   2.79495
   D19       -2.79502   0.00000   0.00000   0.00000   0.00000  -2.79502
   D20       -0.39430   0.00000   0.00000   0.00000   0.00000  -0.39430
   D21        0.00062   0.00000   0.00000   0.00000   0.00000   0.00062
   D22       -3.13964   0.00000   0.00000   0.00000   0.00000  -3.13964
   D23       -3.13623   0.00000   0.00000   0.00000   0.00000  -3.13623
   D24        0.00669   0.00000   0.00000   0.00000   0.00000   0.00669
   D25        0.00103   0.00000   0.00000   0.00000   0.00000   0.00103
   D26       -3.14056   0.00000   0.00000   0.00000   0.00000  -3.14055
   D27        3.14129   0.00000   0.00000   0.00000   0.00000   3.14129
   D28       -0.00029   0.00000   0.00000   0.00000   0.00000  -0.00029
   D29       -2.89162   0.00001   0.00000   0.00000   0.00000  -2.89162
   D30        1.29504   0.00000   0.00000   0.00000   0.00000   1.29504
   D31       -0.79927   0.00001   0.00000   0.00000   0.00000  -0.79927
   D32        0.24790   0.00000   0.00000   0.00000   0.00000   0.24790
   D33       -1.84863   0.00000   0.00000   0.00000   0.00000  -1.84863
   D34        2.34025   0.00001   0.00000   0.00000   0.00000   2.34025
   D35        1.04836   0.00000   0.00000   0.00000   0.00000   1.04836
   D36       -3.14046   0.00000   0.00000   0.00000   0.00000  -3.14046
   D37       -1.04579   0.00000   0.00000   0.00000   0.00000  -1.04579
   D38        3.13220   0.00000   0.00000   0.00000   0.00000   3.13220
   D39       -1.05662   0.00000   0.00000   0.00000   0.00000  -1.05662
   D40        1.03806   0.00000   0.00000   0.00000   0.00000   1.03806
   D41       -1.03008   0.00000   0.00000   0.00000   0.00000  -1.03008
   D42        1.06428   0.00000   0.00000   0.00000   0.00000   1.06429
   D43       -3.12423   0.00000   0.00000   0.00000   0.00000  -3.12423
   D44       -3.14108   0.00000   0.00000   0.00000   0.00000  -3.14108
   D45       -1.04624   0.00000   0.00000   0.00000   0.00000  -1.04624
   D46        1.04625   0.00000   0.00000   0.00000   0.00000   1.04625
   D47        1.06289   0.00000   0.00000   0.00000   0.00000   1.06289
   D48       -3.12546   0.00000   0.00000   0.00000   0.00000  -3.12546
   D49       -1.03297   0.00000   0.00000   0.00000   0.00000  -1.03297
   D50       -1.05957   0.00000   0.00000   0.00000   0.00000  -1.05957
   D51        1.03527   0.00000   0.00000   0.00000   0.00000   1.03527
   D52        3.12776   0.00000   0.00000   0.00000   0.00000   3.12776
   D53        3.13900   0.00000   0.00000   0.00000   0.00000   3.13900
   D54       -1.04874   0.00000   0.00000   0.00000   0.00000  -1.04874
   D55        1.04459   0.00000   0.00000   0.00000   0.00000   1.04459
   D56       -1.06764   0.00000   0.00000   0.00000   0.00000  -1.06764
   D57        1.02781   0.00000   0.00000   0.00000   0.00000   1.02781
   D58        3.12115   0.00000   0.00000   0.00000   0.00000   3.12115
   D59        1.05475   0.00000   0.00000   0.00000   0.00000   1.05475
   D60       -3.13299   0.00000   0.00000   0.00000   0.00000  -3.13299
   D61       -1.03965   0.00000   0.00000   0.00000   0.00000  -1.03965
         Item               Value     Threshold  Converged?
 Maximum Force            0.000019     0.000450     YES
 RMS     Force            0.000004     0.000300     YES
 Maximum Displacement     0.000026     0.001800     YES
 RMS     Displacement     0.000006     0.001200     YES
 Predicted change in Energy=-5.053117D-07
 Optimization completed.
    -- Stationary point found.
                           ----------------------------
                           !   Optimized Parameters   !
                           ! (Angstroms and Degrees)  !
 --------------------------                            --------------------------
 ! Name  Definition              Value          Derivative Info.                !
 --------------------------------------------------------------------------------
 ! R1    R(1,2)                  1.3896         -DE/DX =    0.0                 !
 ! R2    R(1,6)                  1.4101         -DE/DX =    0.0                 !
 ! R3    R(1,7)                  1.0854         -DE/DX =    0.0                 !
 ! R4    R(2,3)                  1.4076         -DE/DX =    0.0                 !
 ! R5    R(2,8)                  1.0872         -DE/DX =    0.0                 !
 ! R6    R(3,4)                  1.4076         -DE/DX =    0.0                 !
 ! R7    R(3,26)                 1.3927         -DE/DX =    0.0                 !
 ! R8    R(4,5)                  1.3896         -DE/DX =    0.0                 !
 ! R9    R(4,9)                  1.0872         -DE/DX =    0.0                 !
 ! R10   R(5,6)                  1.4101         -DE/DX =    0.0                 !
 ! R11   R(5,10)                 1.0854         -DE/DX =    0.0                 !
 ! R12   R(6,11)                 1.4271         -DE/DX =    0.0                 !
 ! R13   R(11,12)                1.2239         -DE/DX =    0.0                 !
 ! R14   R(12,13)                1.8395         -DE/DX =    0.0                 !
 ! R15   R(13,14)                1.8909         -DE/DX =    0.0                 !
 ! R16   R(13,18)                1.8911         -DE/DX =    0.0                 !
 ! R17   R(13,22)                1.8911         -DE/DX =    0.0                 !
 ! R18   R(14,15)                1.0955         -DE/DX =    0.0                 !
 ! R19   R(14,16)                1.0966         -DE/DX =    0.0                 !
 ! R20   R(14,17)                1.0955         -DE/DX =    0.0                 !
 ! R21   R(18,19)                1.0967         -DE/DX =    0.0                 !
 ! R22   R(18,20)                1.0955         -DE/DX =    0.0                 !
 ! R23   R(18,21)                1.0954         -DE/DX =    0.0                 !
 ! R24   R(22,23)                1.0966         -DE/DX =    0.0                 !
 ! R25   R(22,24)                1.0954         -DE/DX =    0.0                 !
 ! R26   R(22,25)                1.0955         -DE/DX =    0.0                 !
 ! R27   R(26,27)                1.0102         -DE/DX =    0.0                 !
 ! R28   R(26,28)                1.0102         -DE/DX =    0.0                 !
 ! A1    A(2,1,6)              121.1554         -DE/DX =    0.0                 !
 ! A2    A(2,1,7)              119.6775         -DE/DX =    0.0                 !
 ! A3    A(6,1,7)              119.167          -DE/DX =    0.0                 !
 ! A4    A(1,2,3)              120.7279         -DE/DX =    0.0                 !
 ! A5    A(1,2,8)              119.7007         -DE/DX =    0.0                 !
 ! A6    A(3,2,8)              119.5708         -DE/DX =    0.0                 !
 ! A7    A(2,3,4)              118.4119         -DE/DX =    0.0                 !
 ! A8    A(2,3,26)             120.7658         -DE/DX =    0.0                 !
 ! A9    A(4,3,26)             120.7677         -DE/DX =    0.0                 !
 ! A10   A(3,4,5)              120.7296         -DE/DX =    0.0                 !
 ! A11   A(3,4,9)              119.5693         -DE/DX =    0.0                 !
 ! A12   A(5,4,9)              119.7005         -DE/DX =    0.0                 !
 ! A13   A(4,5,6)              121.1529         -DE/DX =    0.0                 !
 ! A14   A(4,5,10)             119.6808         -DE/DX =    0.0                 !
 ! A15   A(6,5,10)             119.1663         -DE/DX =    0.0                 !
 ! A16   A(1,6,5)              117.8221         -DE/DX =    0.0                 !
 ! A17   A(1,6,11)             121.0772         -DE/DX =    0.0                 !
 ! A18   A(5,6,11)             121.1007         -DE/DX =    0.0                 !
 ! A19   A(12,13,14)           108.6297         -DE/DX =    0.0                 !
 ! A20   A(12,13,18)           109.0644         -DE/DX =    0.0                 !
 ! A21   A(12,13,22)           108.8072         -DE/DX =    0.0                 !
 ! A22   A(14,13,18)           110.1465         -DE/DX =    0.0                 !
 ! A23   A(14,13,22)           110.1533         -DE/DX =    0.0                 !
 ! A24   A(18,13,22)           110.0035         -DE/DX =    0.0                 !
 ! A25   A(13,14,15)           111.0345         -DE/DX =    0.0                 !
 ! A26   A(13,14,16)           110.8275         -DE/DX =    0.0                 !
 ! A27   A(13,14,17)           111.1386         -DE/DX =    0.0                 !
 ! A28   A(15,14,16)           107.9715         -DE/DX =    0.0                 !
 ! A29   A(15,14,17)           107.7975         -DE/DX =    0.0                 !
 ! A30   A(16,14,17)           107.9308         -DE/DX =    0.0                 !
 ! A31   A(13,18,19)           110.8613         -DE/DX =    0.0                 !
 ! A32   A(13,18,20)           111.0566         -DE/DX =    0.0                 !
 ! A33   A(13,18,21)           111.0902         -DE/DX =    0.0                 !
 ! A34   A(19,18,20)           107.9639         -DE/DX =    0.0                 !
 ! A35   A(19,18,21)           107.9923         -DE/DX =    0.0                 !
 ! A36   A(20,18,21)           107.7358         -DE/DX =    0.0                 !
 ! A37   A(13,22,23)           110.8498         -DE/DX =    0.0                 !
 ! A38   A(13,22,24)           111.0732         -DE/DX =    0.0                 !
 ! A39   A(13,22,25)           111.1124         -DE/DX =    0.0                 !
 ! A40   A(23,22,24)           107.9884         -DE/DX =    0.0                 !
 ! A41   A(23,22,25)           107.9206         -DE/DX =    0.0                 !
 ! A42   A(24,22,25)           107.7542         -DE/DX =    0.0                 !
 ! A43   A(3,26,27)            116.5444         -DE/DX =    0.0                 !
 ! A44   A(3,26,28)            116.5455         -DE/DX =    0.0                 !
 ! A45   A(27,26,28)           113.0037         -DE/DX =    0.0                 !
 ! A46   L(6,11,12,5,-1)       180.0299         -DE/DX =    0.0                 !
 ! A47   L(11,12,13,14,-1)     180.0152         -DE/DX =    0.0                 !
 ! A48   L(6,11,12,5,-2)       179.8394         -DE/DX =    0.0                 !
 ! A49   L(11,12,13,14,-2)     179.8041         -DE/DX =    0.0                 !
 ! D1    D(6,1,2,3)             -0.018          -DE/DX =    0.0                 !
 ! D2    D(6,1,2,8)            179.7058         -DE/DX =    0.0                 !
 ! D3    D(7,1,2,3)            179.8912         -DE/DX =    0.0                 !
 ! D4    D(7,1,2,8)             -0.385          -DE/DX =    0.0                 !
 ! D5    D(2,1,6,5)             -0.0675         -DE/DX =    0.0                 !
 ! D6    D(2,1,6,11)           179.9319         -DE/DX =    0.0                 !
 ! D7    D(7,1,6,5)           -179.9772         -DE/DX =    0.0                 !
 ! D8    D(7,1,6,11)             0.0223         -DE/DX =    0.0                 !
 ! D9    D(1,2,3,4)              0.1115         -DE/DX =    0.0                 !
 ! D10   D(1,2,3,26)           177.4438         -DE/DX =    0.0                 !
 ! D11   D(8,2,3,4)           -179.6126         -DE/DX =    0.0                 !
 ! D12   D(8,2,3,26)            -2.2803         -DE/DX =    0.0                 !
 ! D13   D(2,3,4,5)             -0.1201         -DE/DX =    0.0                 !
 ! D14   D(2,3,4,9)            179.6085         -DE/DX =    0.0                 !
 ! D15   D(26,3,4,5)          -177.4523         -DE/DX =    0.0                 !
 ! D16   D(26,3,4,9)             2.2763         -DE/DX =    0.0                 !
 ! D17   D(2,3,26,27)           22.588          -DE/DX =    0.0                 !
 ! D18   D(2,3,26,28)          160.1389         -DE/DX =    0.0                 !
 ! D19   D(4,3,26,27)         -160.1428         -DE/DX =    0.0                 !
 ! D20   D(4,3,26,28)          -22.592          -DE/DX =    0.0                 !
 ! D21   D(3,4,5,6)              0.0353         -DE/DX =    0.0                 !
 ! D22   D(3,4,5,10)          -179.8882         -DE/DX =    0.0                 !
 ! D23   D(9,4,5,6)           -179.6929         -DE/DX =    0.0                 !
 ! D24   D(9,4,5,10)             0.3835         -DE/DX =    0.0                 !
 ! D25   D(4,5,6,1)              0.0589         -DE/DX =    0.0                 !
 ! D26   D(4,5,6,11)          -179.9406         -DE/DX =    0.0                 !
 ! D27   D(10,5,6,1)           179.9828         -DE/DX =    0.0                 !
 ! D28   D(10,5,6,11)           -0.0166         -DE/DX =    0.0                 !
 ! D29   D(1,6,13,14)         -165.6777         -DE/DX =    0.0                 !
 ! D30   D(1,6,13,18)           74.2001         -DE/DX =    0.0                 !
 ! D31   D(1,6,13,22)          -45.7948         -DE/DX =    0.0                 !
 ! D32   D(5,6,13,14)           14.2036         -DE/DX =    0.0                 !
 ! D33   D(5,6,13,18)         -105.9186         -DE/DX =    0.0                 !
 ! D34   D(5,6,13,22)          134.0865         -DE/DX =    0.0                 !
 ! D35   D(12,13,14,15)         60.0667         -DE/DX =    0.0                 !
 ! D36   D(12,13,14,16)       -179.935          -DE/DX =    0.0                 !
 ! D37   D(12,13,14,17)        -59.9191         -DE/DX =    0.0                 !
 ! D38   D(18,13,14,15)        179.4621         -DE/DX =    0.0                 !
 ! D39   D(18,13,14,16)        -60.5397         -DE/DX =    0.0                 !
 ! D40   D(18,13,14,17)         59.4762         -DE/DX =    0.0                 !
 ! D41   D(22,13,14,15)        -59.0192         -DE/DX =    0.0                 !
 ! D42   D(22,13,14,16)         60.979          -DE/DX =    0.0                 !
 ! D43   D(22,13,14,17)       -179.0051         -DE/DX =    0.0                 !
 ! D44   D(12,13,18,19)       -179.9706         -DE/DX =    0.0                 !
 ! D45   D(12,13,18,20)        -59.9449         -DE/DX =    0.0                 !
 ! D46   D(12,13,18,21)         59.9455         -DE/DX =    0.0                 !
 ! D47   D(14,13,18,19)         60.8988         -DE/DX =    0.0                 !
 ! D48   D(14,13,18,20)       -179.0754         -DE/DX =    0.0                 !
 ! D49   D(14,13,18,21)        -59.185          -DE/DX =    0.0                 !
 ! D50   D(22,13,18,19)        -60.709          -DE/DX =    0.0                 !
 ! D51   D(22,13,18,20)         59.3167         -DE/DX =    0.0                 !
 ! D52   D(22,13,18,21)        179.2072         -DE/DX =    0.0                 !
 ! D53   D(12,13,22,23)        179.8513         -DE/DX =    0.0                 !
 ! D54   D(12,13,22,24)        -60.0887         -DE/DX =    0.0                 !
 ! D55   D(12,13,22,25)         59.8508         -DE/DX =    0.0                 !
 ! D56   D(14,13,22,23)        -61.1711         -DE/DX =    0.0                 !
 ! D57   D(14,13,22,24)         58.889          -DE/DX =    0.0                 !
 ! D58   D(14,13,22,25)        178.8284         -DE/DX =    0.0                 !
 ! D59   D(18,13,22,23)         60.4327         -DE/DX =    0.0                 !
 ! D60   D(18,13,22,24)       -179.5073         -DE/DX =    0.0                 !
 ! D61   D(18,13,22,25)        -59.5678         -DE/DX =    0.0                 !
 --------------------------------------------------------------------------------
 GradGradGradGradGradGradGradGradGradGradGradGradGradGradGradGradGradGrad

                          Input orientation:                          
 ---------------------------------------------------------------------
 Center     Atomic     Atomic              Coordinates (Angstroms)
 Number     Number      Type              X           Y           Z
 ---------------------------------------------------------------------
    1          6             0        0.000955   -0.019972   -0.003369
    2          6             0       -0.000930   -0.018893    1.386182
    3          6             0        1.207973   -0.006085    2.107021
    4          6             0        2.417155    0.007995    1.386644
    5          6             0        2.415878    0.006702   -0.002920
    6          6             0        1.208570   -0.007945   -0.731257
    7          1             0       -0.941270   -0.031727   -0.542039
    8          1             0       -0.946041   -0.023481    1.923591
    9          1             0        3.361908    0.024489    1.924446
   10          1             0        3.358329    0.015858   -0.541250
   11          6             0        1.208574   -0.010526   -2.158315
   12          6             0        1.207956   -0.014422   -3.382241
   13         14             0        1.205674   -0.023775   -5.221734
   14          6             0        2.946531   -0.448132   -5.825799
   15          1             0        3.259209   -1.433449   -5.463313
   16          1             0        2.986321   -0.462461   -6.921598
   17          1             0        3.677752    0.286592   -5.471331
   18          6             0        0.698109    1.687062   -5.847496
   19          1             0        0.686494    1.714317   -6.943811
   20          1             0       -0.302918    1.955088   -5.492235
   21          1             0        1.393837    2.457287   -5.497227
   22          6             0       -0.027898   -1.324812   -5.823256
   23          1             0       -0.058105   -1.356894   -6.919008
   24          1             0        0.245030   -2.322663   -5.462992
   25          1             0       -1.039443   -1.105198   -5.464431
   26          7             0        1.207074    0.048383    3.498683
   27          1             0        0.368027   -0.270202    3.962414
   28          1             0        2.052772   -0.251520    3.962787
 ---------------------------------------------------------------------
                    Distance matrix (angstroms):
                    1          2          3          4          5
     1  C    0.000000
     2  C    1.389552   0.000000
     3  C    2.431220   1.407558   0.000000
     4  C    2.787640   2.418234   1.407573   0.000000
     5  C    2.415070   2.787691   2.431265   1.389565   0.000000
     6  C    1.410072   2.438557   2.838279   2.438532   1.410064
     7  H    1.085399   2.145329   3.411366   3.873036   3.400377
     8  H    2.147088   1.087228   2.161880   3.405934   3.874901
     9  H    3.874849   3.405920   2.161876   1.087227   2.147098
    10  H    3.400377   3.873089   3.411430   2.145378   1.085402
    11  C    2.470269   3.745187   4.265339   3.745363   2.470548
    12  C    3.587988   4.919276   5.489268   4.919850   3.588778
    13  Si   5.355623   6.717177   7.328777   6.718583   5.357382
    14  C    6.539146   7.802848   8.133119   7.246214   5.864672
    15  H    6.513458   7.716544   7.972133   7.050442   5.709740
    16  H    7.547854   8.839662   9.213401   8.340993   6.957990
    17  H    6.596319   7.787907   7.976019   6.978434   5.619091
    18  C    6.128116   7.464920   8.148684   7.622805   6.319288
    19  H    7.186617   8.536120   9.227637   8.677742   7.354093
    20  H    5.841306   7.162431   7.992352   7.649114   6.428113
    21  H    6.185420   7.447024   7.995458   7.377933   6.102241
    22  C    5.964439   7.326810   8.133617   7.728992   6.451456
    23  H    7.043928   8.412473   9.213948   8.773465   7.470760
    24  H    5.930383   7.230424   7.974891   7.554311   6.320673
    25  H    5.664217   7.013520   7.974072   7.753999   6.557718
    26  N    3.704560   2.434433   1.392728   2.434468   3.704615
    27  H    3.990587   2.614624   2.053716   3.303166   4.471492
    28  H    4.471460   3.303135   2.053726   2.614696   3.990659
                    6          7          8          9         10
     6  C    0.000000
     7  H    2.158282   0.000000
     8  H    3.419183   2.465648   0.000000
     9  H    3.419163   4.960247   4.308216   0.000000
    10  H    2.158270   4.299862   4.960301   2.465714   0.000000
    11  C    1.427060   2.689727   4.615679   4.615951   2.690175
    12  C    2.650991   3.561772   5.726398   5.727298   3.563179
    13  Si   4.490505   5.148687   7.462275   7.464553   5.151934
    14  C    5.400798   6.573166   8.682482   7.775744   5.320838
    15  H    5.350657   6.620256   8.616176   7.530944   5.131961
    16  H    6.456570   7.504017   9.689868   8.867394   6.409057
    17  H    5.352747   6.762737   8.726997   7.407156   4.947830
    18  C    5.413826   5.812889   8.125206   8.382306   6.166517
    19  H    6.467965   6.832348   9.182371   9.415909   7.142566
    20  H    5.367029   5.372092   7.702132   8.495017   6.455819
    21  H    5.369000   6.016794   8.166872   8.054380   5.863575
    22  C    5.402911   5.513400   7.908862   8.563777   6.415880
    23  H    6.458513   6.572807   8.986545   9.581826   7.364256
    24  H    5.354964   5.556211   7.827292   8.354537   6.275735
    25  H    5.353547   5.039040   7.467377   8.674306   6.695885
    26  N    4.230316   4.577033   2.668705   2.668727   4.577119
    27  H    4.775546   4.696937   2.438123   3.633660   5.413569
    28  H    4.775569   5.413506   3.633620   2.438207   4.697054
                   11         12         13         14         15
    11  C    0.000000
    12  C    1.223932   0.000000
    13  Si   3.063449   1.839519   0.000000
    14  C    4.081964   3.030136   1.890914   0.000000
    15  H    4.141597   3.248406   2.502508   1.095452   0.000000
    16  H    5.104262   3.986273   2.500537   1.096615   1.773099
    17  H    4.142607   3.248815   2.503956   1.095514   1.770250
    18  C    4.092974   3.038499   1.891075   3.100794   4.055172
    19  H    5.113572   3.993150   2.501212   3.321732   4.326565
    20  H    4.154909   3.257881   2.502982   4.055323   4.916479
    21  H    4.156051   3.258384   2.503393   3.310631   4.314927
    22  C    4.085096   3.033648   1.891091   3.100936   3.308539
    23  H    5.106994   3.989219   2.501016   3.323973   3.623462
    24  H    4.146720   3.253419   2.503184   3.308112   3.142606
    25  H    4.145153   3.252094   2.503783   4.055899   4.311167
    26  N    5.657305   6.881211   8.720716   9.498326   9.312597
    27  H    6.183629   7.396949   9.225560  10.123707   9.927558
    28  H    6.183739   7.397253   9.226314   9.831270   9.576210
                   16         17         18         19         20
    16  H    0.000000
    17  H    1.772691   0.000000
    18  C    3.318141   3.313772   0.000000
    19  H    3.166711   3.626875   1.096716   0.000000
    20  H    4.325126   4.316254   1.095492   1.773127   0.000000
    21  H    3.617978   3.151009   1.095432   1.773399   1.769521
    22  C    3.321975   4.056146   3.098235   3.316972   3.308014
    23  H    3.173097   4.330525   3.314464   3.160282   3.614532
    24  H    3.619746   4.311828   4.053520   4.322606   4.312802
    25  H    4.329344   4.918238   3.310973   3.621752   3.147792
    26  N   10.583428   9.307102   9.502388  10.587352   9.314087
    27  H   11.196166  10.012983  10.008704  11.089882   9.736143
    28  H   10.926382   9.588154  10.091326  11.166249   9.990788
                   21         22         23         24         25
    21  H    0.000000
    22  C    4.053629   0.000000
    23  H    4.321756   1.096638   0.000000
    24  H    4.916183   1.095439   1.773297   0.000000
    25  H    4.314305   1.095541   1.772617   1.769773   0.000000
    26  N    9.314726   9.503125  10.587907   9.319818   9.312090
    27  H    9.898298   9.850294  10.943849   9.647072   9.567842
    28  H    9.862236  10.062195  11.139619   9.818496   9.958062
                   26         27         28
    26  N    0.000000
    27  H    1.010219   0.000000
    28  H    1.010217   1.684849   0.000000
 Stoichiometry    C11H15NSi
 Framework group  C1[X(C11H15NSi)]
 Deg. of freedom    78
 Full point group                 C1
 Largest Abelian subgroup         C1      NOp   1
 Largest concise Abelian subgroup C1      NOp   1
                         Standard orientation:                         
 ---------------------------------------------------------------------
 Center     Atomic     Atomic              Coordinates (Angstroms)
 Number     Number      Type              X           Y           Z
 ---------------------------------------------------------------------
    1          6             0        2.005200   -1.207058    0.006039
    2          6             0        3.394749   -1.209560    0.004736
    3          6             0        4.116134   -0.000916    0.003380
    4          6             0        3.396308    1.208673    0.005785
    5          6             0        2.006743    1.208011    0.006908
    6          6             0        1.277857    0.000946    0.006422
    7          1             0        1.466101   -2.149111    0.005284
    8          1             0        3.931740   -2.154909    0.009317
    9          1             0        3.934547    2.153305    0.011253
   10          1             0        1.468839    2.150750    0.006924
   11          6             0       -0.149202    0.001568    0.006308
   12          6             0       -1.373133    0.001463    0.004535
   13         14             0       -3.212641   -0.000087   -0.001614
   14          6             0       -3.816685    1.736410   -0.443502
   15          1             0       -3.455772    2.038379   -1.432729
   16          1             0       -4.912489    1.776541   -0.456361
   17          1             0       -3.460626    2.475279    0.282753
   18          6             0       -3.835656   -0.489061    1.715629
   19          1             0       -4.931927   -0.499888    1.744901
   20          1             0       -3.480366   -1.487327    1.993721
   21          1             0       -3.483751    0.214698    2.477770
   22          6             0       -3.816953   -1.247217   -1.288354
   23          1             0       -4.912772   -1.277269   -1.318217
   24          1             0       -3.458301   -0.985128   -2.289685
   25          1             0       -3.458187   -2.256520   -1.058564
   26          7             0        5.507888   -0.001863    0.055448
   27          1             0        5.970702   -0.844476   -0.254955
   28          1             0        5.971838    0.840372   -0.254276
 ---------------------------------------------------------------------
 Rotational constants (GHZ):      1.9953180      0.2304802      0.2213767

 **********************************************************************

            Population analysis using the SCF density.

 **********************************************************************

 Orbital symmetries:
       Occupied  (A) (A) (A) (A) (A) (A) (A) (A) (A) (A) (A) (A)
                 (A) (A) (A) (A) (A) (A) (A) (A) (A) (A) (A) (A)
                 (A) (A) (A) (A) (A) (A) (A) (A) (A) (A) (A) (A)
                 (A) (A) (A) (A) (A) (A) (A) (A) (A) (A) (A) (A)
                 (A) (A) (A)
       Virtual   (A) (A) (A) (A) (A) (A) (A) (A) (A) (A) (A) (A)
                 (A) (A) (A) (A) (A) (A) (A) (A) (A) (A) (A) (A)
                 (A) (A) (A) (A) (A) (A) (A) (A) (A) (A) (A) (A)
                 (A) (A) (A) (A) (A) (A) (A) (A) (A) (A) (A) (A)
                 (A) (A) (A) (A) (A) (A) (A) (A) (A) (A) (A) (A)
                 (A) (A) (A) (A) (A) (A) (A) (A) (A) (A) (A) (A)
                 (A) (A) (A) (A) (A) (A) (A) (A) (A) (A) (A) (A)
                 (A) (A) (A) (A) (A) (A) (A) (A) (A) (A) (A) (A)
                 (A) (A) (A) (A) (A) (A) (A) (A) (A) (A) (A) (A)
                 (A) (A) (A) (A) (A) (A) (A) (A) (A) (A) (A) (A)
                 (A) (A) (A) (A) (A) (A) (A) (A) (A) (A) (A) (A)
                 (A) (A) (A) (A) (A) (A) (A) (A) (A) (A) (A) (A)
                 (A) (A) (A) (A) (A) (A) (A) (A) (A) (A) (A) (A)
                 (A) (A) (A) (A) (A) (A) (A) (A) (A) (A) (A) (A)
                 (A) (A) (A) (A) (A) (A) (A) (A) (A) (A) (A) (A)
                 (A) (A) (A) (A) (A) (A) (A) (A) (A) (A) (A) (A)
                 (A) (A) (A) (A) (A) (A) (A) (A) (A) (A) (A) (A)
                 (A) (A) (A) (A) (A) (A) (A) (A) (A) (A) (A) (A)
                 (A) (A) (A) (A) (A) (A) (A) (A) (A) (A) (A) (A)
                 (A) (A) (A) (A) (A) (A) (A) (A) (A) (A) (A) (A)
                 (A) (A) (A) (A) (A) (A) (A) (A) (A) (A) (A) (A)
                 (A) (A) (A) (A) (A) (A) (A) (A) (A) (A) (A) (A)
                 (A) (A) (A) (A) (A) (A) (A) (A) (A)
 The electronic state is 1-A.
 Alpha  occ. eigenvalues --  -66.13076 -14.36127 -10.24559 -10.21047 -10.20293
 Alpha  occ. eigenvalues --  -10.20290 -10.19702 -10.19702 -10.18656 -10.16166
 Alpha  occ. eigenvalues --  -10.16142 -10.16109 -10.15956  -5.27347  -3.63327
 Alpha  occ. eigenvalues --   -3.63189  -3.63185  -0.93475  -0.85447  -0.76952
 Alpha  occ. eigenvalues --   -0.75600  -0.71980  -0.70192  -0.67577  -0.67538
 Alpha  occ. eigenvalues --   -0.62492  -0.62188  -0.54518  -0.52568  -0.52195
 Alpha  occ. eigenvalues --   -0.49051  -0.44499  -0.44488  -0.42850  -0.41751
 Alpha  occ. eigenvalues --   -0.40463  -0.40414  -0.39970  -0.38952  -0.38934
 Alpha  occ. eigenvalues --   -0.38834  -0.37808  -0.35418  -0.34608  -0.34256
 Alpha  occ. eigenvalues --   -0.30726  -0.30548  -0.27136  -0.26223  -0.26084
 Alpha  occ. eigenvalues --   -0.20531
 Alpha virt. eigenvalues --   -0.03034  -0.01811  -0.00758  -0.00404   0.01143
 Alpha virt. eigenvalues --    0.01788   0.02043   0.02463   0.03164   0.03872
 Alpha virt. eigenvalues --    0.04662   0.05211   0.06265   0.06492   0.06816
 Alpha virt. eigenvalues --    0.07244   0.07298   0.07658   0.08045   0.08748
 Alpha virt. eigenvalues --    0.09211   0.09699   0.10096   0.10490   0.10702
 Alpha virt. eigenvalues --    0.10947   0.11488   0.11779   0.12775   0.13239
 Alpha virt. eigenvalues --    0.13679   0.13756   0.13824   0.14508   0.14691
 Alpha virt. eigenvalues --    0.14921   0.15516   0.16255   0.16476   0.16714
 Alpha virt. eigenvalues --    0.17250   0.17736   0.18046   0.18257   0.18870
 Alpha virt. eigenvalues --    0.19993   0.20431   0.20798   0.20955   0.21312
 Alpha virt. eigenvalues --    0.21848   0.22466   0.22837   0.23175   0.23354
 Alpha virt. eigenvalues --    0.23873   0.24319   0.25562   0.25644   0.26095
 Alpha virt. eigenvalues --    0.26259   0.26899   0.27821   0.28402   0.28799
 Alpha virt. eigenvalues --    0.30078   0.31388   0.31482   0.32166   0.32670
 Alpha virt. eigenvalues --    0.32802   0.34073   0.34546   0.35859   0.37547
 Alpha virt. eigenvalues --    0.37774   0.38807   0.42232   0.42809   0.43849
 Alpha virt. eigenvalues --    0.45572   0.46069   0.48790   0.53563   0.55479
 Alpha virt. eigenvalues --    0.56069   0.57827   0.60908   0.67014   0.67389
 Alpha virt. eigenvalues --    0.69051   0.69516   0.70622   0.71423   0.71554
 Alpha virt. eigenvalues --    0.72068   0.73117   0.74666   0.75598   0.76663
 Alpha virt. eigenvalues --    0.77394   0.78222   0.78748   0.79437   0.79694
 Alpha virt. eigenvalues --    0.81662   0.82315   0.83423   0.83880   0.84445
 Alpha virt. eigenvalues --    0.84803   0.85513   0.86980   0.88286   0.89045
 Alpha virt. eigenvalues --    0.90088   0.91053   0.92182   0.92697   0.92965
 Alpha virt. eigenvalues --    0.93641   0.96301   0.96840   0.97367   0.98217
 Alpha virt. eigenvalues --    0.99999   1.01255   1.01704   1.01767   1.02482
 Alpha virt. eigenvalues --    1.04791   1.06504   1.07375   1.07849   1.08808
 Alpha virt. eigenvalues --    1.11402   1.13287   1.15841   1.16418   1.17639
 Alpha virt. eigenvalues --    1.18733   1.19523   1.24038   1.25468   1.26129
 Alpha virt. eigenvalues --    1.29249   1.29427   1.30025   1.30695   1.31778
 Alpha virt. eigenvalues --    1.33108   1.36010   1.39144   1.39594   1.40588
 Alpha virt. eigenvalues --    1.40816   1.43515   1.44593   1.47235   1.47565
 Alpha virt. eigenvalues --    1.48889   1.57339   1.57912   1.59077   1.63322
 Alpha virt. eigenvalues --    1.64261   1.65373   1.71992   1.73555   1.78493
 Alpha virt. eigenvalues --    1.79284   1.82403   1.83557   1.86560   1.89496
 Alpha virt. eigenvalues --    1.91852   1.93092   1.93188   1.95398   1.97672
 Alpha virt. eigenvalues --    1.99106   2.01486   2.03361   2.04703   2.05036
 Alpha virt. eigenvalues --    2.05191   2.05292   2.07781   2.11380   2.12011
 Alpha virt. eigenvalues --    2.12414   2.12982   2.13825   2.13901   2.14018
 Alpha virt. eigenvalues --    2.15668   2.16808   2.19611   2.20679   2.25050
 Alpha virt. eigenvalues --    2.27221   2.28457   2.32365   2.32570   2.34616
 Alpha virt. eigenvalues --    2.35083   2.36880   2.37481   2.37736   2.38095
 Alpha virt. eigenvalues --    2.40037   2.41475   2.44408   2.45356   2.47101
 Alpha virt. eigenvalues --    2.49201   2.50174   2.50429   2.55827   2.58265
 Alpha virt. eigenvalues --    2.58293   2.59502   2.64851   2.65229   2.66108
 Alpha virt. eigenvalues --    2.69067   2.69096   2.69645   2.78953   2.81463
 Alpha virt. eigenvalues --    2.81790   2.82489   2.82600   2.84399   2.85736
 Alpha virt. eigenvalues --    2.85843   2.86024   2.87079   2.87627   2.99550
 Alpha virt. eigenvalues --    3.06658   3.07602   3.13692   3.19800   3.23950
 Alpha virt. eigenvalues --    3.24349   3.25508   3.27932   3.31773   3.32236
 Alpha virt. eigenvalues --    3.35005   3.42761   3.44940   3.45538   3.46115
 Alpha virt. eigenvalues --    3.46304   3.46883   3.47003   3.52012   3.56523
 Alpha virt. eigenvalues --    3.83950   4.21703   4.28269   4.28957   4.30701
 Alpha virt. eigenvalues --    4.38004   4.45530   4.47837   4.48273   4.50244
 Alpha virt. eigenvalues --    4.51887   4.66756   4.95073
          Condensed to atoms (all electrons):
              1          2          3          4          5          6
     1  C   19.454911  -6.665114   0.614033   4.244144  -9.740496  -1.894910
     2  C   -6.665114  11.315676  -0.048310  -3.745436   4.061156   0.653524
     3  C    0.614033  -0.048310   5.779186  -0.115691   0.740728  -0.814075
     4  C    4.244144  -3.745436  -0.115691  11.281381  -6.829643   0.818965
     5  C   -9.740496   4.061156   0.740728  -6.829643  19.889916  -2.016392
     6  C   -1.894910   0.653524  -0.814075   0.818965  -2.016392   9.922882
     7  H    0.241704  -0.021903  -0.034182  -0.007777   0.037242   0.062892
     8  H   -0.020097   0.216070   0.069798   0.036659   0.007466   0.011114
     9  H    0.007920   0.035117   0.065862   0.210578  -0.012008   0.013416
    10  H    0.034473  -0.005534  -0.036811  -0.023794   0.243361   0.062675
    11  C    0.430538  -0.251795   0.001928  -0.283640   0.483986  -0.927452
    12  C   -0.183738   0.067830  -0.045704   0.049378  -0.270470   0.247734
    13  Si  -0.026626  -0.012222   0.002940   0.009102   0.058749  -0.012856
    14  C    0.003638   0.001149  -0.000580   0.002773  -0.008838   0.002284
    15  H    0.000172  -0.000045   0.000011  -0.000003  -0.000398   0.000597
    16  H    0.000001  -0.000005   0.000000  -0.000031  -0.000193  -0.000122
    17  H   -0.000055  -0.000042   0.000021   0.000084   0.000632  -0.000144
    18  C    0.011141   0.001334   0.000308  -0.002898  -0.008512   0.001133
    19  H    0.000032   0.000004  -0.000001   0.000004   0.000021  -0.000329
    20  H    0.001529   0.000235  -0.000005   0.000015  -0.000616  -0.002309
    21  H   -0.000542   0.000050  -0.000014   0.000052   0.000499  -0.001339
    22  C    0.008549   0.005153  -0.000367  -0.001007  -0.006583  -0.005545
    23  H   -0.000060  -0.000013   0.000000  -0.000003   0.000001  -0.000149
    24  H   -0.000616   0.000063  -0.000010  -0.000024   0.000168  -0.000401
    25  H    0.001788   0.000302   0.000009  -0.000016  -0.000469  -0.002121
    26  N    0.004068  -0.051801   0.054683  -0.048944   0.002146   0.001577
    27  H    0.068277  -0.162674   0.025453   0.104858  -0.040138  -0.003735
    28  H   -0.039917   0.103519   0.025383  -0.163847   0.070806  -0.003969
              7          8          9         10         11         12
     1  C    0.241704  -0.020097   0.007920   0.034473   0.430538  -0.183738
     2  C   -0.021903   0.216070   0.035117  -0.005534  -0.251795   0.067830
     3  C   -0.034182   0.069798   0.065862  -0.036811   0.001928  -0.045704
     4  C   -0.007777   0.036659   0.210578  -0.023794  -0.283640   0.049378
     5  C    0.037242   0.007466  -0.012008   0.243361   0.483986  -0.270470
     6  C    0.062892   0.011114   0.013416   0.062675  -0.927452   0.247734
     7  H    0.568525  -0.005641   0.000016  -0.000166   0.015155   0.009102
     8  H   -0.005641   0.592799  -0.000166   0.000016  -0.004679   0.000112
     9  H    0.000016  -0.000166   0.592792  -0.005634  -0.004581   0.000126
    10  H   -0.000166   0.000016  -0.005634   0.568166   0.020063   0.008059
    11  C    0.015155  -0.004679  -0.004581   0.020063   6.033247   0.200117
    12  C    0.009102   0.000112   0.000126   0.008059   0.200117   6.621001
    13  Si   0.000499  -0.000061  -0.000062  -0.000074  -0.102022   0.393278
    14  C    0.000058   0.000000   0.000005   0.000139  -0.029583  -0.046289
    15  H    0.000000   0.000000   0.000000   0.000000  -0.002562  -0.009817
    16  H    0.000000   0.000000   0.000000   0.000000   0.002998   0.009042
    17  H    0.000000   0.000000   0.000000   0.000000  -0.001448  -0.011131
    18  C   -0.000090   0.000002   0.000001  -0.000002  -0.013668  -0.074608
    19  H    0.000000   0.000000   0.000000   0.000000   0.003228   0.009873
    20  H    0.000000   0.000000   0.000000   0.000000   0.001195  -0.012162
    21  H    0.000000   0.000000   0.000000   0.000000  -0.000371  -0.010290
    22  C   -0.000037   0.000003   0.000000   0.000045  -0.018459  -0.073585
    23  H    0.000000   0.000000   0.000000   0.000000   0.002853   0.010477
    24  H    0.000000   0.000000   0.000000   0.000000  -0.002474  -0.008335
    25  H    0.000000   0.000000   0.000000   0.000000   0.000268  -0.011678
    26  N   -0.000634  -0.018838  -0.018813  -0.000612  -0.008911   0.001889
    27  H   -0.000005   0.004849  -0.000006   0.000003   0.000428   0.000001
    28  H    0.000003  -0.000005   0.004855  -0.000005   0.000454  -0.000001
             13         14         15         16         17         18
     1  C   -0.026626   0.003638   0.000172   0.000001  -0.000055   0.011141
     2  C   -0.012222   0.001149  -0.000045  -0.000005  -0.000042   0.001334
     3  C    0.002940  -0.000580   0.000011   0.000000   0.000021   0.000308
     4  C    0.009102   0.002773  -0.000003  -0.000031   0.000084  -0.002898
     5  C    0.058749  -0.008838  -0.000398  -0.000193   0.000632  -0.008512
     6  C   -0.012856   0.002284   0.000597  -0.000122  -0.000144   0.001133
     7  H    0.000499   0.000058   0.000000   0.000000   0.000000  -0.000090
     8  H   -0.000061   0.000000   0.000000   0.000000   0.000000   0.000002
     9  H   -0.000062   0.000005   0.000000   0.000000   0.000000   0.000001
    10  H   -0.000074   0.000139   0.000000   0.000000   0.000000  -0.000002
    11  C   -0.102022  -0.029583  -0.002562   0.002998  -0.001448  -0.013668
    12  C    0.393278  -0.046289  -0.009817   0.009042  -0.011131  -0.074608
    13  Si  11.982623   0.240884  -0.022546  -0.027177  -0.021502   0.252636
    14  C    0.240884   5.491859   0.388719   0.383290   0.387608  -0.065731
    15  H   -0.022546   0.388719   0.519791  -0.023949  -0.022328   0.009850
    16  H   -0.027177   0.383290  -0.023949   0.530793  -0.023981  -0.004927
    17  H   -0.021502   0.387608  -0.022328  -0.023981   0.520240  -0.002778
    18  C    0.252636  -0.065731   0.009850  -0.004927  -0.002778   5.489186
    19  H   -0.028962  -0.004859   0.000006   0.000345   0.000017   0.383343
    20  H   -0.023890   0.010045  -0.000018   0.000005   0.000002   0.389572
    21  H   -0.023403  -0.002432   0.000001   0.000014   0.000418   0.389376
    22  C    0.246105  -0.066611  -0.002291  -0.004496   0.010103  -0.072521
    23  H   -0.027895  -0.004660   0.000007   0.000348   0.000004  -0.004002
    24  H   -0.023846  -0.001998   0.000415   0.000007   0.000002   0.010158
    25  H   -0.023035   0.010147   0.000002   0.000004  -0.000018  -0.001833
    26  N    0.000048   0.000004   0.000000   0.000000   0.000000   0.000003
[truncated: 205,523 more chars]
