# Supplementary material for: On the Mechanism of the Formal [2+2] Cycloaddition – Retro‐electrocyclization (CA‐RE) Reaction
Source: Chemistry. 2022 Nov 22;29(3):e202202833. doi: 10.1002/chem.202202833 (PMC10099493; doi:10.1002/chem.202202833)
Supplement: Supplementary file 5 — Supporting Information [file CHEM-29-0-s009.cdxml]

<?xml version="1.0" encoding="UTF-8" ?>
<!DOCTYPE CDXML SYSTEM "http://www.cambridgesoft.com/xml/cdxml.dtd" >
<CDXML
 CreationProgram="ChemDraw 19.1.0.5"
 Name="Figure11.cdxml"
 BoundingBox="167.72 309.05 355.28 443.95"
 WindowPosition="0 0"
 WindowSize="0 0"
 FractionalWidths="yes"
 InterpretChemically="yes"
 ShowAtomQuery="yes"
 ShowAtomStereo="no"
 ShowAtomEnhancedStereo="yes"
 ShowAtomNumber="no"
 ShowResidueID="no"
 ShowBondQuery="yes"
 ShowBondRxn="yes"
 ShowBondStereo="no"
 ShowTerminalCarbonLabels="no"
 ShowNonTerminalCarbonLabels="no"
 HideImplicitHydrogens="no"
 LabelFont="58"
 LabelSize="10"
 LabelFace="96"
 CaptionFont="21"
 CaptionSize="10"
 HashSpacing="2.50"
 MarginWidth="1.60"
 LineWidth="0.60"
 BoldWidth="2"
 BondLength="14.40"
 BondSpacing="18"
 ChainAngle="120"
 LabelJustification="Auto"
 CaptionJustification="Left"
 AminoAcidTermini="HOH"
 ShowSequenceTermini="yes"
 ShowSequenceBonds="yes"
 ShowSequenceUnlinkedBranches="no"
 ResidueWrapCount="40"
 ResidueBlockCount="10"
 ResidueZigZag="yes"
 NumberResidueBlocks="no"
 PrintMargins="36 36 36 36"
 MacPrintInfo="0003000000480048000000000300024CFFF4FFF4030C02580367052803FC0002000000480048000000000300024C000100000064000000010001010100000001270F000100010000000000000000000000000002001901900000000000400000000000000000000100000000000000000000000000000000"
 ChemPropName=""
 ChemPropFormula="Chemical Formula: "
 ChemPropExactMass="Exact Mass: "
 ChemPropMolWt="Molecular Weight: "
 ChemPropMOverZ="m/z: "
 ChemPropAnalysis="Elemental Analysis: "
 ChemPropBoilingPt="Boiling Point: "
 ChemPropMeltingPt="Melting Point: "
 ChemPropCritTemp="Critical Temp: "
 ChemPropCritPres="Critical Pres: "
 ChemPropCritVol="Critical Vol: "
 ChemPropGibbs="Gibbs Energy: "
 ChemPropLogP="Log P: "
 ChemPropMR="MR: "
 ChemPropHenry="Henry&apos;s Law: "
 ChemPropEForm="Heat of Form: "
 ChemProptPSA="tPSA: "
 ChemPropID=""
 ChemPropFragmentLabel=""
 color="0"
 bgcolor="1"
 RxnAutonumberStart="1"
 RxnAutonumberConditions="no"
 RxnAutonumberStyle="Roman"
 RxnAutonumberFormat="(#)"
><colortable>
<color r="1" g="1" b="1"/>
<color r="0" g="0" b="0"/>
<color r="1" g="0" b="0"/>
<color r="1" g="1" b="0"/>
<color r="0" g="1" b="0"/>
<color r="0" g="1" b="1"/>
<color r="0" g="0" b="1"/>
<color r="1" g="0" b="1"/>
<color r="0.0510" g="0.4902" b="0"/>
<color r="0.5020" g="0" b="0.5020"/>
</colortable><fonttable>
<font id="21" charset="x-mac-roman" name="Helvetica"/>
<font id="58" charset="x-mac-roman" name="Arial"/>
</fonttable><page
 id="570"
 BoundingBox="0 0 540 720"
 HeaderPosition="36"
 FooterPosition="36"
 PrintTrimMarks="yes"
 HeightPages="1"
 WidthPages="1"
><fragment
 id="376"
 BoundingBox="179.95 331.40 292.26 391.14"
 Z="203"
><n
 id="377"
 p="244.04 342.24"
 Z="202"
 color="8"
 AS="N"
/><n
 id="378"
 p="244.04 356.64"
 Z="204"
 color="8"
 AS="N"
/><n
 id="379"
 p="231.57 363.84"
 Z="206"
 color="8"
 AS="N"
/><n
 id="380"
 p="256.51 335.04"
 Z="208"
 color="8"
 NodeType="Fragment"
 NeedsClean="yes"
 AS="N"
><fragment
 id="571"
><n
 id="382"
 p="256.51 335.04"
 Z="182"
/><n
 id="383"
 p="244.08 327.87"
 Z="183"
 Element="7"
 NumHydrogens="0"
 NeedsClean="yes"
><t
 p="240.47 331.45"
 BoundingBox="241.23 324.29 246.87 331.45"
 LabelJustification="Left"
><s font="58" size="10" color="0" face="96">N</s></t></n><n
 id="384"
 p="268.94 342.22"
 Z="184"
 NodeType="ExternalConnectionPoint"
 ExternalConnectionNum="1"
/><b
 id="385"
 Z="185"
 B="382"
 E="383"
 Order="3"
/><b
 id="386"
 Z="186"
 B="384"
 E="382"
/></fragment><t
 p="252.90 338.68"
 BoundingBox="253.40 331.40 266.53 338.80"
 color="8"
 LabelJustification="Left"
 LabelAlignment="Left"
><s font="58" size="10" color="8" face="96">CN</s></t></n><n
 id="387"
 p="231.57 335.04"
 Z="210"
 color="8"
 NodeType="Fragment"
 NeedsClean="yes"
 AS="N"
><fragment
 id="572"
><n
 id="389"
 p="231.57 335.04"
 Z="187"
/><n
 id="390"
 p="244 327.87"
 Z="188"
 Element="7"
 NumHydrogens="0"
 NeedsClean="yes"
><t
 p="240.39 331.45"
 BoundingBox="241.15 324.29 246.79 331.45"
 LabelJustification="Left"
><s font="58" size="10" color="0" face="96">N</s></t></n><n
 id="391"
 p="219.14 342.22"
 Z="189"
 NodeType="ExternalConnectionPoint"
 ExternalConnectionNum="1"
/><b
 id="392"
 Z="190"
 B="389"
 E="390"
 Order="3"
/><b
 id="393"
 Z="191"
 B="391"
 E="389"
/></fragment><t
 p="235.18 338.68"
 BoundingBox="221.50 331.40 234.79 338.80"
 color="8"
 LabelJustification="Right"
 Justification="Right"
 LabelAlignment="Right"
><s font="58" size="10" color="8" face="96">CN</s></t></n><n
 id="394"
 p="256.51 363.84"
 Z="212"
 color="8"
 AS="N"
/><n
 id="395"
 p="268.98 356.64"
 Z="214"
 color="8"
 NodeType="Fragment"
 NeedsClean="yes"
 AS="N"
><fragment
 id="573"
><n
 id="522"
 p="268.98 356.64"
 Z="153"
 Element="14"
 NumHydrogens="0"
 NeedsClean="yes"
><t
 p="268.98 360.28"
 BoundingBox="264.99 353 272.75 360.40"
 LabelJustification="Center"
 Justification="Center"
 LabelAlignment="Center"
><s font="58" size="10" color="0" face="96">Si</s></t></n><n
 id="523"
 p="276.15 369.06"
 Z="154"
/><n
 id="524"
 p="281.40 349.46"
 Z="155"
/><n
 id="525"
 p="261.80 344.21"
 Z="156"
/><n
 id="526"
 p="256.55 363.81"
 Z="157"
 NodeType="ExternalConnectionPoint"
 ExternalConnectionNum="1"
/><b
 id="527"
 Z="158"
 B="522"
 E="523"
/><b
 id="528"
 Z="159"
 B="522"
 E="524"
/><b
 id="529"
 Z="160"
 B="522"
 E="525"
/><b
 id="530"
 Z="161"
 B="526"
 E="522"
/></fragment><t
 p="265.65 360.28"
 BoundingBox="266.10 353 292.26 362.49"
 color="8"
 LabelJustification="Left"
 LabelAlignment="Left"
><s font="58" size="10" color="8" face="96">SiMe3</s></t></n><n
 id="396"
 p="256.51 378.24"
 Z="216"
 color="8"
 AS="N"
/><n
 id="397"
 p="244.04 385.44"
 Z="218"
 color="8"
 NodeType="Fragment"
 NeedsClean="yes"
 AS="N"
><fragment
 id="574"
><n
 id="399"
 p="244.04 385.44"
 Z="192"
/><n
 id="400"
 p="256.47 392.61"
 Z="193"
 Element="7"
 NumHydrogens="0"
 NeedsClean="yes"
><t
 p="252.86 396.19"
 BoundingBox="253.62 389.03 259.26 396.19"
 LabelJustification="Left"
><s font="58" size="10" color="0" face="96">N</s></t></n><n
 id="401"
 p="231.61 378.26"
 Z="194"
 NodeType="ExternalConnectionPoint"
 ExternalConnectionNum="1"
/><b
 id="402"
 Z="195"
 B="399"
 E="400"
 Order="3"
/><b
 id="403"
 Z="196"
 B="401"
 E="399"
/></fragment><t
 p="247.65 389.08"
 BoundingBox="233.97 381.80 247.26 389.20"
 color="8"
 LabelJustification="Right"
 Justification="Right"
 LabelAlignment="Right"
><s font="58" size="10" color="8" face="96">CN</s></t></n><n
 id="404"
 p="268.98 385.44"
 Z="220"
 color="8"
 NodeType="Fragment"
 NeedsClean="yes"
 AS="N"
><fragment
 id="575"
><n
 id="406"
 p="268.98 385.44"
 Z="197"
/><n
 id="407"
 p="256.55 392.61"
 Z="198"
 Element="7"
 NumHydrogens="0"
 NeedsClean="yes"
><t
 p="252.94 396.19"
 BoundingBox="253.70 389.03 259.34 396.19"
 LabelJustification="Left"
><s font="58" size="10" color="0" face="96">N</s></t></n><n
 id="408"
 p="281.41 378.26"
 Z="199"
 NodeType="ExternalConnectionPoint"
 ExternalConnectionNum="1"
/><b
 id="409"
 Z="200"
 B="406"
 E="407"
 Order="3"
/><b
 id="410"
 Z="201"
 B="408"
 E="406"
/></fragment><t
 p="265.37 389.08"
 BoundingBox="265.87 381.80 279 389.20"
 color="8"
 LabelJustification="Left"
 LabelAlignment="Left"
><s font="58" size="10" color="8" face="96">CN</s></t></n><n
 id="421"
 p="219.09 356.64"
 Z="222"
 color="8"
 AS="N"
/><n
 id="423"
 p="206.62 363.84"
 Z="223"
 color="8"
 AS="N"
/><n
 id="425"
 p="206.62 378.24"
 Z="224"
 color="8"
 AS="N"
/><n
 id="427"
 p="219.09 385.44"
 Z="225"
 color="8"
 AS="N"
/><n
 id="429"
 p="231.57 378.24"
 Z="226"
 color="8"
 AS="N"
/><n
 id="437"
 p="194.15 385.44"
 Z="233"
 color="8"
 Element="7"
 NumHydrogens="2"
 NeedsClean="yes"
 AS="N"
><t
 p="197.76 389.02"
 BoundingBox="179.95 381.86 196.94 391.14"
 color="8"
 LabelJustification="Right"
 Justification="Right"
 LabelAlignment="Right"
><s font="58" size="10" color="8" face="96">NH2</s></t></n><b
 id="411"
 Z="205"
 color="8"
 B="377"
 E="378"
 Order="2"
 DoublePosition="Center"
 BS="N"
 BondCircularOrdering="413 414 412 415"
/><b
 id="412"
 Z="207"
 color="8"
 B="378"
 E="379"
 BS="N"
/><b
 id="413"
 Z="209"
 color="8"
 B="377"
 E="380"
 BS="N"
/><b
 id="414"
 Z="211"
 color="8"
 B="377"
 E="387"
 BS="N"
/><b
 id="415"
 Z="213"
 color="8"
 B="378"
 E="394"
 BS="N"
/><b
 id="416"
 Z="215"
 color="8"
 B="394"
 E="395"
 BS="N"
/><b
 id="417"
 Z="217"
 color="8"
 B="394"
 E="396"
 Order="2"
 DoublePosition="Center"
 BS="N"
 BondCircularOrdering="416 415 418 419"
/><b
 id="418"
 Z="219"
 color="8"
 B="396"
 E="397"
 BS="N"
/><b
 id="419"
 Z="221"
 color="8"
 B="396"
 E="404"
 BS="N"
/><b
 id="431"
 Z="227"
 color="8"
 B="379"
 E="421"
 Order="2"
 BS="N"
 BondCircularOrdering="436 412 0 432"
/><b
 id="432"
 Z="228"
 color="8"
 B="421"
 E="423"
 BS="N"
/><b
 id="433"
 Z="229"
 color="8"
 B="423"
 E="425"
 Order="2"
 BS="N"
 BondCircularOrdering="432 0 438 434"
/><b
 id="434"
 Z="230"
 color="8"
 B="425"
 E="427"
 BS="N"
/><b
 id="435"
 Z="231"
 color="8"
 B="427"
 E="429"
 Order="2"
 BS="N"
 BondCircularOrdering="434 0 0 436"
/><b
 id="436"
 Z="232"
 color="8"
 B="429"
 E="379"
 BS="N"
/><b
 id="438"
 Z="234"
 color="8"
 B="425"
 E="437"
 BS="N"
/></fragment><fragment
 id="340"
 BoundingBox="211.68 399.76 269.48 443.71"
 Z="236"
><n
 id="341"
 p="246.66 417.78"
 Z="235"
 AS="N"
/><n
 id="342"
 p="234.55 425.58"
 Z="237"
 AS="N"
/><n
 id="343"
 p="245.96 403.40"
 Z="239"
 NodeType="Fragment"
 NeedsClean="yes"
 AS="N"
><fragment
 id="576"
><n
 id="345"
 p="245.96 403.40"
 Z="162"
/><n
 id="346"
 p="245.26 389.06"
 Z="163"
 Element="7"
 NumHydrogens="0"
 NeedsClean="yes"
><t
 p="241.65 392.64"
 BoundingBox="242.41 385.48 248.05 392.64"
 LabelJustification="Left"
><s font="58" size="10" color="0" face="96">N</s></t></n><n
 id="347"
 p="246.66 417.72"
 Z="164"
 NodeType="ExternalConnectionPoint"
 ExternalConnectionNum="1"
/><b
 id="348"
 Z="165"
 B="345"
 E="346"
 Order="3"
/><b
 id="349"
 Z="166"
 B="347"
 E="345"
/></fragment><t
 p="249.57 407.04"
 BoundingBox="235.89 399.76 249.18 407.16"
 LabelJustification="Right"
 Justification="Right"
 LabelAlignment="Right"
><s font="58" size="10" color="0" face="96">CN</s></t></n><n
 id="350"
 p="259.46 424.36"
 Z="241"
 NodeType="Fragment"
 NeedsClean="yes"
 AS="N"
><fragment
 id="577"
><n
 id="352"
 p="259.46 424.36"
 Z="167"
/><n
 id="353"
 p="272.23 430.92"
 Z="168"
 Element="7"
 NumHydrogens="0"
 NeedsClean="yes"
><t
 p="268.62 434.50"
 BoundingBox="269.38 427.34 275.02 434.50"
 LabelJustification="Left"
><s font="58" size="10" color="0" face="96">N</s></t></n><n
 id="354"
 p="246.71 417.80"
 Z="169"
 NodeType="ExternalConnectionPoint"
 ExternalConnectionNum="1"
/><b
 id="355"
 Z="170"
 B="352"
 E="353"
 Order="3"
/><b
 id="356"
 Z="171"
 B="354"
 E="352"
/></fragment><t
 p="255.85 428"
 BoundingBox="256.35 420.72 269.48 428.12"
 LabelJustification="Left"
 LabelAlignment="Left"
><s font="58" size="10" color="0" face="96">CN</s></t></n><n
 id="357"
 p="235.25 439.95"
 Z="243"
 NodeType="Fragment"
 NeedsClean="yes"
 AS="N"
><fragment
 id="578"
><n
 id="359"
 p="235.25 439.95"
 Z="172"
/><n
 id="360"
 p="235.95 454.29"
 Z="173"
 Element="7"
 NumHydrogens="0"
 NeedsClean="yes"
><t
 p="232.34 457.87"
 BoundingBox="233.10 450.71 238.74 457.87"
 LabelJustification="Left"
><s font="58" size="10" color="0" face="96">N</s></t></n><n
 id="361"
 p="234.56 425.63"
 Z="174"
 NodeType="ExternalConnectionPoint"
 ExternalConnectionNum="1"
/><b
 id="362"
 Z="175"
 B="359"
 E="360"
 Order="3"
/><b
 id="363"
 Z="176"
 B="361"
 E="359"
/></fragment><t
 p="231.64 443.59"
 BoundingBox="232.14 436.31 245.27 443.71"
 LabelJustification="Left"
 LabelAlignment="Left"
><s font="58" size="10" color="0" face="96">CN</s></t></n><n
 id="364"
 p="221.75 419"
 Z="245"
 NodeType="Fragment"
 NeedsClean="yes"
 AS="N"
><fragment
 id="579"
><n
 id="366"
 p="221.75 419"
 Z="177"
/><n
 id="367"
 p="208.99 412.43"
 Z="178"
 Element="7"
 NumHydrogens="0"
 NeedsClean="yes"
><t
 p="205.38 416.01"
 BoundingBox="206.14 408.85 211.78 416.01"
 LabelJustification="Left"
><s font="58" size="10" color="0" face="96">N</s></t></n><n
 id="368"
 p="234.51 425.55"
 Z="179"
 NodeType="ExternalConnectionPoint"
 ExternalConnectionNum="1"
/><b
 id="369"
 Z="180"
 B="366"
 E="367"
 Order="3"
/><b
 id="370"
 Z="181"
 B="368"
 E="366"
/></fragment><t
 p="225.36 422.64"
 BoundingBox="211.68 415.36 224.97 422.76"
 LabelJustification="Right"
 Justification="Right"
 LabelAlignment="Right"
><s font="58" size="10" color="0" face="96">CN</s></t></n><b
 id="371"
 Z="238"
 B="341"
 E="342"
 Order="2"
 Display="Bold"
 DoublePosition="Center"
 BS="N"
 BondCircularOrdering="373 372 375 374"
/><b
 id="372"
 Z="240"
 B="341"
 E="343"
 Display="Bold"
 BS="N"
/><b
 id="373"
 Z="242"
 B="341"
 E="350"
 Display="Bold"
 BS="N"
/><b
 id="374"
 Z="244"
 B="342"
 E="357"
 Display="Bold"
 BS="N"
/><b
 id="375"
 Z="246"
 B="342"
 E="364"
 Display="Bold"
 BS="N"
/></fragment><fragment
 id="460"
 BoundingBox="261.70 353.92 335.70 442.65"
 Z="257"
><n
 id="461"
 p="292.51 423.58"
 Z="256"
 color="10"
 AS="N"
/><n
 id="462"
 p="298.22 410.36"
 Z="258"
 color="10"
 AS="N"
/><n
 id="463"
 p="286.80 436.80"
 Z="260"
 color="10"
 NodeType="Fragment"
 NeedsClean="yes"
 AS="N"
><fragment
 id="580"
><n
 id="465"
 p="286.80 436.80"
 Z="247"
 Element="14"
 NumHydrogens="0"
 NeedsClean="yes"
><t
 p="286.80 440.44"
 BoundingBox="282.81 433.16 290.57 440.56"
 LabelJustification="Center"
 Justification="Center"
 LabelAlignment="Center"
><s font="58" size="10" color="0" face="96">Si</s></t></n><n
 id="466"
 p="273.62 431.10"
 Z="248"
/><n
 id="467"
 p="281.11 449.97"
 Z="249"
/><n
 id="468"
 p="299.97 442.49"
 Z="250"
/><n
 id="469"
 p="292.50 423.63"
 Z="251"
 NodeType="ExternalConnectionPoint"
 ExternalConnectionNum="1"
/><b
 id="470"
 Z="252"
 B="465"
 E="466"
/><b
 id="471"
 Z="253"
 B="465"
 E="467"
/><b
 id="472"
 Z="254"
 B="465"
 E="468"
/><b
 id="473"
 Z="255"
 B="469"
 E="465"
 Display="Bold"
/></fragment><t
 p="287.91 440.44"
 BoundingBox="261.70 433.16 287.24 442.65"
 color="10"
 LabelJustification="Right"
 Justification="Right"
 LabelAlignment="Right"
><s font="58" size="10" color="10" face="96">SiMe3</s></t></n><n
 id="474"
 p="303.94 397.15"
 Z="262"
 color="10"
 AS="N"
/><n
 id="475"
 p="318.24 395.50"
 Z="264"
 color="10"
 AS="N"
/><n
 id="476"
 p="323.96 382.28"
 Z="265"
 color="10"
 AS="N"
/><n
 id="477"
 p="315.37 370.72"
 Z="266"
 color="10"
 AS="N"
/><n
 id="478"
 p="301.07 372.38"
 Z="267"
 color="10"
 AS="N"
/><n
 id="479"
 p="295.35 385.59"
 Z="268"
 color="10"
 AS="N"
/><n
 id="480"
 p="321.09 357.50"
 Z="275"
 color="10"
 Element="7"
 NumHydrogens="2"
 NeedsClean="yes"
 AS="N"
><t
 p="317.48 361.08"
 BoundingBox="318.24 353.92 335.70 363.20"
 color="10"
 LabelJustification="Left"
 LabelAlignment="Left"
><s font="58" size="10" color="10" face="96">NH2</s></t></n><b
 id="481"
 Z="259"
 color="10"
 B="461"
 E="462"
 Order="3"
 BS="N"
/><b
 id="482"
 Z="261"
 color="10"
 B="461"
 E="463"
 Display="Bold"
 BS="N"
/><b
 id="483"
 Z="263"
 color="10"
 B="462"
 E="474"
 Display="Bold"
 BS="N"
/><b
 id="484"
 Z="269"
 color="10"
 B="474"
 E="475"
 Order="2"
 Display="Bold"
 BS="N"
 BondCircularOrdering="489 483 0 485"
/><b
 id="485"
 Z="270"
 color="10"
 B="475"
 E="476"
 Display="Bold"
 BS="N"
/><b
 id="486"
 Z="271"
 color="10"
 B="476"
 E="477"
 Order="2"
 Display="Bold"
 BS="N"
 BondCircularOrdering="485 0 490 487"
/><b
 id="487"
 Z="272"
 color="10"
 B="477"
 E="478"
 Display="Bold"
 BS="N"
/><b
 id="488"
 Z="273"
 color="10"
 B="478"
 E="479"
 Order="2"
 Display="Bold"
 BS="N"
 BondCircularOrdering="487 0 0 489"
 CrossingBonds="496"
/><b
 id="489"
 Z="274"
 color="10"
 B="479"
 E="474"
 Display="Bold"
 BS="N"
/><b
 id="490"
 Z="276"
 color="10"
 B="477"
 E="480"
 Display="Bold"
 BS="N"
/></fragment><fragment
 id="494"
 BoundingBox="277.54 372.22 291.63 379.50"
 Z="279"
><n
 id="493"
 p="277.91 373.15"
 Z="278"
 AS="N"
/><n
 id="495"
 p="291.25 378.58"
 Z="280"
 AS="N"
/><b
 id="496"
 Z="281"
 color="11"
 Warning="This isolated bond is probably not intended to have chemical significance."
 B="493"
 E="495"
 Display="Hash"
 BS="N"
 CrossingBonds="488"
/></fragment><fragment
 id="498"
 BoundingBox="220.71 394.01 230.79 406.84"
 Z="283"
><n
 id="497"
 p="221.52 394.60"
 Z="282"
 AS="N"
/><n
 id="499"
 p="229.98 406.25"
 Z="284"
 AS="N"
/><b
 id="500"
 Z="285"
 color="11"
 Warning="This isolated bond is probably not intended to have chemical significance."
 B="497"
 E="499"
 Display="Hash"
 BS="N"
/></fragment><t
 id="501"
 p="167.44 351.44"
 BoundingBox="167.72 344.24 192.90 351.63"
 Z="286"
 Warning="Chemical Interpretation is not possible for this label"
 LineHeight="auto"
><s font="21" size="10" color="0">donor</s></t><t
 id="502"
 p="265.41 316.86"
 BoundingBox="265.81 310.17 303.65 318.94"
 Z="287"
 Warning="Chemical Interpretation is not possible for this label"
 LineHeight="auto"
><s font="21" size="10" color="0">acceptor</s></t><t
 id="508"
 p="329.82 379.36"
 BoundingBox="330.10 372.16 355.28 379.55"
 Z="290"
 Warning="Chemical Interpretation is not possible for this label"
 LineHeight="auto"
><s font="21" size="10" color="0">donor</s></t><t
 id="509"
 p="185.34 441.87"
 BoundingBox="185.74 435.18 223.58 443.95"
 Z="291"
 Warning="Chemical Interpretation is not possible for this label"
 LineHeight="auto"
><s font="21" size="10" color="0">acceptor</s></t><graphic
 id="567"
 SupersededBy="581"
 BoundingBox="248.86 415.03 269.75 421.64"
 Z="277"
 color="11"
 GraphicType="Arc"
 ArrowType="FullHead"
 HeadSize="1000"
 AngularSize="120"
/><graphic
 id="506"
 BoundingBox="168.87 372.97 215.03 346.32"
 Z="288"
 Warning="Parentheses don’t match."
 GraphicType="Bracket"
 BracketType="Curly"
 LipSize="60"
/><graphic
 id="507"
 BoundingBox="241.43 309.35 299.09 342.64"
 Z="289"
 Warning="Parentheses don’t match."
 GraphicType="Bracket"
 BracketType="Curly"
 LipSize="60"
/><graphic
 id="568"
 SupersededBy="582"
 BoundingBox="232.37 423.17 236.57 418.96"
 Z="292"
 color="11"
 GraphicType="Arc"
 ArrowType="FullHead"
 HeadSize="1000"
 AngularSize="180"
/><scheme
 id="583"
><step
 id="584"
 ReactionStepReactants="460"
 ReactionStepProducts="340"
 ReactionStepArrows="567"
/></scheme><arrow
 id="581"
 BoundingBox="248.86 404.71 293.79 415.03"
 Z="277"
 color="11"
 FillType="None"
 ArrowheadHead="Full"
 ArrowheadType="Solid"
 HeadSize="800"
 ArrowheadCenterSize="700"
 ArrowheadWidth="200"
 AngularSize="120"
 Head3D="248.86 415.03 0"
 Tail3D="292.49 412.46 0"
 Center3D="269.75 421.64 0"
 MajorAxisEnd3D="294.56 416.13 0"
 MinorAxisEnd3D="274.48 436.51 0"
/><arrow
 id="582"
 BoundingBox="231.29 410.90 242.07 423.17"
 Z="292"
 color="11"
 FillType="None"
 ArrowheadHead="Full"
 ArrowheadType="Solid"
 HeadSize="800"
 ArrowheadCenterSize="700"
 ArrowheadWidth="200"
 AngularSize="180"
 Head3D="232.37 423.17 0"
 Tail3D="240.77 414.75 0"
 Center3D="236.57 418.96 0"
 MajorAxisEnd3D="238.79 411.85 0"
 MinorAxisEnd3D="232.85 417.80 0"
/></page></CDXML>
