# Supplementary material for: On the Mechanism of the Formal [2+2] Cycloaddition – Retro‐electrocyclization (CA‐RE) Reaction
Source: Chemistry. 2022 Nov 22;29(3):e202202833. doi: 10.1002/chem.202202833 (PMC10099493; doi:10.1002/chem.202202833)
Supplement: Supplementary file 6 — Supporting Information [file CHEM-29-0-s007.txt]

 Entering Link 1 = C:\G03W\l1.exe PID=      1480.
  
 Copyright (c) 1988,1990,1992,1993,1995,1998,2003,2004, Gaussian, Inc.
                  All Rights Reserved.
  
 This is the Gaussian(R) 03 program.  It is based on the
 the Gaussian(R) 98 system (copyright 1998, Gaussian, Inc.),
 the Gaussian(R) 94 system (copyright 1995, Gaussian, Inc.),
 the Gaussian 92(TM) system (copyright 1992, Gaussian, Inc.),
 the Gaussian 90(TM) system (copyright 1990, Gaussian, Inc.),
 the Gaussian 88(TM) system (copyright 1988, Gaussian, Inc.),
 the Gaussian 86(TM) system (copyright 1986, Carnegie Mellon
 University), and the Gaussian 82(TM) system (copyright 1983,
 Carnegie Mellon University). Gaussian is a federally registered
 trademark of Gaussian, Inc.
  
 This software contains proprietary and confidential information,
 including trade secrets, belonging to Gaussian, Inc.
  
 This software is provided under written license and may be
 used, copied, transmitted, or stored only in accord with that
 written license.
  
 The following legend is applicable only to US Government
 contracts under FAR:
  
                    RESTRICTED RIGHTS LEGEND
  
 Use, reproduction and disclosure by the US Government is
 subject to restrictions as set forth in subparagraphs (a)
 and (c) of the Commercial Computer Software - Restricted
 Rights clause in FAR 52.227-19.
  
 Gaussian, Inc.
 340 Quinnipiac St., Bldg. 40, Wallingford CT 06492
  
  
 ---------------------------------------------------------------
 Warning -- This program may not be used in any manner that
 competes with the business of Gaussian, Inc. or will provide
 assistance to any competitor of Gaussian, Inc.  The licensee
 of this program is prohibited from giving any competitor of
 Gaussian, Inc. access to this program.  By using this program,
 the user acknowledges that Gaussian, Inc. is engaged in the
 business of creating and licensing software in the field of
 computational chemistry and represents and warrants to the
 licensee that it is not a competitor of Gaussian, Inc. and that
 it will not use this program in any manner prohibited above.
 ---------------------------------------------------------------
  

 Cite this work as:
 Gaussian 03, Revision D.01,
 M. J. Frisch, G. W. Trucks, H. B. Schlegel, G. E. Scuseria, 
 M. A. Robb, J. R. Cheeseman, J. A. Montgomery, Jr., T. Vreven, 
 K. N. Kudin, J. C. Burant, J. M. Millam, S. S. Iyengar, J. Tomasi, 
 V. Barone, B. Mennucci, M. Cossi, G. Scalmani, N. Rega, 
 G. A. Petersson, H. Nakatsuji, M. Hada, M. Ehara, K. Toyota, 
 R. Fukuda, J. Hasegawa, M. Ishida, T. Nakajima, Y. Honda, O. Kitao, 
 H. Nakai, M. Klene, X. Li, J. E. Knox, H. P. Hratchian, J. B. Cross, 
 V. Bakken, C. Adamo, J. Jaramillo, R. Gomperts, R. E. Stratmann, 
 O. Yazyev, A. J. Austin, R. Cammi, C. Pomelli, J. W. Ochterski, 
 P. Y. Ayala, K. Morokuma, G. A. Voth, P. Salvador, J. J. Dannenberg, 
 V. G. Zakrzewski, S. Dapprich, A. D. Daniels, M. C. Strain, 
 O. Farkas, D. K. Malick, A. D. Rabuck, K. Raghavachari, 
 J. B. Foresman, J. V. Ortiz, Q. Cui, A. G. Baboul, S. Clifford, 
 J. Cioslowski, B. B. Stefanov, G. Liu, A. Liashenko, P. Piskorz, 
 I. Komaromi, R. L. Martin, D. J. Fox, T. Keith, M. A. Al-Laham, 
 C. Y. Peng, A. Nanayakkara, M. Challacombe, P. M. W. Gill, 
 B. Johnson, W. Chen, M. W. Wong, C. Gonzalez, and J. A. Pople, 
 Gaussian, Inc., Wallingford CT, 2004.
 
 ******************************************
 Gaussian 03:  IA32W-G03RevD.01 13-Oct-2005
                04-Mar-2019 
 ******************************************
 %chk=mellemprodukt-dft-ny.chk
 %mem=166MW
 %nproc=2
 Will use up to    2 processors via shared memory.
 ----------------------------
 # b3lyp/6-31+g(d,p) opt freq
 ----------------------------
 1/14=-1,18=20,26=3,38=1/1,3;
 2/9=110,17=6,18=5,40=1/2;
 3/5=1,6=6,7=111,11=2,16=1,25=1,30=1,74=-5/1,2,3;
 4//1;
 5/5=2,38=5/2;
 6/7=2,8=2,9=2,10=2,28=1/1;
 7//1,2,3,16;
 1/14=-1,18=20/3(3);
 2/9=110/2;
 6/7=2,8=2,9=2,10=2,19=2,28=1/1;
 99//99;
 2/9=110/2;
 3/5=1,6=6,7=111,11=2,16=1,25=1,30=1,74=-5/1,2,3;
 4/5=5,16=3/1;
 5/5=2,38=5/2;
 7//1,2,3,16;
 1/14=-1,18=20/3(-5);
 2/9=110/2;
 6/7=2,8=2,9=2,10=2,19=2,28=1/1;
 99/9=1/99;
 -------------
 mellemprodukt
 -------------
 Symbolic Z-matrix:
 Charge =  0 Multiplicity = 1
 C
 C                    1    B1
 C                    1    B2       2    A1
 C                    3    B3       1    A2       2    D1       0
 C                    2    B4       1    A3       3    D2       0
 C                    2    B5       1    A4       3    D3       0
 C                    1    B6       3    A5       4    D4       0
 C                    1    B7       7    A6       3    D5       0
 N                    5    B8       2    A7       1    D6       0
 N                    6    B9       2    A8       1    D7       0
 N                    7    B10      1    A9       8    D8       0
 N                    8    B11      1    A10      7    D9       0
 C                    4    B12      3    A11      1    D10      0
 C                    13   B13      4    A12      3    D11      0
 C                    13   B14      4    A13      3    D12      0
 C                    14   B15      13   A14      4    D13      0
 H                    14   B16      13   A15      4    D14      0
 C                    15   B17      13   A16      4    D15      0
 H                    15   B18      13   A17      4    D16      0
 C                    18   B19      15   A18      13   D17      0
 H                    16   B20      14   A19      13   D18      0
 H                    18   B21      15   A20      13   D19      0
 N                    20   B22      18   A21      15   D20      0
 H                    23   B23      20   A22      18   D21      0
 H                    23   B24      20   A23      18   D22      0
 Si                   3    B25      1    A24      8    D23      0
 C                    26   B26      3    A25      1    D24      0
 H                    27   B27      26   A26      3    D25      0
 H                    27   B28      26   A27      3    D26      0
 H                    27   B29      26   A28      3    D27      0
 C                    26   B30      3    A29      1    D28      0
 H                    31   B31      26   A30      3    D29      0
 H                    31   B32      26   A31      3    D30      0
 H                    31   B33      26   A32      3    D31      0
 C                    26   B34      3    A33      1    D32      0
 H                    35   B35      26   A34      3    D33      0
 H                    35   B36      26   A35      3    D34      0
 H                    35   B37      26   A36      3    D35      0
       Variables:
  B1                    1.62246                  
  B2                    1.55319                  
  B3                    1.36245                  
  B4                    1.46745                  
  B5                    1.4675                   
  B6                    1.46792                  
  B7                    1.46791                  
  B8                    1.16044                  
  B9                    1.16048                  
  B10                   1.16081                  
  B11                   1.16075                  
  B12                   1.44881                  
  B13                   1.41069                  
  B14                   1.41015                  
  B15                   1.38315                  
  B16                   1.08378                  
  B17                   1.38511                  
  B18                   1.08534                  
  B19                   1.40844                  
  B20                   1.08718                  
  B21                   1.08686                  
  B22                   1.37917                  
  B23                   1.01069                  
  B24                   1.01078                  
  B25                   1.90269                  
  B26                   1.89133                  
  B27                   1.09593                  
  B28                   1.09706                  
  B29                   1.09517                  
  B30                   1.89223                  
  B31                   1.09713                  
  B32                   1.09598                  
  B33                   1.0953                   
  B34                   1.88715                  
  B35                   1.09699                  
  B36                   1.09548                  
  B37                   1.09584                  
  A1                   85.84494                  
  A2                   93.72631                  
  A3                  114.77155                  
  A4                  114.55116                  
  A5                  114.93094                  
  A6                  110.05968                  
  A7                  178.22525                  
  A8                  178.38282                  
  A9                  176.97372                  
  A10                 177.28787                  
  A11                 137.98718                  
  A12                 121.80151                  
  A13                 120.83513                  
  A14                 121.53597                  
  A15                 119.81909                  
  A16                 121.52954                  
  A17                 120.25474                  
  A18                 120.66147                  
  A19                 119.84602                  
  A20                 119.7223                   
  A21                 120.95118                  
  A22                 117.47249                  
  A23                 117.39018                  
  A24                 126.75416                  
  A25                 109.10989                  
  A26                 110.64101                  
  A27                 110.10241                  
  A28                 113.14274                  
  A29                 109.1978                   
  A30                 109.9954                   
  A31                 110.64178                  
  A32                 113.3108                   
  A33                 107.40044                  
  A34                 109.4762                   
  A35                 112.31181                  
  A36                 112.13666                  
  D1                   -0.27828                  
  D2                  115.73015                  
  D3                 -115.61879                  
  D4                  114.91826                  
  D5                 -132.07353                  
  D6                 -117.74208                  
  D7                  121.61269                  
  D8                 -111.97875                  
  D9                  115.27464                  
  D10                -179.12281                  
  D11                   3.91319                  
  D12                -176.42801                  
  D13                 179.80132                  
  D14                   0.39315                  
  D15                -179.8462                   
  D16                   0.25172                  
  D17                   0.09234                  
  D18                 179.94805                  
  D19                -179.72044                  
  D20                -177.70363                  
  D21                -161.47702                  
  D22                 -20.13876                  
  D23                  64.53255                  
  D24                -122.02563                  
  D25                  61.90312                  
  D26                -179.28581                  
  D27                 -58.82381                  
  D28                 115.71815                  
  D29                -179.71182                  
  D30                 -60.9694                   
  D31                  59.86233                  
  D32                  -2.92417                  
  D33                 179.43449                  
  D34                 -61.34179                  
  D35                  60.47749                  
 

 GradGradGradGradGradGradGradGradGradGradGradGradGradGradGradGradGradGrad
 Berny optimization.
 Initialization pass.
                           ----------------------------
                           !    Initial Parameters    !
                           ! (Angstroms and Degrees)  !
 --------------------------                            --------------------------
 ! Name  Definition              Value          Derivative Info.                !
 --------------------------------------------------------------------------------
 ! R1    R(1,2)                  1.6225         estimate D2E/DX2                !
 ! R2    R(1,3)                  1.5532         estimate D2E/DX2                !
 ! R3    R(1,7)                  1.4679         estimate D2E/DX2                !
 ! R4    R(1,8)                  1.4679         estimate D2E/DX2                !
 ! R5    R(2,4)                  1.546          estimate D2E/DX2                !
 ! R6    R(2,5)                  1.4674         estimate D2E/DX2                !
 ! R7    R(2,6)                  1.4675         estimate D2E/DX2                !
 ! R8    R(3,4)                  1.3625         estimate D2E/DX2                !
 ! R9    R(3,26)                 1.9027         estimate D2E/DX2                !
 ! R10   R(4,13)                 1.4488         estimate D2E/DX2                !
 ! R11   R(5,9)                  1.1604         estimate D2E/DX2                !
 ! R12   R(6,10)                 1.1605         estimate D2E/DX2                !
 ! R13   R(7,11)                 1.1608         estimate D2E/DX2                !
 ! R14   R(8,12)                 1.1608         estimate D2E/DX2                !
 ! R15   R(13,14)                1.4107         estimate D2E/DX2                !
 ! R16   R(13,15)                1.4102         estimate D2E/DX2                !
 ! R17   R(14,16)                1.3831         estimate D2E/DX2                !
 ! R18   R(14,17)                1.0838         estimate D2E/DX2                !
 ! R19   R(15,18)                1.3851         estimate D2E/DX2                !
 ! R20   R(15,19)                1.0853         estimate D2E/DX2                !
 ! R21   R(16,20)                1.4114         estimate D2E/DX2                !
 ! R22   R(16,21)                1.0872         estimate D2E/DX2                !
 ! R23   R(18,20)                1.4084         estimate D2E/DX2                !
 ! R24   R(18,22)                1.0869         estimate D2E/DX2                !
 ! R25   R(20,23)                1.3792         estimate D2E/DX2                !
 ! R26   R(23,24)                1.0107         estimate D2E/DX2                !
 ! R27   R(23,25)                1.0108         estimate D2E/DX2                !
 ! R28   R(26,27)                1.8913         estimate D2E/DX2                !
 ! R29   R(26,31)                1.8922         estimate D2E/DX2                !
 ! R30   R(26,35)                1.8871         estimate D2E/DX2                !
 ! R31   R(27,28)                1.0959         estimate D2E/DX2                !
 ! R32   R(27,29)                1.0971         estimate D2E/DX2                !
 ! R33   R(27,30)                1.0952         estimate D2E/DX2                !
 ! R34   R(31,32)                1.0971         estimate D2E/DX2                !
 ! R35   R(31,33)                1.096          estimate D2E/DX2                !
 ! R36   R(31,34)                1.0953         estimate D2E/DX2                !
 ! R37   R(35,36)                1.097          estimate D2E/DX2                !
 ! R38   R(35,37)                1.0955         estimate D2E/DX2                !
 ! R39   R(35,38)                1.0958         estimate D2E/DX2                !
 ! A1    A(2,1,3)               85.8449         estimate D2E/DX2                !
 ! A2    A(2,1,7)              114.5559         estimate D2E/DX2                !
 ! A3    A(2,1,8)              114.5452         estimate D2E/DX2                !
 ! A4    A(3,1,7)              114.9309         estimate D2E/DX2                !
 ! A5    A(3,1,8)              115.2265         estimate D2E/DX2                !
 ! A6    A(7,1,8)              110.0597         estimate D2E/DX2                !
 ! A7    A(1,2,4)               84.5243         estimate D2E/DX2                !
 ! A8    A(1,2,5)              114.7716         estimate D2E/DX2                !
 ! A9    A(1,2,6)              114.5512         estimate D2E/DX2                !
 ! A10   A(4,2,5)              115.3961         estimate D2E/DX2                !
 ! A11   A(4,2,6)              115.7627         estimate D2E/DX2                !
 ! A12   A(5,2,6)              109.9827         estimate D2E/DX2                !
 ! A13   A(1,3,4)               93.7263         estimate D2E/DX2                !
 ! A14   A(1,3,26)             126.7542         estimate D2E/DX2                !
 ! A15   A(4,3,26)             139.5195         estimate D2E/DX2                !
 ! A16   A(2,4,3)               95.9032         estimate D2E/DX2                !
 ! A17   A(2,4,13)             126.1072         estimate D2E/DX2                !
 ! A18   A(3,4,13)             137.9872         estimate D2E/DX2                !
 ! A19   A(4,13,14)            121.8015         estimate D2E/DX2                !
 ! A20   A(4,13,15)            120.8351         estimate D2E/DX2                !
 ! A21   A(14,13,15)           117.3625         estimate D2E/DX2                !
 ! A22   A(13,14,16)           121.536          estimate D2E/DX2                !
 ! A23   A(13,14,17)           119.8191         estimate D2E/DX2                !
 ! A24   A(16,14,17)           118.6424         estimate D2E/DX2                !
 ! A25   A(13,15,18)           121.5295         estimate D2E/DX2                !
 ! A26   A(13,15,19)           120.2547         estimate D2E/DX2                !
 ! A27   A(18,15,19)           118.2157         estimate D2E/DX2                !
 ! A28   A(14,16,20)           120.6636         estimate D2E/DX2                !
 ! A29   A(14,16,21)           119.846          estimate D2E/DX2                !
 ! A30   A(20,16,21)           119.4904         estimate D2E/DX2                !
 ! A31   A(15,18,20)           120.6615         estimate D2E/DX2                !
 ! A32   A(15,18,22)           119.7223         estimate D2E/DX2                !
 ! A33   A(20,18,22)           119.616          estimate D2E/DX2                !
 ! A34   A(16,20,18)           118.2467         estimate D2E/DX2                !
 ! A35   A(16,20,23)           120.7629         estimate D2E/DX2                !
 ! A36   A(18,20,23)           120.9512         estimate D2E/DX2                !
 ! A37   A(20,23,24)           117.4725         estimate D2E/DX2                !
 ! A38   A(20,23,25)           117.3902         estimate D2E/DX2                !
 ! A39   A(24,23,25)           113.7594         estimate D2E/DX2                !
 ! A40   A(3,26,27)            109.1099         estimate D2E/DX2                !
 ! A41   A(3,26,31)            109.1978         estimate D2E/DX2                !
 ! A42   A(3,26,35)            107.4004         estimate D2E/DX2                !
 ! A43   A(27,26,31)           111.6292         estimate D2E/DX2                !
 ! A44   A(27,26,35)           109.9148         estimate D2E/DX2                !
 ! A45   A(31,26,35)           109.4894         estimate D2E/DX2                !
 ! A46   A(26,27,28)           110.641          estimate D2E/DX2                !
 ! A47   A(26,27,29)           110.1024         estimate D2E/DX2                !
 ! A48   A(26,27,30)           113.1427         estimate D2E/DX2                !
 ! A49   A(28,27,29)           107.5991         estimate D2E/DX2                !
 ! A50   A(28,27,30)           107.5252         estimate D2E/DX2                !
 ! A51   A(29,27,30)           107.6192         estimate D2E/DX2                !
 ! A52   A(26,31,32)           109.9954         estimate D2E/DX2                !
 ! A53   A(26,31,33)           110.6418         estimate D2E/DX2                !
 ! A54   A(26,31,34)           113.3108         estimate D2E/DX2                !
 ! A55   A(32,31,33)           107.5977         estimate D2E/DX2                !
 ! A56   A(32,31,34)           107.5619         estimate D2E/DX2                !
 ! A57   A(33,31,34)           107.5156         estimate D2E/DX2                !
 ! A58   A(26,35,36)           109.4762         estimate D2E/DX2                !
 ! A59   A(26,35,37)           112.3118         estimate D2E/DX2                !
 ! A60   A(26,35,38)           112.1367         estimate D2E/DX2                !
 ! A61   A(36,35,37)           107.4122         estimate D2E/DX2                !
 ! A62   A(36,35,38)           107.2875         estimate D2E/DX2                !
 ! A63   A(37,35,38)           107.9843         estimate D2E/DX2                !
 ! A64   L(2,5,9,6,-1)         180.6117         estimate D2E/DX2                !
 ! A65   L(2,6,10,5,-1)        180.4528         estimate D2E/DX2                !
 ! A66   L(1,7,11,8,-1)        181.0312         estimate D2E/DX2                !
 ! A67   L(1,8,12,7,-1)        181.0804         estimate D2E/DX2                !
 ! A68   L(2,5,9,6,-2)         177.0734         estimate D2E/DX2                !
 ! A69   L(2,6,10,5,-2)        182.7218         estimate D2E/DX2                !
 ! A70   L(1,7,11,8,-2)        185.0306         estimate D2E/DX2                !
 ! A71   L(1,8,12,7,-2)        175.599          estimate D2E/DX2                !
 ! D1    D(3,1,2,4)              0.2458         estimate D2E/DX2                !
 ! D2    D(3,1,2,5)            115.7302         estimate D2E/DX2                !
 ! D3    D(3,1,2,6)           -115.6188         estimate D2E/DX2                !
 ! D4    D(7,1,2,4)           -115.315          estimate D2E/DX2                !
 ! D5    D(7,1,2,5)              0.1693         estimate D2E/DX2                !
 ! D6    D(7,1,2,6)            128.8204         estimate D2E/DX2                !
 ! D7    D(8,1,2,4)            116.1328         estimate D2E/DX2                !
 ! D8    D(8,1,2,5)           -128.3829         estimate D2E/DX2                !
 ! D9    D(8,1,2,6)              0.2681         estimate D2E/DX2                !
 ! D10   D(2,1,3,4)             -0.2783         estimate D2E/DX2                !
 ! D11   D(2,1,3,26)           179.7585         estimate D2E/DX2                !
 ! D12   D(7,1,3,4)            114.9183         estimate D2E/DX2                !
 ! D13   D(7,1,3,26)           -65.045          estimate D2E/DX2                !
 ! D14   D(8,1,3,4)           -115.5042         estimate D2E/DX2                !
 ! D15   D(8,1,3,26)            64.5326         estimate D2E/DX2                !
 ! D16   D(1,2,4,3)             -0.281          estimate D2E/DX2                !
 ! D17   D(1,2,4,13)           179.2349         estimate D2E/DX2                !
 ! D18   D(5,2,4,3)           -115.1433         estimate D2E/DX2                !
 ! D19   D(5,2,4,13)            64.3726         estimate D2E/DX2                !
 ! D20   D(6,2,4,3)            114.3779         estimate D2E/DX2                !
 ! D21   D(6,2,4,13)           -66.1062         estimate D2E/DX2                !
 ! D22   D(1,3,4,2)              0.2928         estimate D2E/DX2                !
 ! D23   D(1,3,4,13)          -179.1228         estimate D2E/DX2                !
 ! D24   D(26,3,4,2)          -179.7525         estimate D2E/DX2                !
 ! D25   D(26,3,4,13)            0.8318         estimate D2E/DX2                !
 ! D26   D(1,3,26,27)         -122.0256         estimate D2E/DX2                !
 ! D27   D(1,3,26,31)          115.7182         estimate D2E/DX2                !
 ! D28   D(1,3,26,35)           -2.9242         estimate D2E/DX2                !
 ! D29   D(4,3,26,27)           58.0309         estimate D2E/DX2                !
 ! D30   D(4,3,26,31)          -64.2253         estimate D2E/DX2                !
 ! D31   D(4,3,26,35)          177.1323         estimate D2E/DX2                !
 ! D32   D(2,4,13,14)         -175.3673         estimate D2E/DX2                !
 ! D33   D(2,4,13,15)            4.2915         estimate D2E/DX2                !
 ! D34   D(3,4,13,14)            3.9132         estimate D2E/DX2                !
 ! D35   D(3,4,13,15)         -176.428          estimate D2E/DX2                !
 ! D36   D(4,13,14,16)         179.8013         estimate D2E/DX2                !
 ! D37   D(4,13,14,17)           0.3931         estimate D2E/DX2                !
 ! D38   D(15,13,14,16)          0.1312         estimate D2E/DX2                !
 ! D39   D(15,13,14,17)       -179.277          estimate D2E/DX2                !
 ! D40   D(4,13,15,18)        -179.8462         estimate D2E/DX2                !
 ! D41   D(4,13,15,19)           0.2517         estimate D2E/DX2                !
 ! D42   D(14,13,15,18)         -0.1727         estimate D2E/DX2                !
 ! D43   D(14,13,15,19)        179.9252         estimate D2E/DX2                !
 ! D44   D(13,14,16,20)         -0.0093         estimate D2E/DX2                !
 ! D45   D(13,14,16,21)        179.9481         estimate D2E/DX2                !
 ! D46   D(17,14,16,20)        179.4057         estimate D2E/DX2                !
 ! D47   D(17,14,16,21)         -0.637          estimate D2E/DX2                !
 ! D48   D(13,15,18,20)          0.0923         estimate D2E/DX2                !
 ! D49   D(13,15,18,22)       -179.7204         estimate D2E/DX2                !
 ! D50   D(19,15,18,20)        179.9964         estimate D2E/DX2                !
 ! D51   D(19,15,18,22)          0.1836         estimate D2E/DX2                !
 ! D52   D(14,16,20,18)         -0.0754         estimate D2E/DX2                !
 ! D53   D(14,16,20,23)        177.6671         estimate D2E/DX2                !
 ! D54   D(21,16,20,18)        179.9671         estimate D2E/DX2                !
 ! D55   D(21,16,20,23)         -2.2904         estimate D2E/DX2                !
 ! D56   D(15,18,20,16)          0.0344         estimate D2E/DX2                !
 ! D57   D(15,18,20,23)       -177.7036         estimate D2E/DX2                !
 ! D58   D(22,18,20,16)        179.8474         estimate D2E/DX2                !
 ! D59   D(22,18,20,23)          2.1093         estimate D2E/DX2                !
 ! D60   D(16,20,23,24)         20.8419         estimate D2E/DX2                !
 ! D61   D(16,20,23,25)        162.1801         estimate D2E/DX2                !
 ! D62   D(18,20,23,24)       -161.477          estimate D2E/DX2                !
 ! D63   D(18,20,23,25)        -20.1388         estimate D2E/DX2                !
 ! D64   D(3,26,27,28)          61.9031         estimate D2E/DX2                !
 ! D65   D(3,26,27,29)        -179.2858         estimate D2E/DX2                !
 ! D66   D(3,26,27,30)         -58.8238         estimate D2E/DX2                !
 ! D67   D(31,26,27,28)       -177.3164         estimate D2E/DX2                !
 ! D68   D(31,26,27,29)        -58.5053         estimate D2E/DX2                !
 ! D69   D(31,26,27,30)         61.9567         estimate D2E/DX2                !
 ! D70   D(35,26,27,28)        -55.6223         estimate D2E/DX2                !
 ! D71   D(35,26,27,29)         63.1888         estimate D2E/DX2                !
 ! D72   D(35,26,27,30)       -176.3492         estimate D2E/DX2                !
 ! D73   D(3,26,31,32)        -179.7118         estimate D2E/DX2                !
 ! D74   D(3,26,31,33)         -60.9694         estimate D2E/DX2                !
 ! D75   D(3,26,31,34)          59.8623         estimate D2E/DX2                !
 ! D76   D(27,26,31,32)         59.559          estimate D2E/DX2                !
 ! D77   D(27,26,31,33)        178.3014         estimate D2E/DX2                !
 ! D78   D(27,26,31,34)        -60.8669         estimate D2E/DX2                !
 ! D79   D(35,26,31,32)        -62.3806         estimate D2E/DX2                !
 ! D80   D(35,26,31,33)         56.3618         estimate D2E/DX2                !
 ! D81   D(35,26,31,34)        177.1935         estimate D2E/DX2                !
 ! D82   D(3,26,35,36)         179.4345         estimate D2E/DX2                !
 ! D83   D(3,26,35,37)         -61.3418         estimate D2E/DX2                !
 ! D84   D(3,26,35,38)          60.4775         estimate D2E/DX2                !
 ! D85   D(27,26,35,36)        -61.982          estimate D2E/DX2                !
 ! D86   D(27,26,35,37)         57.2417         estimate D2E/DX2                !
 ! D87   D(27,26,35,38)        179.061          estimate D2E/DX2                !
 ! D88   D(31,26,35,36)         60.9803         estimate D2E/DX2                !
 ! D89   D(31,26,35,37)       -179.796          estimate D2E/DX2                !
 ! D90   D(31,26,35,38)        -57.9767         estimate D2E/DX2                !
 --------------------------------------------------------------------------------
 Trust Radius=3.00D-01 FncErr=1.00D-07 GrdErr=1.00D-06
 Number of steps in this run= 210 maximum allowed number of steps= 228.
 GradGradGradGradGradGradGradGradGradGradGradGradGradGradGradGradGradGrad

                          Input orientation:                          
 ---------------------------------------------------------------------
 Center     Atomic     Atomic              Coordinates (Angstroms)
 Number     Number      Type              X           Y           Z
 ---------------------------------------------------------------------
    1          6             0        0.000000    0.000000    0.000000
    2          6             0        0.000000    0.000000    1.622462
    3          6             0        1.549107    0.000000    0.112538
    4          6             0        1.538912    0.006603    1.474938
    5          6             0       -0.578449    1.200311    2.237324
    6          6             0       -0.577152   -1.203597    2.232215
    7          6             0       -0.576078    1.204478   -0.610039
    8          6             0       -0.582972   -1.201280   -0.609786
    9          7             0       -1.003961    2.156539    2.738506
   10          7             0       -1.005143   -2.160635    2.729823
   11          7             0       -0.976817    2.168626   -1.117300
   12          7             0       -0.994237   -2.163711   -1.111713
   13          6             0        2.500407    0.026359    2.558538
   14          6             0        3.887119    0.127751    2.320198
   15          6             0        2.077405   -0.048755    3.901651
   16          6             0        4.799980    0.150200    3.359083
   17          1             0        4.255345    0.199737    1.303431
   18          6             0        2.983844   -0.027886    4.948773
   19          1             0        1.021155   -0.126690    4.138774
   20          6             0        4.366541    0.071793    4.699949
   21          1             0        5.862780    0.228257    3.143872
   22          1             0        2.625662   -0.092069    5.972907
   23          7             0        5.277256    0.045848    5.735334
   24          1             0        6.205203    0.400402    5.549069
   25          1             0        4.935503    0.265636    6.660850
   26         14             0        2.795109   -0.006426   -1.325406
   27          6             0        3.916347   -1.521237   -1.166373
   28          1             0        3.330002   -2.444670   -1.233774
   29          1             0        4.650466   -1.534212   -1.981511
   30          1             0        4.469490   -1.550033   -0.221601
   31          6             0        3.789121    1.603392   -1.294599
   32          1             0        4.508997    1.615705   -2.122442
   33          1             0        3.127518    2.468411   -1.417912
   34          1             0        4.351176    1.748030   -0.365700
   35          6             0        1.805479   -0.104733   -2.929246
   36          1             0        2.492962   -0.100371   -3.784079
   37          1             0        1.207965   -1.020644   -2.993778
   38          1             0        1.129689    0.749355   -3.050481
 ---------------------------------------------------------------------
                    Distance matrix (angstroms):
                    1          2          3          4          5
     1  C    0.000000
     2  C    1.622462   0.000000
     3  C    1.553189   2.163239   0.000000
     4  C    2.131604   1.545981   1.362454   0.000000
     5  C    2.604029   1.467448   3.237585   2.547428   0.000000
     6  C    2.600872   1.467498   3.234603   2.552603   2.403913
     7  C    1.467918   2.601287   2.547410   3.202377   2.847368
     8  C    1.467913   2.601127   2.551585   3.210522   3.724741
     9  N    3.627398   2.627576   4.250239   3.561606   1.160438
    10  N    3.623616   2.627718   4.247672   3.569856   3.423533
    11  N    2.627826   3.628141   3.549047   4.209862   3.514234
    12  N    2.627938   3.625723   3.556548   4.221122   4.765037
    13  C    3.577548   2.670013   2.624612   1.448811   3.310694
    14  C    4.528723   3.951310   3.218134   2.498643   4.593315
    15  C    4.420506   3.084266   3.826076   2.486358   3.373975
    16  C    5.860530   5.106685   4.596825   3.768977   5.593619
    17  H    4.454973   4.271959   2.963418   2.728685   5.023830
    18  C    5.778794   4.468608   5.044643   3.762519   4.642236
    19  H    4.264770   2.718573   4.062679   2.716959   2.816944
    20  C    6.415712   5.342543   5.383998   4.289573   5.638351
    21  H    6.656442   6.061269   5.277202   4.640076   6.576940
    22  H    6.525197   5.082219   5.959142   4.628444   5.088334
    23  N    7.793946   6.690833   6.746631   5.668133   6.917957
    24  H    8.334088   7.354122   7.169060   6.207084   7.591142
    25  H    8.294376   7.057981   7.376898   6.204644   7.130558
    26  Si   3.093440   4.062339   1.902694   3.069222   5.052737
    27  C    4.360316   5.042770   3.090890   3.868205   6.260604
    28  H    4.311325   5.022291   3.310673   4.068644   6.372629
    29  H    5.282710   6.080235   4.044413   4.899277   7.253808
    30  H    4.735826   5.077353   3.323084   3.726881   6.252391
    31  C    4.313269   5.043564   3.093309   3.909412   5.631396
    32  H    5.238923   6.079956   4.045564   4.934749   6.712840
    33  H    4.229054   5.011816   3.305558   4.117371   5.357520
    34  H    4.703411   5.093244   3.337052   3.785412   5.601512
    35  C    3.442558   4.897832   3.054365   4.413648   5.837782
    36  H    4.532569   5.954462   4.010556   5.345924   6.883504
    37  H    3.385794   4.879607   3.287445   4.597193   5.957210
    38  H    3.338138   4.865606   3.277519   4.604189   5.575122
                    6          7          8          9         10
     6  C    0.000000
     7  C    3.725217   0.000000
     8  C    2.842008   2.405769   0.000000
     9  N    3.424764   3.507458   4.760593   0.000000
    10  N    1.160479   4.760543   3.500226   4.317183   0.000000
    11  N    4.769788   1.160813   3.430591   3.855921   5.791689
    12  N    3.503946   3.430923   1.160751   5.786955   3.841553
    13  C    3.330263   4.570844   4.588312   4.104955   4.135355
    14  C    4.659393   5.446628   5.507526   5.311650   5.416523
    15  C    3.341759   5.382093   5.362741   3.963716   3.916034
    16  C    5.658282   6.765164   6.823093   6.172216   6.279759
    17  H    5.117129   5.292780   5.388186   5.792134   5.939586
    18  C    4.630624   6.715070   6.707952   5.055649   5.038291
    19  H    2.710956   5.184052   5.126090   3.357824   3.198118
    20  C    5.670665   7.342237   7.369646   6.085698   6.141671
    21  H    6.659884   7.516898   7.594817   7.143860   7.283310
    22  H    5.048395   7.434202   7.406587   5.356468   5.289546
    23  N    6.935925   8.710207   8.726864   7.272529   7.305490
    24  H    7.718463   9.196028   9.304633   7.934439   8.154516
    25  H    7.222244   9.171956   9.244866   7.364613   7.525359
    26  Si   5.045991   3.652799   3.653931   5.968813   5.960487
    27  C    5.642945   5.284024   4.544890   7.278980   6.309535
    28  H    5.368352   5.381709   4.152920   7.465479   5.880838
    29  H    6.722558   6.057898   5.420456   8.238492   7.387489
    30  H    5.622262   5.761595   5.079339   7.242899   6.249428
    31  C    6.275503   4.436520   5.239308   6.288525   7.304028
    32  H    7.265013   5.321133   6.012627   7.369805   8.258993
    33  H    6.366448   3.995849   5.280855   5.868748   7.463957
    34  H    6.304735   4.963163   5.753592   6.203263   7.317792
    35  C    5.790087   3.572753   3.505282   6.717866   6.644651
    36  H    6.843866   4.603929   4.555162   7.737327   7.675438
    37  H    5.525498   3.717014   2.987223   6.917095   6.241558
    38  H    5.885083   3.012065   3.563029   6.328113   6.814504
                   11         12         13         14         15
    11  N    0.000000
    12  N    4.332376   0.000000
    13  C    5.494741   5.520841   0.000000
    14  C    6.295986   6.391905   1.410693   0.000000
    15  C    6.279723   6.248348   1.410150   2.409816   0.000000
    16  C    7.581784   7.675621   2.438083   1.383150   2.783232
    17  H    6.091960   6.243149   2.164523   1.083784   3.399400
    18  C    7.570254   7.557538   2.439237   2.783799   1.385111
    19  H    6.073441   5.981545   2.169967   3.403778   1.085341
    20  C    8.172428   8.216498   2.840803   2.428207   2.427335
    21  H    8.288710   8.417256   3.418908   2.142843   3.870404
    22  H    8.267989   8.221144   3.418717   3.870643   2.143027
    23  N    9.517259   9.544413   4.219396   3.688136   3.689226
    24  H    9.957334  10.137683   4.775845   3.984151   4.467039
    25  H    9.953718  10.073543   4.776599   4.467592   3.985064
    26  Si   4.359080   4.365625   3.895247   3.808007   5.276269
    27  C    6.128666   4.952735   4.274916   3.856967   5.588808
    28  H    6.312270   4.335075   4.601723   4.422494   5.803620
    29  H    6.791479   5.745911   5.260246   4.674347   6.590813
    30  H    6.655296   5.569669   3.753862   3.100784   4.997711
    31  C    4.802612   6.091389   4.358266   3.905621   5.714943
    32  H    5.604479   6.752121   5.335919   4.726287   6.706174
    33  H    4.126234   6.207993   4.708402   4.475394   5.978011
    34  H    5.397158   6.665710   3.865316   3.170915   5.158367
    35  C    4.023988   3.921890   5.533163   5.651897   6.836537
    36  H    4.929444   4.853809   6.343888   6.265613   7.697129
    37  H    4.297195   3.114236   5.796106   6.060942   7.017652
    38  H    3.192004   4.093389   5.819166   6.069102   7.061677
                   16         17         18         19         20
    16  C    0.000000
    17  H    2.127155   0.000000
    18  C    2.420161   3.867434   0.000000
    19  H    3.868347   4.313433   2.125561   0.000000
    20  C    1.411360   3.400745   1.408439   3.397929   0.000000
    21  H    1.087176   2.443744   3.407572   4.955517   2.164391
    22  H    3.408582   4.954294   1.086860   2.437147   2.162854
    23  N    2.425953   4.550797   2.425665   4.548974   1.379165
    24  H    2.614056   4.676287   3.304684   5.398250   2.051747
    25  H    3.306562   5.400823   2.612725   4.672997   2.050957
    26  Si   5.097890   3.014229   6.277054   5.746185   6.227393
    27  C    4.904515   3.029290   6.363542   6.202538   6.095421
    28  H    5.476178   3.779756   6.647147   6.290316   6.528099
    29  H    5.601923   3.735444   7.285292   7.253337   6.877628
    30  H    3.977602   2.330938   5.590782   5.738448   5.182912
    31  C    4.978992   2.989543   6.503017   6.338482   6.214001
    32  H    5.681505   3.715631   7.418192   7.375894   6.996354
    33  H    5.566949   3.718143   6.840089   6.484449   6.686343
    34  H    4.077805   2.278682   5.767764   5.907106   5.335804
    35  C    6.969585   4.900010   7.966030   7.111438   8.049523
    36  H    7.510652   5.392477   8.746938   8.058443   8.690148
    37  H    7.391367   5.407574   8.198990   7.190783   8.388293
    38  H    7.410299   5.387796   8.248034   7.243247   8.426474
                   21         22         23         24         25
    21  H    0.000000
    22  H    4.311031   0.000000
    23  N    2.663041   2.665786   0.000000
    24  H    2.435541   3.638033   1.010687   0.000000
    25  H    3.637358   2.436510   1.010783   1.693032   0.000000
    26  Si   5.425876   7.300782   7.484506   7.684573   8.272580
    27  C    5.042573   7.394438   7.207037   7.350423   8.093022
    28  H    5.720427   7.613612   7.652643   7.897353   8.499911
    29  H    5.553877   8.333809   7.901845   7.929033   8.832389
    30  H    4.053391   6.625504   6.219678   6.333840   7.133159
    31  C    5.088328   7.552805   7.352581   7.356659   8.148186
    32  H    5.611756   8.485171   8.049802   7.950230   8.896674
    33  H    5.771466   7.837865   7.852332   7.892252   8.566646
    34  H    4.112390   6.822119   6.401380   6.343344   7.204952
    35  C    7.311316   8.939865   9.335462   9.565279  10.094759
    36  H    7.711042   9.757892   9.919319  10.056797  10.732963
    37  H    7.803705   9.125435   9.689888   9.998600  10.428849
    38  H    7.813047   9.185176   9.741036   9.991740  10.441654
                   26         27         28         29         30
    26  Si   0.000000
    27  C    1.891327   0.000000
    28  H    2.497907   1.095934   0.000000
    29  H    2.491376   1.097064   1.769653   0.000000
    30  H    2.530743   1.095167   1.767287   1.769261   0.000000
    31  C    1.892227   3.129845   4.074468   3.325405   3.399752
    32  H    2.490781   3.332522   4.320464   3.156240   3.692784
    33  H    2.498774   4.074654   4.920698   4.319491   4.402265
    34  H    2.533870   3.393856   4.401714   3.670631   3.303329
    35  C    1.887150   3.093536   3.267124   3.321982   4.064134
    36  H    2.478950   3.301101   3.563766   3.155943   4.324284
    37  H    2.516174   3.305349   3.102983   3.624811   4.313092
    38  H    2.514102   4.058436   4.282942   4.330501   4.944089
                   31         32         33         34         35
    31  C    0.000000
    32  H    1.097132   0.000000
    33  H    1.095985   1.769732   0.000000
    34  H    1.095299   1.768774   1.767325   0.000000
    35  C    3.086195   3.304520   3.263891   4.060182   0.000000
    36  H    3.283344   3.125756   3.549654   4.307535   1.096992
    37  H    4.054028   4.313511   4.282702   4.944909   1.095481
    38  H    3.299254   3.609922   3.100283   4.310844   1.095835
                   36         37         38
    36  H    0.000000
    37  H    1.767115   0.000000
    38  H    1.765987   1.772636   0.000000
 Stoichiometry    C17H15N5Si
 Framework group  C1[X(C17H15N5Si)]
 Deg. of freedom   108
 Full point group                 C1
 Largest Abelian subgroup         C1      NOp   1
 Largest concise Abelian subgroup C1      NOp   1
                         Standard orientation:                         
 ---------------------------------------------------------------------
 Center     Atomic     Atomic              Coordinates (Angstroms)
 Number     Number      Type              X           Y           Z
 ---------------------------------------------------------------------
    1          6             0       -1.877156   -0.897610    0.018981
    2          6             0       -0.484600   -1.730140    0.011038
    3          6             0       -0.985896    0.374125   -0.008265
    4          6             0        0.178306   -0.333628   -0.008157
    5          6             0       -0.237943   -2.527343    1.218114
    6          6             0       -0.273020   -2.553127   -1.185405
    7          6             0       -2.680560   -1.064196    1.236180
    8          6             0       -2.715260   -1.099783   -1.169075
    9          7             0       -0.013588   -3.137957    2.179068
   10          7             0       -0.077960   -3.187527   -2.137350
   11          7             0       -3.308938   -1.135991    2.209562
   12          7             0       -3.369590   -1.207006   -2.121807
   13          6             0        1.601849   -0.064233   -0.010278
   14          6             0        2.109967    1.249421    0.068368
   15          6             0        2.536667   -1.117374   -0.084666
   16          6             0        3.470218    1.500056    0.069996
   17          1             0        1.427111    2.088057    0.138974
   18          6             0        3.900672   -0.876497   -0.084547
   19          1             0        2.197332   -2.146505   -0.145548
   20          6             0        4.397710    0.439070   -0.007493
   21          1             0        3.831721    2.523566    0.130779
   22          1             0        4.595105   -1.710198   -0.147561
   23          7             0        5.753224    0.689064   -0.054197
   24          1             0        6.074001    1.585382    0.285221
   25          1             0        6.375145   -0.076445    0.166914
   26         14             0       -1.580984    2.181244   -0.029122
   27          6             0       -0.889067    3.043313   -1.563790
   28          1             0       -1.259749    2.563344   -2.476641
   29          1             0       -1.212275    4.091463   -1.585423
   30          1             0        0.205208    3.032892   -1.606739
   31          6             0       -1.023630    3.038289    1.563157
   32          1             0       -1.364720    4.081045    1.567116
   33          1             0       -1.457579    2.544383    2.440042
   34          1             0        0.063855    3.045791    1.693539
   35          6             0       -3.466505    2.153687   -0.102508
   36          1             0       -3.847481    3.182394   -0.105808
   37          1             0       -3.840356    1.662753   -1.007659
   38          1             0       -3.906090    1.646405    0.763682
 ---------------------------------------------------------------------
 Rotational constants (GHZ):      0.3253403      0.1977782      0.1541339
 Standard basis: 6-31+G(d,p) (6D, 7F)
 There are   516 symmetry adapted basis functions of A   symmetry.
 Integral buffers will be    262144 words long.
 Raffenetti 2 integral format.
 Two-electron integral symmetry is turned on.
   516 basis functions,   865 primitive gaussians,   516 cartesian basis functions
    83 alpha electrons       83 beta electrons
       nuclear repulsion energy      1900.6058478575 Hartrees.
 NAtoms=   38 NActive=   38 NUniq=   38 SFac= 7.50D-01 NAtFMM=   80 NAOKFM=F Big=F
 One-electron integrals computed using PRISM.
 NBasis=   516 RedAO= T  NBF=   516
 NBsUse=   512 1.00D-06 NBFU=   512
 Harris functional with IExCor=  402 diagonalized for initial guess.
 ExpMin= 3.31D-02 ExpMax= 1.61D+04 ExpMxC= 2.43D+03 IAcc=3 IRadAn=         5 AccDes= 0.00D+00
 HarFok:  IExCor= 402 AccDes= 0.00D+00 IRadAn=         5 IDoV=1
 ScaDFX=  1.000000  1.000000  1.000000  1.000000
 Initial guess orbital symmetries:
       Occupied  (A) (A) (A) (A) (A) (A) (A) (A) (A) (A) (A) (A)
                 (A) (A) (A) (A) (A) (A) (A) (A) (A) (A) (A) (A)
                 (A) (A) (A) (A) (A) (A) (A) (A) (A) (A) (A) (A)
                 (A) (A) (A) (A) (A) (A) (A) (A) (A) (A) (A) (A)
                 (A) (A) (A) (A) (A) (A) (A) (A) (A) (A) (A) (A)
                 (A) (A) (A) (A) (A) (A) (A) (A) (A) (A) (A) (A)
                 (A) (A) (A) (A) (A) (A) (A) (A) (A) (A) (A)
       Virtual   (A) (A) (A) (A) (A) (A) (A) (A) (A) (A) (A) (A)
                 (A) (A) (A) (A) (A) (A) (A) (A) (A) (A) (A) (A)
                 (A) (A) (A) (A) (A) (A) (A) (A) (A) (A) (A) (A)
                 (A) (A) (A) (A) (A) (A) (A) (A) (A) (A) (A) (A)
                 (A) (A) (A) (A) (A) (A) (A) (A) (A) (A) (A) (A)
                 (A) (A) (A) (A) (A) (A) (A) (A) (A) (A) (A) (A)
                 (A) (A) (A) (A) (A) (A) (A) (A) (A) (A) (A) (A)
                 (A) (A) (A) (A) (A) (A) (A) (A) (A) (A) (A) (A)
                 (A) (A) (A) (A) (A) (A) (A) (A) (A) (A) (A) (A)
                 (A) (A) (A) (A) (A) (A) (A) (A) (A) (A) (A) (A)
                 (A) (A) (A) (A) (A) (A) (A) (A) (A) (A) (A) (A)
                 (A) (A) (A) (A) (A) (A) (A) (A) (A) (A) (A) (A)
                 (A) (A) (A) (A) (A) (A) (A) (A) (A) (A) (A) (A)
                 (A) (A) (A) (A) (A) (A) (A) (A) (A) (A) (A) (A)
                 (A) (A) (A) (A) (A) (A) (A) (A) (A) (A) (A) (A)
                 (A) (A) (A) (A) (A) (A) (A) (A) (A) (A) (A) (A)
                 (A) (A) (A) (A) (A) (A) (A) (A) (A) (A) (A) (A)
                 (A) (A) (A) (A) (A) (A) (A) (A) (A) (A) (A) (A)
                 (A) (A) (A) (A) (A) (A) (A) (A) (A) (A) (A) (A)
                 (A) (A) (A) (A) (A) (A) (A) (A) (A) (A) (A) (A)
                 (A) (A) (A) (A) (A) (A) (A) (A) (A) (A) (A) (A)
                 (A) (A) (A) (A) (A) (A) (A) (A) (A) (A) (A) (A)
                 (A) (A) (A) (A) (A) (A) (A) (A) (A) (A) (A) (A)
                 (A) (A) (A) (A) (A) (A) (A) (A) (A) (A) (A) (A)
                 (A) (A) (A) (A) (A) (A) (A) (A) (A) (A) (A) (A)
                 (A) (A) (A) (A) (A) (A) (A) (A) (A) (A) (A) (A)
                 (A) (A) (A) (A) (A) (A) (A) (A) (A) (A) (A) (A)
                 (A) (A) (A) (A) (A) (A) (A) (A) (A) (A) (A) (A)
                 (A) (A) (A) (A) (A) (A) (A) (A) (A) (A) (A) (A)
                 (A) (A) (A) (A) (A) (A) (A) (A) (A) (A) (A) (A)
                 (A) (A) (A) (A) (A) (A) (A) (A) (A) (A) (A) (A)
                 (A) (A) (A) (A) (A) (A) (A) (A) (A) (A) (A) (A)
                 (A) (A) (A) (A) (A) (A) (A) (A) (A) (A) (A) (A)
                 (A) (A) (A) (A) (A) (A) (A) (A) (A) (A) (A) (A)
                 (A) (A) (A) (A) (A) (A) (A) (A) (A) (A) (A) (A)
                 (A) (A) (A) (A) (A) (A) (A) (A) (A)
 The electronic state of the initial guess is 1-A.
 Requested convergence on RMS density matrix=1.00D-08 within 128 cycles.
 Requested convergence on MAX density matrix=1.00D-06.
 Requested convergence on             energy=1.00D-06.
 No special actions if energy rises.
 SCF Done:  E(RB+HF-LYP) =  -1220.05543878     A.U. after   17 cycles
             Convg  =    0.5760D-08             -V/T =  2.0083
             S**2   =   0.0000

 **********************************************************************

            Population analysis using the SCF density.

 **********************************************************************

 Orbital symmetries:
       Occupied  (A) (A) (A) (A) (A) (A) (A) (A) (A) (A) (A) (A)
                 (A) (A) (A) (A) (A) (A) (A) (A) (A) (A) (A) (A)
                 (A) (A) (A) (A) (A) (A) (A) (A) (A) (A) (A) (A)
                 (A) (A) (A) (A) (A) (A) (A) (A) (A) (A) (A) (A)
                 (A) (A) (A) (A) (A) (A) (A) (A) (A) (A) (A) (A)
                 (A) (A) (A) (A) (A) (A) (A) (A) (A) (A) (A) (A)
                 (A) (A) (A) (A) (A) (A) (A) (A) (A) (A) (A)
       Virtual   (A) (A) (A) (A) (A) (A) (A) (A) (A) (A) (A) (A)
                 (A) (A) (A) (A) (A) (A) (A) (A) (A) (A) (A) (A)
                 (A) (A) (A) (A) (A) (A) (A) (A) (A) (A) (A) (A)
                 (A) (A) (A) (A) (A) (A) (A) (A) (A) (A) (A) (A)
                 (A) (A) (A) (A) (A) (A) (A) (A) (A) (A) (A) (A)
                 (A) (A) (A) (A) (A) (A) (A) (A) (A) (A) (A) (A)
                 (A) (A) (A) (A) (A) (A) (A) (A) (A) (A) (A) (A)
                 (A) (A) (A) (A) (A) (A) (A) (A) (A) (A) (A) (A)
                 (A) (A) (A) (A) (A) (A) (A) (A) (A) (A) (A) (A)
                 (A) (A) (A) (A) (A) (A) (A) (A) (A) (A) (A) (A)
                 (A) (A) (A) (A) (A) (A) (A) (A) (A) (A) (A) (A)
                 (A) (A) (A) (A) (A) (A) (A) (A) (A) (A) (A) (A)
                 (A) (A) (A) (A) (A) (A) (A) (A) (A) (A) (A) (A)
                 (A) (A) (A) (A) (A) (A) (A) (A) (A) (A) (A) (A)
                 (A) (A) (A) (A) (A) (A) (A) (A) (A) (A) (A) (A)
                 (A) (A) (A) (A) (A) (A) (A) (A) (A) (A) (A) (A)
                 (A) (A) (A) (A) (A) (A) (A) (A) (A) (A) (A) (A)
                 (A) (A) (A) (A) (A) (A) (A) (A) (A) (A) (A) (A)
                 (A) (A) (A) (A) (A) (A) (A) (A) (A) (A) (A) (A)
                 (A) (A) (A) (A) (A) (A) (A) (A) (A) (A) (A) (A)
                 (A) (A) (A) (A) (A) (A) (A) (A) (A) (A) (A) (A)
                 (A) (A) (A) (A) (A) (A) (A) (A) (A) (A) (A) (A)
                 (A) (A) (A) (A) (A) (A) (A) (A) (A) (A) (A) (A)
                 (A) (A) (A) (A) (A) (A) (A) (A) (A) (A) (A) (A)
                 (A) (A) (A) (A) (A) (A) (A) (A) (A) (A) (A) (A)
                 (A) (A) (A) (A) (A) (A) (A) (A) (A) (A) (A) (A)
                 (A) (A) (A) (A) (A) (A) (A) (A) (A) (A) (A) (A)
                 (A) (A) (A) (A) (A) (A) (A) (A) (A) (A) (A) (A)
                 (A) (A) (A) (A) (A) (A) (A) (A) (A) (A) (A) (A)
                 (A) (A) (A) (A) (A) (A) (A) (A) (A) (A) (A) (A)
                 (A) (A) (A) (A) (A) (A) (A) (A) (A) (A) (A) (A)
                 (A) (A) (A) (A) (A) (A) (A) (A) (A) (A) (A) (A)
                 (A) (A) (A) (A) (A) (A) (A) (A) (A) (A) (A) (A)
                 (A) (A) (A) (A) (A) (A) (A) (A) (A) (A) (A) (A)
                 (A) (A) (A) (A) (A) (A) (A) (A) (A) (A) (A) (A)
                 (A) (A) (A) (A) (A) (A) (A) (A) (A)
 The electronic state is 1-A.
 Alpha  occ. eigenvalues --  -66.15787 -14.38815 -14.38186 -14.38163 -14.37935
 Alpha  occ. eigenvalues --  -14.37910 -10.33748 -10.33563 -10.27536 -10.27211
 Alpha  occ. eigenvalues --  -10.27180 -10.27010 -10.26924 -10.26895 -10.23842
 Alpha  occ. eigenvalues --  -10.23439 -10.23299 -10.23199 -10.22499 -10.22226
 Alpha  occ. eigenvalues --  -10.18790 -10.18751 -10.18299  -5.30126  -3.66112
 Alpha  occ. eigenvalues --   -3.65958  -3.65948  -0.98196  -0.96396  -0.94795
 Alpha  occ. eigenvalues --   -0.94242  -0.93853  -0.92610  -0.88230  -0.81145
 Alpha  occ. eigenvalues --   -0.79698  -0.78497  -0.75593  -0.73628  -0.70225
 Alpha  occ. eigenvalues --   -0.69930  -0.66160  -0.65433  -0.64883  -0.59326
 Alpha  occ. eigenvalues --   -0.58674  -0.58087  -0.55714  -0.55598  -0.51166
 Alpha  occ. eigenvalues --   -0.49620  -0.48556  -0.46550  -0.46355  -0.45535
 Alpha  occ. eigenvalues --   -0.43776  -0.43045  -0.42915  -0.42787  -0.41687
 Alpha  occ. eigenvalues --   -0.41413  -0.40906  -0.40611  -0.40407  -0.40315
 Alpha  occ. eigenvalues --   -0.40219  -0.39672  -0.39090  -0.38911  -0.38369
 Alpha  occ. eigenvalues --   -0.37720  -0.37445  -0.37034  -0.36873  -0.36572
 Alpha  occ. eigenvalues --   -0.35802  -0.34803  -0.33519  -0.33151  -0.32457
 Alpha  occ. eigenvalues --   -0.30921  -0.29085  -0.23783
 Alpha virt. eigenvalues --   -0.08814  -0.06831  -0.05188  -0.04461  -0.03748
 Alpha virt. eigenvalues --   -0.02492  -0.01678  -0.01260  -0.01236  -0.00524
 Alpha virt. eigenvalues --    0.00085   0.00456   0.00516   0.01668   0.01941
 Alpha virt. eigenvalues --    0.02223   0.02994   0.03382   0.03502   0.03923
 Alpha virt. eigenvalues --    0.04497   0.04992   0.05150   0.05364   0.05731
 Alpha virt. eigenvalues --    0.06156   0.06334   0.06527   0.06857   0.07547
 Alpha virt. eigenvalues --    0.07621   0.07928   0.08069   0.08489   0.08876
 Alpha virt. eigenvalues --    0.09077   0.09264   0.09598   0.09814   0.10062
 Alpha virt. eigenvalues --    0.10169   0.10529   0.10665   0.10901   0.11265
 Alpha virt. eigenvalues --    0.12161   0.12774   0.13175   0.13235   0.13529
 Alpha virt. eigenvalues --    0.13808   0.14054   0.14300   0.14349   0.14648
 Alpha virt. eigenvalues --    0.15070   0.15522   0.15635   0.16435   0.16830
 Alpha virt. eigenvalues --    0.17115   0.17230   0.17489   0.17801   0.17892
 Alpha virt. eigenvalues --    0.18277   0.18503   0.18584   0.18646   0.18884
 Alpha virt. eigenvalues --    0.19485   0.19739   0.19993   0.20168   0.20701
 Alpha virt. eigenvalues --    0.20941   0.21635   0.21995   0.22299   0.22454
 Alpha virt. eigenvalues --    0.22585   0.23195   0.23380   0.24055   0.24203
 Alpha virt. eigenvalues --    0.24638   0.24801   0.25070   0.25787   0.25954
 Alpha virt. eigenvalues --    0.26082   0.26407   0.26548   0.26944   0.27401
 Alpha virt. eigenvalues --    0.27584   0.27704   0.28026   0.28209   0.28700
 Alpha virt. eigenvalues --    0.28943   0.29372   0.29591   0.29847   0.30065
 Alpha virt. eigenvalues --    0.30505   0.30999   0.31348   0.31443   0.31845
 Alpha virt. eigenvalues --    0.32860   0.33298   0.33532   0.33808   0.34324
 Alpha virt. eigenvalues --    0.34784   0.34922   0.35399   0.36002   0.36983
 Alpha virt. eigenvalues --    0.37214   0.37768   0.37972   0.39100   0.39369
 Alpha virt. eigenvalues --    0.39897   0.39996   0.42078   0.42499   0.44140
 Alpha virt. eigenvalues --    0.44489   0.44851   0.45942   0.47577   0.50449
 Alpha virt. eigenvalues --    0.54410   0.55038   0.56490   0.57533   0.58788
 Alpha virt. eigenvalues --    0.60821   0.62419   0.63647   0.66725   0.67394
 Alpha virt. eigenvalues --    0.68147   0.68511   0.68926   0.70414   0.71194
 Alpha virt. eigenvalues --    0.72196   0.72601   0.73179   0.73391   0.74812
 Alpha virt. eigenvalues --    0.74896   0.75250   0.76016   0.76587   0.76801
 Alpha virt. eigenvalues --    0.77482   0.78590   0.78967   0.79080   0.80031
 Alpha virt. eigenvalues --    0.80131   0.81190   0.81636   0.82624   0.83264
 Alpha virt. eigenvalues --    0.83531   0.84058   0.84469   0.84916   0.85658
 Alpha virt. eigenvalues --    0.86312   0.87206   0.87355   0.87458   0.88195
 Alpha virt. eigenvalues --    0.88407   0.88587   0.89447   0.89698   0.90749
 Alpha virt. eigenvalues --    0.91614   0.92251   0.92562   0.93239   0.93673
 Alpha virt. eigenvalues --    0.94503   0.94973   0.96100   0.97002   0.98980
 Alpha virt. eigenvalues --    0.99259   0.99515   1.00608   1.00957   1.01446
 Alpha virt. eigenvalues --    1.02114   1.02837   1.03513   1.03831   1.04329
 Alpha virt. eigenvalues --    1.04417   1.05069   1.05710   1.06233   1.06487
 Alpha virt. eigenvalues --    1.07126   1.08034   1.08385   1.08669   1.09113
 Alpha virt. eigenvalues --    1.09707   1.11092   1.11146   1.11552   1.12261
 Alpha virt. eigenvalues --    1.13675   1.14259   1.14628   1.16591   1.16751
 Alpha virt. eigenvalues --    1.18473   1.19232   1.19878   1.21076   1.23304
 Alpha virt. eigenvalues --    1.24173   1.25719   1.26311   1.27708   1.28268
 Alpha virt. eigenvalues --    1.30602   1.31611   1.33612   1.33988   1.35526
 Alpha virt. eigenvalues --    1.35936   1.37511   1.37780   1.39178   1.39767
 Alpha virt. eigenvalues --    1.40241   1.42307   1.43084   1.44805   1.45505
 Alpha virt. eigenvalues --    1.46016   1.48717   1.49386   1.50807   1.50855
 Alpha virt. eigenvalues --    1.53082   1.54255   1.54504   1.56631   1.56948
 Alpha virt. eigenvalues --    1.57468   1.58223   1.59184   1.60656   1.61097
 Alpha virt. eigenvalues --    1.62603   1.64622   1.65439   1.67243   1.69006
 Alpha virt. eigenvalues --    1.69785   1.71045   1.72390   1.73948   1.75790
 Alpha virt. eigenvalues --    1.77392   1.78062   1.80886   1.82425   1.83183
 Alpha virt. eigenvalues --    1.84821   1.85619   1.86557   1.87866   1.88930
 Alpha virt. eigenvalues --    1.90629   1.91899   1.92722   1.92794   1.93480
 Alpha virt. eigenvalues --    1.93679   1.94936   1.95440   1.96351   1.96858
 Alpha virt. eigenvalues --    1.99525   1.99923   2.00215   2.01288   2.01608
 Alpha virt. eigenvalues --    2.02229   2.02999   2.03189   2.04218   2.04816
 Alpha virt. eigenvalues --    2.06201   2.07248   2.08010   2.08557   2.09438
 Alpha virt. eigenvalues --    2.10737   2.10841   2.11034   2.12121   2.12826
 Alpha virt. eigenvalues --    2.13432   2.13879   2.14502   2.14613   2.15864
 Alpha virt. eigenvalues --    2.17142   2.19124   2.21361   2.22566   2.23349
 Alpha virt. eigenvalues --    2.25810   2.29022   2.30563   2.31258   2.32154
 Alpha virt. eigenvalues --    2.33195   2.33893   2.34369   2.35473   2.36110
 Alpha virt. eigenvalues --    2.36400   2.36920   2.38608   2.39043   2.40922
 Alpha virt. eigenvalues --    2.42947   2.43310   2.47448   2.48954   2.49377
 Alpha virt. eigenvalues --    2.51231   2.51994   2.55247   2.56546   2.57230
 Alpha virt. eigenvalues --    2.58773   2.59170   2.62219   2.63809   2.64450
 Alpha virt. eigenvalues --    2.66624   2.68519   2.68847   2.70427   2.70800
 Alpha virt. eigenvalues --    2.74359   2.75001   2.76049   2.79648   2.79677
 Alpha virt. eigenvalues --    2.81997   2.82620   2.82742   2.83368   2.83545
 Alpha virt. eigenvalues --    2.84163   2.84774   2.87053   2.87451   2.89475
 Alpha virt. eigenvalues --    2.93821   2.95084   2.98321   2.98619   2.99903
 Alpha virt. eigenvalues --    3.05582   3.05954   3.08746   3.11023   3.15670
 Alpha virt. eigenvalues --    3.18356   3.19479   3.20724   3.22682   3.23247
 Alpha virt. eigenvalues --    3.24729   3.28220   3.28577   3.30925   3.32137
 Alpha virt. eigenvalues --    3.33536   3.38646   3.41159   3.44844   3.45388
 Alpha virt. eigenvalues --    3.46089   3.47116   3.47941   3.48610   3.50773
 Alpha virt. eigenvalues --    3.56708   3.81244   4.19703   4.20455   4.25338
 Alpha virt. eigenvalues --    4.28672   4.29455   4.33489   4.35707   4.38106
 Alpha virt. eigenvalues --    4.39458   4.41471   4.42574   4.49079   4.49985
 Alpha virt. eigenvalues --    4.51295   4.53464   4.58042   4.62834   4.69729
 Alpha virt. eigenvalues --    4.76153   4.89286   4.96361   5.31076
          Condensed to atoms (all electrons):
              1          2          3          4          5          6
     1  C   21.661599  -7.058292   2.128003  -5.446238   0.644236   0.130416
     2  C   -7.058292  17.378243  -2.800013   2.131432  -3.035661  -2.457009
     3  C    2.128003  -2.800013  14.224113  -3.264411  -0.853662  -1.113975
     4  C   -5.446238   2.131432  -3.264411  15.460854  -0.512071  -0.257337
     5  C    0.644236  -3.035661  -0.853662  -0.512071  20.390573  -7.111704
     6  C    0.130416  -2.457009  -1.113975  -0.257337  -7.111704  20.288942
     7  C   -2.917405   1.132579  -0.646095  -0.414982  -6.408162   2.620051
     8  C   -3.115650   1.229308  -0.657499  -0.479085   2.854649  -6.422329
     9  N   -0.118873   0.274188  -0.040293  -0.027713  -0.195473   0.393092
    10  N   -0.087363   0.198599  -0.015331  -0.046321   0.358415  -0.120551
    11  N   -0.015162  -0.066171  -0.001766  -0.020483   0.260102  -0.104703
    12  N    0.023399  -0.067892  -0.010014  -0.066437  -0.116520   0.256637
    13  C    0.106085  -0.535280   0.369528   2.459812  -0.777167  -0.631580
    14  C    1.336343  -2.620617   2.784821  -2.314059  -0.118530  -0.259557
    15  C   -3.644920   3.474234  -4.749598   1.256344   0.961375   1.443039
    16  C    0.573498  -0.154420   0.327749  -0.885383  -0.059171  -0.086508
    17  H    0.013191   0.026939  -0.065413   0.061589  -0.000933   0.003300
    18  C    0.050709  -0.772772   1.070871  -0.577566   0.129652  -0.061882
    19  H    0.025161   0.003795   0.034626   0.130642  -0.016867  -0.072881
    20  C   -0.233123   0.153037  -0.347853  -0.609503   0.104742   0.135559
    21  H    0.000165   0.000718   0.002445   0.002855  -0.000152  -0.000406
    22  H    0.000119  -0.002975   0.002984  -0.000052  -0.000351  -0.001695
    23  N   -0.002525   0.000261  -0.000763  -0.012972   0.004672  -0.000866
    24  H    0.000026  -0.000352   0.000867   0.000318  -0.000030   0.000019
    25  H   -0.000001   0.000533  -0.000390  -0.000301   0.000000  -0.000096
    26  Si   1.137190  -0.315760   0.440212  -1.551845  -0.079359  -0.266661
    27  C   -0.175865   0.002599  -0.102918   0.174429  -0.001173   0.028142
    28  H   -0.011044  -0.003146  -0.016109   0.017621  -0.000320   0.000248
    29  H   -0.002803  -0.000475  -0.017131   0.024641  -0.000062  -0.000241
    30  H    0.009522  -0.000130  -0.022184   0.001287   0.000117   0.000246
    31  C   -0.197955   0.009379  -0.098618   0.201794   0.004975   0.015732
    32  H   -0.000141  -0.000299  -0.016535   0.021951  -0.000224  -0.000046
    33  H   -0.004438  -0.004289  -0.011879   0.012691   0.000880  -0.000379
    34  H    0.004506   0.001939  -0.027902   0.010685  -0.000115   0.000325
    35  C   -0.196282  -0.031414   0.057374   0.116012  -0.006948   0.003109
    36  H   -0.001781  -0.006968   0.004451  -0.003976  -0.000606  -0.000711
    37  H    0.003024   0.003637  -0.014564   0.011390  -0.001480   0.001485
    38  H    0.028513   0.005208  -0.028252   0.003443   0.002187  -0.001782
              7          8          9         10         11         12
     1  C   -2.917405  -3.115650  -0.118873  -0.087363  -0.015162   0.023399
     2  C    1.132579   1.229308   0.274188   0.198599  -0.066171  -0.067892
     3  C   -0.646095  -0.657499  -0.040293  -0.015331  -0.001766  -0.010014
     4  C   -0.414982  -0.479085  -0.027713  -0.046321  -0.020483  -0.066437
     5  C   -6.408162   2.854649  -0.195473   0.358415   0.260102  -0.116520
     6  C    2.620051  -6.422329   0.393092  -0.120551  -0.104703   0.256637
     7  C   17.877664  -5.670868   0.291208  -0.116873   0.111754   0.305185
     8  C   -5.670868  17.710329  -0.129287   0.301189   0.271131   0.121680
     9  N    0.291208  -0.129287   6.878004  -0.025791  -0.007873   0.005745
    10  N   -0.116873   0.301189  -0.025791   6.835657   0.005228  -0.007268
    11  N    0.111754   0.271131  -0.007873   0.005228   6.889714  -0.026337
    12  N    0.305185   0.121680   0.005745  -0.007268  -0.026337   6.897426
    13  C    0.172972   0.055394  -0.037443  -0.049477   0.002358   0.008584
    14  C    0.081524  -0.030156  -0.009799   0.007802  -0.000455   0.003109
    15  C   -0.277585  -0.095953   0.025447  -0.016857   0.013574  -0.003263
    16  C    0.036481   0.017912   0.003122   0.001314  -0.001230   0.000158
    17  H   -0.000118  -0.000410   0.000024  -0.000059   0.000019   0.000005
    18  C   -0.006738   0.024464   0.002999   0.037990   0.001357  -0.001086
    19  H    0.002029   0.005668  -0.000315   0.004229  -0.000013  -0.000053
    20  C   -0.014742  -0.008842   0.001033   0.001047   0.000352   0.000081
    21  H    0.000030   0.000034   0.000003   0.000002   0.000000   0.000000
    22  H    0.000031   0.000032  -0.000049  -0.000053   0.000000   0.000000
    23  N   -0.000305  -0.000074  -0.000263  -0.000002   0.000006   0.000000
    24  H    0.000001  -0.000001   0.000000   0.000000   0.000000   0.000000
    25  H    0.000000   0.000001   0.000000   0.000002   0.000000   0.000000
    26  Si  -0.064578   0.138693  -0.003443   0.008601   0.003723  -0.013014
    27  C   -0.002835   0.012110  -0.000114  -0.000228  -0.000368   0.000549
    28  H   -0.003024   0.008183   0.000000   0.000035   0.000078  -0.001387
    29  H   -0.001362  -0.000055   0.000000   0.000002   0.000023  -0.000144
    30  H    0.000432   0.003451  -0.000003   0.000007  -0.000013  -0.000086
    31  C    0.029285  -0.024420   0.000908  -0.000568   0.000022  -0.000256
    32  H    0.000325  -0.001136   0.000002   0.000000  -0.000190   0.000022
    33  H    0.007737  -0.002438   0.000018   0.000000  -0.001518   0.000088
    34  H    0.002279   0.000071   0.000013  -0.000002  -0.000045  -0.000013
    35  C    0.024199   0.011846   0.000715   0.000187  -0.015258  -0.011643
    36  H    0.006612   0.004180   0.000002   0.000003  -0.000094   0.000042
    37  H   -0.011502   0.008257  -0.000001   0.000028   0.001758  -0.006028
    38  H   -0.001511  -0.012376   0.000013  -0.000002  -0.005111   0.002325
             13         14         15         16         17         18
     1  C    0.106085   1.336343  -3.644920   0.573498   0.013191   0.050709
     2  C   -0.535280  -2.620617   3.474234  -0.154420   0.026939  -0.772772
     3  C    0.369528   2.784821  -4.749598   0.327749  -0.065413   1.070871
     4  C    2.459812  -2.314059   1.256344  -0.885383   0.061589  -0.577566
     5  C   -0.777167  -0.118530   0.961375  -0.059171  -0.000933   0.129652
     6  C   -0.631580  -0.259557   1.443039  -0.086508   0.003300  -0.061882
     7  C    0.172972   0.081524  -0.277585   0.036481  -0.000118  -0.006738
     8  C    0.055394  -0.030156  -0.095953   0.017912  -0.000410   0.024464
     9  N   -0.037443  -0.009799   0.025447   0.003122   0.000024   0.002999
    10  N   -0.049477   0.007802  -0.016857   0.001314  -0.000059   0.037990
    11  N    0.002358  -0.000455   0.013574  -0.001230   0.000019   0.001357
    12  N    0.008584   0.003109  -0.003263   0.000158   0.000005  -0.001086
    13  C    9.814895   0.923288  -3.104489  -0.893272  -0.063592  -0.678038
    14  C    0.923288  10.380935  -4.798480  -1.620031   0.223222   2.118866
    15  C   -3.104489  -4.798480  18.665012   0.455045   0.037518  -4.865445
    16  C   -0.893272  -1.620031   0.455045  11.303561   0.055660  -3.822139
    17  H   -0.063592   0.223222   0.037518   0.055660   0.618838  -0.030998
    18  C   -0.678038   2.118866  -4.865445  -3.822139  -0.030998  13.745118
    19  H    0.037539   0.020429   0.127906  -0.029639  -0.000172   0.064258
    20  C   -1.692542  -0.465653   1.555215   0.465414  -0.011140  -0.071889
    21  H    0.051270  -0.019621  -0.012873   0.235225  -0.006944   0.040667
    22  H    0.058004  -0.007949   0.012772   0.042206   0.000016   0.213535
    23  N    0.009144   0.049916   0.048698  -0.052114  -0.000548  -0.032159
    24  H    0.009314   0.049356  -0.042016  -0.121554  -0.000005   0.104459
    25  H    0.003697  -0.034840   0.075361   0.083041   0.000003  -0.138649
    26  Si  -0.405915   0.462007  -0.454664   0.300455   0.046666   0.035560
    27  C    0.045261  -0.022452   0.070498  -0.027741  -0.008165  -0.006009
    28  H    0.002560   0.001493   0.002299  -0.000569   0.000006   0.000031
    29  H    0.008481  -0.004698   0.001453  -0.008837   0.000036   0.000075
    30  H   -0.009797  -0.008615  -0.003183   0.017566   0.002226  -0.000501
    31  C    0.047112  -0.024967   0.068123  -0.013427  -0.007145  -0.008339
    32  H    0.008370  -0.004796   0.001201  -0.009056  -0.000009   0.000080
    33  H   -0.000035   0.003292   0.000573   0.000453  -0.000058  -0.000099
    34  H   -0.002161  -0.014965  -0.000417   0.012908   0.003274  -0.000272
    35  C    0.020450  -0.003046   0.000581   0.003906   0.001323  -0.000473
    36  H   -0.001449   0.000399  -0.000177  -0.000212  -0.000001   0.000013
    37  H    0.001772  -0.000632   0.000521  -0.000083   0.000000   0.000021
    38  H    0.000858  -0.000151   0.000290   0.000016   0.000000   0.000011
             19         20         21         22         23         24
     1  C    0.025161  -0.233123   0.000165   0.000119  -0.002525   0.000026
     2  C    0.003795   0.153037   0.000718  -0.002975   0.000261  -0.000352
     3  C    0.034626  -0.347853   0.002445   0.002984  -0.000763   0.000867
     4  C    0.130642  -0.609503   0.002855  -0.000052  -0.012972   0.000318
     5  C   -0.016867   0.104742  -0.000152  -0.000351   0.004672  -0.000030
     6  C   -0.072881   0.135559  -0.000406  -0.001695  -0.000866   0.000019
     7  C    0.002029  -0.014742   0.000030   0.000031  -0.000305   0.000001
     8  C    0.005668  -0.008842   0.000034   0.000032  -0.000074  -0.000001
     9  N   -0.000315   0.001033   0.000003  -0.000049  -0.000263   0.000000
    10  N    0.004229   0.001047   0.000002  -0.000053  -0.000002   0.000000
    11  N   -0.000013   0.000352   0.000000   0.000000   0.000006   0.000000
    12  N   -0.000053   0.000081   0.000000   0.000000   0.000000   0.000000
    13  C    0.037539  -1.692542   0.051270   0.058004   0.009144   0.009314
    14  C    0.020429  -0.465653  -0.019621  -0.007949   0.049916   0.049356
    15  C    0.127906   1.555215  -0.012873   0.012772   0.048698  -0.042016
    16  C   -0.029639   0.465414   0.235225   0.042206  -0.052114  -0.121554
    17  H   -0.000172  -0.011140  -0.006944   0.000016  -0.000548  -0.000005
    18  C    0.064258  -0.071889   0.040667   0.213535  -0.032159   0.104459
    19  H    0.587317  -0.048013   0.000017  -0.006465  -0.000394   0.000003
    20  C   -0.048013   7.142634   0.019131   0.004013  -0.033899  -0.008633
    21  H    0.000017   0.019131   0.583162  -0.000157  -0.018338   0.004854
    22  H   -0.006465   0.004013  -0.000157   0.575402  -0.017866  -0.000030
    23  N   -0.000394  -0.033899  -0.018338  -0.017866   6.981405   0.330767
    24  H    0.000003  -0.008633   0.004854  -0.000030   0.330767   0.409472
    25  H   -0.000004   0.003147  -0.000029   0.004894   0.332220  -0.033866
    26  Si   0.002856  -0.024941   0.000244   0.000209   0.000630   0.000006
    27  C   -0.000247   0.010391  -0.000374  -0.000023  -0.000214   0.000001
    28  H    0.000000   0.000362   0.000000   0.000000   0.000000   0.000000
    29  H    0.000000  -0.000569   0.000000   0.000000   0.000000   0.000000
    30  H    0.000000  -0.000003  -0.000016   0.000000   0.000002   0.000000
    31  C   -0.000219   0.007684  -0.000370  -0.000016   0.000152  -0.000003
    32  H    0.000000  -0.000632   0.000000   0.000000   0.000000   0.000000
    33  H    0.000000   0.000287   0.000000   0.000000   0.000000   0.000000
    34  H    0.000000   0.000570  -0.000018   0.000000   0.000001   0.000000
    35  C    0.000001   0.000235   0.000000   0.000000  -0.000007   0.000000
    36  H    0.000000  -0.000013   0.000000   0.000000   0.000000   0.000000
    37  H    0.000000   0.000002   0.000000   0.000000   0.000000   0.000000
    38  H    0.000000   0.000001   0.000000   0.000000   0.000000   0.000000
             25         26         27         28         29         30
     1  C   -0.000001   1.137190  -0.175865  -0.011044  -0.002803   0.009522
     2  C    0.000533  -0.315760   0.002599  -0.003146  -0.000475  -0.000130
     3  C   -0.000390   0.440212  -0.102918  -0.016109  -0.017131  -0.022184
     4  C   -0.000301  -1.551845   0.174429   0.017621   0.024641   0.001287
     5  C    0.000000  -0.079359  -0.001173  -0.000320  -0.000062   0.000117
     6  C   -0.000096  -0.266661   0.028142   0.000248  -0.000241   0.000246
     7  C    0.000000  -0.064578  -0.002835  -0.003024  -0.001362   0.000432
     8  C    0.000001   0.138693   0.012110   0.008183  -0.000055   0.003451
     9  N    0.000000  -0.003443  -0.000114   0.000000   0.000000  -0.000003
    10  N    0.000002   0.008601  -0.000228   0.000035   0.000002   0.000007
    11  N    0.000000   0.003723  -0.000368   0.000078   0.000023  -0.000013
    12  N    0.000000  -0.013014   0.000549  -0.001387  -0.000144  -0.000086
    13  C    0.003697  -0.405915   0.045261   0.002560   0.008481  -0.009797
    14  C   -0.034840   0.462007  -0.022452   0.001493  -0.004698  -0.008615
    15  C    0.075361  -0.454664   0.070498   0.002299   0.001453  -0.003183
    16  C    0.083041   0.300455  -0.027741  -0.000569  -0.008837   0.017566
    17  H    0.000003   0.046666  -0.008165   0.000006   0.000036   0.002226
    18  C   -0.138649   0.035560  -0.006009   0.000031   0.000075  -0.000501
    19  H   -0.000004   0.002856  -0.000247   0.000000   0.000000   0.000000
    20  C    0.003147  -0.024941   0.010391   0.000362  -0.000569  -0.000003
    21  H   -0.000029   0.000244  -0.000374   0.000000   0.000000  -0.000016
    22  H    0.004894   0.000209  -0.000023   0.000000   0.000000   0.000000
    23  N    0.332220   0.000630  -0.000214   0.000000   0.000000   0.000002
    24  H   -0.033866   0.000006   0.000001   0.000000   0.000000   0.000000
    25  H    0.405744   0.000005  -0.000001   0.000000   0.000000   0.000000
    26  Si   0.000005  13.564086  -0.048378  -0.060838  -0.044293  -0.028356
    27  C   -0.000001  -0.048378   5.497671   0.418327   0.420745   0.394068
    28  H    0.000000  -0.060838   0.418327   0.503664  -0.023104  -0.022669
    29  H    0.000000  -0.044293   0.420745  -0.023104   0.517391  -0.023699
    30  H    0.000000  -0.028356   0.394068  -0.022669  -0.023699   0.525402
    31  C   -0.000001  -0.073447   0.007750   0.008624  -0.003786  -0.000909
    32  H    0.000000  -0.042513  -0.005408   0.000011   0.000441   0.000059
    33  H    0.000000  -0.064658   0.008585  -0.000015   0.000012  -0.000002
    34  H    0.000000  -0.040158   0.001524   0.000000   0.000048   0.000111
    35  C    0.000000   0.021583   0.006522   0.000332  -0.009647   0.006625
    36  H    0.000000  -0.030175  -0.011424   0.000013   0.000457   0.000013
    37  H    0.000000  -0.032896  -0.001980   0.000325   0.000013   0.000005
    38  H    0.000000  -0.028036   0.006066   0.000009   0.000014  -0.000016
             31         32         33         34         35         36
     1  C   -0.197955  -0.000141  -0.004438   0.004506  -0.196282  -0.001781
     2  C    0.009379  -0.000299  -0.004289   0.001939  -0.031414  -0.006968
     3  C   -0.098618  -0.016535  -0.011879  -0.027902   0.057374   0.004451
     4  C    0.201794   0.021951   0.012691   0.010685   0.116012  -0.003976
     5  C    0.004975  -0.000224   0.000880  -0.000115  -0.006948  -0.000606
     6  C    0.015732  -0.000046  -0.000379   0.000325   0.003109  -0.000711
     7  C    0.029285   0.000325   0.007737   0.002279   0.024199   0.006612
     8  C   -0.024420  -0.001136  -0.002438   0.000071   0.011846   0.004180
     9  N    0.000908   0.000002   0.000018   0.000013   0.000715   0.000002
    10  N   -0.000568   0.000000   0.000000  -0.000002   0.000187   0.000003
    11  N    0.000022  -0.000190  -0.001518  -0.000045  -0.015258  -0.000094
    12  N   -0.000256   0.000022   0.000088  -0.000013  -0.011643   0.000042
    13  C    0.047112   0.008370  -0.000035  -0.002161   0.020450  -0.001449
    14  C   -0.024967  -0.004796   0.003292  -0.014965  -0.003046   0.000399
    15  C    0.068123   0.001201   0.000573  -0.000417   0.000581  -0.000177
    16  C   -0.013427  -0.009056   0.000453   0.012908   0.003906  -0.000212
    17  H   -0.007145  -0.000009  -0.000058   0.003274   0.001323  -0.000001
    18  C   -0.008339   0.000080  -0.000099  -0.000272  -0.000473   0.000013
    19  H   -0.000219   0.000000   0.000000   0.000000   0.000001   0.000000
    20  C    0.007684  -0.000632   0.000287   0.000570   0.000235  -0.000013
    21  H   -0.000370   0.000000   0.000000  -0.000018   0.000000   0.000000
    22  H   -0.000016   0.000000   0.000000   0.000000   0.000000   0.000000
    23  N    0.000152   0.000000   0.000000   0.000001  -0.000007   0.000000
    24  H   -0.000003   0.000000   0.000000   0.000000   0.000000   0.000000
    25  H   -0.000001   0.000000   0.000000   0.000000   0.000000   0.000000
    26  Si  -0.073447  -0.042513  -0.064658  -0.040158   0.021583  -0.030175
    27  C    0.007750  -0.005408   0.008585   0.001524   0.006522  -0.011424
    28  H    0.008624   0.000011  -0.000015   0.000000   0.000332   0.000013
    29  H   -0.003786   0.000441   0.000012   0.000048  -0.009647   0.000457
    30  H   -0.000909   0.000059  -0.000002   0.000111   0.006625   0.000013
    31  C    5.517321   0.419098   0.417687   0.401342   0.005553  -0.011432
    32  H    0.419098   0.517785  -0.023199  -0.023890  -0.008780   0.000481
    33  H    0.417687  -0.023199   0.501800  -0.022833   0.001932   0.000022
    34  H    0.401342  -0.023890  -0.022833   0.529445   0.006670   0.000015
    35  C    0.005553  -0.008780   0.001932   0.006670   5.526089   0.413552
    36  H   -0.011432   0.000481   0.000022   0.000015   0.413552   0.512086
    37  H    0.006211   0.000015   0.000007  -0.000016   0.393547  -0.021282
    38  H   -0.002234   0.000011   0.000330   0.000003   0.392534  -0.021395
             37         38
     1  C    0.003024   0.028513
     2  C    0.003637   0.005208
     3  C   -0.014564  -0.028252
     4  C    0.011390   0.003443
     5  C   -0.001480   0.002187
     6  C    0.001485  -0.001782
     7  C   -0.011502  -0.001511
     8  C    0.008257  -0.012376
     9  N   -0.000001   0.000013
    10  N    0.000028  -0.000002
    11  N    0.001758  -0.005111
    12  N   -0.006028   0.002325
    13  C    0.001772   0.000858
    14  C   -0.000632  -0.000151
    15  C    0.000521   0.000290
    16  C   -0.000083   0.000016
    17  H    0.000000   0.000000
    18  C    0.000021   0.000011
    19  H    0.000000   0.000000
    20  C    0.000002   0.000001
    21  H    0.000000   0.000000
    22  H    0.000000   0.000000
    23  N    0.000000   0.000000
    24  H    0.000000   0.000000
    25  H    0.000000   0.000000
    26  Si  -0.032896  -0.028036
    27  C   -0.001980   0.006066
    28  H    0.000325   0.000009
    29  H    0.000013   0.000014
    30  H    0.000005  -0.000016
    31  C    0.006211  -0.002234
    32  H    0.000015   0.000011
    33  H    0.000007   0.000330
    34  H   -0.000016   0.000003
    35  C    0.393547   0.392534
    36  H   -0.021282  -0.021395
    37  H    0.492733  -0.022694
    38  H   -0.022694   0.495437
 Mulliken atomic charges:
              1
     1  C    1.354159
     2  C   -0.092692
     3  C   -0.524878
     4  C    0.390946
     5  C   -0.419834
     6  C   -0.347444
     7  C   -0.143691
     8  C   -0.128003
     9  N   -0.279800
    10  N   -0.273592
    11  N   -0.294408
    12  N   -0.293592
    13  C    0.665492
    14  C   -0.062731
    15  C   -0.227160
    16  C   -0.150304
    17  H    0.101851
    18  C   -0.565684
    19  H    0.128807
    20  C   -0.032944
    21  H    0.118475
    22  H    0.123461
    23  N   -0.584563
    24  H    0.297025
    25  H    0.299531
    26  Si   1.511201
    27  C   -0.689321
    28  H    0.178005
    29  H    0.167074
    30  H    0.159045
    31  C   -0.700639
    32  H    0.167004
    33  H    0.179447
    34  H    0.157080
    35  C   -0.731377
    36  H    0.169356
    37  H    0.188407
    38  H    0.186293
 Sum of Mulliken charges=   0.00000
 Atomic charges with hydrogens summed into heavy atoms:
              1
     1  C    1.354159
     2  C   -0.092692
     3  C   -0.524878
     4  C    0.390946
     5  C   -0.419834
     6  C   -0.347444
     7  C   -0.143691
     8  C   -0.128003
     9  N   -0.279800
    10  N   -0.273592
    11  N   -0.294408
    12  N   -0.293592
    13  C    0.665492
    14  C    0.039120
    15  C   -0.098353
    16  C   -0.031829
    17  H    0.000000
    18  C   -0.442223
    19  H    0.000000
    20  C   -0.032944
    21  H    0.000000
    22  H    0.000000
    23  N    0.011993
    24  H    0.000000
    25  H    0.000000
    26  Si   1.511201
    27  C   -0.185197
    28  H    0.000000
    29  H    0.000000
    30  H    0.000000
    31  C   -0.197108
    32  H    0.000000
    33  H    0.000000
    34  H    0.000000
    35  C   -0.187322
    36  H    0.000000
    37  H    0.000000
    38  H    0.000000
 Sum of Mulliken charges=   0.00000
 Electronic spatial extent (au):  <R**2>=  7453.6325
 Charge=     0.0000 electrons
 Dipole moment (field-independent basis, Debye):
    X=     7.4789    Y=     6.9559    Z=     0.6829  Tot=    10.2364
 Quadrupole moment (field-independent basis, Debye-Ang):
   XX=  -122.4480   YY=  -146.8255   ZZ=  -169.7730
   XY=    -5.7360   XZ=     5.3851   YZ=     1.1771
 Traceless Quadrupole moment (field-independent basis, Debye-Ang):
   XX=    23.9008   YY=    -0.4767   ZZ=   -23.4241
   XY=    -5.7360   XZ=     5.3851   YZ=     1.1771
 Octapole moment (field-independent basis, Debye-Ang**2):
  XXX=   303.9190  YYY=    96.6697  ZZZ=    -2.8360  XYY=    23.6414
  XXY=    47.9937  XXZ=    35.4988  XZZ=    31.8686  YZZ=    59.3977
  YYZ=     2.1009  XYZ=     8.9596
 Hexadecapole moment (field-independent basis, Debye-Ang**3):
 XXXX= -4678.1718 YYYY= -3418.8242 ZZZZ= -1452.1289 XXXY=   -21.0728
 XXXZ=   225.5329 YYYX=    -9.5877 YYYZ=     0.5723 ZZZX=     9.8789
 ZZZY=     2.2188 XXYY= -1381.1361 XXZZ= -1416.1743 YYZZ=  -947.3112
 XXYZ=    38.7737 YYXZ=     6.4496 ZZXY=   -63.1012
 N-N= 1.900605847858D+03 E-N=-6.645093591451D+03  KE= 1.210030646368D+03
 ***** Axes restored to original set *****
 -------------------------------------------------------------------
 Center     Atomic                   Forces (Hartrees/Bohr)
 Number     Number              X              Y              Z
 -------------------------------------------------------------------
    1          6           0.000325261   -0.000038303   -0.000026830
    2          6           0.000331678    0.000059381   -0.000058133
    3          6          -0.000040460   -0.000021537   -0.000042004
    4          6          -0.000380981   -0.000079730    0.000148083
    5          6          -0.000252769   -0.000148567    0.000133387
    6          6          -0.000254408    0.000091520    0.000167899
    7          6          -0.000378687    0.000076612   -0.000271359
    8          6          -0.000424019   -0.000040447   -0.000253469
    9          7          -0.000134778    0.000481964    0.000189177
   10          7          -0.000126279   -0.000454107    0.000131688
   11          7          -0.000141300    0.000220821    0.000002011
   12          7          -0.000116116   -0.000217371   -0.000007367
   13          6           0.000087886    0.000048040   -0.000031854
   14          6          -0.000332694    0.000100751   -0.001565469
   15          6          -0.001366709   -0.000065900   -0.000622528
   16          6           0.001421407   -0.000003095    0.000689030
   17          1          -0.000034211   -0.000026372    0.000513789
   18          6           0.000684896   -0.000122377    0.001650869
   19          1           0.000442672    0.000046135    0.000246415
   20          6          -0.001329843   -0.000183310   -0.001280424
   21          1          -0.000295693   -0.000052261   -0.000073415
   22          1          -0.000036937   -0.000016609   -0.000317556
   23          7           0.001538278    0.001870377    0.001920288
   24          1          -0.000450099   -0.000787623    0.000233921
   25          1           0.000354008   -0.000715055   -0.000482262
   26         14           0.001274660    0.000023037   -0.001416662
   27          6           0.000129700   -0.000322854    0.000171794
   28          1           0.000059691    0.000327999    0.000074488
   29          1          -0.000353886    0.000297848    0.000167426
   30          1          -0.000192292    0.000040365   -0.000434741
   31          6           0.000138380    0.000318760    0.000127560
   32          1          -0.000321202   -0.000281533    0.000218231
   33          1           0.000099663   -0.000315707    0.000093734
   34          1          -0.000232548   -0.000116168   -0.000391522
   35          6          -0.000478124   -0.000024078   -0.000063569
   36          1          -0.000038733    0.000020132    0.000509067
   37          1           0.000415951    0.000226266   -0.000027915
   38          1           0.000408636   -0.000217004   -0.000021780
 -------------------------------------------------------------------
 Cartesian Forces:  Max     0.001920288 RMS     0.000544111

 GradGradGradGradGradGradGradGradGradGradGradGradGradGradGradGradGradGrad
 Berny optimization.
 Internal  Forces:  Max     0.002200079 RMS     0.000357600
 Search for a local minimum.
 Step number   1 out of a maximum of 210
 All quantities printed in internal units (Hartrees-Bohrs-Radians)
 Second derivative matrix not updated -- first step.
     Eigenvalues ---    0.00485   0.00732   0.00871   0.00882   0.00938
     Eigenvalues ---    0.00984   0.01443   0.01501   0.01797   0.01954
     Eigenvalues ---    0.01962   0.01967   0.02058   0.02068   0.02121
     Eigenvalues ---    0.02130   0.02174   0.02188   0.03555   0.04938
     Eigenvalues ---    0.05278   0.05635   0.05659   0.05679   0.05683
     Eigenvalues ---    0.05967   0.05968   0.06017   0.06155   0.07201
     Eigenvalues ---    0.07406   0.07826   0.10480   0.10989   0.11710
     Eigenvalues ---    0.11986   0.15272   0.15333   0.15999   0.16000
     Eigenvalues ---    0.16000   0.16000   0.16000   0.16000   0.16000
     Eigenvalues ---    0.16000   0.16000   0.16000   0.16000   0.16000
     Eigenvalues ---    0.16000   0.16000   0.16000   0.19449   0.20016
     Eigenvalues ---    0.20066   0.20299   0.22000   0.22749   0.22945
     Eigenvalues ---    0.23996   0.24979   0.24997   0.25000   0.25000
     Eigenvalues ---    0.25000   0.25000   0.25000   0.25000   0.25000
     Eigenvalues ---    0.25000   0.25000   0.25000   0.25000   0.26825
     Eigenvalues ---    0.27759   0.34001   0.34009   0.34017   0.34130
     Eigenvalues ---    0.34136   0.34147   0.34187   0.34207   0.34222
     Eigenvalues ---    0.35141   0.35178   0.35357   0.35541   0.35991
     Eigenvalues ---    0.35991   0.36041   0.36047   0.38401   0.40565
     Eigenvalues ---    0.41457   0.43885   0.44079   0.45842   0.45858
     Eigenvalues ---    0.46373   0.48367   0.48718   0.49255   1.27263
     Eigenvalues ---    1.27303   1.27481   1.275071000.000001000.00000
     Eigenvalues --- 1000.000001000.000001000.000001000.000001000.00000
     Eigenvalues --- 1000.000001000.000001000.000001000.000001000.00000
     Eigenvalues --- 1000.000001000.000001000.000001000.000001000.00000
     Eigenvalues --- 1000.000001000.000001000.000001000.000001000.00000
     Eigenvalues --- 1000.000001000.000001000.000001000.000001000.00000
     Eigenvalues --- 1000.000001000.000001000.000001000.000001000.00000
     Eigenvalues --- 1000.000001000.000001000.000001000.000001000.00000
     Eigenvalues --- 1000.000001000.000001000.000001000.000001000.00000
     Eigenvalues --- 1000.000001000.000001000.000001000.000001000.00000
     Eigenvalues --- 1000.000001000.000001000.000001000.000001000.00000
     Eigenvalues --- 1000.000001000.000001000.000001000.000001000.00000
     Eigenvalues --- 1000.000001000.000001000.000001000.000001000.00000
     Eigenvalues --- 1000.000001000.000001000.000001000.000001000.00000
     Eigenvalues --- 1000.000001000.000001000.000001000.000001000.00000
     Eigenvalues --- 1000.000001000.000001000.000001000.000001000.00000
     Eigenvalues --- 1000.000001000.000001000.000001000.000001000.00000
     Eigenvalues --- 1000.000001000.000001000.000001000.000001000.00000
     Eigenvalues --- 1000.000001000.000001000.000001000.000001000.00000
 RFO step:  Lambda=-1.11199407D-04.
 Linear search not attempted -- first point.
 Iteration  1 RMS(Cart)=  0.00663319 RMS(Int)=  0.00002800
 Iteration  2 RMS(Cart)=  0.00002744 RMS(Int)=  0.00001695
 Iteration  3 RMS(Cart)=  0.00000000 RMS(Int)=  0.00001695
 Variable       Old X    -DE/DX   Delta X   Delta X   Delta X     New X
                                 (Linear)    (Quad)   (Total)
    R1        3.06601   0.00061   0.00000   0.00209   0.00209   3.06810
    R2        2.93510   0.00081   0.00000   0.00294   0.00294   2.93804
    R3        2.77396   0.00056   0.00000   0.00156   0.00156   2.77552
    R4        2.77395   0.00053   0.00000   0.00148   0.00148   2.77543
    R5        2.92148   0.00035   0.00000   0.00135   0.00135   2.92283
    R6        2.77308   0.00056   0.00000   0.00156   0.00156   2.77463
    R7        2.77317   0.00057   0.00000   0.00158   0.00158   2.77475
    R8        2.57466   0.00099   0.00000   0.00215   0.00215   2.57682
    R9        3.59557   0.00135   0.00000   0.00694   0.00694   3.60251
   R10        2.73786   0.00111   0.00000   0.00289   0.00289   2.74075
   R11        2.19291   0.00053   0.00000   0.00041   0.00041   2.19333
   R12        2.19299   0.00048   0.00000   0.00037   0.00037   2.19336
   R13        2.19362   0.00023   0.00000   0.00018   0.00018   2.19380
   R14        2.19350   0.00022   0.00000   0.00018   0.00018   2.19368
   R15        2.66582   0.00061   0.00000   0.00142   0.00142   2.66724
   R16        2.66480   0.00086   0.00000   0.00197   0.00197   2.66677
   R17        2.61377   0.00147   0.00000   0.00302   0.00302   2.61679
   R18        2.04806  -0.00050   0.00000  -0.00139  -0.00139   2.04666
   R19        2.61748   0.00154   0.00000   0.00319   0.00319   2.62067
   R20        2.05100  -0.00038   0.00000  -0.00107  -0.00107   2.04992
   R21        2.66708   0.00048   0.00000   0.00107   0.00107   2.66815
   R22        2.05446  -0.00028   0.00000  -0.00079  -0.00079   2.05367
   R23        2.66156   0.00026   0.00000   0.00056   0.00056   2.66213
   R24        2.05387  -0.00029   0.00000  -0.00081  -0.00081   2.05306
   R25        2.60624   0.00220   0.00000   0.00447   0.00447   2.61071
   R26        1.90992  -0.00073   0.00000  -0.00160  -0.00160   1.90832
   R27        1.91010  -0.00072   0.00000  -0.00156  -0.00156   1.90854
   R28        3.57409  -0.00048   0.00000  -0.00242  -0.00242   3.57168
   R29        3.57579  -0.00050   0.00000  -0.00251  -0.00251   3.57328
   R30        3.56620  -0.00050   0.00000  -0.00246  -0.00246   3.56374
   R31        2.07102  -0.00031   0.00000  -0.00091  -0.00091   2.07010
   R32        2.07315  -0.00037   0.00000  -0.00107  -0.00107   2.07208
   R33        2.06957  -0.00047   0.00000  -0.00138  -0.00138   2.06819
   R34        2.07328  -0.00038   0.00000  -0.00111  -0.00111   2.07217
   R35        2.07111  -0.00032   0.00000  -0.00094  -0.00094   2.07017
   R36        2.06981  -0.00047   0.00000  -0.00136  -0.00136   2.06845
   R37        2.07301  -0.00042   0.00000  -0.00124  -0.00124   2.07178
   R38        2.07016  -0.00041   0.00000  -0.00121  -0.00121   2.06895
   R39        2.07083  -0.00042   0.00000  -0.00123  -0.00123   2.06960
    A1        1.49828   0.00002   0.00000  -0.00005  -0.00005   1.49822
    A2        1.99938  -0.00009   0.00000  -0.00142  -0.00142   1.99796
    A3        1.99919  -0.00008   0.00000  -0.00131  -0.00131   1.99788
    A4        2.00592   0.00020   0.00000   0.00259   0.00259   2.00851
    A5        2.01108   0.00020   0.00000   0.00266   0.00266   2.01374
    A6        1.92090  -0.00019   0.00000  -0.00193  -0.00193   1.91897
    A7        1.47523   0.00014   0.00000   0.00018   0.00018   1.47540
    A8        2.00314  -0.00002   0.00000   0.00005   0.00005   2.00319
    A9        1.99929  -0.00004   0.00000  -0.00042  -0.00042   1.99888
   A10        2.01404   0.00002   0.00000   0.00073   0.00073   2.01477
   A11        2.02044   0.00003   0.00000   0.00078   0.00078   2.02122
   A12        1.91956  -0.00008   0.00000  -0.00099  -0.00099   1.91857
   A13        1.63583  -0.00019   0.00000  -0.00054  -0.00055   1.63529
   A14        2.21228   0.00036   0.00000   0.00135   0.00135   2.21363
   A15        2.43508  -0.00018   0.00000  -0.00081  -0.00081   2.43427
   A16        1.67383   0.00003   0.00000   0.00040   0.00040   1.67422
   A17        2.20099   0.00008   0.00000   0.00016   0.00016   2.20115
   A18        2.40833  -0.00010   0.00000  -0.00057  -0.00057   2.40776
   A19        2.12584  -0.00003   0.00000  -0.00014  -0.00014   2.12569
   A20        2.10897   0.00038   0.00000   0.00148   0.00148   2.11045
   A21        2.04836  -0.00035   0.00000  -0.00133  -0.00133   2.04703
   A22        2.12120   0.00012   0.00000   0.00057   0.00057   2.12177
   A23        2.09124   0.00008   0.00000   0.00063   0.00063   2.09187
   A24        2.07070  -0.00021   0.00000  -0.00120  -0.00120   2.06950
   A25        2.12109   0.00016   0.00000   0.00075   0.00075   2.12184
   A26        2.09884   0.00027   0.00000   0.00178   0.00178   2.10062
   A27        2.06325  -0.00042   0.00000  -0.00253  -0.00253   2.06072
   A28        2.10598   0.00008   0.00000   0.00028   0.00028   2.10626
   A29        2.09171  -0.00018   0.00000  -0.00097  -0.00097   2.09074
   A30        2.08550   0.00009   0.00000   0.00069   0.00069   2.08619
   A31        2.10594   0.00002   0.00000   0.00001   0.00001   2.10595
   A32        2.08955  -0.00015   0.00000  -0.00092  -0.00092   2.08863
   A33        2.08769   0.00014   0.00000   0.00091   0.00091   2.08860
   A34        2.06379  -0.00003   0.00000  -0.00027  -0.00028   2.06352
   A35        2.10771   0.00002   0.00000   0.00013   0.00013   2.10784
   A36        2.11100   0.00000   0.00000   0.00005   0.00005   2.11105
   A37        2.05028   0.00041   0.00000   0.00654   0.00642   2.05670
   A38        2.04885   0.00037   0.00000   0.00630   0.00618   2.05503
   A39        1.98548  -0.00011   0.00000   0.00430   0.00415   1.98963
   A40        1.90433   0.00000   0.00000   0.00047   0.00047   1.90479
   A41        1.90586  -0.00007   0.00000   0.00008   0.00008   1.90594
   A42        1.87449   0.00020   0.00000   0.00211   0.00211   1.87660
   A43        1.94830   0.00010   0.00000  -0.00008  -0.00008   1.94822
   A44        1.91838  -0.00016   0.00000  -0.00161  -0.00162   1.91676
   A45        1.91095  -0.00006   0.00000  -0.00086  -0.00086   1.91009
   A46        1.93105  -0.00009   0.00000  -0.00034  -0.00034   1.93071
   A47        1.92165  -0.00046   0.00000  -0.00317  -0.00317   1.91848
   A48        1.97471   0.00011   0.00000   0.00080   0.00080   1.97552
   A49        1.87796   0.00026   0.00000   0.00145   0.00145   1.87941
   A50        1.87667   0.00005   0.00000   0.00082   0.00082   1.87749
   A51        1.87831   0.00015   0.00000   0.00060   0.00060   1.87891
   A52        1.91978  -0.00040   0.00000  -0.00267  -0.00267   1.91711
   A53        1.93106  -0.00007   0.00000  -0.00025  -0.00025   1.93081
   A54        1.97765   0.00003   0.00000   0.00018   0.00018   1.97783
   A55        1.87793   0.00023   0.00000   0.00144   0.00144   1.87937
   A56        1.87731   0.00017   0.00000   0.00072   0.00072   1.87803
   A57        1.87650   0.00007   0.00000   0.00075   0.00075   1.87726
   A58        1.91072  -0.00047   0.00000  -0.00394  -0.00394   1.90678
   A59        1.96021   0.00003   0.00000   0.00066   0.00066   1.96087
   A60        1.95715   0.00008   0.00000   0.00102   0.00101   1.95817
   A61        1.87470   0.00012   0.00000  -0.00021  -0.00021   1.87449
   A62        1.87252   0.00012   0.00000  -0.00013  -0.00014   1.87239
   A63        1.88468   0.00014   0.00000   0.00258   0.00258   1.88726
   A64        3.15227   0.00018   0.00000   0.00074   0.00074   3.15301
   A65        3.14949   0.00023   0.00000   0.00092   0.00092   3.15042
   A66        3.15959   0.00011   0.00000   0.00045   0.00045   3.16004
   A67        3.16045   0.00012   0.00000   0.00049   0.00049   3.16094
   A68        3.09051  -0.00002   0.00000  -0.00009  -0.00009   3.09042
   A69        3.18910  -0.00001   0.00000  -0.00005  -0.00005   3.18904
   A70        3.22939  -0.00014   0.00000  -0.00054  -0.00054   3.22885
   A71        3.06478   0.00010   0.00000   0.00042   0.00042   3.06520
    D1        0.00429   0.00001   0.00000   0.00204   0.00204   0.00633
    D2        2.01987   0.00009   0.00000   0.00294   0.00294   2.02281
    D3       -2.01793  -0.00008   0.00000   0.00115   0.00115  -2.01678
    D4       -2.01263  -0.00021   0.00000  -0.00061  -0.00060  -2.01323
    D5        0.00295  -0.00013   0.00000   0.00029   0.00029   0.00325
    D6        2.24834  -0.00030   0.00000  -0.00150  -0.00150   2.24684
    D7        2.02690   0.00023   0.00000   0.00478   0.00478   2.03167
    D8       -2.24070   0.00031   0.00000   0.00567   0.00567  -2.23503
    D9        0.00468   0.00013   0.00000   0.00388   0.00388   0.00856
   D10       -0.00486  -0.00001   0.00000  -0.00231  -0.00231  -0.00717
   D11        3.13738   0.00000   0.00000  -0.00065  -0.00065   3.13672
   D12        2.00570  -0.00007   0.00000  -0.00355  -0.00356   2.00215
   D13       -1.13525  -0.00006   0.00000  -0.00190  -0.00190  -1.13715
   D14       -2.01593   0.00005   0.00000  -0.00120  -0.00120  -2.01712
   D15        1.12631   0.00005   0.00000   0.00046   0.00046   1.12677
   D16       -0.00490  -0.00001   0.00000  -0.00234  -0.00234  -0.00724
   D17        3.12824  -0.00003   0.00000  -0.00303  -0.00303   3.12521
   D18       -2.00963  -0.00006   0.00000  -0.00256  -0.00256  -2.01219
   D19        1.12351  -0.00007   0.00000  -0.00325  -0.00325   1.12026
   D20        1.99627   0.00001   0.00000  -0.00263  -0.00263   1.99364
   D21       -1.15377   0.00000   0.00000  -0.00332  -0.00332  -1.15709
   D22        0.00511   0.00001   0.00000   0.00243   0.00243   0.00754
   D23       -3.12628   0.00003   0.00000   0.00326   0.00326  -3.12303
   D24       -3.13727   0.00000   0.00000   0.00039   0.00039  -3.13688
   D25        0.01452   0.00002   0.00000   0.00121   0.00122   0.01573
   D26       -2.12975   0.00006   0.00000   0.00064   0.00064  -2.12911
   D27        2.01966  -0.00002   0.00000   0.00039   0.00039   2.02006
   D28       -0.05104  -0.00002   0.00000   0.00018   0.00018  -0.05086
   D29        1.01283   0.00007   0.00000   0.00319   0.00319   1.01602
   D30       -1.12094  -0.00001   0.00000   0.00294   0.00294  -1.11801
   D31        3.09154  -0.00001   0.00000   0.00272   0.00272   3.09426
   D32       -3.06074   0.00003   0.00000   0.00181   0.00181  -3.05893
   D33        0.07490   0.00003   0.00000   0.00216   0.00216   0.07706
   D34        0.06830   0.00001   0.00000   0.00080   0.00080   0.06909
   D35       -3.07925   0.00001   0.00000   0.00114   0.00114  -3.07811
   D36        3.13812   0.00001   0.00000   0.00039   0.00039   3.13852
   D37        0.00686   0.00000   0.00000  -0.00025  -0.00025   0.00661
   D38        0.00229   0.00000   0.00000   0.00005   0.00005   0.00234
   D39       -3.12897  -0.00001   0.00000  -0.00059  -0.00059  -3.12957
   D40       -3.13891  -0.00001   0.00000  -0.00067  -0.00067  -3.13957
   D41        0.00439  -0.00001   0.00000  -0.00039  -0.00039   0.00400
   D42       -0.00301  -0.00001   0.00000  -0.00033  -0.00033  -0.00334
   D43        3.14029   0.00000   0.00000  -0.00005  -0.00005   3.14023
   D44       -0.00016  -0.00002   0.00000  -0.00081  -0.00081  -0.00098
   D45        3.14069  -0.00002   0.00000  -0.00109  -0.00109   3.13960
   D46        3.13122   0.00000   0.00000  -0.00017  -0.00017   3.13105
   D47       -0.01112  -0.00001   0.00000  -0.00044  -0.00044  -0.01156
   D48        0.00161   0.00003   0.00000   0.00138   0.00138   0.00299
   D49       -3.13671   0.00002   0.00000   0.00090   0.00090  -3.13582
   D50        3.14153   0.00002   0.00000   0.00111   0.00112  -3.14054
   D51        0.00320   0.00001   0.00000   0.00063   0.00063   0.00383
   D52       -0.00132   0.00004   0.00000   0.00180   0.00180   0.00049
   D53        3.10088  -0.00002   0.00000  -0.00087  -0.00087   3.10001
   D54        3.14102   0.00004   0.00000   0.00208   0.00208  -3.14009
   D55       -0.03997  -0.00001   0.00000  -0.00059  -0.00059  -0.04057
   D56        0.00060  -0.00004   0.00000  -0.00208  -0.00208  -0.00148
   D57       -3.10151   0.00001   0.00000   0.00059   0.00059  -3.10092
   D58        3.13893  -0.00003   0.00000  -0.00160  -0.00160   3.13733
   D59        0.03681   0.00002   0.00000   0.00107   0.00107   0.03789
   D60        0.36376  -0.00044   0.00000  -0.01163  -0.01167   0.35209
   D61        2.83058   0.00052   0.00000   0.01536   0.01540   2.84598
   D62       -2.81831  -0.00050   0.00000  -0.01438  -0.01442  -2.83273
   D63       -0.35149   0.00046   0.00000   0.01261   0.01265  -0.33883
   D64        1.08041   0.00007   0.00000  -0.00134  -0.00134   1.07908
   D65       -3.12913   0.00005   0.00000  -0.00175  -0.00175  -3.13088
   D66       -1.02667  -0.00001   0.00000  -0.00270  -0.00270  -1.02937
   D67       -3.09475   0.00005   0.00000  -0.00097  -0.00097  -3.09573
   D68       -1.02111   0.00002   0.00000  -0.00139  -0.00139  -1.02250
   D69        1.08135  -0.00003   0.00000  -0.00234  -0.00234   1.07901
   D70       -0.97079  -0.00008   0.00000  -0.00323  -0.00323  -0.97402
   D71        1.10285  -0.00010   0.00000  -0.00365  -0.00365   1.09921
   D72       -3.07787  -0.00016   0.00000  -0.00459  -0.00459  -3.08247
   D73       -3.13656  -0.00005   0.00000   0.00075   0.00075  -3.13582
   D74       -1.06412  -0.00005   0.00000   0.00069   0.00069  -1.06343
   D75        1.04479   0.00000   0.00000   0.00160   0.00160   1.04640
   D76        1.03950  -0.00007   0.00000   0.00016   0.00016   1.03966
   D77        3.11195  -0.00007   0.00000   0.00010   0.00010   3.11205
   D78       -1.06233  -0.00002   0.00000   0.00101   0.00101  -1.06131
   D79       -1.08875   0.00011   0.00000   0.00284   0.00284  -1.08590
   D80        0.98370   0.00011   0.00000   0.00278   0.00279   0.98648
   D81        3.09261   0.00016   0.00000   0.00370   0.00370   3.09631
   D82        3.13172  -0.00001   0.00000  -0.00064  -0.00064   3.13109
   D83       -1.07062  -0.00015   0.00000  -0.00311  -0.00311  -1.07373
   D84        1.05553   0.00011   0.00000   0.00149   0.00150   1.05703
   D85       -1.08179   0.00002   0.00000   0.00026   0.00026  -1.08153
   D86        0.99906  -0.00012   0.00000  -0.00222  -0.00222   0.99684
   D87        3.12520   0.00014   0.00000   0.00239   0.00239   3.12759
   D88        1.06431  -0.00001   0.00000  -0.00147  -0.00147   1.06284
   D89       -3.13803  -0.00015   0.00000  -0.00394  -0.00394   3.14121
   D90       -1.01188   0.00011   0.00000   0.00066   0.00066  -1.01122
         Item               Value     Threshold  Converged?
 Maximum Force            0.002200     0.000450     NO 
 RMS     Force            0.000358     0.000300     NO 
 Maximum Displacement     0.026207     0.001800     NO 
 RMS     Displacement     0.006631     0.001200     NO 
 Predicted change in Energy=-5.597779D-05
 GradGradGradGradGradGradGradGradGradGradGradGradGradGradGradGradGradGrad

                          Input orientation:                          
 ---------------------------------------------------------------------
 Center     Atomic     Atomic              Coordinates (Angstroms)
 Number     Number      Type              X           Y           Z
 ---------------------------------------------------------------------
    1          6             0       -0.004133    0.000347   -0.000839
    2          6             0       -0.003765   -0.002169    1.622727
    3          6             0        1.546544   -0.001748    0.111542
    4          6             0        1.535844    0.005906    1.475071
    5          6             0       -0.584429    1.196847    2.239990
    6          6             0       -0.581325   -1.207574    2.230533
    7          6             0       -0.582746    1.206411   -0.607325
    8          6             0       -0.592673   -1.199023   -0.610920
    9          7             0       -1.011014    2.152189    2.742458
   10          7             0       -1.008896   -2.166277    2.725751
   11          7             0       -0.985319    2.171635   -1.111296
   12          7             0       -1.008105   -2.159879   -1.112648
   13          6             0        2.498544    0.028320    2.559597
   14          6             0        3.885654    0.133103    2.320595
   15          6             0        2.077726   -0.047849    3.904432
   16          6             0        4.800510    0.157698    3.359804
   17          1             0        4.253741    0.205465    1.304591
   18          6             0        2.986264   -0.025180    4.951932
   19          1             0        1.023059   -0.128300    4.145133
   20          6             0        4.368684    0.079122    4.701775
   21          1             0        5.862359    0.237300    3.142594
   22          1             0        2.628495   -0.091110    5.975644
   23          7             0        5.282171    0.054243    5.737895
   24          1             0        6.213515    0.398495    5.553867
   25          1             0        4.944581    0.259538    6.667356
   26         14             0        2.796640   -0.008494   -1.327710
   27          6             0        3.914692   -1.524222   -1.170191
   28          1             0        3.326793   -2.446042   -1.238285
   29          1             0        4.646683   -1.534979   -1.986510
   30          1             0        4.468953   -1.554732   -0.226975
   31          6             0        3.792531    1.598543   -1.294018
   32          1             0        4.511519    1.608289   -2.121889
   33          1             0        3.132473    2.464244   -1.416398
   34          1             0        4.354716    1.740556   -0.365643
   35          6             0        1.812835   -0.103663   -2.933791
   36          1             0        2.506037   -0.098394   -3.783145
   37          1             0        1.216837   -1.019431   -3.003285
   38          1             0        1.139739    0.751301   -3.057927
 ---------------------------------------------------------------------
                    Distance matrix (angstroms):
                    1          2          3          4          5
     1  C    0.000000
     2  C    1.623567   0.000000
     3  C    1.554746   2.164980   0.000000
     4  C    2.133042   1.546694   1.363592   0.000000
     5  C    2.605700   1.468273   3.241599   2.549314   0.000000
     6  C    2.602161   1.468334   3.236041   2.554537   2.404442
     7  C    1.468744   2.601732   2.551528   3.204061   2.847332
     8  C    1.468696   2.601625   2.555714   3.214622   3.723970
     9  N    3.629037   2.628613   4.254676   3.563606   1.160658
    10  N    3.624652   2.628748   4.248477   3.571874   3.424433
    11  N    2.628751   3.628188   3.553767   4.211406   3.513124
    12  N    2.628813   3.625836   3.561237   4.225942   4.763119
    13  C    3.580503   2.672116   2.626819   1.450341   3.312450
    14  C    4.531790   3.953846   3.220176   2.500539   4.595616
    15  C    4.425788   3.088830   3.830181   2.489643   3.377381
    16  C    5.865431   5.111170   4.600535   3.772706   5.597444
    17  H    4.458219   4.274422   2.965673   2.730541   5.026500
    18  C    5.785591   4.474864   5.050021   3.767393   4.647346
    19  H    4.273260   2.726318   4.069386   2.722167   2.823048
    20  C    6.422018   5.348407   5.388993   4.294411   5.642962
    21  H    6.659808   6.064548   5.279268   4.642511   6.580007
    22  H    6.531266   5.087690   5.963748   4.632327   5.092821
    23  N    7.802626   6.699172   6.753805   5.675295   6.925162
    24  H    8.347001   7.366748   7.180509   6.218626   7.604682
    25  H    8.307934   7.071273   7.388749   6.216401   7.144932
    26  Si   3.099192   4.067847   1.906366   3.073335   5.060924
    27  C    4.364502   5.046914   3.093362   3.872675   6.267028
    28  H    4.314065   5.024990   3.311479   4.072081   6.377044
    29  H    5.284903   6.082989   4.045179   4.902467   7.258836
    30  H    4.741087   5.083016   3.326684   3.733052   6.260493
    31  C    4.317545   5.047924   3.095317   3.911136   5.639889
    32  H    5.241702   6.083050   4.046171   4.935624   6.720413
    33  H    4.232362   5.015521   3.306189   4.117431   5.365708
    34  H    4.707544   5.097750   3.339035   3.787252   5.610712
    35  C    3.451724   4.906342   3.058652   4.418913   5.848608
    36  H    4.540544   5.960857   4.012301   5.347989   6.892517
    37  H    3.397852   4.891286   3.293408   4.605296   5.970627
    38  H    3.349353   4.876868   3.283003   4.610920   5.589204
                    6          7          8          9         10
     6  C    0.000000
     7  C    3.725689   0.000000
     8  C    2.841488   2.405457   0.000000
     9  N    3.425596   3.506986   4.759283   0.000000
    10  N    1.160677   4.760885   3.498886   4.318499   0.000000
    11  N    4.769705   1.160909   3.430143   3.853889   5.791456
    12  N    3.502268   3.430480   1.160844   5.784098   3.838405
    13  C    3.334862   4.572924   4.595016   4.106246   4.140773
    14  C    4.664700   5.448972   5.515773   5.313382   5.422907
    15  C    3.349246   5.385835   5.370720   3.966190   3.924826
    16  C    5.665983   6.768852   6.833284   6.175186   6.289045
    17  H    5.121710   5.296123   5.397176   5.794381   5.944763
    18  C    4.640233   6.720117   6.718037   5.059737   5.049899
    19  H    2.721135   5.190945   5.135862   3.362377   3.208868
    20  C    5.680248   7.346699   7.380613   6.089145   6.153443
    21  H    6.666376   7.519337   7.603902   7.146339   7.291439
    22  H    5.057202   7.438488   7.415269   5.360216   5.300824
    23  N    6.947975   8.717026   8.740247   7.278612   7.319921
    24  H    7.732649   9.208810   9.320991   7.948163   8.169426
    25  H    7.236950   9.185254   9.260771   7.379435   7.540870
    26  Si   5.050695   3.662676   3.663139   5.977712   5.963948
    27  C    5.646180   5.291514   4.553556   7.286110   6.311285
    28  H    5.370278   5.387301   4.160632   7.470382   5.881331
    29  H    6.724782   6.063356   5.427335   8.244263   7.388472
    30  H    5.627181   5.769595   5.088614   7.251816   6.252952
    31  C    6.279121   4.446162   5.246238   6.298706   7.306580
    32  H    7.267029   5.329816   6.018039   7.379435   8.259657
    33  H    6.369823   4.004946   5.286306   5.878940   7.466596
    34  H    6.308415   4.972147   5.760030   6.214563   7.320410
    35  C    5.798350   3.587136   3.518809   6.729249   6.651840
    36  H    6.850285   4.618325   4.569069   7.747146   7.680926
    37  H    5.537294   3.732759   3.004994   6.930805   6.252280
    38  H    5.896360   3.029774   3.576711   6.342925   6.824942
                   11         12         13         14         15
    11  N    0.000000
    12  N    4.331574   0.000000
    13  C    5.496049   5.529031   0.000000
    14  C    6.297608   6.402640   1.411445   0.000000
    15  C    6.282187   6.257325   1.411195   2.410370   0.000000
    16  C    7.584359   7.688563   2.440516   1.384746   2.784317
    17  H    6.095087   6.254992   2.164980   1.083046   3.399762
    18  C    7.573783   7.569085   2.442130   2.785298   1.386799
    19  H    6.078925   5.991427   2.171523   3.404662   1.084773
    20  C    8.175314   8.229854   2.844105   2.430278   2.429068
    21  H    8.290230   8.429520   3.420352   2.143339   3.871066
    22  H    8.270694   8.230950   3.420603   3.871705   2.143627
    23  N    9.522405   9.560326   4.225024   3.692481   3.693302
    24  H    9.969536  10.155762   4.785781   3.992921   4.474887
    25  H    9.966306  10.090416   4.786465   4.475672   3.993381
    26  Si   4.370699   4.376162   3.898893   3.810004   5.281448
    27  C    6.137828   4.964000   4.281025   3.864344   5.595169
    28  H    6.319286   4.346149   4.607860   4.430569   5.810253
    29  H    6.798855   5.755932   5.265500   4.681112   6.596536
    30  H    6.664601   5.581109   3.762120   3.111132   5.005716
    31  C    4.815565   6.099569   4.357792   3.901489   5.716209
    32  H    5.617284   6.758986   5.335230   4.722663   6.706913
    33  H    4.139434   6.214432   4.705754   4.468402   5.977820
    34  H    5.409048   6.673175   3.864474   3.165407   5.159129
    35  C    4.040809   3.937295   5.537592   5.653425   6.843579
    36  H    4.947866   4.871393   6.344012   6.261995   7.699665
    37  H    4.314164   3.134565   5.803982   6.065857   7.028631
    38  H    3.212879   4.107593   5.824571   6.070479   7.070566
                   16         17         18         19         20
    16  C    0.000000
    17  H    2.127237   0.000000
    18  C    2.420703   3.868176   0.000000
    19  H    3.868808   4.314787   2.125026   0.000000
    20  C    1.411925   3.401475   1.408738   3.397953   0.000000
    21  H    1.086756   2.442727   3.408008   4.955560   2.164978
    22  H    3.409130   4.954605   1.086431   2.435073   2.163326
    23  N    2.428583   4.553539   2.428010   4.550852   1.381528
    24  H    2.620778   4.683409   3.310132   5.403969   2.057051
    25  H    3.312254   5.407349   2.618921   4.678714   2.056141
    26  Si   5.100579   3.016278   6.282526   5.754298   6.231668
    27  C    4.912676   3.038308   6.370988   6.209896   6.103835
    28  H    5.485775   3.788923   6.655473   6.297643   6.538066
    29  H    5.609981   3.743647   7.292356   7.259920   6.885910
    30  H    3.988400   2.343140   5.599908   5.746671   5.193468
    31  C    4.974949   2.984318   6.503724   6.343211   6.212095
    32  H    5.677736   3.711486   7.418460   7.379746   6.994365
    33  H    5.560091   3.709866   6.839168   6.488569   6.681996
    34  H    4.072239   2.270767   5.767762   5.910978   5.332850
    35  C    6.971647   4.900762   7.972937   7.122887   8.054046
    36  H    7.506791   5.388122   8.748574   8.065836   8.688777
    37  H    7.397111   5.411188   8.210048   7.206354   8.396959
    38  H    7.412212   5.387626   8.256538   7.257506   8.431541
                   21         22         23         24         25
    21  H    0.000000
    22  H    4.311832   0.000000
    23  N    2.665655   2.668266   0.000000
    24  H    2.442035   3.642798   1.009841   0.000000
    25  H    3.642356   2.442472   1.009956   1.693919   0.000000
    26  Si   5.426109   7.305756   7.490298   7.693944   8.282908
    27  C    5.049403   7.400747   7.216869   7.361683   8.103679
    28  H    5.729006   7.620636   7.664334   7.909354   8.510967
    29  H    5.561163   8.339887   7.911757   7.940438   8.842987
    30  H    4.062875   6.633397   6.231356   6.346395   7.144901
    31  C    5.081407   7.553667   7.351985   7.361712   8.154976
    32  H    5.605279   8.485503   8.048923   7.954723   8.902668
    33  H    5.761594   7.837481   7.849408   7.895868   8.572720
    34  H    4.103717   6.822518   6.399766   6.347981   7.211410
    35  C    7.310085   8.946703   9.341272   9.573844  10.105532
    36  H    7.703470   9.759560   9.918690  10.058434  10.737206
    37  H    7.805900   9.136505   9.699894  10.010103  10.442851
    38  H    7.811132   9.194099   9.747416  10.001534  10.454654
                   26         27         28         29         30
    26  Si   0.000000
    27  C    1.890049   0.000000
    28  H    2.496137   1.095451   0.000000
    29  H    2.487334   1.096496   1.769741   0.000000
    30  H    2.529644   1.094436   1.766836   1.768598   0.000000
    31  C    1.890900   3.127606   4.071693   3.320855   3.396951
    32  H    2.487069   3.327845   4.315313   3.149083   3.687439
    33  H    2.497015   4.071897   4.917356   4.314121   4.399213
    34  H    2.532262   3.391120   4.398378   3.666276   3.300182
    35  C    1.885849   3.089673   3.263977   3.313110   4.060470
    36  H    2.474206   3.293148   3.558286   3.142298   4.315125
    37  H    2.515020   3.300526   3.098767   3.614342   4.309374
    38  H    2.513217   4.054863   4.279872   4.321303   4.941228
                   31         32         33         34         35
    31  C    0.000000
    32  H    1.096544   0.000000
    33  H    1.095487   1.769787   0.000000
    34  H    1.094578   1.768186   1.766830   0.000000
    35  C    3.083108   3.297401   3.261606   4.056807   0.000000
    36  H    3.275731   3.113598   3.544154   4.298683   1.096338
    37  H    4.050874   4.305426   4.280638   4.941758   1.094840
    38  H    3.296437   3.602706   3.098351   4.308491   1.095185
                   36         37         38
    36  H    0.000000
    37  H    1.765935   0.000000
    38  H    1.764849   1.773251   0.000000
 Stoichiometry    C17H15N5Si
 Framework group  C1[X(C17H15N5Si)]
 Deg. of freedom   108
 Full point group                 C1
 Largest Abelian subgroup         C1      NOp   1
 Largest concise Abelian subgroup C1      NOp   1
                         Standard orientation:                         
 ---------------------------------------------------------------------
 Center     Atomic     Atomic              Coordinates (Angstroms)
 Number     Number      Type              X           Y           Z
 ---------------------------------------------------------------------
    1          6             0       -1.880597   -0.896241    0.021273
    2          6             0       -0.488221   -1.731178    0.009371
    3          6             0       -0.986787    0.375531   -0.009314
    4          6             0        0.177057   -0.334998   -0.009349
    5          6             0       -0.240515   -2.531705    1.215033
    6          6             0       -0.281152   -2.554055   -1.188962
    7          6             0       -2.681113   -1.065381    1.241016
    8          6             0       -2.723438   -1.101933   -1.163790
    9          7             0       -0.015468   -3.144092    2.174961
   10          7             0       -0.089991   -3.187343   -2.142678
   11          7             0       -3.306607   -1.139308    2.216209
   12          7             0       -3.380956   -1.211973   -2.114117
   13          6             0        1.602456   -0.067183   -0.010491
   14          6             0        2.112350    1.246432    0.070747
   15          6             0        2.538168   -1.120787   -0.086861
   16          6             0        3.474317    1.496564    0.072906
   17          1             0        1.431442    2.085613    0.142357
   18          6             0        3.903967   -0.880361   -0.086562
   19          1             0        2.201043   -2.149924   -0.149750
   20          6             0        4.401877    0.434965   -0.005656
   21          1             0        3.835266    2.519764    0.134681
   22          1             0        4.596883   -1.714579   -0.151972
   23          7             0        5.759788    0.684897   -0.052921
   24          1             0        6.085833    1.582416    0.275610
   25          1             0        6.386109   -0.080163    0.153030
   26         14             0       -1.578165    2.187730   -0.030190
   27          6             0       -0.889617    3.046523   -1.566635
   28          1             0       -1.263431    2.566012   -2.477341
   29          1             0       -1.213328    4.093971   -1.585817
   30          1             0        0.203807    3.036165   -1.612542
   31          6             0       -1.014308    3.044282    1.558484
   32          1             0       -1.354320    4.086778    1.560100
   33          1             0       -1.446413    2.552037    2.436590
   34          1             0        0.072915    3.050497    1.685012
   35          6             0       -3.462689    2.169222   -0.098397
   36          1             0       -3.834448    3.200604   -0.100669
   37          1             0       -3.841783    1.682561   -1.002899
   38          1             0       -3.903158    1.666568    0.769218
 ---------------------------------------------------------------------
 Rotational constants (GHZ):      0.3245747      0.1975103      0.1537921
 Standard basis: 6-31+G(d,p) (6D, 7F)
 There are   516 symmetry adapted basis functions of A   symmetry.
 Integral buffers will be    262144 words long.
 Raffenetti 2 integral format.
 Two-electron integral symmetry is turned on.
   516 basis functions,   865 primitive gaussians,   516 cartesian basis functions
    83 alpha electrons       83 beta electrons
       nuclear repulsion energy      1899.1430342974 Hartrees.
 NAtoms=   38 NActive=   38 NUniq=   38 SFac= 7.50D-01 NAtFMM=   80 NAOKFM=F Big=F
 One-electron integrals computed using PRISM.
 NBasis=   516 RedAO= T  NBF=   516
 NBsUse=   512 1.00D-06 NBFU=   512
 Initial guess read from the read-write file:
 Initial guess orbital symmetries:
       Occupied  (A) (A) (A) (A) (A) (A) (A) (A) (A) (A) (A) (A)
                 (A) (A) (A) (A) (A) (A) (A) (A) (A) (A) (A) (A)
                 (A) (A) (A) (A) (A) (A) (A) (A) (A) (A) (A) (A)
                 (A) (A) (A) (A) (A) (A) (A) (A) (A) (A) (A) (A)
                 (A) (A) (A) (A) (A) (A) (A) (A) (A) (A) (A) (A)
                 (A) (A) (A) (A) (A) (A) (A) (A) (A) (A) (A) (A)
                 (A) (A) (A) (A) (A) (A) (A) (A) (A) (A) (A)
       Virtual   (A) (A) (A) (A) (A) (A) (A) (A) (A) (A) (A) (A)
                 (A) (A) (A) (A) (A) (A) (A) (A) (A) (A) (A) (A)
                 (A) (A) (A) (A) (A) (A) (A) (A) (A) (A) (A) (A)
                 (A) (A) (A) (A) (A) (A) (A) (A) (A) (A) (A) (A)
                 (A) (A) (A) (A) (A) (A) (A) (A) (A) (A) (A) (A)
                 (A) (A) (A) (A) (A) (A) (A) (A) (A) (A) (A) (A)
                 (A) (A) (A) (A) (A) (A) (A) (A) (A) (A) (A) (A)
                 (A) (A) (A) (A) (A) (A) (A) (A) (A) (A) (A) (A)
                 (A) (A) (A) (A) (A) (A) (A) (A) (A) (A) (A) (A)
                 (A) (A) (A) (A) (A) (A) (A) (A) (A) (A) (A) (A)
                 (A) (A) (A) (A) (A) (A) (A) (A) (A) (A) (A) (A)
                 (A) (A) (A) (A) (A) (A) (A) (A) (A) (A) (A) (A)
                 (A) (A) (A) (A) (A) (A) (A) (A) (A) (A) (A) (A)
                 (A) (A) (A) (A) (A) (A) (A) (A) (A) (A) (A) (A)
                 (A) (A) (A) (A) (A) (A) (A) (A) (A) (A) (A) (A)
                 (A) (A) (A) (A) (A) (A) (A) (A) (A) (A) (A) (A)
                 (A) (A) (A) (A) (A) (A) (A) (A) (A) (A) (A) (A)
                 (A) (A) (A) (A) (A) (A) (A) (A) (A) (A) (A) (A)
                 (A) (A) (A) (A) (A) (A) (A) (A) (A) (A) (A) (A)
                 (A) (A) (A) (A) (A) (A) (A) (A) (A) (A) (A) (A)
                 (A) (A) (A) (A) (A) (A) (A) (A) (A) (A) (A) (A)
                 (A) (A) (A) (A) (A) (A) (A) (A) (A) (A) (A) (A)
                 (A) (A) (A) (A) (A) (A) (A) (A) (A) (A) (A) (A)
                 (A) (A) (A) (A) (A) (A) (A) (A) (A) (A) (A) (A)
                 (A) (A) (A) (A) (A) (A) (A) (A) (A) (A) (A) (A)
                 (A) (A) (A) (A) (A) (A) (A) (A) (A) (A) (A) (A)
                 (A) (A) (A) (A) (A) (A) (A) (A) (A) (A) (A) (A)
                 (A) (A) (A) (A) (A) (A) (A) (A) (A) (A) (A) (A)
                 (A) (A) (A) (A) (A) (A) (A) (A) (A) (A) (A) (A)
                 (A) (A) (A) (A) (A) (A) (A) (A) (A) (A) (A) (A)
                 (A) (A) (A) (A) (A) (A) (A) (A) (A) (A) (A) (A)
                 (A) (A) (A) (A) (A) (A) (A) (A) (A) (A) (A) (A)
                 (A) (A) (A) (A) (A) (A) (A) (A) (A) (A) (A) (A)
                 (A) (A) (A) (A) (A) (A) (A) (A) (A) (A) (A) (A)
                 (A) (A) (A) (A) (A) (A) (A) (A) (A) (A) (A) (A)
                 (A) (A) (A) (A) (A) (A) (A) (A) (A)
 Harris functional with IExCor=  402 diagonalized for initial guess.
 ExpMin= 3.31D-02 ExpMax= 1.61D+04 ExpMxC= 2.43D+03 IAcc=3 IRadAn=         5 AccDes= 0.00D+00
 HarFok:  IExCor= 402 AccDes= 0.00D+00 IRadAn=         5 IDoV=1
 ScaDFX=  1.000000  1.000000  1.000000  1.000000
 Requested convergence on RMS density matrix=1.00D-08 within 128 cycles.
 Requested convergence on MAX density matrix=1.00D-06.
 Requested convergence on             energy=1.00D-06.
 No special actions if energy rises.
 SCF Done:  E(RB+HF-LYP) =  -1220.05550101     A.U. after   12 cycles
             Convg  =    0.6960D-08             -V/T =  2.0083
             S**2   =   0.0000
 ***** Axes restored to original set *****
 -------------------------------------------------------------------
 Center     Atomic                   Forces (Hartrees/Bohr)
 Number     Number              X              Y              Z
 -------------------------------------------------------------------
    1          6           0.000177179   -0.000207491    0.000229774
    2          6           0.000308256    0.000202094   -0.000020679
    3          6          -0.000234761    0.000129592    0.000233193
    4          6          -0.000191400   -0.000107042   -0.000113502
    5          6          -0.000122957   -0.000090039    0.000112772
    6          6          -0.000012699    0.000082086    0.000127490
    7          6           0.000137157   -0.000061982   -0.000221139
    8          6           0.000032761    0.000088837   -0.000259951
    9          7           0.000033782    0.000042851   -0.000013987
   10          7           0.000024369   -0.000043549   -0.000036803
   11          7          -0.000085008    0.000017924    0.000074273
   12          7          -0.000056694   -0.000029553    0.000055714
   13          6           0.000114133    0.000009004    0.000201562
   14          6          -0.000191564   -0.000006462    0.000006131
   15          6          -0.000012815   -0.000006383   -0.000327843
   16          6           0.000179117    0.000054964    0.000255705
   17          1           0.000077288   -0.000019235    0.000015550
   18          6           0.000272632    0.000079799    0.000209620
   19          1          -0.000027095   -0.000013775    0.000074739
   20          6           0.000065056   -0.000476856    0.000037719
   21          1          -0.000044829   -0.000000430   -0.000076757
   22          1          -0.000088344   -0.000006303   -0.000070231
   23          7          -0.000189397    0.001156753   -0.000119566
   24          1          -0.000148008   -0.000417040   -0.000121538
   25          1          -0.000060911   -0.000413435   -0.000208932
   26         14           0.000242387    0.000007096   -0.000239375
   27          6          -0.000063287   -0.000157001    0.000152934
   28          1           0.000006452    0.000033427    0.000021115
   29          1          -0.000061434    0.000110131   -0.000073548
   30          1           0.000034883    0.000017853   -0.000024180
   31          6          -0.000032872    0.000151788    0.000113410
   32          1          -0.000042209   -0.000097331   -0.000044163
   33          1           0.000012563   -0.000025409    0.000023012
   34          1           0.000006376    0.000001952   -0.000063152
   35          6          -0.000297390    0.000002855    0.000115650
   36          1           0.000156988    0.000012285    0.000042799
   37          1           0.000049266   -0.000007300   -0.000024859
   38          1           0.000033030   -0.000014675   -0.000042958
 -------------------------------------------------------------------
 Cartesian Forces:  Max     0.001156753 RMS     0.000177111

 GradGradGradGradGradGradGradGradGradGradGradGradGradGradGradGradGradGrad
 Berny optimization.
 Internal  Forces:  Max     0.000607541 RMS     0.000094706
 Search for a local minimum.
 Step number   2 out of a maximum of 210
 All quantities printed in internal units (Hartrees-Bohrs-Radians)
 Update second derivatives using D2CorX and points  1  2
 Trust test= 1.11D+00 RLast= 3.87D-02 DXMaxT set to 3.00D-01
     Eigenvalues ---    0.00491   0.00737   0.00864   0.00877   0.00937
     Eigenvalues ---    0.00985   0.01444   0.01505   0.01795   0.01951
     Eigenvalues ---    0.01966   0.01971   0.02066   0.02068   0.02121
     Eigenvalues ---    0.02129   0.02177   0.02188   0.02574   0.04949
     Eigenvalues ---    0.05288   0.05586   0.05642   0.05661   0.05696
     Eigenvalues ---    0.05982   0.05984   0.06042   0.06140   0.07213
     Eigenvalues ---    0.07566   0.07817   0.10459   0.10973   0.11618
     Eigenvalues ---    0.11994   0.15152   0.15327   0.15382   0.15999
     Eigenvalues ---    0.16000   0.16000   0.16000   0.16000   0.16000
     Eigenvalues ---    0.16000   0.16000   0.16000   0.16000   0.16000
     Eigenvalues ---    0.16000   0.16000   0.16162   0.19468   0.20034
     Eigenvalues ---    0.20052   0.20282   0.22003   0.22613   0.22928
     Eigenvalues ---    0.24188   0.24887   0.24976   0.24996   0.25000
     Eigenvalues ---    0.25000   0.25000   0.25000   0.25000   0.25000
     Eigenvalues ---    0.25000   0.25000   0.25000   0.25208   0.26897
     Eigenvalues ---    0.28266   0.33999   0.34007   0.34058   0.34129
     Eigenvalues ---    0.34134   0.34152   0.34192   0.34198   0.34261
     Eigenvalues ---    0.35133   0.35170   0.35387   0.35572   0.35975
     Eigenvalues ---    0.36003   0.36039   0.36081   0.38724   0.40568
     Eigenvalues ---    0.41456   0.44008   0.44529   0.45358   0.45850
     Eigenvalues ---    0.46369   0.48329   0.48795   0.56202   1.27265
     Eigenvalues ---    1.27302   1.27491   1.275471000.000001000.00000
     Eigenvalues --- 1000.000001000.000001000.000001000.000001000.00000
     Eigenvalues --- 1000.000001000.000001000.000001000.000001000.00000
     Eigenvalues --- 1000.000001000.000001000.000001000.000001000.00000
     Eigenvalues --- 1000.000001000.000001000.000001000.000001000.00000
     Eigenvalues --- 1000.000001000.000001000.000001000.000001000.00000
     Eigenvalues --- 1000.000001000.000001000.000001000.000001000.00000
     Eigenvalues --- 1000.000001000.000001000.000001000.000001000.00000
     Eigenvalues --- 1000.000001000.000001000.000001000.000001000.00000
     Eigenvalues --- 1000.000001000.000001000.000001000.000001000.00000
     Eigenvalues --- 1000.000001000.000001000.000001000.000001000.00000
     Eigenvalues --- 1000.000001000.000001000.000001000.000001000.00000
     Eigenvalues --- 1000.000001000.000001000.000001000.000001000.00000
     Eigenvalues --- 1000.000001000.000001000.000001000.000001000.00000
     Eigenvalues --- 1000.000001000.000001000.000001000.000001000.00000
     Eigenvalues --- 1000.000001000.000001000.000001000.000001000.00000
     Eigenvalues --- 1000.000001000.000001000.000001000.000001000.00000
     Eigenvalues --- 1000.000001000.000001000.000001000.000001000.00000
     Eigenvalues --- 1000.000001000.000001000.000001000.000001000.00000
 RFO step:  Lambda=-2.21534066D-05.
 Quartic linear search produced a step of  0.15230.
 Iteration  1 RMS(Cart)=  0.00776093 RMS(Int)=  0.00002239
 Iteration  2 RMS(Cart)=  0.00002499 RMS(Int)=  0.00001331
 Iteration  3 RMS(Cart)=  0.00000000 RMS(Int)=  0.00001331
 Variable       Old X    -DE/DX   Delta X   Delta X   Delta X     New X
                                 (Linear)    (Quad)   (Total)
    R1        3.06810   0.00012   0.00032   0.00067   0.00099   3.06909
    R2        2.93804  -0.00020   0.00045  -0.00077  -0.00032   2.93772
    R3        2.77552   0.00001   0.00024   0.00008   0.00032   2.77585
    R4        2.77543   0.00004   0.00023   0.00020   0.00043   2.77586
    R5        2.92283  -0.00023   0.00021  -0.00084  -0.00064   2.92219
    R6        2.77463   0.00004   0.00024   0.00019   0.00043   2.77506
    R7        2.77475   0.00000   0.00024   0.00007   0.00031   2.77506
    R8        2.57682  -0.00019   0.00033  -0.00031   0.00002   2.57684
    R9        3.60251   0.00007   0.00106   0.00069   0.00175   3.60426
   R10        2.74075  -0.00013   0.00044  -0.00028   0.00016   2.74091
   R11        2.19333   0.00002   0.00006   0.00003   0.00010   2.19342
   R12        2.19336   0.00001   0.00006   0.00002   0.00008   2.19344
   R13        2.19380   0.00001   0.00003   0.00002   0.00005   2.19385
   R14        2.19368   0.00002   0.00003   0.00003   0.00005   2.19373
   R15        2.66724  -0.00011   0.00022  -0.00022   0.00000   2.66724
   R16        2.66677  -0.00024   0.00030  -0.00054  -0.00024   2.66653
   R17        2.61679  -0.00005   0.00046   0.00000   0.00046   2.61725
   R18        2.04666   0.00001  -0.00021  -0.00003  -0.00024   2.04642
   R19        2.62067  -0.00003   0.00049   0.00006   0.00054   2.62122
   R20        2.04992   0.00004  -0.00016   0.00010  -0.00006   2.04986
   R21        2.66815  -0.00020   0.00016  -0.00047  -0.00031   2.66784
   R22        2.05367  -0.00003  -0.00012  -0.00013  -0.00025   2.05342
   R23        2.66213  -0.00018   0.00009  -0.00045  -0.00037   2.66176
   R24        2.05306  -0.00004  -0.00012  -0.00015  -0.00028   2.05278
   R25        2.61071  -0.00061   0.00068  -0.00124  -0.00056   2.61015
   R26        1.90832  -0.00026  -0.00024  -0.00072  -0.00096   1.90736
   R27        1.90854  -0.00025  -0.00024  -0.00071  -0.00094   1.90760
   R28        3.57168  -0.00004  -0.00037  -0.00035  -0.00072   3.57096
   R29        3.57328   0.00000  -0.00038  -0.00013  -0.00051   3.57277
   R30        3.56374  -0.00005  -0.00037  -0.00038  -0.00075   3.56298
   R31        2.07010  -0.00003  -0.00014  -0.00015  -0.00029   2.06982
   R32        2.07208   0.00001  -0.00016   0.00000  -0.00017   2.07191
   R33        2.06819   0.00000  -0.00021  -0.00007  -0.00028   2.06791
   R34        2.07217   0.00001  -0.00017  -0.00003  -0.00020   2.07197
   R35        2.07017  -0.00003  -0.00014  -0.00015  -0.00029   2.06988
   R36        2.06845  -0.00005  -0.00021  -0.00022  -0.00043   2.06802
   R37        2.07178   0.00007  -0.00019   0.00018  -0.00001   2.07177
   R38        2.06895  -0.00002  -0.00018  -0.00012  -0.00030   2.06865
   R39        2.06960  -0.00003  -0.00019  -0.00015  -0.00033   2.06927
    A1        1.49822  -0.00005  -0.00001  -0.00008  -0.00009   1.49813
    A2        1.99796   0.00004  -0.00022   0.00032   0.00011   1.99806
    A3        1.99788   0.00014  -0.00020   0.00125   0.00105   1.99893
    A4        2.00851  -0.00001   0.00039  -0.00049  -0.00009   2.00842
    A5        2.01374   0.00003   0.00040   0.00041   0.00082   2.01455
    A6        1.91897  -0.00012  -0.00029  -0.00106  -0.00136   1.91761
    A7        1.47540  -0.00007   0.00003  -0.00027  -0.00025   1.47515
    A8        2.00319   0.00010   0.00001   0.00073   0.00073   2.00392
    A9        1.99888   0.00002  -0.00006   0.00033   0.00027   1.99915
   A10        2.01477   0.00006   0.00011   0.00055   0.00066   2.01543
   A11        2.02122  -0.00003   0.00012  -0.00068  -0.00057   2.02065
   A12        1.91857  -0.00007  -0.00015  -0.00050  -0.00065   1.91793
   A13        1.63529   0.00004  -0.00008   0.00006  -0.00003   1.63526
   A14        2.21363  -0.00009   0.00021  -0.00031  -0.00010   2.21353
   A15        2.43427   0.00005  -0.00012   0.00026   0.00013   2.43440
   A16        1.67422   0.00008   0.00006   0.00035   0.00041   1.67463
   A17        2.20115  -0.00010   0.00002  -0.00045  -0.00042   2.20073
   A18        2.40776   0.00002  -0.00009   0.00010   0.00001   2.40778
   A19        2.12569   0.00005  -0.00002   0.00022   0.00020   2.12589
   A20        2.11045  -0.00015   0.00023  -0.00066  -0.00044   2.11001
   A21        2.04703   0.00010  -0.00020   0.00045   0.00024   2.04727
   A22        2.12177  -0.00003   0.00009  -0.00010  -0.00002   2.12176
   A23        2.09187   0.00009   0.00010   0.00066   0.00076   2.09263
   A24        2.06950  -0.00006  -0.00018  -0.00055  -0.00074   2.06877
   A25        2.12184  -0.00004   0.00011  -0.00018  -0.00007   2.12177
   A26        2.10062   0.00009   0.00027   0.00068   0.00095   2.10157
   A27        2.06072  -0.00005  -0.00039  -0.00049  -0.00088   2.05985
   A28        2.10626  -0.00012   0.00004  -0.00058  -0.00054   2.10572
   A29        2.09074  -0.00003  -0.00015  -0.00036  -0.00051   2.09023
   A30        2.08619   0.00014   0.00010   0.00094   0.00105   2.08724
   A31        2.10595  -0.00009   0.00000  -0.00045  -0.00045   2.10550
   A32        2.08863  -0.00007  -0.00014  -0.00061  -0.00075   2.08788
   A33        2.08860   0.00016   0.00014   0.00107   0.00120   2.08980
   A34        2.06352   0.00018  -0.00004   0.00087   0.00083   2.06435
   A35        2.10784  -0.00010   0.00002  -0.00044  -0.00042   2.10742
   A36        2.11105  -0.00008   0.00001  -0.00032  -0.00031   2.11074
   A37        2.05670   0.00004   0.00098   0.00313   0.00401   2.06071
   A38        2.05503   0.00002   0.00094   0.00296   0.00381   2.05883
   A39        1.98963   0.00022   0.00063   0.00488   0.00540   1.99503
   A40        1.90479  -0.00002   0.00007  -0.00007   0.00000   1.90479
   A41        1.90594   0.00003   0.00001   0.00052   0.00054   1.90648
   A42        1.87660  -0.00001   0.00032  -0.00017   0.00015   1.87675
   A43        1.94822   0.00002  -0.00001   0.00033   0.00031   1.94853
   A44        1.91676  -0.00001  -0.00025  -0.00038  -0.00063   1.91613
   A45        1.91009  -0.00002  -0.00013  -0.00023  -0.00036   1.90972
   A46        1.93071   0.00002  -0.00005   0.00026   0.00021   1.93092
   A47        1.91848  -0.00022  -0.00048  -0.00192  -0.00240   1.91608
   A48        1.97552   0.00005   0.00012   0.00051   0.00063   1.97615
   A49        1.87941   0.00008   0.00022   0.00044   0.00066   1.88006
   A50        1.87749   0.00000   0.00012   0.00046   0.00058   1.87807
   A51        1.87891   0.00007   0.00009   0.00030   0.00039   1.87930
   A52        1.91711  -0.00018  -0.00041  -0.00159  -0.00200   1.91511
   A53        1.93081   0.00002  -0.00004   0.00022   0.00018   1.93099
   A54        1.97783   0.00007   0.00003   0.00059   0.00062   1.97844
   A55        1.87937   0.00007   0.00022   0.00036   0.00058   1.87996
   A56        1.87803   0.00005   0.00011   0.00018   0.00029   1.87832
   A57        1.87726  -0.00001   0.00011   0.00027   0.00038   1.87764
   A58        1.90678  -0.00025  -0.00060  -0.00235  -0.00295   1.90382
   A59        1.96087   0.00004   0.00010   0.00048   0.00057   1.96144
   A60        1.95817   0.00009   0.00015   0.00095   0.00111   1.95928
   A61        1.87449   0.00007  -0.00003   0.00003   0.00000   1.87449
   A62        1.87239   0.00005  -0.00002   0.00007   0.00005   1.87243
   A63        1.88726   0.00000   0.00039   0.00079   0.00118   1.88844
   A64        3.15301   0.00012   0.00011   0.00057   0.00068   3.15369
   A65        3.15042   0.00013   0.00014   0.00064   0.00078   3.15120
   A66        3.16004   0.00003   0.00007   0.00016   0.00023   3.16027
   A67        3.16094   0.00005   0.00007   0.00024   0.00031   3.16125
   A68        3.09042  -0.00002  -0.00001  -0.00009  -0.00011   3.09031
   A69        3.18904  -0.00001  -0.00001  -0.00004  -0.00005   3.18899
   A70        3.22885  -0.00014  -0.00008  -0.00065  -0.00073   3.22812
   A71        3.06520   0.00010   0.00006   0.00046   0.00053   3.06572
    D1        0.00633  -0.00005   0.00031  -0.00336  -0.00305   0.00328
    D2        2.02281  -0.00001   0.00045  -0.00280  -0.00236   2.02046
    D3       -2.01678   0.00001   0.00018  -0.00252  -0.00234  -2.01912
    D4       -2.01323  -0.00002  -0.00009  -0.00283  -0.00292  -2.01615
    D5        0.00325   0.00002   0.00004  -0.00227  -0.00222   0.00102
    D6        2.24684   0.00004  -0.00023  -0.00198  -0.00221   2.24463
    D7        2.03167  -0.00002   0.00073  -0.00277  -0.00204   2.02963
    D8       -2.23503   0.00003   0.00086  -0.00221  -0.00135  -2.23638
    D9        0.00856   0.00004   0.00059  -0.00193  -0.00134   0.00723
   D10       -0.00717   0.00006  -0.00035   0.00381   0.00346  -0.00371
   D11        3.13672   0.00004  -0.00010   0.00123   0.00113   3.13785
   D12        2.00215   0.00007  -0.00054   0.00406   0.00351   2.00566
   D13       -1.13715   0.00005  -0.00029   0.00148   0.00119  -1.13596
   D14       -2.01712  -0.00008  -0.00018   0.00239   0.00221  -2.01492
   D15        1.12677  -0.00010   0.00007  -0.00019  -0.00012   1.12665
   D16       -0.00724   0.00006  -0.00036   0.00385   0.00349  -0.00375
   D17        3.12521   0.00006  -0.00046   0.00397   0.00351   3.12873
   D18       -2.01219  -0.00002  -0.00039   0.00311   0.00272  -2.00947
   D19        1.12026  -0.00003  -0.00049   0.00323   0.00274   1.12300
   D20        1.99364   0.00005  -0.00040   0.00400   0.00360   1.99725
   D21       -1.15709   0.00005  -0.00051   0.00413   0.00363  -1.15346
   D22        0.00754  -0.00006   0.00037  -0.00400  -0.00363   0.00391
   D23       -3.12303  -0.00006   0.00050  -0.00415  -0.00366  -3.12668
   D24       -3.13688  -0.00004   0.00006  -0.00083  -0.00077  -3.13765
   D25        0.01573  -0.00003   0.00019  -0.00098  -0.00079   0.01494
   D26       -2.12911   0.00000   0.00010  -0.00283  -0.00273  -2.13184
   D27        2.02006  -0.00003   0.00006  -0.00351  -0.00345   2.01660
   D28       -0.05086  -0.00002   0.00003  -0.00343  -0.00340  -0.05426
   D29        1.01602  -0.00003   0.00049  -0.00679  -0.00630   1.00971
   D30       -1.11801  -0.00007   0.00045  -0.00747  -0.00703  -1.12503
   D31        3.09426  -0.00005   0.00041  -0.00739  -0.00697   3.08729
   D32       -3.05893  -0.00001   0.00028  -0.00116  -0.00089  -3.05981
   D33        0.07706   0.00000   0.00033  -0.00016   0.00017   0.07723
   D34        0.06909  -0.00002   0.00012  -0.00097  -0.00085   0.06824
   D35       -3.07811   0.00000   0.00017   0.00003   0.00021  -3.07790
   D36        3.13852   0.00001   0.00006   0.00045   0.00051   3.13902
   D37        0.00661   0.00000  -0.00004   0.00015   0.00011   0.00673
   D38        0.00234  -0.00001   0.00001  -0.00052  -0.00051   0.00182
   D39       -3.12957  -0.00001  -0.00009  -0.00082  -0.00091  -3.13047
   D40       -3.13957   0.00000  -0.00010  -0.00031  -0.00041  -3.13998
   D41        0.00400  -0.00001  -0.00006  -0.00064  -0.00070   0.00331
   D42       -0.00334   0.00001  -0.00005   0.00065   0.00060  -0.00274
   D43        3.14023   0.00001  -0.00001   0.00032   0.00031   3.14055
   D44       -0.00098   0.00001  -0.00012   0.00048   0.00036  -0.00062
   D45        3.13960   0.00001  -0.00017   0.00056   0.00040   3.14000
   D46        3.13105   0.00001  -0.00003   0.00078   0.00075   3.13180
   D47       -0.01156   0.00002  -0.00007   0.00086   0.00079  -0.01077
   D48        0.00299  -0.00001   0.00021  -0.00075  -0.00054   0.00246
   D49       -3.13582  -0.00002   0.00014  -0.00079  -0.00066  -3.13647
   D50       -3.14054  -0.00001   0.00017  -0.00042  -0.00025  -3.14079
   D51        0.00383  -0.00001   0.00010  -0.00047  -0.00037   0.00346
   D52        0.00049  -0.00001   0.00027  -0.00053  -0.00026   0.00023
   D53        3.10001   0.00005  -0.00013   0.00267   0.00254   3.10255
   D54       -3.14009  -0.00001   0.00032  -0.00061  -0.00030  -3.14039
   D55       -0.04057   0.00004  -0.00009   0.00259   0.00250  -0.03807
   D56       -0.00148   0.00001  -0.00032   0.00066   0.00035  -0.00114
   D57       -3.10092  -0.00004   0.00009  -0.00254  -0.00245  -3.10338
   D58        3.13733   0.00001  -0.00024   0.00071   0.00046   3.13779
   D59        0.03789  -0.00004   0.00016  -0.00250  -0.00234   0.03555
   D60        0.35209  -0.00029  -0.00178  -0.01090  -0.01271   0.33938
   D61        2.84598   0.00024   0.00235   0.00811   0.01048   2.85646
   D62       -2.83273  -0.00023  -0.00220  -0.00758  -0.00981  -2.84254
   D63       -0.33883   0.00030   0.00193   0.01143   0.01338  -0.32545
   D64        1.07908  -0.00002  -0.00020  -0.00253  -0.00273   1.07635
   D65       -3.13088  -0.00004  -0.00027  -0.00303  -0.00329  -3.13417
   D66       -1.02937  -0.00007  -0.00041  -0.00366  -0.00407  -1.03344
   D67       -3.09573   0.00003  -0.00015  -0.00171  -0.00186  -3.09758
   D68       -1.02250   0.00000  -0.00021  -0.00221  -0.00242  -1.02492
   D69        1.07901  -0.00003  -0.00036  -0.00285  -0.00320   1.07581
   D70       -0.97402   0.00001  -0.00049  -0.00205  -0.00254  -0.97656
   D71        1.09921  -0.00001  -0.00056  -0.00255  -0.00311   1.09610
   D72       -3.08247  -0.00004  -0.00070  -0.00319  -0.00389  -3.08635
   D73       -3.13582   0.00002   0.00011   0.00197   0.00208  -3.13373
   D74       -1.06343   0.00000   0.00010   0.00155   0.00166  -1.06177
   D75        1.04640   0.00004   0.00024   0.00248   0.00272   1.04912
   D76        1.03966   0.00000   0.00002   0.00150   0.00152   1.04118
   D77        3.11205  -0.00002   0.00002   0.00109   0.00110   3.11315
   D78       -1.06131   0.00003   0.00015   0.00201   0.00216  -1.05915
   D79       -1.08590   0.00001   0.00043   0.00193   0.00236  -1.08354
   D80        0.98648  -0.00001   0.00042   0.00152   0.00194   0.98842
   D81        3.09631   0.00004   0.00056   0.00244   0.00300   3.09931
   D82        3.13109   0.00002  -0.00010  -0.00013  -0.00023   3.13086
   D83       -1.07373  -0.00004  -0.00047  -0.00136  -0.00183  -1.07556
   D84        1.05703   0.00006   0.00023   0.00074   0.00097   1.05799
   D85       -1.08153  -0.00001   0.00004  -0.00054  -0.00050  -1.08203
   D86        0.99684  -0.00007  -0.00034  -0.00176  -0.00210   0.99474
   D87        3.12759   0.00003   0.00036   0.00033   0.00070   3.12829
   D88        1.06284   0.00000  -0.00022  -0.00053  -0.00076   1.06208
   D89        3.14121  -0.00006  -0.00060  -0.00176  -0.00236   3.13885
   D90       -1.01122   0.00004   0.00010   0.00034   0.00044  -1.01078
         Item               Value     Threshold  Converged?
 Maximum Force            0.000608     0.000450     NO 
 RMS     Force            0.000095     0.000300     YES
 Maximum Displacement     0.031530     0.001800     NO 
 RMS     Displacement     0.007759     0.001200     NO 
 Predicted change in Energy=-1.208970D-05
 GradGradGradGradGradGradGradGradGradGradGradGradGradGradGradGradGradGrad

                          Input orientation:                          
 ---------------------------------------------------------------------
 Center     Atomic     Atomic              Coordinates (Angstroms)
 Number     Number      Type              X           Y           Z
 ---------------------------------------------------------------------
    1          6             0       -0.004181    0.000752   -0.000464
    2          6             0       -0.003597    0.002937    1.623626
    3          6             0        1.546332    0.001646    0.111847
    4          6             0        1.535630    0.008526    1.475391
    5          6             0       -0.583304    1.203885    2.238566
    6          6             0       -0.581822   -1.200327    2.235422
    7          6             0       -0.584822    1.204219   -0.610571
    8          6             0       -0.591760   -1.200407   -0.608497
    9          7             0       -1.008579    2.161116    2.738660
   10          7             0       -1.009404   -2.157764    2.733175
   11          7             0       -0.989159    2.167472   -1.116953
   12          7             0       -1.006391   -2.162753   -1.108091
   13          6             0        2.498399    0.028684    2.560014
   14          6             0        3.885805    0.130235    2.321332
   15          6             0        2.076891   -0.047827    3.904481
   16          6             0        4.800664    0.152070    3.360927
   17          1             0        4.255010    0.201900    1.305819
   18          6             0        2.985283   -0.027820    4.952545
   19          1             0        1.022211   -0.126188    4.145664
   20          6             0        4.367731    0.073371    4.702362
   21          1             0        5.862482    0.229590    3.143474
   22          1             0        2.626252   -0.093356    5.975685
   23          7             0        5.280553    0.048724    5.738679
   24          1             0        6.215656    0.381810    5.555948
   25          1             0        4.944450    0.244248    6.670242
   26         14             0        2.796842   -0.005402   -1.328268
   27          6             0        3.920531   -1.515933   -1.165559
   28          1             0        3.336101   -2.440212   -1.227469
   29          1             0        4.649196   -1.526356   -1.984735
   30          1             0        4.478320   -1.539448   -0.224397
   31          6             0        3.786028    1.605594   -1.302040
   32          1             0        4.502416    1.613576   -2.132042
   33          1             0        3.122445    2.468140   -1.426249
   34          1             0        4.350237    1.753244   -0.376045
   35          6             0        1.813676   -0.111257   -2.933603
   36          1             0        2.509336   -0.105915   -3.780935
   37          1             0        1.222983   -1.030438   -3.000803
   38          1             0        1.137291    0.740151   -3.062643
 ---------------------------------------------------------------------
                    Distance matrix (angstroms):
                    1          2          3          4          5
     1  C    0.000000
     2  C    1.624091   0.000000
     3  C    1.554575   2.165122   0.000000
     4  C    2.132891   1.546358   1.363603   0.000000
     5  C    2.606946   1.468499   3.240935   2.549745   0.000000
     6  C    2.602968   1.468496   3.237799   2.553933   2.404214
     7  C    1.468914   2.602410   2.551448   3.205813   2.849137
     8  C    1.468923   2.603141   2.556416   3.214015   3.726454
     9  N    3.630260   2.628884   4.253355   3.564056   1.160709
    10  N    3.625251   2.628949   4.250435   3.570998   3.424453
    11  N    2.628956   3.628680   3.553796   4.213770   3.514645
    12  N    2.629072   3.627408   3.562200   4.225009   4.765854
    13  C    3.580465   2.671604   2.626915   1.450427   3.313807
    14  C    4.532052   3.953536   3.220480   2.500751   4.597011
    15  C    4.425135   3.087606   3.829884   2.489301   3.379156
    16  C    5.865866   5.110908   4.601068   3.773102   5.599386
    17  H    4.459545   4.275081   2.966919   2.731516   5.028248
    18  C    5.785326   4.473930   5.050128   3.767415   4.649472
    19  H    4.273168   2.725735   4.069732   2.722518   2.825561
    20  C    6.421484   5.347157   5.388716   4.293989   5.644564
    21  H    6.659913   6.064008   5.279381   4.642523   6.581509
    22  H    6.530114   5.085843   5.963208   4.631683   5.094129
    23  N    7.801826   6.697612   6.753360   5.674654   6.926039
    24  H    8.348969   7.367890   7.182293   6.220364   7.609644
    25  H    8.309425   7.071756   7.390440   6.217885   7.149596
    26  Si   3.099812   4.068931   1.907291   3.074305   5.060639
    27  C    4.365907   5.048296   3.093806   3.871220   6.266578
    28  H    4.315244   5.025067   3.310546   4.067366   6.376094
    29  H    5.284250   6.083377   4.044528   4.901288   7.257378
    30  H    4.745016   5.087408   3.329352   3.734291   6.261956
    31  C    4.316863   5.048691   3.096444   3.915232   5.638113
    32  H    5.239680   6.083038   4.046207   4.938784   6.718230
    33  H    4.230444   5.015087   3.306579   4.121553   5.363002
    34  H    4.708848   5.100797   3.341858   3.793925   5.610509
    35  C    3.452601   4.907530   3.059246   4.419376   5.850337
    36  H    4.541047   5.961204   4.011571   5.346977   6.893068
    37  H    3.401664   4.894660   3.295200   4.605812   5.975438
    38  H    3.350614   4.879162   3.284828   4.613860   5.592702
                    6          7          8          9         10
     6  C    0.000000
     7  C    3.725792   0.000000
     8  C    2.843937   2.404637   0.000000
     9  N    3.425590   3.508927   4.762041   0.000000
    10  N    1.160720   4.760655   3.501104   4.318883   0.000000
    11  N    4.769320   1.160934   3.429149   3.855668   5.790645
    12  N    3.505083   3.429541   1.160872   5.787344   3.841271
    13  C    3.332204   4.576105   4.593387   4.108293   4.137054
    14  C    4.662345   5.453073   5.513900   5.315415   5.419190
    15  C    3.344065   5.388695   5.368157   3.969723   3.917781
    16  C    5.662764   6.773719   6.831087   6.178252   6.283812
    17  H    5.121069   5.301054   5.396503   5.796286   5.943014
    18  C    4.634842   6.723974   6.715309   5.063957   5.041803
    19  H    2.715827   5.193679   5.134286   3.366827   3.201544
    20  C    5.675048   7.350772   7.377281   6.092579   6.145668
    21  H    6.663202   7.523993   7.601277   7.148856   7.286330
    22  H    5.050415   7.441335   7.411654   5.364044   5.290902
    23  N    6.942649   8.720710   8.736764   7.281175   7.311991
    24  H    7.728826   9.216768   9.319050   7.955665   8.162044
    25  H    7.231466   9.192640   9.258330   7.387169   7.531170
    26  Si   5.054018   3.662503   3.664523   5.976197   5.967871
    27  C    5.651324   5.292017   4.557482   7.284212   6.317937
    28  H    5.373923   5.388514   4.165133   7.468510   5.886416
    29  H    6.729009   6.061296   5.428433   8.241257   7.394396
    30  H    5.636555   5.771676   5.095899   7.251203   6.264556
    31  C    6.282113   4.443372   5.245919   6.294769   7.310403
    32  H    7.269269   5.325640   6.015839   7.375270   8.262778
    33  H    6.370798   4.000832   5.284153   5.874189   7.468063
    34  H    6.314154   4.971040   5.762067   6.211655   7.327276
    35  C    5.800285   3.588837   3.518307   6.730778   6.653596
    36  H    6.851974   4.619683   4.569362   7.747276   7.682789
    37  H    5.541140   3.738323   3.007542   6.935944   6.255631
    38  H    5.898330   3.032110   3.574663   6.346576   6.826252
                   11         12         13         14         15
    11  N    0.000000
    12  N    4.330269   0.000000
    13  C    5.500687   5.526386   0.000000
    14  C    6.303762   6.399400   1.411445   0.000000
    15  C    6.286734   6.253433   1.411069   2.410443   0.000000
    16  C    7.591792   7.684557   2.440720   1.384991   2.784663
    17  H    6.102017   6.253070   2.165339   1.082920   3.399943
    18  C    7.579862   7.564569   2.442223   2.785534   1.387087
    19  H    6.082896   5.988720   2.171958   3.405012   1.084740
    20  C    8.182051   8.224524   2.843599   2.429977   2.428837
    21  H    8.297687   8.424994   3.420211   2.143138   3.871277
    22  H    8.275751   8.225472   3.420241   3.871790   2.143305
    23  N    9.528803   9.554819   4.224299   3.691914   3.692838
    24  H    9.981260  10.150969   4.787308   3.994275   4.476751
    25  H    9.977320  10.085069   4.787860   4.477359   3.994700
    26  Si   4.370337   4.378039   3.899867   3.811012   5.282215
    27  C    6.137987   4.969530   4.276470   3.856097   5.591033
    28  H    6.320668   4.352984   4.598067   4.416261   5.800520
    29  H    6.796209   5.758399   5.262966   4.676459   6.594366
    30  H    6.665676   5.590302   3.759264   3.101556   5.003941
    31  C    4.811691   6.099617   4.365787   3.913498   5.723881
    32  H    5.612005   6.756929   5.342598   4.734243   6.714391
    33  H    4.134169   6.212381   4.714941   4.482508   5.986648
    34  H    5.406448   6.675656   3.876061   3.182090   5.170576
    35  C    4.043354   3.936230   5.537892   5.653882   6.843442
    36  H    4.950208   4.871859   6.342387   6.260040   7.697793
    37  H    4.320774   3.136017   5.802681   6.063242   7.026922
    38  H    3.216325   4.103961   5.828642   6.075649   7.074220
                   16         17         18         19         20
    16  C    0.000000
    17  H    2.126896   0.000000
    18  C    2.420995   3.868279   0.000000
    19  H    3.869102   4.315478   2.124708   0.000000
    20  C    1.411762   3.400842   1.408544   3.397388   0.000000
    21  H    1.086624   2.441660   3.408412   4.955723   2.165367
    22  H    3.409584   4.954561   1.086284   2.433723   2.163770
    23  N    2.427897   4.552521   2.427372   4.549920   1.381234
    24  H    2.621659   4.684025   3.311677   5.405445   2.058779
    25  H    3.313719   5.408710   2.619702   4.679175   2.057755
    26  Si   5.101827   3.017887   6.283678   5.755678   6.232366
    27  C    4.903666   3.028290   6.365561   6.208119   6.095767
    28  H    5.469757   3.773950   6.643438   6.291212   6.522672
    29  H    5.605011   3.737646   7.289723   7.259289   6.881541
    30  H    3.977396   2.328888   5.595972   5.747993   5.185206
    31  C    4.988535   2.998538   6.513760   6.349427   6.224060
    32  H    5.691894   3.724638   7.428812   7.385675   7.007100
    33  H    5.576527   3.725955   6.851105   6.495208   6.696680
    34  H    4.090427   2.290066   5.781795   5.920631   5.349064
    35  C    6.972269   4.902130   7.973139   7.123388   8.053896
    36  H    7.504861   5.386762   8.746788   8.064919   8.686317
    37  H    7.393898   5.409144   8.207721   7.206244   8.393246
    38  H    7.418112   5.393825   8.261240   7.261093   8.436566
                   21         22         23         24         25
    21  H    0.000000
    22  H    4.312644   0.000000
    23  N    2.665792   2.668646   0.000000
    24  H    2.442935   3.644966   1.009333   0.000000
    25  H    3.644323   2.443445   1.009457   1.696036   0.000000
    26  Si   5.426770   7.306474   7.490894   7.696144   8.285571
    27  C    5.038431   7.395692   7.208767   7.351713   8.096074
    28  H    5.711005   7.609011   7.648720   7.891158   8.495112
    29  H    5.554631   8.337510   7.907630   7.934531   8.839164
    30  H    4.048203   6.630411   6.222872   6.334188   7.136868
    31  C    5.095845   7.562856   7.364046   7.377854   8.170219
    32  H    5.621055   8.495225   8.062414   7.972304   8.919117
    33  H    5.779383   7.848318   7.864299   7.916552   8.591772
    34  H    4.122549   6.835680   6.415662   6.367821   7.230512
    35  C    7.310257   8.946285   9.340948   9.575646  10.107520
    36  H    7.700882   9.757329   9.915978  10.057438  10.736829
    37  H    7.801586   9.133708   9.695721  10.006958  10.440462
    38  H    7.816904   9.197995   9.752332  10.009910  10.462764
                   26         27         28         29         30
    26  Si   0.000000
    27  C    1.889670   0.000000
    28  H    2.495848   1.095299   0.000000
    29  H    2.485048   1.096407   1.769972   0.000000
    30  H    2.529663   1.094289   1.766973   1.768660   0.000000
    31  C    1.890631   3.127403   4.071430   3.319675   3.395861
    32  H    2.485181   3.326636   4.314132   3.146811   3.685275
    33  H    2.496803   4.071576   4.917019   4.312640   4.398136
    34  H    2.532311   3.390501   4.397552   3.665110   3.298669
    35  C    1.885450   3.088353   3.263847   3.308024   4.059538
    36  H    2.471506   3.289348   3.557060   3.134165   4.310555
    37  H    2.514976   3.298573   3.097974   3.607944   4.308682
    38  H    2.513567   4.054043   4.279876   4.316528   4.941122
                   31         32         33         34         35
    31  C    0.000000
    32  H    1.096440   0.000000
    33  H    1.095333   1.769956   0.000000
    34  H    1.094349   1.768104   1.766771   0.000000
    35  C    3.082166   3.293459   3.261638   4.056058   0.000000
    36  H    3.271716   3.106102   3.542063   4.294027   1.096332
    37  H    4.050143   4.301190   4.281030   4.941453   1.094681
    38  H    3.296137   3.599022   3.099124   4.308966   1.095009
                   36         37         38
    36  H    0.000000
    37  H    1.765801   0.000000
    38  H    1.764731   1.773739   0.000000
 Stoichiometry    C17H15N5Si
 Framework group  C1[X(C17H15N5Si)]
 Deg. of freedom   108
 Full point group                 C1
 Largest Abelian subgroup         C1      NOp   1
 Largest concise Abelian subgroup C1      NOp   1
                         Standard orientation:                         
 ---------------------------------------------------------------------
 Center     Atomic     Atomic              Coordinates (Angstroms)
 Number     Number      Type              X           Y           Z
 ---------------------------------------------------------------------
    1          6             0       -1.879788   -0.897629    0.017797
    2          6             0       -0.486165   -1.731566    0.011930
    3          6             0       -0.986978    0.374746   -0.007829
    4          6             0        0.177388   -0.334948   -0.007523
    5          6             0       -0.240954   -2.530615    1.219357
    6          6             0       -0.273787   -2.556151   -1.184497
    7          6             0       -2.685985   -1.068015    1.233825
    8          6             0       -2.718673   -1.103460   -1.170329
    9          7             0       -0.018075   -3.141061    2.181088
   10          7             0       -0.078708   -3.190009   -2.137093
   11          7             0       -3.315723   -1.143296    2.206209
   12          7             0       -3.372621   -1.213825   -2.123111
   13          6             0        1.602680   -0.066104   -0.008860
   14          6             0        2.111887    1.247885    0.070624
   15          6             0        2.538592   -1.119382   -0.084958
   16          6             0        3.473962    1.498786    0.071989
   17          1             0        1.431255    2.087221    0.141125
   18          6             0        3.904586   -0.878403   -0.085356
   19          1             0        2.202739   -2.148961   -0.146841
   20          6             0        4.401375    0.437239   -0.006091
   21          1             0        3.833827    2.522285    0.132793
   22          1             0        4.597067   -1.712857   -0.149935
   23          7             0        5.758995    0.687526   -0.051151
   24          1             0        6.086843    1.587508    0.267130
   25          1             0        6.388043   -0.077121    0.145358
   26         14             0       -1.580188    2.187320   -0.028685
   27          6             0       -0.882812    3.049791   -1.558608
   28          1             0       -1.248004    2.569335   -2.472653
   29          1             0       -1.211420    4.095631   -1.577175
   30          1             0        0.210821    3.044426   -1.596120
   31          6             0       -1.028872    3.041439    1.565371
   32          1             0       -1.372837    4.082528    1.565466
   33          1             0       -1.465205    2.546217    2.439512
   34          1             0        0.057247    3.051398    1.698965
   35          6             0       -3.463774    2.167511   -0.110112
   36          1             0       -3.833289    3.199692   -0.112224
   37          1             0       -3.836657    1.684460   -1.018928
   38          1             0       -3.910972    1.663657    0.753131
 ---------------------------------------------------------------------
 Rotational constants (GHZ):      0.3245158      0.1974906      0.1537547
 Standard basis: 6-31+G(d,p) (6D, 7F)
 There are   516 symmetry adapted basis functions of A   symmetry.
 Integral buffers will be    262144 words long.
 Raffenetti 2 integral format.
 Two-electron integral symmetry is turned on.
   516 basis functions,   865 primitive gaussians,   516 cartesian basis functions
    83 alpha electrons       83 beta electrons
       nuclear repulsion energy      1899.0084102640 Hartrees.
 NAtoms=   38 NActive=   38 NUniq=   38 SFac= 7.50D-01 NAtFMM=   80 NAOKFM=F Big=F
 One-electron integrals computed using PRISM.
 NBasis=   516 RedAO= T  NBF=   516
 NBsUse=   512 1.00D-06 NBFU=   512
 Initial guess read from the read-write file:
 Initial guess orbital symmetries:
       Occupied  (A) (A) (A) (A) (A) (A) (A) (A) (A) (A) (A) (A)
                 (A) (A) (A) (A) (A) (A) (A) (A) (A) (A) (A) (A)
                 (A) (A) (A) (A) (A) (A) (A) (A) (A) (A) (A) (A)
                 (A) (A) (A) (A) (A) (A) (A) (A) (A) (A) (A) (A)
                 (A) (A) (A) (A) (A) (A) (A) (A) (A) (A) (A) (A)
                 (A) (A) (A) (A) (A) (A) (A) (A) (A) (A) (A) (A)
                 (A) (A) (A) (A) (A) (A) (A) (A) (A) (A) (A)
       Virtual   (A) (A) (A) (A) (A) (A) (A) (A) (A) (A) (A) (A)
                 (A) (A) (A) (A) (A) (A) (A) (A) (A) (A) (A) (A)
                 (A) (A) (A) (A) (A) (A) (A) (A) (A) (A) (A) (A)
                 (A) (A) (A) (A) (A) (A) (A) (A) (A) (A) (A) (A)
                 (A) (A) (A) (A) (A) (A) (A) (A) (A) (A) (A) (A)
                 (A) (A) (A) (A) (A) (A) (A) (A) (A) (A) (A) (A)
                 (A) (A) (A) (A) (A) (A) (A) (A) (A) (A) (A) (A)
                 (A) (A) (A) (A) (A) (A) (A) (A) (A) (A) (A) (A)
                 (A) (A) (A) (A) (A) (A) (A) (A) (A) (A) (A) (A)
                 (A) (A) (A) (A) (A) (A) (A) (A) (A) (A) (A) (A)
                 (A) (A) (A) (A) (A) (A) (A) (A) (A) (A) (A) (A)
                 (A) (A) (A) (A) (A) (A) (A) (A) (A) (A) (A) (A)
                 (A) (A) (A) (A) (A) (A) (A) (A) (A) (A) (A) (A)
                 (A) (A) (A) (A) (A) (A) (A) (A) (A) (A) (A) (A)
                 (A) (A) (A) (A) (A) (A) (A) (A) (A) (A) (A) (A)
                 (A) (A) (A) (A) (A) (A) (A) (A) (A) (A) (A) (A)
                 (A) (A) (A) (A) (A) (A) (A) (A) (A) (A) (A) (A)
                 (A) (A) (A) (A) (A) (A) (A) (A) (A) (A) (A) (A)
                 (A) (A) (A) (A) (A) (A) (A) (A) (A) (A) (A) (A)
                 (A) (A) (A) (A) (A) (A) (A) (A) (A) (A) (A) (A)
                 (A) (A) (A) (A) (A) (A) (A) (A) (A) (A) (A) (A)
                 (A) (A) (A) (A) (A) (A) (A) (A) (A) (A) (A) (A)
                 (A) (A) (A) (A) (A) (A) (A) (A) (A) (A) (A) (A)
                 (A) (A) (A) (A) (A) (A) (A) (A) (A) (A) (A) (A)
                 (A) (A) (A) (A) (A) (A) (A) (A) (A) (A) (A) (A)
                 (A) (A) (A) (A) (A) (A) (A) (A) (A) (A) (A) (A)
                 (A) (A) (A) (A) (A) (A) (A) (A) (A) (A) (A) (A)
                 (A) (A) (A) (A) (A) (A) (A) (A) (A) (A) (A) (A)
                 (A) (A) (A) (A) (A) (A) (A) (A) (A) (A) (A) (A)
                 (A) (A) (A) (A) (A) (A) (A) (A) (A) (A) (A) (A)
                 (A) (A) (A) (A) (A) (A) (A) (A) (A) (A) (A) (A)
                 (A) (A) (A) (A) (A) (A) (A) (A) (A) (A) (A) (A)
                 (A) (A) (A) (A) (A) (A) (A) (A) (A) (A) (A) (A)
                 (A) (A) (A) (A) (A) (A) (A) (A) (A) (A) (A) (A)
                 (A) (A) (A) (A) (A) (A) (A) (A) (A) (A) (A) (A)
                 (A) (A) (A) (A) (A) (A) (A) (A) (A)
 Harris functional with IExCor=  402 diagonalized for initial guess.
 ExpMin= 3.31D-02 ExpMax= 1.61D+04 ExpMxC= 2.43D+03 IAcc=3 IRadAn=         5 AccDes= 0.00D+00
 HarFok:  IExCor= 402 AccDes= 0.00D+00 IRadAn=         5 IDoV=1
 ScaDFX=  1.000000  1.000000  1.000000  1.000000
 Requested convergence on RMS density matrix=1.00D-08 within 128 cycles.
 Requested convergence on MAX density matrix=1.00D-06.
 Requested convergence on             energy=1.00D-06.
 No special actions if energy rises.
 SCF Done:  E(RB+HF-LYP) =  -1220.05551568     A.U. after   12 cycles
             Convg  =    0.5242D-08             -V/T =  2.0083
             S**2   =   0.0000
 ***** Axes restored to original set *****
 -------------------------------------------------------------------
 Center     Atomic                   Forces (Hartrees/Bohr)
 Number     Number              X              Y              Z
 -------------------------------------------------------------------
    1          6          -0.000022383    0.000190354    0.000155632
    2          6           0.000088829   -0.000158126   -0.000047306
    3          6          -0.000069641   -0.000143717    0.000089553
    4          6           0.000015459    0.000114726   -0.000089751
    5          6           0.000008625   -0.000027496   -0.000041864
    6          6          -0.000082491    0.000000376    0.000031773
    7          6           0.000121200   -0.000001714   -0.000131563
    8          6           0.000169599    0.000026941   -0.000035550
    9          7           0.000054859   -0.000078945   -0.000048425
   10          7           0.000043081    0.000038345   -0.000066101
   11          7          -0.000061563   -0.000021543    0.000076413
   12          7          -0.000041924    0.000038143    0.000065620
   13          6           0.000005652   -0.000001386    0.000011606
   14          6          -0.000008396    0.000022920    0.000296229
   15          6           0.000242146    0.000050640    0.000037242
   16          6          -0.000197225    0.000015134   -0.000149411
   17          1           0.000013981    0.000038300   -0.000119733
   18          6          -0.000106146    0.000031649   -0.000214809
   19          1          -0.000055284   -0.000004099   -0.000016731
   20          6           0.000569925   -0.000240636    0.000617349
   21          1           0.000040553    0.000003127   -0.000002894
   22          1          -0.000008650   -0.000009099    0.000042100
   23          7          -0.000513170    0.000622904   -0.000514404
   24          1           0.000010598   -0.000216410   -0.000102524
   25          1          -0.000073571   -0.000225904   -0.000027370
   26         14          -0.000179697    0.000023432    0.000269625
   27          6          -0.000027151   -0.000027788    0.000053708
   28          1          -0.000008216   -0.000044115   -0.000001114
   29          1           0.000038217   -0.000026095   -0.000086541
   30          1           0.000072112   -0.000018124   -0.000005146
   31          6          -0.000070131    0.000002731    0.000046597
   32          1           0.000034730    0.000011418   -0.000085181
   33          1          -0.000020871    0.000046128   -0.000012567
   34          1           0.000073737   -0.000012539    0.000105253
   35          6          -0.000046967   -0.000019353    0.000032073
   36          1           0.000088350    0.000015481   -0.000082744
   37          1          -0.000043962   -0.000035426   -0.000022143
   38          1          -0.000054216    0.000019764   -0.000026903
 -------------------------------------------------------------------
 Cartesian Forces:  Max     0.000622904 RMS     0.000149206

 GradGradGradGradGradGradGradGradGradGradGradGradGradGradGradGradGradGrad
 Berny optimization.
 Internal  Forces:  Max     0.000868106 RMS     0.000090055
 Search for a local minimum.
 Step number   3 out of a maximum of 210
 All quantities printed in internal units (Hartrees-Bohrs-Radians)
 Update second derivatives using D2CorX and points  1  2  3
 Trust test= 1.21D+00 RLast= 3.42D-02 DXMaxT set to 3.00D-01
     Eigenvalues ---    0.00515   0.00716   0.00841   0.00874   0.00936
     Eigenvalues ---    0.01000   0.01293   0.01469   0.01630   0.01831
     Eigenvalues ---    0.01962   0.01968   0.02015   0.02067   0.02073
     Eigenvalues ---    0.02121   0.02131   0.02179   0.02192   0.04948
     Eigenvalues ---    0.05434   0.05627   0.05644   0.05668   0.05693
     Eigenvalues ---    0.05991   0.05996   0.06060   0.06159   0.07252
     Eigenvalues ---    0.07567   0.07816   0.10454   0.11216   0.11804
     Eigenvalues ---    0.12072   0.15024   0.15321   0.15764   0.15999
     Eigenvalues ---    0.16000   0.16000   0.16000   0.16000   0.16000
     Eigenvalues ---    0.16000   0.16000   0.16000   0.16000   0.16000
     Eigenvalues ---    0.16000   0.16157   0.16314   0.19751   0.20034
     Eigenvalues ---    0.20197   0.20700   0.22003   0.22920   0.23024
     Eigenvalues ---    0.24191   0.24770   0.24979   0.24998   0.25000
     Eigenvalues ---    0.25000   0.25000   0.25000   0.25000   0.25000
     Eigenvalues ---    0.25000   0.25000   0.25090   0.25619   0.26995
     Eigenvalues ---    0.28195   0.34003   0.34010   0.34042   0.34132
     Eigenvalues ---    0.34140   0.34161   0.34194   0.34238   0.34490
     Eigenvalues ---    0.35148   0.35193   0.35388   0.35623   0.35998
     Eigenvalues ---    0.36011   0.36060   0.36487   0.38805   0.40713
     Eigenvalues ---    0.41465   0.44013   0.44603   0.45121   0.45850
     Eigenvalues ---    0.46369   0.48225   0.48798   0.62585   1.27270
     Eigenvalues ---    1.27320   1.27491   1.279251000.000001000.00000
     Eigenvalues --- 1000.000001000.000001000.000001000.000001000.00000
     Eigenvalues --- 1000.000001000.000001000.000001000.000001000.00000
     Eigenvalues --- 1000.000001000.000001000.000001000.000001000.00000
     Eigenvalues --- 1000.000001000.000001000.000001000.000001000.00000
     Eigenvalues --- 1000.000001000.000001000.000001000.000001000.00000
     Eigenvalues --- 1000.000001000.000001000.000001000.000001000.00000
     Eigenvalues --- 1000.000001000.000001000.000001000.000001000.00000
     Eigenvalues --- 1000.000001000.000001000.000001000.000001000.00000
     Eigenvalues --- 1000.000001000.000001000.000001000.000001000.00000
     Eigenvalues --- 1000.000001000.000001000.000001000.000001000.00000
     Eigenvalues --- 1000.000001000.000001000.000001000.000001000.00000
     Eigenvalues --- 1000.000001000.000001000.000001000.000001000.00000
     Eigenvalues --- 1000.000001000.000001000.000001000.000001000.00000
     Eigenvalues --- 1000.000001000.000001000.000001000.000001000.00000
     Eigenvalues --- 1000.000001000.000001000.000001000.000001000.00000
     Eigenvalues --- 1000.000001000.000001000.000001000.000001000.00000
     Eigenvalues --- 1000.000001000.000001000.000001000.000001000.00000
     Eigenvalues --- 1000.000001000.000001000.000001000.000001000.00000
 RFO step:  Lambda=-1.99216956D-05.
 Quartic linear search produced a step of  0.23057.
 Iteration  1 RMS(Cart)=  0.00880279 RMS(Int)=  0.00003623
 Iteration  2 RMS(Cart)=  0.00003479 RMS(Int)=  0.00002523
 Iteration  3 RMS(Cart)=  0.00000000 RMS(Int)=  0.00002523
 Variable       Old X    -DE/DX   Delta X   Delta X   Delta X     New X
                                 (Linear)    (Quad)   (Total)
    R1        3.06909  -0.00016   0.00023   0.00013   0.00036   3.06945
    R2        2.93772  -0.00019  -0.00007  -0.00059  -0.00066   2.93706
    R3        2.77585  -0.00002   0.00007   0.00035   0.00043   2.77627
    R4        2.77586  -0.00012   0.00010   0.00006   0.00016   2.77602
    R5        2.92219  -0.00008  -0.00015  -0.00051  -0.00066   2.92154
    R6        2.77506  -0.00015   0.00010  -0.00003   0.00007   2.77513
    R7        2.77506  -0.00003   0.00007   0.00030   0.00037   2.77543
    R8        2.57684  -0.00024   0.00000  -0.00028  -0.00028   2.57656
    R9        3.60426  -0.00023   0.00040   0.00058   0.00099   3.60524
   R10        2.74091  -0.00016   0.00004   0.00002   0.00006   2.74097
   R11        2.19342  -0.00011   0.00002   0.00002   0.00004   2.19346
   R12        2.19344  -0.00008   0.00002   0.00003   0.00005   2.19349
   R13        2.19385  -0.00003   0.00001   0.00003   0.00004   2.19388
   R14        2.19373  -0.00005   0.00001   0.00001   0.00002   2.19375
   R15        2.66724  -0.00014   0.00000  -0.00017  -0.00017   2.66707
   R16        2.66653  -0.00016  -0.00005  -0.00027  -0.00032   2.66621
   R17        2.61725  -0.00023   0.00011   0.00013   0.00024   2.61749
   R18        2.04642   0.00012  -0.00006   0.00006   0.00001   2.04643
   R19        2.62122  -0.00022   0.00013   0.00024   0.00037   2.62158
   R20        2.04986   0.00005  -0.00001  -0.00002  -0.00004   2.04982
   R21        2.66784  -0.00003  -0.00007  -0.00007  -0.00014   2.66770
   R22        2.05342   0.00004  -0.00006  -0.00012  -0.00018   2.05324
   R23        2.66176  -0.00002  -0.00008  -0.00017  -0.00025   2.66151
   R24        2.05278   0.00004  -0.00006  -0.00012  -0.00019   2.05259
   R25        2.61015  -0.00087  -0.00013  -0.00176  -0.00189   2.60827
   R26        1.90736  -0.00004  -0.00022  -0.00088  -0.00111   1.90626
   R27        1.90760  -0.00004  -0.00022  -0.00087  -0.00108   1.90651
   R28        3.57096   0.00014  -0.00017   0.00007  -0.00009   3.57087
   R29        3.57277   0.00005  -0.00012  -0.00036  -0.00048   3.57230
   R30        3.56298   0.00011  -0.00017  -0.00011  -0.00028   3.56271
   R31        2.06982   0.00004  -0.00007  -0.00014  -0.00021   2.06961
   R32        2.07191   0.00009  -0.00004   0.00006   0.00003   2.07194
   R33        2.06791   0.00003  -0.00006  -0.00024  -0.00031   2.06760
   R34        2.07197   0.00009  -0.00005   0.00004  -0.00001   2.07196
   R35        2.06988   0.00005  -0.00007  -0.00013  -0.00020   2.06968
   R36        2.06802   0.00013  -0.00010   0.00000  -0.00010   2.06792
   R37        2.07177   0.00012   0.00000   0.00023   0.00023   2.07200
   R38        2.06865   0.00005  -0.00007  -0.00015  -0.00022   2.06842
   R39        2.06927   0.00005  -0.00008  -0.00019  -0.00027   2.06900
    A1        1.49813  -0.00002  -0.00002  -0.00008  -0.00011   1.49802
    A2        1.99806   0.00006   0.00002   0.00031   0.00033   1.99840
    A3        1.99893  -0.00005   0.00024   0.00002   0.00027   1.99920
    A4        2.00842   0.00003  -0.00002   0.00068   0.00066   2.00908
    A5        2.01455  -0.00004   0.00019   0.00016   0.00035   2.01490
    A6        1.91761   0.00001  -0.00031  -0.00083  -0.00115   1.91646
    A7        1.47515  -0.00002  -0.00006  -0.00012  -0.00018   1.47497
    A8        2.00392  -0.00007   0.00017  -0.00011   0.00006   2.00399
    A9        1.99915   0.00002   0.00006  -0.00022  -0.00016   1.99899
   A10        2.01543  -0.00003   0.00015   0.00007   0.00022   2.01565
   A11        2.02065   0.00006  -0.00013   0.00070   0.00057   2.02122
   A12        1.91793   0.00002  -0.00015  -0.00026  -0.00041   1.91751
   A13        1.63526   0.00006  -0.00001   0.00008   0.00006   1.63532
   A14        2.21353  -0.00006  -0.00002  -0.00010  -0.00013   2.21340
   A15        2.43440   0.00000   0.00003   0.00003   0.00006   2.43446
   A16        1.67463  -0.00002   0.00009   0.00007   0.00015   1.67479
   A17        2.20073   0.00009  -0.00010   0.00029   0.00020   2.20092
   A18        2.40778  -0.00006   0.00000  -0.00035  -0.00034   2.40744
   A19        2.12589  -0.00007   0.00005  -0.00024  -0.00019   2.12570
   A20        2.11001   0.00003  -0.00010   0.00014   0.00004   2.11005
   A21        2.04727   0.00004   0.00006   0.00009   0.00015   2.04742
   A22        2.12176   0.00001   0.00000   0.00009   0.00009   2.12184
   A23        2.09263  -0.00003   0.00017   0.00030   0.00047   2.09310
   A24        2.06877   0.00002  -0.00017  -0.00039  -0.00056   2.06821
   A25        2.12177   0.00000  -0.00002   0.00004   0.00002   2.12179
   A26        2.10157  -0.00003   0.00022   0.00058   0.00080   2.10237
   A27        2.05985   0.00003  -0.00020  -0.00062  -0.00082   2.05903
   A28        2.10572  -0.00002  -0.00012  -0.00033  -0.00045   2.10527
   A29        2.09023   0.00002  -0.00012  -0.00034  -0.00045   2.08977
   A30        2.08724   0.00000   0.00024   0.00067   0.00091   2.08814
   A31        2.10550  -0.00001  -0.00010  -0.00029  -0.00039   2.10511
   A32        2.08788   0.00001  -0.00017  -0.00049  -0.00067   2.08721
   A33        2.08980   0.00000   0.00028   0.00078   0.00106   2.09086
   A34        2.06435  -0.00001   0.00019   0.00040   0.00059   2.06493
   A35        2.10742   0.00001  -0.00010  -0.00019  -0.00028   2.10714
   A36        2.11074   0.00001  -0.00007  -0.00011  -0.00019   2.11055
   A37        2.06071   0.00001   0.00092   0.00480   0.00554   2.06625
   A38        2.05883   0.00001   0.00088   0.00465   0.00534   2.06417
   A39        1.99503   0.00014   0.00124   0.00645   0.00748   2.00251
   A40        1.90479   0.00008   0.00000   0.00090   0.00089   1.90569
   A41        1.90648  -0.00006   0.00012  -0.00011   0.00001   1.90649
   A42        1.87675   0.00000   0.00003   0.00035   0.00038   1.87713
   A43        1.94853   0.00000   0.00007   0.00018   0.00025   1.94878
   A44        1.91613  -0.00007  -0.00015  -0.00121  -0.00136   1.91477
   A45        1.90972   0.00006  -0.00008  -0.00008  -0.00016   1.90956
   A46        1.93092   0.00001   0.00005   0.00016   0.00020   1.93112
   A47        1.91608  -0.00001  -0.00055  -0.00200  -0.00255   1.91353
   A48        1.97615   0.00007   0.00015   0.00112   0.00126   1.97741
   A49        1.88006  -0.00002   0.00015   0.00019   0.00034   1.88040
   A50        1.87807  -0.00002   0.00013   0.00048   0.00061   1.87868
   A51        1.87930  -0.00003   0.00009   0.00006   0.00015   1.87945
   A52        1.91511  -0.00001  -0.00046  -0.00160  -0.00206   1.91305
   A53        1.93099   0.00002   0.00004   0.00027   0.00031   1.93130
   A54        1.97844  -0.00003   0.00014   0.00016   0.00030   1.97874
   A55        1.87996  -0.00002   0.00013   0.00035   0.00049   1.88044
   A56        1.87832   0.00002   0.00007   0.00035   0.00042   1.87874
   A57        1.87764   0.00001   0.00009   0.00053   0.00061   1.87825
   A58        1.90382  -0.00004  -0.00068  -0.00251  -0.00319   1.90063
   A59        1.96144   0.00003   0.00013   0.00066   0.00079   1.96224
   A60        1.95928   0.00004   0.00026   0.00109   0.00134   1.96062
   A61        1.87449   0.00000   0.00000  -0.00001  -0.00001   1.87448
   A62        1.87243  -0.00001   0.00001  -0.00007  -0.00006   1.87237
   A63        1.88844  -0.00004   0.00027   0.00078   0.00105   1.88949
   A64        3.15369   0.00004   0.00016   0.00066   0.00082   3.15451
   A65        3.15120   0.00009   0.00018   0.00101   0.00119   3.15239
   A66        3.16027   0.00001   0.00005   0.00025   0.00030   3.16057
   A67        3.16125   0.00000   0.00007   0.00022   0.00029   3.16154
   A68        3.09031  -0.00001  -0.00003  -0.00013  -0.00016   3.09015
   A69        3.18899  -0.00001  -0.00001  -0.00011  -0.00012   3.18888
   A70        3.22812  -0.00012  -0.00017  -0.00104  -0.00121   3.22691
   A71        3.06572   0.00009   0.00012   0.00079   0.00091   3.06663
    D1        0.00328   0.00007  -0.00070   0.00606   0.00535   0.00863
    D2        2.02046   0.00002  -0.00054   0.00606   0.00552   2.02597
    D3       -2.01912   0.00001  -0.00054   0.00537   0.00483  -2.01429
    D4       -2.01615   0.00004  -0.00067   0.00530   0.00463  -2.01152
    D5        0.00102  -0.00001  -0.00051   0.00530   0.00479   0.00582
    D6        2.24463  -0.00002  -0.00051   0.00461   0.00410   2.24873
    D7        2.02963   0.00001  -0.00047   0.00620   0.00573   2.03536
    D8       -2.23638  -0.00004  -0.00031   0.00620   0.00589  -2.23049
    D9        0.00723  -0.00005  -0.00031   0.00551   0.00520   0.01243
   D10       -0.00371  -0.00008   0.00080  -0.00685  -0.00605  -0.00977
   D11        3.13785  -0.00006   0.00026  -0.00345  -0.00319   3.13466
   D12        2.00566  -0.00002   0.00081  -0.00645  -0.00564   2.00002
   D13       -1.13596   0.00001   0.00027  -0.00305  -0.00278  -1.13874
   D14       -2.01492  -0.00001   0.00051  -0.00686  -0.00635  -2.02126
   D15        1.12665   0.00001  -0.00003  -0.00346  -0.00348   1.12317
   D16       -0.00375  -0.00008   0.00080  -0.00692  -0.00612  -0.00987
   D17        3.12873  -0.00008   0.00081  -0.00620  -0.00539   3.12334
   D18       -2.00947   0.00001   0.00063  -0.00675  -0.00613  -2.01560
   D19        1.12300   0.00001   0.00063  -0.00603  -0.00540   1.11761
   D20        1.99725  -0.00007   0.00083  -0.00715  -0.00632   1.99093
   D21       -1.15346  -0.00006   0.00084  -0.00642  -0.00559  -1.15905
   D22        0.00391   0.00009  -0.00084   0.00722   0.00638   0.01029
   D23       -3.12668   0.00008  -0.00084   0.00634   0.00549  -3.12119
   D24       -3.13765   0.00006  -0.00018   0.00302   0.00285  -3.13480
   D25        0.01494   0.00005  -0.00018   0.00214   0.00196   0.01691
   D26       -2.13184   0.00004  -0.00063   0.00189   0.00126  -2.13058
   D27        2.01660   0.00003  -0.00080   0.00118   0.00038   2.01698
   D28       -0.05426  -0.00001  -0.00078   0.00114   0.00035  -0.05390
   D29        1.00971   0.00008  -0.00145   0.00712   0.00566   1.01538
   D30       -1.12503   0.00006  -0.00162   0.00640   0.00478  -1.12025
   D31        3.08729   0.00003  -0.00161   0.00636   0.00476   3.09205
   D32       -3.05981   0.00004  -0.00020   0.00283   0.00262  -3.05719
   D33        0.07723   0.00001   0.00004   0.00146   0.00150   0.07873
   D34        0.06824   0.00005  -0.00020   0.00391   0.00371   0.07195
   D35       -3.07790   0.00002   0.00005   0.00254   0.00259  -3.07531
   D36        3.13902  -0.00001   0.00012  -0.00028  -0.00016   3.13886
   D37        0.00673   0.00000   0.00003   0.00001   0.00004   0.00676
   D38        0.00182   0.00002  -0.00012   0.00104   0.00092   0.00275
   D39       -3.13047   0.00003  -0.00021   0.00133   0.00112  -3.12936
   D40       -3.13998   0.00001  -0.00009   0.00019   0.00010  -3.13989
   D41        0.00331   0.00001  -0.00016   0.00048   0.00032   0.00363
   D42       -0.00274  -0.00002   0.00014  -0.00111  -0.00097  -0.00372
   D43        3.14055  -0.00001   0.00007  -0.00082  -0.00075   3.13980
   D44       -0.00062   0.00000   0.00008  -0.00014  -0.00006  -0.00068
   D45        3.14000   0.00000   0.00009   0.00010   0.00019   3.14019
   D46        3.13180  -0.00001   0.00017  -0.00042  -0.00025   3.13155
   D47       -0.01077  -0.00001   0.00018  -0.00018   0.00000  -0.01076
   D48        0.00246   0.00001  -0.00012   0.00029   0.00016   0.00262
   D49       -3.13647   0.00001  -0.00015   0.00017   0.00002  -3.13645
   D50       -3.14079   0.00000  -0.00006   0.00000  -0.00005  -3.14085
   D51        0.00346   0.00000  -0.00009  -0.00011  -0.00020   0.00326
   D52        0.00023  -0.00001  -0.00006  -0.00071  -0.00077  -0.00054
   D53        3.10255   0.00001   0.00059   0.00208   0.00267   3.10522
   D54       -3.14039  -0.00002  -0.00007  -0.00095  -0.00102  -3.14141
   D55       -0.03807   0.00001   0.00058   0.00184   0.00241  -0.03565
   D56       -0.00114   0.00001   0.00008   0.00064   0.00072  -0.00042
   D57       -3.10338  -0.00002  -0.00057  -0.00216  -0.00272  -3.10610
   D58        3.13779   0.00001   0.00011   0.00075   0.00086   3.13865
   D59        0.03555  -0.00002  -0.00054  -0.00204  -0.00258   0.03297
   D60        0.33938  -0.00017  -0.00293  -0.01541  -0.01839   0.32099
   D61        2.85646   0.00015   0.00242   0.01306   0.01553   2.87199
   D62       -2.84254  -0.00015  -0.00226  -0.01254  -0.01485  -2.85739
   D63       -0.32545   0.00017   0.00309   0.01593   0.01907  -0.30639
   D64        1.07635   0.00001  -0.00063  -0.00369  -0.00432   1.07203
   D65       -3.13417  -0.00002  -0.00076  -0.00461  -0.00537  -3.13955
   D66       -1.03344  -0.00002  -0.00094  -0.00520  -0.00614  -1.03958
   D67       -3.09758  -0.00001  -0.00043  -0.00312  -0.00355  -3.10113
   D68       -1.02492  -0.00004  -0.00056  -0.00404  -0.00460  -1.02952
   D69        1.07581  -0.00004  -0.00074  -0.00463  -0.00537   1.07044
   D70       -0.97656   0.00001  -0.00059  -0.00393  -0.00452  -0.98108
   D71        1.09610  -0.00002  -0.00072  -0.00486  -0.00557   1.09053
   D72       -3.08635  -0.00002  -0.00090  -0.00544  -0.00634  -3.09269
   D73       -3.13373   0.00003   0.00048   0.00283   0.00331  -3.13042
   D74       -1.06177   0.00002   0.00038   0.00243   0.00281  -1.05896
   D75        1.04912   0.00004   0.00063   0.00341   0.00404   1.05316
   D76        1.04118  -0.00003   0.00035   0.00167   0.00202   1.04320
   D77        3.11315  -0.00003   0.00025   0.00127   0.00152   3.11467
   D78       -1.05915  -0.00002   0.00050   0.00225   0.00275  -1.05640
   D79       -1.08354   0.00003   0.00054   0.00314   0.00368  -1.07986
   D80        0.98842   0.00002   0.00045   0.00273   0.00318   0.99161
   D81        3.09931   0.00003   0.00069   0.00372   0.00441   3.10372
   D82        3.13086  -0.00004  -0.00005  -0.00116  -0.00122   3.12964
   D83       -1.07556  -0.00004  -0.00042  -0.00243  -0.00285  -1.07841
   D84        1.05799  -0.00003   0.00022  -0.00010   0.00013   1.05812
   D85       -1.08203   0.00001  -0.00011  -0.00056  -0.00068  -1.08271
   D86        0.99474   0.00001  -0.00048  -0.00182  -0.00231   0.99243
   D87        3.12829   0.00002   0.00016   0.00050   0.00067   3.12896
   D88        1.06208   0.00001  -0.00017  -0.00118  -0.00136   1.06072
   D89        3.13885   0.00000  -0.00054  -0.00245  -0.00299   3.13586
   D90       -1.01078   0.00001   0.00010  -0.00012  -0.00001  -1.01079
         Item               Value     Threshold  Converged?
 Maximum Force            0.000868     0.000450     NO 
 RMS     Force            0.000090     0.000300     YES
 Maximum Displacement     0.033851     0.001800     NO 
 RMS     Displacement     0.008810     0.001200     NO 
 Predicted change in Energy=-1.081793D-05
 GradGradGradGradGradGradGradGradGradGradGradGradGradGradGradGradGradGrad

                          Input orientation:                          
 ---------------------------------------------------------------------
 Center     Atomic     Atomic              Coordinates (Angstroms)
 Number     Number      Type              X           Y           Z
 ---------------------------------------------------------------------
    1          6             0       -0.004150    0.003364   -0.000009
    2          6             0       -0.003904   -0.002302    1.624262
    3          6             0        1.545973   -0.001060    0.112756
    4          6             0        1.534963    0.007501    1.476140
    5          6             0       -0.586663    1.194236    2.244973
    6          6             0       -0.580268   -1.209765    2.229982
    7          6             0       -0.581830    1.211134   -0.604948
    8          6             0       -0.595703   -1.192730   -0.614347
    9          7             0       -1.013776    2.148518    2.749166
   10          7             0       -1.005633   -2.171200    2.721953
   11          7             0       -0.984126    2.177820   -1.106435
   12          7             0       -1.013739   -2.151285   -1.118403
   13          6             0        2.497844    0.030922    2.560638
   14          6             0        3.884573    0.139348    2.321583
   15          6             0        2.076960   -0.047850    3.904991
   16          6             0        4.799864    0.164492    3.360889
   17          1             0        4.253531    0.214040    1.306194
   18          6             0        2.985575   -0.024657    4.953052
   19          1             0        1.022878   -0.130765    4.147175
   20          6             0        4.367320    0.082381    4.702164
   21          1             0        5.860996    0.247503    3.142591
   22          1             0        2.626340   -0.092126    5.975889
   23          7             0        5.279765    0.064182    5.737618
   24          1             0        6.217801    0.387709    5.555981
   25          1             0        4.945196    0.242865    6.672487
   26         14             0        2.797066   -0.009870   -1.327534
   27          6             0        3.915072   -1.525074   -1.169770
   28          1             0        3.326843   -2.446924   -1.229903
   29          1             0        4.638834   -1.536305   -1.993288
   30          1             0        4.478145   -1.551626   -0.232030
   31          6             0        3.791914    1.597283   -1.298080
   32          1             0        4.505401    1.603705   -2.130585
   33          1             0        3.131470    2.462725   -1.417883
   34          1             0        4.359737    1.739489   -0.373502
   35          6             0        1.814521   -0.109165   -2.933495
   36          1             0        2.513393   -0.103231   -3.778336
   37          1             0        1.222580   -1.027091   -3.004818
   38          1             0        1.140968    0.744291   -3.062625
 ---------------------------------------------------------------------
                    Distance matrix (angstroms):
                    1          2          3          4          5
     1  C    0.000000
     2  C    1.624281   0.000000
     3  C    1.554225   2.164895   0.000000
     4  C    2.132581   1.546011   1.363455   0.000000
     5  C    2.607190   1.468535   3.243950   2.549655   0.000000
     6  C    2.603162   1.468693   3.234890   2.554255   2.404056
     7  C    1.469141   2.603038   2.551874   3.203198   2.849975
     8  C    1.469009   2.603596   2.556469   3.217208   3.724701
     9  N    3.630288   2.628931   4.257189   3.563793   1.160728
    10  N    3.625020   2.629164   4.245952   3.571193   3.424793
    11  N    2.629219   3.629115   3.554623   4.210201   3.515302
    12  N    2.629180   3.627686   3.562491   4.229408   4.763108
    13  C    3.580174   2.671451   2.626634   1.450456   3.311665
    14  C    4.531053   3.953046   3.219888   2.500565   4.594628
    15  C    4.425231   3.087685   3.829515   2.489205   3.375400
    16  C    5.865164   5.110762   4.600607   3.773129   5.596456
    17  H    4.458520   4.274778   2.966721   2.731694   5.026884
    18  C    5.785503   4.474184   5.049898   3.767522   4.645457
    19  H    4.274566   2.726880   4.070257   2.723193   2.822167
    20  C    6.420781   5.346799   5.387915   4.293610   5.640564
    21  H    6.658489   6.063397   5.278362   4.642114   6.578323
    22  H    6.529927   5.085559   5.962534   4.631282   5.088993
    23  N    7.800245   6.696363   6.751632   5.673354   6.920301
    24  H    8.350414   7.370220   7.183719   6.222430   7.610125
    25  H    8.311172   7.073774   7.392178   6.219896   7.149088
    26  Si   3.099888   4.069225   1.907812   3.074702   5.065796
    27  C    4.366321   5.048150   3.095177   3.874860   6.270624
    28  H    4.314170   5.021585   3.310059   4.069117   6.375605
    29  H    5.282143   6.082339   4.044526   4.904516   7.261165
    30  H    4.750031   5.092641   3.334782   3.743133   6.271171
    31  C    4.316905   5.050445   3.096677   3.913762   5.646911
    32  H    5.237986   6.083746   4.045500   4.937594   6.726238
    33  H    4.229769   5.016132   3.305586   4.117321   5.371228
    34  H    4.711384   5.105513   3.344133   3.794774   5.623218
    35  C    3.453342   4.908283   3.059976   4.420028   5.855004
    36  H    4.541491   5.961127   4.010852   5.345943   6.897391
    37  H    3.405228   4.897227   3.297968   4.609441   5.980631
    38  H    3.352594   4.882114   3.286734   4.615027   5.599799
                    6          7          8          9         10
     6  C    0.000000
     7  C    3.727946   0.000000
     8  C    2.844422   2.403923   0.000000
     9  N    3.425718   3.509323   4.759406   0.000000
    10  N    1.160745   4.763199   3.500906   4.319811   0.000000
    11  N    4.771846   1.160953   3.428357   3.855826   5.794048
    12  N    3.505145   3.428709   1.160885   5.783286   3.840417
    13  C    3.335178   4.571458   4.598683   4.105026   4.141221
    14  C    4.665116   5.446290   5.519691   5.311630   5.423379
    15  C    3.349114   5.384585   5.373853   3.963914   3.925631
    16  C    5.666865   6.766532   6.837887   6.173247   6.290270
    17  H    5.123107   5.294089   5.402088   5.793867   5.945801
    18  C    4.640563   6.718997   6.722044   5.057135   5.051256
    19  H    2.722122   5.192154   5.140007   3.361179   3.210839
    20  C    5.679785   7.343951   7.383956   6.085994   6.153738
    21  H    6.666811   7.515494   7.607747   7.143608   7.292301
    22  H    5.056013   7.436280   7.417823   5.355621   5.301120
    23  N    6.947406   8.712172   8.743478   7.272136   7.321024
    24  H    7.734852   9.212495   9.327088   7.954519   8.170540
    25  H    7.237178   9.189485   9.266091   7.384668   7.539682
    26  Si   5.049956   3.664685   3.663151   5.983363   5.960723
    27  C    5.644981   5.294146   4.556976   7.290190   6.306847
    28  H    5.363478   5.389776   4.163926   7.469408   5.870566
    29  H    6.721731   6.060630   5.424011   8.247471   7.382181
    30  H    5.636126   5.777133   5.100873   7.262217   6.259530
    31  C    6.280344   4.445130   5.244316   6.307037   7.306065
    32  H    7.265961   5.325561   6.011680   7.387158   8.256424
    33  H    6.369545   4.001993   5.282031   5.886093   7.465061
    34  H    6.315052   4.975120   5.763012   6.228403   7.325471
    35  C    5.797226   3.592746   3.515927   6.737139   6.647508
    36  H    6.847995   4.623673   4.567747   7.753681   7.675532
    37  H    5.539563   3.744986   3.007980   6.942198   6.250586
    38  H    5.898532   3.037458   3.572414   6.355445   6.824172
                   11         12         13         14         15
    11  N    0.000000
    12  N    4.329223   0.000000
    13  C    5.493697   5.534310   0.000000
    14  C    6.293720   6.408897   1.411354   0.000000
    15  C    6.279988   6.261897   1.410898   2.410329   0.000000
    16  C    7.580568   7.695769   2.440807   1.385116   2.784841
    17  H    6.091819   6.262393   2.165548   1.082924   3.399970
    18  C    7.571447   7.574934   2.442256   2.785628   1.387281
    19  H    6.079314   5.996384   2.172273   3.405150   1.084720
    20  C    8.171210   8.235537   2.843189   2.429703   2.428620
    21  H    8.284687   8.436364   3.419995   2.142895   3.871358
    22  H    8.267251   8.235247   3.419882   3.871780   2.142988
    23  N    9.515506   9.566688   4.222960   3.690732   3.691752
    24  H    9.972966  10.163123   4.789307   3.995869   4.479067
    25  H    9.970584  10.096476   4.789755   4.479509   3.996289
    26  Si   4.374046   4.376257   3.899882   3.810642   5.281980
    27  C    6.141463   4.968697   4.283176   3.867916   5.595895
    28  H    6.323603   4.352067   4.603821   4.428648   5.803870
    29  H    6.796977   5.752843   5.270510   4.689865   6.600636
    30  H    6.671563   5.595180   3.771610   3.119721   5.014178
    31  C    4.815008   6.097405   4.360941   3.903348   5.720094
    32  H    5.613680   6.751694   5.339616   4.727744   6.712163
    33  H    4.137186   6.209794   4.705718   4.466414   5.978961
    34  H    5.411672   6.675870   3.872341   3.170129   5.168284
    35  C    4.049799   3.932412   5.538236   5.653558   6.843795
    36  H    4.957306   4.869335   6.340412   6.256835   7.695911
    37  H    4.329534   3.134246   5.806891   6.067729   7.030956
    38  H    3.224547   4.099649   5.828472   6.073139   7.074690
                   16         17         18         19         20
    16  C    0.000000
    17  H    2.126666   0.000000
    18  C    2.421241   3.868367   0.000000
    19  H    3.869244   4.315922   2.124352   0.000000
    20  C    1.411685   3.400426   1.408412   3.396872   0.000000
    21  H    1.086530   2.440782   3.408796   4.955771   2.165780
    22  H    3.410027   4.954548   1.086185   2.432442   2.164219
    23  N    2.426769   4.551168   2.426262   4.548472   1.380236
    24  H    2.622747   4.684998   3.313738   5.407474   2.060706
    25  H    3.315712   5.410761   2.620714   4.679891   2.059579
    26  Si   5.101266   3.017938   6.283432   5.756284   6.231491
    27  C    4.915726   3.044580   6.372139   6.211182   6.104756
    28  H    5.483125   3.790946   6.649269   6.291727   6.532182
    29  H    5.620129   3.754830   7.298629   7.263330   6.893689
    30  H    3.994700   2.352480   5.607538   5.756314   5.198898
    31  C    4.977434   2.984744   6.508266   6.348584   6.215219
    32  H    5.684569   3.715650   7.425587   7.385569   7.001425
    33  H    5.558964   3.706238   6.840846   6.491705   6.681942
    34  H    4.076764   2.271487   5.776912   5.921909   5.339331
    35  C    6.971832   4.901857   7.973465   7.124820   8.053370
    36  H    7.501210   5.383417   8.744499   8.064497   8.682763
    37  H    7.398584   5.414046   8.212229   7.210706   8.397493
    38  H    7.415201   5.390342   8.261049   7.263669   8.434419
                   21         22         23         24         25
    21  H    0.000000
    22  H    4.313459   0.000000
    23  N    2.665634   2.668684   0.000000
    24  H    2.443649   3.647624   1.008748   0.000000
    25  H    3.646763   2.444292   1.008883   1.699144   0.000000
    26  Si   5.425488   7.305882   7.489036   7.696901   8.287260
    27  C    5.052237   7.400987   7.218042   7.361863   8.104798
    28  H    5.727179   7.613096   7.659368   7.901962   8.503047
    29  H    5.572513   8.345272   7.920811   7.948989   8.851834
    30  H    4.066596   6.640601   6.236195   6.347322   7.149174
    31  C    5.081591   7.557995   7.352900   7.370628   8.166667
    32  H    5.610998   8.492446   8.054712   7.968328   8.918485
    33  H    5.758076   7.839024   7.846615   7.903538   8.583209
    34  H    4.103987   6.831856   6.403038   6.359126   7.226937
    35  C    7.308898   8.946311   9.339495   9.576376  10.109399
    36  H    7.696017   9.754885   9.911317  10.054508  10.735602
    37  H    7.805775   9.137713   9.699578  10.012051  10.446094
    38  H    7.812180   9.197861   9.748664  10.009083  10.464033
                   26         27         28         29         30
    26  Si   0.000000
    27  C    1.889622   0.000000
    28  H    2.495883   1.095188   0.000000
    29  H    2.483010   1.096421   1.770114   0.000000
    30  H    2.530448   1.094126   1.767146   1.768639   0.000000
    31  C    1.890379   3.127418   4.071431   3.319633   3.394555
    32  H    2.483329   3.325795   4.313679   3.145841   3.682576
    33  H    2.496741   4.071625   4.917130   4.312247   4.397135
    34  H    2.532266   3.389563   4.396174   3.665027   3.296281
    35  C    1.885302   3.086720   3.264117   3.301130   4.058756
    36  H    2.468930   3.284959   3.556558   3.123715   4.305157
    37  H    2.515358   3.296195   3.097446   3.599066   4.308386
    38  H    2.514350   4.053217   4.280277   4.310413   4.941685
                   31         32         33         34         35
    31  C    0.000000
    32  H    1.096435   0.000000
    33  H    1.095230   1.770182   0.000000
    34  H    1.094299   1.768330   1.767043   0.000000
    35  C    3.081661   3.289290   3.262830   4.055763   0.000000
    36  H    3.267726   3.097872   3.540888   4.289230   1.096454
    37  H    4.049910   4.296776   4.282644   4.941613   1.094563
    38  H    3.296775   3.595372   3.101659   4.310716   1.094868
                   36         37         38
    36  H    0.000000
    37  H    1.765799   0.000000
    38  H    1.764677   1.774203   0.000000
 Stoichiometry    C17H15N5Si
 Framework group  C1[X(C17H15N5Si)]
 Deg. of freedom   108
 Full point group                 C1
 Largest Abelian subgroup         C1      NOp   1
 Largest concise Abelian subgroup C1      NOp   1
                         Standard orientation:                         
 ---------------------------------------------------------------------
 Center     Atomic     Atomic              Coordinates (Angstroms)
 Number     Number      Type              X           Y           Z
 ---------------------------------------------------------------------
    1          6             0       -1.879334   -0.897349    0.023965
    2          6             0       -0.485908   -1.731849    0.007752
    3          6             0       -0.986390    0.374334   -0.009058
    4          6             0        0.177662   -0.335590   -0.009151
    5          6             0       -0.235067   -2.536226    1.210520
    6          6             0       -0.280237   -2.552098   -1.193059
    7          6             0       -2.677144   -1.067427    1.245828
    8          6             0       -2.727926   -1.103556   -1.157287
    9          7             0       -0.007816   -3.150147    2.169033
   10          7             0       -0.090937   -3.181396   -2.149865
   11          7             0       -3.299686   -1.143134    2.222825
   12          7             0       -3.389262   -1.214718   -2.104879
   13          6             0        1.602963   -0.066632   -0.010085
   14          6             0        2.111836    1.247042    0.074942
   15          6             0        2.538852   -1.119419   -0.090002
   16          6             0        3.473949    1.498421    0.076880
   17          1             0        1.431416    2.086198    0.149579
   18          6             0        3.905017   -0.878290   -0.089952
   19          1             0        2.203917   -2.149051   -0.155524
   20          6             0        4.401158    0.437173   -0.006146
   21          1             0        3.832996    2.521828    0.142215
   22          1             0        4.596927   -1.712845   -0.157590
   23          7             0        5.757862    0.687566   -0.047468
   24          1             0        6.088689    1.589451    0.260314
   25          1             0        6.390624   -0.077652    0.131129
   26         14             0       -1.579410    2.187506   -0.031009
   27          6             0       -0.892205    3.047137   -1.567061
   28          1             0       -1.259604    2.562317   -2.477777
   29          1             0       -1.227043    4.091008   -1.585956
   30          1             0        0.201085    3.047952   -1.609818
   31          6             0       -1.019309    3.045170    1.557773
   32          1             0       -1.366873    4.085059    1.556771
   33          1             0       -1.448528    2.550671    2.435708
   34          1             0        0.067628    3.058863    1.683742
   35          6             0       -3.463275    2.168721   -0.102198
   36          1             0       -3.828935    3.202405   -0.103345
   37          1             0       -3.842120    1.686512   -1.008851
   38          1             0       -3.907405    1.667624    0.764050
 ---------------------------------------------------------------------
 Rotational constants (GHZ):      0.3244430      0.1974996      0.1537448
 Standard basis: 6-31+G(d,p) (6D, 7F)
 There are   516 symmetry adapted basis functions of A   symmetry.
 Integral buffers will be    262144 words long.
 Raffenetti 2 integral format.
 Two-electron integral symmetry is turned on.
   516 basis functions,   865 primitive gaussians,   516 cartesian basis functions
    83 alpha electrons       83 beta electrons
       nuclear repulsion energy      1898.9570284079 Hartrees.
 NAtoms=   38 NActive=   38 NUniq=   38 SFac= 7.50D-01 NAtFMM=   80 NAOKFM=F Big=F
 One-electron integrals computed using PRISM.
 NBasis=   516 RedAO= T  NBF=   516
 NBsUse=   512 1.00D-06 NBFU=   512
 Initial guess read from the read-write file:
 Initial guess orbital symmetries:
       Occupied  (A) (A) (A) (A) (A) (A) (A) (A) (A) (A) (A) (A)
                 (A) (A) (A) (A) (A) (A) (A) (A) (A) (A) (A) (A)
                 (A) (A) (A) (A) (A) (A) (A) (A) (A) (A) (A) (A)
                 (A) (A) (A) (A) (A) (A) (A) (A) (A) (A) (A) (A)
                 (A) (A) (A) (A) (A) (A) (A) (A) (A) (A) (A) (A)
                 (A) (A) (A) (A) (A) (A) (A) (A) (A) (A) (A) (A)
                 (A) (A) (A) (A) (A) (A) (A) (A) (A) (A) (A)
       Virtual   (A) (A) (A) (A) (A) (A) (A) (A) (A) (A) (A) (A)
                 (A) (A) (A) (A) (A) (A) (A) (A) (A) (A) (A) (A)
                 (A) (A) (A) (A) (A) (A) (A) (A) (A) (A) (A) (A)
                 (A) (A) (A) (A) (A) (A) (A) (A) (A) (A) (A) (A)
                 (A) (A) (A) (A) (A) (A) (A) (A) (A) (A) (A) (A)
                 (A) (A) (A) (A) (A) (A) (A) (A) (A) (A) (A) (A)
                 (A) (A) (A) (A) (A) (A) (A) (A) (A) (A) (A) (A)
                 (A) (A) (A) (A) (A) (A) (A) (A) (A) (A) (A) (A)
                 (A) (A) (A) (A) (A) (A) (A) (A) (A) (A) (A) (A)
                 (A) (A) (A) (A) (A) (A) (A) (A) (A) (A) (A) (A)
                 (A) (A) (A) (A) (A) (A) (A) (A) (A) (A) (A) (A)
                 (A) (A) (A) (A) (A) (A) (A) (A) (A) (A) (A) (A)
                 (A) (A) (A) (A) (A) (A) (A) (A) (A) (A) (A) (A)
                 (A) (A) (A) (A) (A) (A) (A) (A) (A) (A) (A) (A)
                 (A) (A) (A) (A) (A) (A) (A) (A) (A) (A) (A) (A)
                 (A) (A) (A) (A) (A) (A) (A) (A) (A) (A) (A) (A)
                 (A) (A) (A) (A) (A) (A) (A) (A) (A) (A) (A) (A)
                 (A) (A) (A) (A) (A) (A) (A) (A) (A) (A) (A) (A)
                 (A) (A) (A) (A) (A) (A) (A) (A) (A) (A) (A) (A)
                 (A) (A) (A) (A) (A) (A) (A) (A) (A) (A) (A) (A)
                 (A) (A) (A) (A) (A) (A) (A) (A) (A) (A) (A) (A)
                 (A) (A) (A) (A) (A) (A) (A) (A) (A) (A) (A) (A)
                 (A) (A) (A) (A) (A) (A) (A) (A) (A) (A) (A) (A)
                 (A) (A) (A) (A) (A) (A) (A) (A) (A) (A) (A) (A)
                 (A) (A) (A) (A) (A) (A) (A) (A) (A) (A) (A) (A)
                 (A) (A) (A) (A) (A) (A) (A) (A) (A) (A) (A) (A)
                 (A) (A) (A) (A) (A) (A) (A) (A) (A) (A) (A) (A)
                 (A) (A) (A) (A) (A) (A) (A) (A) (A) (A) (A) (A)
                 (A) (A) (A) (A) (A) (A) (A) (A) (A) (A) (A) (A)
                 (A) (A) (A) (A) (A) (A) (A) (A) (A) (A) (A) (A)
                 (A) (A) (A) (A) (A) (A) (A) (A) (A) (A) (A) (A)
                 (A) (A) (A) (A) (A) (A) (A) (A) (A) (A) (A) (A)
                 (A) (A) (A) (A) (A) (A) (A) (A) (A) (A) (A) (A)
                 (A) (A) (A) (A) (A) (A) (A) (A) (A) (A) (A) (A)
                 (A) (A) (A) (A) (A) (A) (A) (A) (A) (A) (A) (A)
                 (A) (A) (A) (A) (A) (A) (A) (A) (A)
 Harris functional with IExCor=  402 diagonalized for initial guess.
 ExpMin= 3.31D-02 ExpMax= 1.61D+04 ExpMxC= 2.43D+03 IAcc=3 IRadAn=         5 AccDes= 0.00D+00
 HarFok:  IExCor= 402 AccDes= 0.00D+00 IRadAn=         5 IDoV=1
 ScaDFX=  1.000000  1.000000  1.000000  1.000000
 Requested convergence on RMS density matrix=1.00D-08 within 128 cycles.
 Requested convergence on MAX density matrix=1.00D-06.
 Requested convergence on             energy=1.00D-06.
 No special actions if energy rises.
 SCF Done:  E(RB+HF-LYP) =  -1220.05552292     A.U. after   13 cycles
             Convg  =    0.4757D-08             -V/T =  2.0083
             S**2   =   0.0000
 ***** Axes restored to original set *****
 -------------------------------------------------------------------
 Center     Atomic                   Forces (Hartrees/Bohr)
 Number     Number              X              Y              Z
 -------------------------------------------------------------------
    1          6          -0.000250731   -0.000282385    0.000028955
    2          6          -0.000192855    0.000271967   -0.000027901
    3          6           0.000120762    0.000239255   -0.000190036
    4          6           0.000213440   -0.000215384    0.000090559
    5          6          -0.000041704    0.000061483   -0.000025745
    6          6           0.000133653   -0.000030611   -0.000079233
    7          6           0.000269582    0.000029842    0.000044925
    8          6           0.000119236   -0.000048402    0.000000971
    9          7           0.000052664   -0.000116074   -0.000056705
   10          7           0.000039120    0.000124830   -0.000057256
   11          7          -0.000041390   -0.000074453    0.000063085
   12          7          -0.000024594    0.000058334    0.000060545
   13          6          -0.000161947   -0.000009967   -0.000175378
   14          6           0.000235780   -0.000051864    0.000419078
   15          6           0.000401555   -0.000024494    0.000376688
   16          6          -0.000471999   -0.000014004   -0.000492648
   17          1          -0.000039287   -0.000009374   -0.000143388
   18          6          -0.000476104   -0.000007960   -0.000550929
   19          1          -0.000103483   -0.000014589   -0.000111724
   20          6           0.000869285   -0.000014718    0.000929127
   21          1           0.000103551    0.000009495    0.000067487
   22          1           0.000067587    0.000003724    0.000124653
   23          7          -0.000665636    0.000037656   -0.000715419
   24          1           0.000162186    0.000002339   -0.000038825
   25          1          -0.000043176   -0.000009169    0.000151663
   26         14          -0.000522117   -0.000020746    0.000605489
   27          6          -0.000042696    0.000141365   -0.000062158
   28          1          -0.000018173   -0.000092940   -0.000008639
   29          1           0.000092593   -0.000126251   -0.000060815
   30          1           0.000090120    0.000032183    0.000140205
   31          6          -0.000001748   -0.000121148   -0.000071516
   32          1           0.000093827    0.000134740   -0.000063062
   33          1          -0.000024182    0.000092585   -0.000015223
   34          1           0.000080218    0.000031312    0.000054653
   35          6           0.000248424    0.000002882   -0.000062476
   36          1          -0.000036673    0.000005445   -0.000151896
   37          1          -0.000104478   -0.000043885    0.000006872
   38          1          -0.000130608    0.000048981   -0.000003984
 -------------------------------------------------------------------
 Cartesian Forces:  Max     0.000929127 RMS     0.000226916

 GradGradGradGradGradGradGradGradGradGradGradGradGradGradGradGradGradGrad
 Berny optimization.
 Internal  Forces:  Max     0.000814655 RMS     0.000105612
 Search for a local minimum.
 Step number   4 out of a maximum of 210
 All quantities printed in internal units (Hartrees-Bohrs-Radians)
 Update second derivatives using D2CorX and points  1  2  3  4
 Trust test= 6.69D-01 RLast= 5.00D-02 DXMaxT set to 3.00D-01
     Eigenvalues ---    0.00528   0.00599   0.00873   0.00914   0.00936
     Eigenvalues ---    0.01020   0.01252   0.01462   0.01623   0.01849
     Eigenvalues ---    0.01967   0.01970   0.01997   0.02066   0.02078
     Eigenvalues ---    0.02121   0.02131   0.02181   0.02195   0.04947
     Eigenvalues ---    0.05603   0.05636   0.05653   0.05691   0.05777
     Eigenvalues ---    0.06001   0.06014   0.06078   0.06170   0.07254
     Eigenvalues ---    0.07558   0.07814   0.10461   0.11544   0.11851
     Eigenvalues ---    0.12105   0.15281   0.15663   0.15907   0.15999
     Eigenvalues ---    0.16000   0.16000   0.16000   0.16000   0.16000
     Eigenvalues ---    0.16000   0.16000   0.16000   0.16000   0.16000
     Eigenvalues ---    0.16114   0.16245   0.16665   0.19790   0.20112
     Eigenvalues ---    0.20190   0.20887   0.22004   0.22922   0.23224
     Eigenvalues ---    0.24453   0.24729   0.24983   0.24998   0.25000
     Eigenvalues ---    0.25000   0.25000   0.25000   0.25000   0.25000
     Eigenvalues ---    0.25000   0.25025   0.25143   0.25857   0.26981
     Eigenvalues ---    0.28205   0.34004   0.34017   0.34041   0.34132
     Eigenvalues ---    0.34141   0.34166   0.34194   0.34277   0.34512
     Eigenvalues ---    0.35153   0.35226   0.35387   0.35617   0.36007
     Eigenvalues ---    0.36011   0.36223   0.36449   0.38744   0.40850
     Eigenvalues ---    0.41469   0.44015   0.44699   0.45442   0.45850
     Eigenvalues ---    0.46381   0.48186   0.48951   0.58057   1.27274
     Eigenvalues ---    1.27321   1.27495   1.278871000.000001000.00000
     Eigenvalues --- 1000.000001000.000001000.000001000.000001000.00000
     Eigenvalues --- 1000.000001000.000001000.000001000.000001000.00000
     Eigenvalues --- 1000.000001000.000001000.000001000.000001000.00000
     Eigenvalues --- 1000.000001000.000001000.000001000.000001000.00000
     Eigenvalues --- 1000.000001000.000001000.000001000.000001000.00000
     Eigenvalues --- 1000.000001000.000001000.000001000.000001000.00000
     Eigenvalues --- 1000.000001000.000001000.000001000.000001000.00000
     Eigenvalues --- 1000.000001000.000001000.000001000.000001000.00000
     Eigenvalues --- 1000.000001000.000001000.000001000.000001000.00000
     Eigenvalues --- 1000.000001000.000001000.000001000.000001000.00000
     Eigenvalues --- 1000.000001000.000001000.000001000.000001000.00000
     Eigenvalues --- 1000.000001000.000001000.000001000.000001000.00000
     Eigenvalues --- 1000.000001000.000001000.000001000.000001000.00000
     Eigenvalues --- 1000.000001000.000001000.000001000.000001000.00000
     Eigenvalues --- 1000.000001000.000001000.000001000.000001000.00000
     Eigenvalues --- 1000.000001000.000001000.000001000.000001000.00000
     Eigenvalues --- 1000.000001000.000001000.000001000.000001000.00000
     Eigenvalues --- 1000.000001000.000001000.000001000.000001000.00000
 RFO step:  Lambda=-7.99103617D-06.
 Quartic linear search produced a step of -0.23775.
 Iteration  1 RMS(Cart)=  0.00596548 RMS(Int)=  0.00000750
 Iteration  2 RMS(Cart)=  0.00001111 RMS(Int)=  0.00000345
 Iteration  3 RMS(Cart)=  0.00000000 RMS(Int)=  0.00000345
 Variable       Old X    -DE/DX   Delta X   Delta X   Delta X     New X
                                 (Linear)    (Quad)   (Total)
    R1        3.06945  -0.00022  -0.00009  -0.00048  -0.00056   3.06888
    R2        2.93706  -0.00010   0.00016  -0.00039  -0.00023   2.93683
    R3        2.77627  -0.00017  -0.00010  -0.00008  -0.00019   2.77609
    R4        2.77602  -0.00007  -0.00004  -0.00005  -0.00009   2.77593
    R5        2.92154   0.00003   0.00016  -0.00012   0.00004   2.92158
    R6        2.77513  -0.00008  -0.00002  -0.00012  -0.00013   2.77500
    R7        2.77543  -0.00020  -0.00009  -0.00018  -0.00027   2.77516
    R8        2.57656  -0.00009   0.00007  -0.00021  -0.00014   2.57641
    R9        3.60524  -0.00041  -0.00023  -0.00092  -0.00115   3.60409
   R10        2.74097  -0.00021  -0.00001  -0.00023  -0.00024   2.74072
   R11        2.19346  -0.00014  -0.00001  -0.00005  -0.00006   2.19340
   R12        2.19349  -0.00014  -0.00001  -0.00005  -0.00006   2.19343
   R13        2.19388  -0.00007  -0.00001  -0.00002  -0.00003   2.19385
   R14        2.19375  -0.00007  -0.00001  -0.00002  -0.00003   2.19372
   R15        2.66707  -0.00006   0.00004  -0.00013  -0.00009   2.66698
   R16        2.66621  -0.00005   0.00008  -0.00011  -0.00004   2.66617
   R17        2.61749  -0.00034  -0.00006  -0.00029  -0.00035   2.61714
   R18        2.04643   0.00012   0.00000   0.00021   0.00021   2.04664
   R19        2.62158  -0.00036  -0.00009  -0.00027  -0.00036   2.62123
   R20        2.04982   0.00008   0.00001   0.00009   0.00010   2.04993
   R21        2.66770   0.00015   0.00003   0.00029   0.00032   2.66802
   R22        2.05324   0.00009   0.00004   0.00009   0.00013   2.05337
   R23        2.66151   0.00017   0.00006   0.00025   0.00031   2.66182
   R24        2.05259   0.00010   0.00004   0.00010   0.00014   2.05274
   R25        2.60827  -0.00081   0.00045  -0.00188  -0.00143   2.60684
   R26        1.90626   0.00016   0.00026  -0.00027   0.00000   1.90625
   R27        1.90651   0.00015   0.00026  -0.00026   0.00000   1.90651
   R28        3.57087   0.00011   0.00002   0.00035   0.00037   3.57124
   R29        3.57230   0.00019   0.00011   0.00040   0.00051   3.57281
   R30        3.56271   0.00019   0.00007   0.00052   0.00059   3.56330
   R31        2.06961   0.00009   0.00005   0.00008   0.00013   2.06973
   R32        2.07194   0.00011  -0.00001   0.00021   0.00021   2.07214
   R33        2.06760   0.00017   0.00007   0.00016   0.00024   2.06784
   R34        2.07196   0.00011   0.00000   0.00020   0.00021   2.07217
   R35        2.06968   0.00009   0.00005   0.00008   0.00013   2.06981
   R36        2.06792   0.00009   0.00002   0.00014   0.00017   2.06809
   R37        2.07200   0.00009  -0.00006   0.00026   0.00021   2.07220
   R38        2.06842   0.00009   0.00005   0.00006   0.00012   2.06854
   R39        2.06900   0.00012   0.00006   0.00010   0.00016   2.06916
    A1        1.49802   0.00002   0.00003   0.00000   0.00003   1.49805
    A2        1.99840  -0.00009  -0.00008  -0.00025  -0.00032   1.99807
    A3        1.99920   0.00002  -0.00006  -0.00008  -0.00015   1.99905
    A4        2.00908  -0.00009  -0.00016  -0.00031  -0.00047   2.00861
    A5        2.01490   0.00002  -0.00008   0.00045   0.00037   2.01527
    A6        1.91646   0.00010   0.00027   0.00013   0.00040   1.91687
    A7        1.47497   0.00002   0.00004   0.00010   0.00014   1.47511
    A8        2.00399   0.00003  -0.00001  -0.00012  -0.00013   2.00385
    A9        1.99899  -0.00010   0.00004  -0.00055  -0.00052   1.99847
   A10        2.01565   0.00005  -0.00005   0.00057   0.00052   2.01617
   A11        2.02122  -0.00008  -0.00014  -0.00025  -0.00039   2.02083
   A12        1.91751   0.00007   0.00010   0.00019   0.00029   1.91780
   A13        1.63532   0.00003  -0.00001   0.00013   0.00012   1.63544
   A14        2.21340  -0.00006   0.00003  -0.00016  -0.00013   2.21327
   A15        2.43446   0.00003  -0.00001   0.00003   0.00002   2.43448
   A16        1.67479  -0.00007  -0.00004  -0.00019  -0.00023   1.67456
   A17        2.20092   0.00004  -0.00005   0.00029   0.00025   2.20117
   A18        2.40744   0.00003   0.00008  -0.00011  -0.00003   2.40740
   A19        2.12570   0.00000   0.00005  -0.00011  -0.00007   2.12563
   A20        2.11005   0.00000  -0.00001   0.00019   0.00018   2.11023
   A21        2.04742   0.00000  -0.00004  -0.00008  -0.00011   2.04731
   A22        2.12184   0.00001  -0.00002   0.00009   0.00007   2.12191
   A23        2.09310  -0.00010  -0.00011  -0.00025  -0.00036   2.09274
   A24        2.06821   0.00008   0.00013   0.00016   0.00029   2.06850
   A25        2.12179   0.00003   0.00000   0.00013   0.00012   2.12191
   A26        2.10237  -0.00015  -0.00019  -0.00029  -0.00047   2.10189
   A27        2.05903   0.00012   0.00019   0.00016   0.00035   2.05938
   A28        2.10527   0.00007   0.00011   0.00012   0.00022   2.10549
   A29        2.08977   0.00005   0.00011   0.00007   0.00018   2.08996
   A30        2.08814  -0.00013  -0.00022  -0.00019  -0.00041   2.08774
   A31        2.10511   0.00006   0.00009   0.00007   0.00017   2.10528
   A32        2.08721   0.00008   0.00016   0.00010   0.00026   2.08747
   A33        2.09086  -0.00014  -0.00025  -0.00018  -0.00043   2.09043
   A34        2.06493  -0.00018  -0.00014  -0.00032  -0.00046   2.06447
   A35        2.10714   0.00010   0.00007   0.00019   0.00025   2.10739
   A36        2.11055   0.00008   0.00004   0.00016   0.00021   2.11075
   A37        2.06625   0.00001  -0.00132   0.00292   0.00163   2.06788
   A38        2.06417   0.00003  -0.00127   0.00292   0.00168   2.06585
   A39        2.00251   0.00000  -0.00178   0.00359   0.00184   2.00435
   A40        1.90569  -0.00004  -0.00021   0.00029   0.00007   1.90576
   A41        1.90649   0.00008   0.00000   0.00039   0.00038   1.90687
   A42        1.87713  -0.00003  -0.00009   0.00025   0.00016   1.87729
   A43        1.94878  -0.00005  -0.00006  -0.00023  -0.00029   1.94849
   A44        1.91477   0.00008   0.00032  -0.00040  -0.00007   1.91470
   A45        1.90956  -0.00004   0.00004  -0.00027  -0.00023   1.90932
   A46        1.93112   0.00003  -0.00005   0.00014   0.00009   1.93122
   A47        1.91353   0.00018   0.00061  -0.00025   0.00036   1.91389
   A48        1.97741  -0.00008  -0.00030   0.00022  -0.00008   1.97733
   A49        1.88040  -0.00010  -0.00008  -0.00023  -0.00032   1.88009
   A50        1.87868   0.00001  -0.00015   0.00019   0.00005   1.87873
   A51        1.87945  -0.00005  -0.00004  -0.00010  -0.00013   1.87932
   A52        1.91305   0.00018   0.00049  -0.00007   0.00042   1.91347
   A53        1.93130   0.00001  -0.00007   0.00014   0.00007   1.93137
   A54        1.97874   0.00001  -0.00007   0.00013   0.00006   1.97880
   A55        1.88044  -0.00010  -0.00012  -0.00021  -0.00033   1.88011
   A56        1.87874  -0.00009  -0.00010  -0.00012  -0.00022   1.87852
   A57        1.87825  -0.00003  -0.00015   0.00011  -0.00003   1.87822
   A58        1.90063   0.00019   0.00076  -0.00030   0.00045   1.90108
   A59        1.96224  -0.00002  -0.00019   0.00014  -0.00005   1.96219
   A60        1.96062  -0.00001  -0.00032   0.00043   0.00011   1.96072
   A61        1.87448  -0.00005   0.00000  -0.00003  -0.00003   1.87445
   A62        1.87237  -0.00006   0.00001  -0.00012  -0.00011   1.87226
   A63        1.88949  -0.00005  -0.00025  -0.00015  -0.00039   1.88910
   A64        3.15451   0.00000  -0.00020   0.00036   0.00017   3.15467
   A65        3.15239  -0.00003  -0.00028   0.00046   0.00018   3.15257
   A66        3.16057  -0.00005  -0.00007   0.00001  -0.00007   3.16050
   A67        3.16154  -0.00002  -0.00007   0.00008   0.00001   3.16156
   A68        3.09015   0.00000   0.00004  -0.00008  -0.00004   3.09011
   A69        3.18888  -0.00001   0.00003  -0.00009  -0.00006   3.18882
   A70        3.22691  -0.00009   0.00029  -0.00080  -0.00051   3.22640
   A71        3.06663   0.00007  -0.00022   0.00063   0.00041   3.06704
    D1        0.00863  -0.00010  -0.00127  -0.00219  -0.00347   0.00517
    D2        2.02597  -0.00003  -0.00131  -0.00153  -0.00284   2.02313
    D3       -2.01429   0.00000  -0.00115  -0.00190  -0.00304  -2.01734
    D4       -2.01152   0.00001  -0.00110  -0.00182  -0.00292  -2.01444
    D5        0.00582   0.00008  -0.00114  -0.00116  -0.00230   0.00352
    D6        2.24873   0.00011  -0.00098  -0.00152  -0.00250   2.24624
    D7        2.03536  -0.00007  -0.00136  -0.00170  -0.00306   2.03229
    D8       -2.23049   0.00000  -0.00140  -0.00104  -0.00244  -2.23293
    D9        0.01243   0.00002  -0.00124  -0.00140  -0.00264   0.00979
   D10       -0.00977   0.00011   0.00144   0.00248   0.00392  -0.00585
   D11        3.13466   0.00007   0.00076   0.00121   0.00197   3.13664
   D12        2.00002   0.00000   0.00134   0.00217   0.00351   2.00352
   D13       -1.13874  -0.00004   0.00066   0.00090   0.00156  -1.13718
   D14       -2.02126   0.00008   0.00151   0.00251   0.00401  -2.01725
   D15        1.12317   0.00004   0.00083   0.00124   0.00207   1.12523
   D16       -0.00987   0.00011   0.00145   0.00251   0.00396  -0.00591
   D17        3.12334   0.00010   0.00128   0.00169   0.00297   3.12631
   D18       -2.01560   0.00006   0.00146   0.00253   0.00398  -2.01161
   D19        1.11761   0.00005   0.00128   0.00171   0.00299   1.12060
   D20        1.99093   0.00000   0.00150   0.00191   0.00341   1.99434
   D21       -1.15905  -0.00002   0.00133   0.00109   0.00242  -1.15663
   D22        0.01029  -0.00012  -0.00152  -0.00261  -0.00413   0.00616
   D23       -3.12119  -0.00010  -0.00131  -0.00163  -0.00294  -3.12413
   D24       -3.13480  -0.00007  -0.00068  -0.00105  -0.00173  -3.13653
   D25        0.01691  -0.00005  -0.00047  -0.00007  -0.00054   0.01637
   D26       -2.13058  -0.00005  -0.00030  -0.00131  -0.00161  -2.13218
   D27        2.01698  -0.00001  -0.00009  -0.00145  -0.00154   2.01544
   D28       -0.05390   0.00001  -0.00008  -0.00148  -0.00156  -0.05547
   D29        1.01538  -0.00011  -0.00135  -0.00325  -0.00460   1.01077
   D30       -1.12025  -0.00007  -0.00114  -0.00339  -0.00453  -1.12478
   D31        3.09205  -0.00005  -0.00113  -0.00343  -0.00456   3.08749
   D32       -3.05719  -0.00002  -0.00062   0.00087   0.00025  -3.05694
   D33        0.07873   0.00000  -0.00036   0.00118   0.00083   0.07956
   D34        0.07195  -0.00005  -0.00088  -0.00034  -0.00122   0.07073
   D35       -3.07531  -0.00002  -0.00062  -0.00003  -0.00064  -3.07595
   D36        3.13886   0.00001   0.00004   0.00015   0.00018   3.13905
   D37        0.00676   0.00001  -0.00001   0.00026   0.00025   0.00701
   D38        0.00275  -0.00002  -0.00022  -0.00015  -0.00037   0.00237
   D39       -3.12936  -0.00002  -0.00027  -0.00004  -0.00031  -3.12966
   D40       -3.13989   0.00000  -0.00002  -0.00006  -0.00008  -3.13997
   D41        0.00363  -0.00001  -0.00008  -0.00010  -0.00018   0.00345
   D42       -0.00372   0.00002   0.00023   0.00024   0.00047  -0.00325
   D43        3.13980   0.00002   0.00018   0.00019   0.00037   3.14017
   D44       -0.00068   0.00000   0.00001   0.00005   0.00007  -0.00061
   D45        3.14019   0.00000  -0.00005   0.00015   0.00010   3.14029
   D46        3.13155   0.00001   0.00006  -0.00006   0.00000   3.13155
   D47       -0.01076   0.00001   0.00000   0.00003   0.00003  -0.01073
   D48        0.00262  -0.00001  -0.00004  -0.00022  -0.00026   0.00236
   D49       -3.13645  -0.00001   0.00000  -0.00015  -0.00015  -3.13661
   D50       -3.14085  -0.00001   0.00001  -0.00018  -0.00017  -3.14102
   D51        0.00326   0.00000   0.00005  -0.00011  -0.00006   0.00320
   D52       -0.00054   0.00000   0.00018  -0.00003   0.00015  -0.00038
   D53        3.10522   0.00000  -0.00063   0.00083   0.00019   3.10541
   D54       -3.14141   0.00001   0.00024  -0.00012   0.00012  -3.14129
   D55       -0.03565   0.00000  -0.00057   0.00073   0.00016  -0.03549
   D56       -0.00042   0.00000  -0.00017   0.00011  -0.00006  -0.00048
   D57       -3.10610   0.00001   0.00065  -0.00075  -0.00010  -3.10620
   D58        3.13865  -0.00001  -0.00020   0.00004  -0.00016   3.13849
   D59        0.03297   0.00000   0.00061  -0.00082  -0.00021   0.03277
   D60        0.32099  -0.00004   0.00437  -0.00949  -0.00511   0.31588
   D61        2.87199   0.00004  -0.00369   0.00843   0.00473   2.87672
   D62       -2.85739  -0.00005   0.00353  -0.00862  -0.00508  -2.86247
   D63       -0.30639   0.00002  -0.00453   0.00930   0.00476  -0.30163
   D64        1.07203  -0.00004   0.00103  -0.00316  -0.00213   1.06989
   D65       -3.13955  -0.00003   0.00128  -0.00352  -0.00224   3.14140
   D66       -1.03958  -0.00002   0.00146  -0.00367  -0.00221  -1.04179
   D67       -3.10113   0.00000   0.00084  -0.00263  -0.00179  -3.10292
   D68       -1.02952   0.00001   0.00109  -0.00299  -0.00190  -1.03142
   D69        1.07044   0.00003   0.00128  -0.00314  -0.00186   1.06858
   D70       -0.98108  -0.00003   0.00107  -0.00340  -0.00233  -0.98341
   D71        1.09053  -0.00002   0.00132  -0.00376  -0.00243   1.08809
   D72       -3.09269  -0.00001   0.00151  -0.00391  -0.00240  -3.09509
   D73       -3.13042   0.00001  -0.00079   0.00232   0.00153  -3.12889
   D74       -1.05896   0.00001  -0.00067   0.00210   0.00143  -1.05753
   D75        1.05316  -0.00001  -0.00096   0.00243   0.00147   1.05463
   D76        1.04320   0.00004  -0.00048   0.00185   0.00137   1.04457
   D77        3.11467   0.00004  -0.00036   0.00163   0.00127   3.11594
   D78       -1.05640   0.00002  -0.00065   0.00197   0.00131  -1.05509
   D79       -1.07986   0.00000  -0.00088   0.00269   0.00181  -1.07805
   D80        0.99161   0.00000  -0.00076   0.00247   0.00171   0.99332
   D81        3.10372  -0.00001  -0.00105   0.00280   0.00176   3.10548
   D82        3.12964   0.00002   0.00029  -0.00075  -0.00046   3.12917
   D83       -1.07841   0.00007   0.00068  -0.00090  -0.00022  -1.07863
   D84        1.05812  -0.00002  -0.00003  -0.00067  -0.00070   1.05742
   D85       -1.08271   0.00000   0.00016  -0.00049  -0.00032  -1.08303
   D86        0.99243   0.00005   0.00055  -0.00063  -0.00008   0.99235
   D87        3.12896  -0.00004  -0.00016  -0.00040  -0.00056   3.12840
   D88        1.06072  -0.00004   0.00032  -0.00121  -0.00089   1.05984
   D89        3.13586   0.00001   0.00071  -0.00136  -0.00065   3.13522
   D90       -1.01079  -0.00008   0.00000  -0.00112  -0.00112  -1.01191
         Item               Value     Threshold  Converged?
 Maximum Force            0.000815     0.000450     NO 
 RMS     Force            0.000106     0.000300     YES
 Maximum Displacement     0.022494     0.001800     NO 
 RMS     Displacement     0.005965     0.001200     NO 
 Predicted change in Energy=-4.766864D-06
 GradGradGradGradGradGradGradGradGradGradGradGradGradGradGradGradGradGrad

                          Input orientation:                          
 ---------------------------------------------------------------------
 Center     Atomic     Atomic              Coordinates (Angstroms)
 Number     Number      Type              X           Y           Z
 ---------------------------------------------------------------------
    1          6             0       -0.004006    0.002382   -0.000105
    2          6             0       -0.004073    0.001925    1.623877
    3          6             0        1.545982    0.001014    0.112919
    4          6             0        1.534878    0.008593    1.476232
    5          6             0       -0.585629    1.201109    2.240430
    6          6             0       -0.582207   -1.203001    2.232608
    7          6             0       -0.583050    1.207615   -0.608551
    8          6             0       -0.593864   -1.196504   -0.610503
    9          7             0       -1.011682    2.157607    2.741236
   10          7             0       -1.008943   -2.162612    2.726871
   11          7             0       -0.986775    2.172299   -1.112702
   12          7             0       -1.010761   -2.157280   -1.111227
   13          6             0        2.497648    0.030340    2.560690
   14          6             0        3.884524    0.136209    2.321628
   15          6             0        2.076836   -0.048231    3.905057
   16          6             0        4.799826    0.159559    3.360720
   17          1             0        4.253271    0.210362    1.306003
   18          6             0        2.985376   -0.026716    4.952968
   19          1             0        1.022492   -0.129576    4.146872
   20          6             0        4.367497    0.078055    4.702281
   21          1             0        5.861191    0.240715    3.142523
   22          1             0        2.626289   -0.093827    5.975962
   23          7             0        5.279456    0.058312    5.737126
   24          1             0        6.219626    0.375805    5.555888
   25          1             0        4.946099    0.233174    6.673149
   26         14             0        2.796746   -0.007229   -1.326852
   27          6             0        3.919612   -1.518720   -1.165676
   28          1             0        3.334060   -2.442619   -1.221553
   29          1             0        4.642154   -1.531104   -1.990395
   30          1             0        4.484447   -1.540205   -0.228720
   31          6             0        3.787214    1.603017   -1.301565
   32          1             0        4.499707    1.610457   -2.135056
   33          1             0        3.124174    2.466469   -1.422000
   34          1             0        4.355979    1.748505   -0.377974
   35          6             0        1.814664   -0.113182   -2.933037
   36          1             0        2.513342   -0.106563   -3.778174
   37          1             0        1.225713   -1.033247   -3.002457
   38          1             0        1.137924    0.737580   -3.063999
 ---------------------------------------------------------------------
                    Distance matrix (angstroms):
                    1          2          3          4          5
     1  C    0.000000
     2  C    1.623982   0.000000
     3  C    1.554104   2.164639   0.000000
     4  C    2.132551   1.546031   1.363379   0.000000
     5  C    2.606765   1.468464   3.241959   2.550028   0.000000
     6  C    2.602358   1.468550   3.236034   2.553843   2.404126
     7  C    1.469042   2.602429   2.551310   3.204621   2.848989
     8  C    1.468961   2.603179   2.556625   3.215318   3.725109
     9  N    3.629786   2.628827   4.254478   3.564192   1.160696
    10  N    3.624016   2.628989   4.247548   3.570610   3.424973
    11  N    2.629115   3.628373   3.554080   4.212236   3.513918
    12  N    2.629123   3.627173   3.562822   4.226847   4.763730
    13  C    3.580045   2.671522   2.626425   1.450327   3.313588
    14  C    4.530896   3.952982   3.219542   2.500363   4.595963
    15  C    4.425240   3.088119   3.829431   2.489204   3.379432
    16  C    5.864866   5.110666   4.600092   3.772793   5.598482
    17  H    4.457980   4.274279   2.965922   2.731181   5.026897
    18  C    5.785342   4.474424   5.049624   3.767345   4.649462
    19  H    4.274169   2.727018   4.069873   2.722856   2.826889
    20  C    6.420919   5.347241   5.387869   4.293710   5.644061
    21  H    6.658337   6.063384   5.277972   4.641917   6.580093
    22  H    6.530014   5.086120   5.962494   4.631332   5.093867
    23  N    7.799610   6.696094   6.750838   5.672703   6.923301
    24  H    8.351174   7.371223   7.183964   6.222966   7.614781
    25  H    8.311987   7.074802   7.392653   6.220516   7.154434
    26  Si   3.099123   4.068350   1.907202   3.074059   5.062217
    27  C    4.366588   5.048690   3.094918   3.872895   6.268670
    28  H    4.314238   5.021493   3.308985   4.064916   6.373856
    29  H    5.282011   6.082808   4.044452   4.903400   7.259103
    30  H    4.751637   5.094810   3.335664   3.742405   6.270341
    31  C    4.316153   5.049312   3.096821   3.915528   5.641720
    32  H    5.237113   6.082843   4.045762   4.939390   6.721092
    33  H    4.228359   5.013708   3.305320   4.119073   5.364436
    34  H    4.711815   5.105682   3.345263   3.797891   5.619178
    35  C    3.452971   4.907802   3.059915   4.419815   5.852651
    36  H    4.541225   5.960814   4.010981   5.345974   6.894724
    37  H    3.405710   4.897644   3.298156   4.608652   5.980064
    38  H    3.351413   4.880730   3.286617   4.615484   5.596647
                    6          7          8          9         10
     6  C    0.000000
     7  C    3.726024   0.000000
     8  C    2.843142   2.404144   0.000000
     9  N    3.425906   3.508173   4.760124   0.000000
    10  N    1.160712   4.760762   3.499103   4.320243   0.000000
    11  N    4.769425   1.160938   3.428617   3.854046   5.790877
    12  N    3.503646   3.429014   1.160869   5.784437   3.838102
    13  C    3.333808   4.573922   4.595548   4.107707   4.139183
    14  C    4.664021   5.449135   5.516292   5.313657   5.421699
    15  C    3.346803   5.387467   5.370424   3.969779   3.921832
    16  C    5.665288   6.769704   6.833843   6.176535   6.287769
    17  H    5.122308   5.296228   5.398795   5.794082   5.944810
    18  C    4.638066   6.722182   6.718004   5.063546   5.046994
    19  H    2.718769   5.194217   5.136493   3.368216   3.205677
    20  C    5.678025   7.347705   7.380060   6.091454   6.150524
    21  H    6.665557   7.518890   7.603851   7.146460   7.290233
    22  H    5.053456   7.439719   7.413961   5.363511   5.296355
    23  N    6.944902   8.715360   8.738585   7.277419   7.316974
    24  H    7.733160   9.217843   9.323100   7.961715   8.166953
    25  H    7.234859   9.194791   9.262115   7.393142   7.534948
    26  Si   5.051431   3.662626   3.663847   5.978292   5.963356
    27  C    5.649282   5.293133   4.558893   7.286769   6.313254
    28  H    5.367031   5.389224   4.165906   7.466675   5.876234
    29  H    6.725723   6.059112   5.425121   8.243833   7.388254
    30  H    5.642945   5.777051   5.104227   7.259607   6.268991
    31  C    6.281397   4.442501   5.244876   6.299302   7.308309
    32  H    7.267591   5.322304   6.012301   7.379228   8.259516
    33  H    6.368550   3.998741   5.282017   5.876499   7.464863
    34  H    6.317610   4.973905   5.764381   6.221625   7.329344
    35  C    5.797981   3.591208   3.516925   6.733653   6.648870
    36  H    6.849387   4.621820   4.569118   7.749514   7.677854
    37  H    5.541055   3.744847   3.009810   6.941001   6.252547
    38  H    5.897351   3.035113   3.572032   6.351223   6.823073
                   11         12         13         14         15
    11  N    0.000000
    12  N    4.329645   0.000000
    13  C    5.497545   5.529701   0.000000
    14  C    6.298399   6.403780   1.411306   0.000000
    15  C    6.284454   6.256553   1.410878   2.410187   0.000000
    16  C    7.585998   7.689537   2.440649   1.384932   2.784628
    17  H    6.095688   6.257696   2.165378   1.083036   3.399827
    18  C    7.576675   7.568546   2.442157   2.785492   1.387093
    19  H    6.082672   5.991102   2.172010   3.404906   1.084774
    20  C    8.177293   8.229171   2.843418   2.429847   2.428712
    21  H    8.290512   8.430214   3.419973   2.142897   3.871213
    22  H    8.272769   8.228865   3.419949   3.871722   2.143041
    23  N    9.521278   9.559060   4.222439   3.690195   3.691152
    24  H    9.981468  10.156055   4.789957   3.996317   4.479705
    25  H    9.978912  10.089349   4.790446   4.480188   3.996773
    26  Si   4.371640   4.377937   3.899212   3.809887   5.281365
    27  C    6.139956   4.971851   4.278712   3.860221   5.592002
    28  H    6.322889   4.355578   4.595702   4.416728   5.796191
    29  H    6.794879   5.755039   5.267769   4.684813   6.598190
    30  H    6.670710   5.599724   3.767598   3.110393   5.011057
    31  C    4.811519   6.098903   4.365009   3.910053   5.723715
    32  H    5.609132   6.753468   5.343692   4.734330   6.715989
    33  H    4.133050   6.210742   4.710529   4.474706   5.983157
    34  H    5.409662   6.677927   3.878303   3.179562   5.173693
    35  C    4.047851   3.934508   5.537879   5.653142   6.843426
    36  H    4.954672   4.872099   6.340362   6.256729   7.695841
    37  H    4.329180   3.137199   5.804967   6.064881   7.029112
    38  H    3.221851   4.100046   5.829766   6.075396   7.075790
                   16         17         18         19         20
    16  C    0.000000
    17  H    2.126774   0.000000
    18  C    2.421194   3.868349   0.000000
    19  H    3.869094   4.315557   2.124450   0.000000
    20  C    1.411856   3.400774   1.408573   3.397153   0.000000
    21  H    1.086597   2.441134   3.408745   4.955688   2.165739
    22  H    3.409979   4.954606   1.086261   2.432903   2.164165
    23  N    2.426438   4.550937   2.425889   4.548182   1.379479
    24  H    2.623235   4.685665   3.314500   5.408414   2.060991
    25  H    3.316474   5.411727   2.621259   4.680637   2.059894
    26  Si   5.100341   3.016742   6.282683   5.755397   6.230969
    27  C    4.907103   3.034839   6.366842   6.208557   6.097804
    28  H    5.469646   3.777803   6.639494   6.285976   6.520245
    29  H    5.614057   3.748356   7.295093   7.261699   6.888885
    30  H    3.984061   2.339509   5.602478   5.755069   5.191071
    31  C    4.984562   2.992675   6.512922   6.350671   6.221608
    32  H    5.691988   3.723154   7.430587   7.387919   7.008203
    33  H    5.568129   3.715761   6.846566   6.493755   6.690082
    34  H    4.086512   2.283027   5.783503   5.925669   5.347853
    35  C    6.971152   4.901116   7.972899   7.124108   8.053050
    36  H    7.500842   5.382996   8.744257   8.064088   8.682747
    37  H    7.395072   5.410683   8.209647   7.209079   8.394569
    38  H    7.417591   5.392612   8.262505   7.263742   8.436838
                   21         22         23         24         25
    21  H    0.000000
    22  H    4.313338   0.000000
    23  N    2.665268   2.668236   0.000000
    24  H    2.443575   3.648162   1.008746   0.000000
    25  H    3.647296   2.444283   1.008882   1.700143   0.000000
    26  Si   5.424722   7.305316   7.487852   7.696423   8.287190
    27  C    5.042412   7.396350   7.210054   7.352464   8.097530
    28  H    5.712428   7.604077   7.646073   7.886933   8.490280
    29  H    5.565271   8.342201   7.914984   7.941732   8.846584
    30  H    4.053688   6.636478   6.227248   6.335901   7.140994
    31  C    5.089908   7.562369   7.359081   7.378844   8.174078
    32  H    5.619846   8.497228   8.061539   7.977036   8.926402
    33  H    5.768892   7.844288   7.854779   7.914773   8.592931
    34  H    4.114972   6.838020   6.411241   6.369318   7.236215
    35  C    7.308355   8.945914   9.338411   9.576255  10.109632
    36  H    7.695761   9.754798   9.910576  10.054548  10.736102
    37  H    7.802014   9.135433   9.695600  10.008490  10.443297
    38  H    7.815181   9.199314   9.750564  10.012844  10.467506
                   26         27         28         29         30
    26  Si   0.000000
    27  C    1.889818   0.000000
    28  H    2.496181   1.095255   0.000000
    29  H    2.483549   1.096531   1.770053   0.000000
    30  H    2.530661   1.094251   1.767331   1.768743   0.000000
    31  C    1.890649   3.127497   4.071722   3.320862   3.393667
    32  H    2.483984   3.326854   4.315165   3.148114   3.682528
    33  H    2.497086   4.071873   4.917660   4.313690   4.396327
    34  H    2.532622   3.389049   4.395619   3.665738   3.294601
    35  C    1.885615   3.087055   3.265581   3.300572   4.059244
    36  H    2.469649   3.285868   3.559080   3.123670   4.305718
    37  H    2.515654   3.296443   3.098883   3.597805   4.309289
    38  H    2.514779   4.053678   4.281505   4.310357   4.942300
                   31         32         33         34         35
    31  C    0.000000
    32  H    1.096544   0.000000
    33  H    1.095297   1.770112   0.000000
    34  H    1.094386   1.768347   1.767146   0.000000
    35  C    3.081881   3.288945   3.263839   4.056169   0.000000
    36  H    3.267875   3.097360   3.541915   4.289283   1.096563
    37  H    4.050211   4.296579   4.283691   4.942127   1.094625
    38  H    3.297559   3.595336   3.103290   4.311911   1.094954
                   36         37         38
    36  H    0.000000
    37  H    1.765919   0.000000
    38  H    1.764766   1.774069   0.000000
 Stoichiometry    C17H15N5Si
 Framework group  C1[X(C17H15N5Si)]
 Deg. of freedom   108
 Full point group                 C1
 Largest Abelian subgroup         C1      NOp   1
 Largest concise Abelian subgroup C1      NOp   1
                         Standard orientation:                         
 ---------------------------------------------------------------------
 Center     Atomic     Atomic              Coordinates (Angstroms)
 Number     Number      Type              X           Y           Z
 ---------------------------------------------------------------------
    1          6             0       -1.879529   -0.896635    0.020374
    2          6             0       -0.486652   -1.731571    0.010676
    3          6             0       -0.986006    0.374598   -0.008339
    4          6             0        0.177728   -0.335702   -0.008328
    5          6             0       -0.240236   -2.533098    1.216171
    6          6             0       -0.278212   -2.554632   -1.187558
    7          6             0       -2.682440   -1.066175    1.238846
    8          6             0       -2.722698   -1.102936   -1.164680
    9          7             0       -0.016512   -3.144629    2.177000
   10          7             0       -0.086772   -3.186092   -2.142473
   11          7             0       -3.309096   -1.141820    2.213195
   12          7             0       -3.379635   -1.214457   -2.115266
   13          6             0        1.602989   -0.067231   -0.009342
   14          6             0        2.112165    1.246384    0.073979
   15          6             0        2.538725   -1.120199   -0.088302
   16          6             0        3.474142    1.497485    0.075644
   17          1             0        1.431578    2.085643    0.147548
   18          6             0        3.904765   -0.879453   -0.088405
   19          1             0        2.203148   -2.149740   -0.152847
   20          6             0        4.401512    0.436046   -0.006034
   21          1             0        3.833582    2.520904    0.139746
   22          1             0        4.596734   -1.714132   -0.155142
   23          7             0        5.757536    0.685954   -0.047373
   24          1             0        6.089636    1.589229    0.254904
   25          1             0        6.391455   -0.079080    0.127876
   26         14             0       -1.578219    2.187397   -0.029931
   27          6             0       -0.883655    3.049656   -1.561434
   28          1             0       -1.245211    2.565232   -2.474777
   29          1             0       -1.219858    4.093180   -1.581570
   30          1             0        0.209983    3.052154   -1.597978
   31          6             0       -1.025370    3.042957    1.562843
   32          1             0       -1.373989    4.082608    1.562751
   33          1             0       -1.457571    2.546446    2.438260
   34          1             0        0.061118    3.057675    1.693253
   35          6             0       -3.462057    2.169579   -0.109808
   36          1             0       -3.827776    3.203359   -0.110416
   37          1             0       -3.836923    1.689248   -1.019182
   38          1             0       -3.910501    1.666578    0.753216
 ---------------------------------------------------------------------
 Rotational constants (GHZ):      0.3244761      0.1975186      0.1537675
 Standard basis: 6-31+G(d,p) (6D, 7F)
 There are   516 symmetry adapted basis functions of A   symmetry.
 Integral buffers will be    262144 words long.
 Raffenetti 2 integral format.
 Two-electron integral symmetry is turned on.
   516 basis functions,   865 primitive gaussians,   516 cartesian basis functions
    83 alpha electrons       83 beta electrons
       nuclear repulsion energy      1899.0608829623 Hartrees.
 NAtoms=   38 NActive=   38 NUniq=   38 SFac= 7.50D-01 NAtFMM=   80 NAOKFM=F Big=F
 One-electron integrals computed using PRISM.
 NBasis=   516 RedAO= T  NBF=   516
 NBsUse=   512 1.00D-06 NBFU=   512
 Initial guess read from the read-write file:
 Initial guess orbital symmetries:
       Occupied  (A) (A) (A) (A) (A) (A) (A) (A) (A) (A) (A) (A)
                 (A) (A) (A) (A) (A) (A) (A) (A) (A) (A) (A) (A)
                 (A) (A) (A) (A) (A) (A) (A) (A) (A) (A) (A) (A)
                 (A) (A) (A) (A) (A) (A) (A) (A) (A) (A) (A) (A)
                 (A) (A) (A) (A) (A) (A) (A) (A) (A) (A) (A) (A)
                 (A) (A) (A) (A) (A) (A) (A) (A) (A) (A) (A) (A)
                 (A) (A) (A) (A) (A) (A) (A) (A) (A) (A) (A)
       Virtual   (A) (A) (A) (A) (A) (A) (A) (A) (A) (A) (A) (A)
                 (A) (A) (A) (A) (A) (A) (A) (A) (A) (A) (A) (A)
                 (A) (A) (A) (A) (A) (A) (A) (A) (A) (A) (A) (A)
                 (A) (A) (A) (A) (A) (A) (A) (A) (A) (A) (A) (A)
                 (A) (A) (A) (A) (A) (A) (A) (A) (A) (A) (A) (A)
                 (A) (A) (A) (A) (A) (A) (A) (A) (A) (A) (A) (A)
                 (A) (A) (A) (A) (A) (A) (A) (A) (A) (A) (A) (A)
                 (A) (A) (A) (A) (A) (A) (A) (A) (A) (A) (A) (A)
                 (A) (A) (A) (A) (A) (A) (A) (A) (A) (A) (A) (A)
                 (A) (A) (A) (A) (A) (A) (A) (A) (A) (A) (A) (A)
                 (A) (A) (A) (A) (A) (A) (A) (A) (A) (A) (A) (A)
                 (A) (A) (A) (A) (A) (A) (A) (A) (A) (A) (A) (A)
                 (A) (A) (A) (A) (A) (A) (A) (A) (A) (A) (A) (A)
                 (A) (A) (A) (A) (A) (A) (A) (A) (A) (A) (A) (A)
                 (A) (A) (A) (A) (A) (A) (A) (A) (A) (A) (A) (A)
                 (A) (A) (A) (A) (A) (A) (A) (A) (A) (A) (A) (A)
                 (A) (A) (A) (A) (A) (A) (A) (A) (A) (A) (A) (A)
                 (A) (A) (A) (A) (A) (A) (A) (A) (A) (A) (A) (A)
                 (A) (A) (A) (A) (A) (A) (A) (A) (A) (A) (A) (A)
                 (A) (A) (A) (A) (A) (A) (A) (A) (A) (A) (A) (A)
                 (A) (A) (A) (A) (A) (A) (A) (A) (A) (A) (A) (A)
                 (A) (A) (A) (A) (A) (A) (A) (A) (A) (A) (A) (A)
                 (A) (A) (A) (A) (A) (A) (A) (A) (A) (A) (A) (A)
                 (A) (A) (A) (A) (A) (A) (A) (A) (A) (A) (A) (A)
                 (A) (A) (A) (A) (A) (A) (A) (A) (A) (A) (A) (A)
                 (A) (A) (A) (A) (A) (A) (A) (A) (A) (A) (A) (A)
                 (A) (A) (A) (A) (A) (A) (A) (A) (A) (A) (A) (A)
                 (A) (A) (A) (A) (A) (A) (A) (A) (A) (A) (A) (A)
                 (A) (A) (A) (A) (A) (A) (A) (A) (A) (A) (A) (A)
                 (A) (A) (A) (A) (A) (A) (A) (A) (A) (A) (A) (A)
                 (A) (A) (A) (A) (A) (A) (A) (A) (A) (A) (A) (A)
                 (A) (A) (A) (A) (A) (A) (A) (A) (A) (A) (A) (A)
                 (A) (A) (A) (A) (A) (A) (A) (A) (A) (A) (A) (A)
                 (A) (A) (A) (A) (A) (A) (A) (A) (A) (A) (A) (A)
                 (A) (A) (A) (A) (A) (A) (A) (A) (A) (A) (A) (A)
                 (A) (A) (A) (A) (A) (A) (A) (A) (A)
 Harris functional with IExCor=  402 diagonalized for initial guess.
 ExpMin= 3.31D-02 ExpMax= 1.61D+04 ExpMxC= 2.43D+03 IAcc=3 IRadAn=         5 AccDes= 0.00D+00
 HarFok:  IExCor= 402 AccDes= 0.00D+00 IRadAn=         5 IDoV=1
 ScaDFX=  1.000000  1.000000  1.000000  1.000000
 Requested convergence on RMS density matrix=1.00D-08 within 128 cycles.
 Requested convergence on MAX density matrix=1.00D-06.
 Requested convergence on             energy=1.00D-06.
 No special actions if energy rises.
 SCF Done:  E(RB+HF-LYP) =  -1220.05552863     A.U. after   12 cycles
             Convg  =    0.3987D-08             -V/T =  2.0083
             S**2   =   0.0000
 ***** Axes restored to original set *****
 -------------------------------------------------------------------
 Center     Atomic                   Forces (Hartrees/Bohr)
 Number     Number              X              Y              Z
 -------------------------------------------------------------------
    1          6          -0.000223447    0.000092908    0.000005151
    2          6          -0.000180534   -0.000082707    0.000002545
    3          6           0.000094629   -0.000059201   -0.000196689
    4          6           0.000164727    0.000071779    0.000144991
    5          6           0.000079750    0.000025232   -0.000030280
    6          6           0.000044004   -0.000030419    0.000009287
    7          6           0.000150222    0.000017783   -0.000034781
    8          6           0.000172414   -0.000024675   -0.000008810
    9          7           0.000019004   -0.000070884   -0.000018841
   10          7           0.000012588    0.000054137   -0.000022824
   11          7          -0.000038856   -0.000035885    0.000045773
   12          7          -0.000032993    0.000039832    0.000039801
   13          6          -0.000145195   -0.000003513   -0.000148611
   14          6           0.000195878    0.000002632    0.000243914
   15          6           0.000236547    0.000015519    0.000283179
   16          6          -0.000281447    0.000009736   -0.000329298
   17          1          -0.000029694    0.000005953   -0.000057134
   18          6          -0.000341390   -0.000001011   -0.000350129
   19          1          -0.000060371   -0.000007694   -0.000068936
   20          6           0.000547105   -0.000060650    0.000558366
   21          1           0.000062414    0.000008450    0.000045944
   22          1           0.000048063    0.000003042    0.000071139
   23          7          -0.000412613    0.000012464   -0.000443913
   24          1           0.000083966    0.000008556   -0.000002948
   25          1          -0.000003386    0.000011554    0.000077432
   26         14          -0.000318860   -0.000013644    0.000346752
   27          6           0.000007478    0.000104694   -0.000075626
   28          1          -0.000009163   -0.000057184    0.000007319
   29          1           0.000042448   -0.000091671   -0.000012456
   30          1           0.000042041    0.000007190    0.000042938
   31          6           0.000001473   -0.000100795   -0.000060071
   32          1           0.000036823    0.000085879   -0.000018181
   33          1          -0.000015802    0.000055738   -0.000001385
   34          1           0.000043729    0.000005411    0.000054945
   35          6           0.000224047    0.000005856   -0.000058386
   36          1          -0.000061476    0.000003525   -0.000069512
   37          1          -0.000074108   -0.000032028    0.000012039
   38          1          -0.000080015    0.000024090    0.000017295
 -------------------------------------------------------------------
 Cartesian Forces:  Max     0.000558366 RMS     0.000144365

 GradGradGradGradGradGradGradGradGradGradGradGradGradGradGradGradGradGrad
 Berny optimization.
 Internal  Forces:  Max     0.000497942 RMS     0.000062046
 Search for a local minimum.
 Step number   5 out of a maximum of 210
 All quantities printed in internal units (Hartrees-Bohrs-Radians)
 Update second derivatives using D2CorX and points  1  2  3  4  5

 Trust test= 1.20D+00 RLast= 2.19D-02 DXMaxT set to 3.00D-01
     Eigenvalues ---    0.00450   0.00641   0.00873   0.00935   0.00951
     Eigenvalues ---    0.01048   0.01302   0.01464   0.01635   0.01862
     Eigenvalues ---    0.01967   0.01979   0.02021   0.02070   0.02078
     Eigenvalues ---    0.02121   0.02132   0.02181   0.02196   0.04957
     Eigenvalues ---    0.05597   0.05635   0.05649   0.05694   0.05962
     Eigenvalues ---    0.06006   0.06024   0.06075   0.06267   0.07287
     Eigenvalues ---    0.07693   0.07839   0.10463   0.11814   0.11849
     Eigenvalues ---    0.12313   0.15253   0.15618   0.15917   0.15973
     Eigenvalues ---    0.16000   0.16000   0.16000   0.16000   0.16000
     Eigenvalues ---    0.16000   0.16000   0.16000   0.16000   0.16002
     Eigenvalues ---    0.16036   0.16135   0.16765   0.19480   0.20044
     Eigenvalues ---    0.20171   0.20352   0.22006   0.22943   0.23028
     Eigenvalues ---    0.24298   0.24545   0.24982   0.24992   0.24998
     Eigenvalues ---    0.25000   0.25000   0.25000   0.25000   0.25000
     Eigenvalues ---    0.25000   0.25031   0.25079   0.25903   0.26890
     Eigenvalues ---    0.28415   0.34004   0.34012   0.34091   0.34133
     Eigenvalues ---    0.34139   0.34157   0.34191   0.34280   0.34307
     Eigenvalues ---    0.35141   0.35181   0.35381   0.35603   0.35999
     Eigenvalues ---    0.36010   0.36115   0.36392   0.38621   0.40523
     Eigenvalues ---    0.41468   0.44028   0.44446   0.45579   0.45850
     Eigenvalues ---    0.46375   0.47887   0.48519   0.50801   1.27264
     Eigenvalues ---    1.27308   1.27494   1.275531000.000001000.00000
     Eigenvalues --- 1000.000001000.000001000.000001000.000001000.00000
     Eigenvalues --- 1000.000001000.000001000.000001000.000001000.00000
     Eigenvalues --- 1000.000001000.000001000.000001000.000001000.00000
     Eigenvalues --- 1000.000001000.000001000.000001000.000001000.00000
     Eigenvalues --- 1000.000001000.000001000.000001000.000001000.00000
     Eigenvalues --- 1000.000001000.000001000.000001000.000001000.00000
     Eigenvalues --- 1000.000001000.000001000.000001000.000001000.00000
     Eigenvalues --- 1000.000001000.000001000.000001000.000001000.00000
     Eigenvalues --- 1000.000001000.000001000.000001000.000001000.00000
     Eigenvalues --- 1000.000001000.000001000.000001000.000001000.00000
     Eigenvalues --- 1000.000001000.000001000.000001000.000001000.00000
     Eigenvalues --- 1000.000001000.000001000.000001000.000001000.00000
     Eigenvalues --- 1000.000001000.000001000.000001000.000001000.00000
     Eigenvalues --- 1000.000001000.000001000.000001000.000001000.00000
     Eigenvalues --- 1000.000001000.000001000.000001000.000001000.00000
     Eigenvalues --- 1000.000001000.000001000.000001000.000001000.00000
     Eigenvalues --- 1000.000001000.000001000.000001000.000001000.00000
     Eigenvalues --- 1000.000001000.000001000.000001000.000001000.00000
 RFO step:  Lambda=-3.43651761D-06.
 Quartic linear search produced a step of  0.29436.
 Iteration  1 RMS(Cart)=  0.00217735 RMS(Int)=  0.00000414
 Iteration  2 RMS(Cart)=  0.00000363 RMS(Int)=  0.00000265
 Iteration  3 RMS(Cart)=  0.00000000 RMS(Int)=  0.00000265
 Variable       Old X    -DE/DX   Delta X   Delta X   Delta X     New X
                                 (Linear)    (Quad)   (Total)
    R1        3.06888  -0.00005  -0.00017   0.00004  -0.00013   3.06875
    R2        2.93683  -0.00004  -0.00007  -0.00013  -0.00019   2.93664
    R3        2.77609  -0.00006  -0.00005  -0.00011  -0.00016   2.77592
    R4        2.77593  -0.00008  -0.00003  -0.00017  -0.00019   2.77574
    R5        2.92158   0.00003   0.00001   0.00004   0.00005   2.92162
    R6        2.77500  -0.00010  -0.00004  -0.00022  -0.00026   2.77474
    R7        2.77516  -0.00005  -0.00008  -0.00007  -0.00015   2.77501
    R8        2.57641   0.00001  -0.00004   0.00007   0.00002   2.57644
    R9        3.60409  -0.00024  -0.00034  -0.00106  -0.00140   3.60269
   R10        2.74072  -0.00016  -0.00007  -0.00042  -0.00049   2.74023
   R11        2.19340  -0.00007  -0.00002  -0.00004  -0.00006   2.19334
   R12        2.19343  -0.00006  -0.00002  -0.00003  -0.00005   2.19338
   R13        2.19385  -0.00004  -0.00001  -0.00002  -0.00003   2.19382
   R14        2.19372  -0.00004  -0.00001  -0.00002  -0.00003   2.19369
   R15        2.66698   0.00000  -0.00003   0.00004   0.00002   2.66700
   R16        2.66617   0.00000  -0.00001   0.00000  -0.00001   2.66617
   R17        2.61714  -0.00023  -0.00010  -0.00042  -0.00052   2.61662
   R18        2.04664   0.00004   0.00006   0.00007   0.00013   2.04678
   R19        2.62123  -0.00025  -0.00010  -0.00048  -0.00058   2.62064
   R20        2.04993   0.00004   0.00003   0.00012   0.00015   2.05007
   R21        2.66802   0.00010   0.00009   0.00027   0.00037   2.66839
   R22        2.05337   0.00005   0.00004   0.00012   0.00015   2.05353
   R23        2.66182   0.00013   0.00009   0.00034   0.00043   2.66225
   R24        2.05274   0.00005   0.00004   0.00011   0.00015   2.05289
   R25        2.60684  -0.00050  -0.00042  -0.00131  -0.00173   2.60511
   R26        1.90625   0.00008   0.00000  -0.00002  -0.00002   1.90623
   R27        1.90651   0.00008   0.00000  -0.00002  -0.00002   1.90649
   R28        3.57124   0.00008   0.00011   0.00031   0.00042   3.57165
   R29        3.57281   0.00007   0.00015   0.00030   0.00045   3.57326
   R30        3.56330   0.00008   0.00017   0.00028   0.00045   3.56375
   R31        2.06973   0.00005   0.00004   0.00012   0.00016   2.06989
   R32        2.07214   0.00004   0.00006   0.00008   0.00014   2.07229
   R33        2.06784   0.00006   0.00007   0.00013   0.00020   2.06803
   R34        2.07217   0.00004   0.00006   0.00008   0.00014   2.07231
   R35        2.06981   0.00005   0.00004   0.00011   0.00015   2.06996
   R36        2.06809   0.00007   0.00005   0.00014   0.00019   2.06828
   R37        2.07220   0.00002   0.00006   0.00002   0.00008   2.07229
   R38        2.06854   0.00007   0.00003   0.00015   0.00019   2.06873
   R39        2.06916   0.00006   0.00005   0.00014   0.00019   2.06935
    A1        1.49805   0.00001   0.00001  -0.00001  -0.00001   1.49804
    A2        1.99807   0.00002  -0.00010   0.00025   0.00016   1.99823
    A3        1.99905  -0.00002  -0.00004   0.00016   0.00012   1.99917
    A4        2.00861  -0.00003  -0.00014  -0.00024  -0.00038   2.00824
    A5        2.01527  -0.00005   0.00011  -0.00054  -0.00043   2.01484
    A6        1.91687   0.00005   0.00012   0.00030   0.00042   1.91728
    A7        1.47511   0.00001   0.00004   0.00001   0.00005   1.47516
    A8        2.00385  -0.00001  -0.00004   0.00016   0.00013   2.00398
    A9        1.99847   0.00002  -0.00015   0.00036   0.00020   1.99868
   A10        2.01617  -0.00004   0.00015  -0.00054  -0.00039   2.01577
   A11        2.02083  -0.00001  -0.00011  -0.00017  -0.00028   2.02055
   A12        1.91780   0.00003   0.00008   0.00015   0.00024   1.91804
   A13        1.63544   0.00001   0.00003   0.00007   0.00010   1.63554
   A14        2.21327  -0.00006  -0.00004  -0.00028  -0.00032   2.21295
   A15        2.43448   0.00004   0.00001   0.00021   0.00022   2.43470
   A16        1.67456  -0.00003  -0.00007  -0.00009  -0.00016   1.67440
   A17        2.20117  -0.00002   0.00007  -0.00014  -0.00006   2.20111
   A18        2.40740   0.00005  -0.00001   0.00023   0.00022   2.40763
   A19        2.12563   0.00002  -0.00002   0.00014   0.00012   2.12575
   A20        2.11023  -0.00002   0.00005  -0.00012  -0.00007   2.11017
   A21        2.04731   0.00001  -0.00003  -0.00002  -0.00005   2.04725
   A22        2.12191   0.00001   0.00002   0.00003   0.00005   2.12196
   A23        2.09274  -0.00005  -0.00011  -0.00024  -0.00034   2.09240
   A24        2.06850   0.00004   0.00009   0.00020   0.00029   2.06879
   A25        2.12191   0.00001   0.00004   0.00003   0.00007   2.12197
   A26        2.10189  -0.00009  -0.00014  -0.00044  -0.00058   2.10131
   A27        2.05938   0.00008   0.00010   0.00041   0.00052   2.05990
   A28        2.10549   0.00003   0.00007   0.00012   0.00019   2.10568
   A29        2.08996   0.00004   0.00005   0.00025   0.00030   2.09026
   A30        2.08774  -0.00008  -0.00012  -0.00037  -0.00049   2.08725
   A31        2.10528   0.00004   0.00005   0.00014   0.00019   2.10547
   A32        2.08747   0.00005   0.00008   0.00027   0.00035   2.08782
   A33        2.09043  -0.00009  -0.00013  -0.00041  -0.00054   2.08989
   A34        2.06447  -0.00009  -0.00014  -0.00030  -0.00044   2.06404
   A35        2.10739   0.00005   0.00007   0.00019   0.00026   2.10765
   A36        2.11075   0.00004   0.00006   0.00015   0.00022   2.11097
   A37        2.06788   0.00001   0.00048   0.00127   0.00173   2.06961
   A38        2.06585   0.00002   0.00049   0.00128   0.00176   2.06761
   A39        2.00435  -0.00002   0.00054   0.00118   0.00170   2.00605
   A40        1.90576   0.00003   0.00002   0.00031   0.00033   1.90609
   A41        1.90687   0.00001   0.00011   0.00016   0.00027   1.90715
   A42        1.87729  -0.00003   0.00005  -0.00017  -0.00012   1.87717
   A43        1.94849  -0.00004  -0.00009  -0.00024  -0.00032   1.94817
   A44        1.91470   0.00001  -0.00002  -0.00006  -0.00008   1.91462
   A45        1.90932   0.00002  -0.00007   0.00000  -0.00007   1.90925
   A46        1.93122   0.00001   0.00003   0.00007   0.00009   1.93131
   A47        1.91389   0.00013   0.00011   0.00058   0.00069   1.91458
   A48        1.97733  -0.00003  -0.00002  -0.00011  -0.00013   1.97720
   A49        1.88009  -0.00007  -0.00009  -0.00029  -0.00039   1.87970
   A50        1.87873  -0.00001   0.00001  -0.00011  -0.00010   1.87863
   A51        1.87932  -0.00005  -0.00004  -0.00017  -0.00021   1.87911
   A52        1.91347   0.00012   0.00012   0.00057   0.00070   1.91417
   A53        1.93137   0.00001   0.00002   0.00007   0.00009   1.93146
   A54        1.97880  -0.00003   0.00002  -0.00013  -0.00011   1.97869
   A55        1.88011  -0.00006  -0.00010  -0.00026  -0.00036   1.87976
   A56        1.87852  -0.00004  -0.00006  -0.00017  -0.00023   1.87829
   A57        1.87822  -0.00001  -0.00001  -0.00012  -0.00013   1.87809
   A58        1.90108   0.00015   0.00013   0.00083   0.00096   1.90205
   A59        1.96219  -0.00002  -0.00001  -0.00020  -0.00021   1.96198
   A60        1.96072  -0.00003   0.00003  -0.00018  -0.00015   1.96057
   A61        1.87445  -0.00004  -0.00001   0.00005   0.00004   1.87449
   A62        1.87226  -0.00004  -0.00003   0.00000  -0.00003   1.87224
   A63        1.88910  -0.00002  -0.00012  -0.00048  -0.00060   1.88850
   A64        3.15467  -0.00004   0.00005  -0.00002   0.00003   3.15470
   A65        3.15257  -0.00002   0.00005   0.00007   0.00013   3.15270
   A66        3.16050  -0.00002  -0.00002  -0.00006  -0.00008   3.16042
   A67        3.16156  -0.00003   0.00000  -0.00009  -0.00009   3.16147
   A68        3.09011   0.00000  -0.00001  -0.00003  -0.00005   3.09006
   A69        3.18882  -0.00001  -0.00002  -0.00006  -0.00007   3.18874
   A70        3.22640  -0.00007  -0.00015  -0.00053  -0.00069   3.22571
   A71        3.06704   0.00006   0.00012   0.00045   0.00057   3.06761
    D1        0.00517   0.00002  -0.00102   0.00148   0.00046   0.00562
    D2        2.02313  -0.00002  -0.00084   0.00090   0.00006   2.02319
    D3       -2.01734   0.00003  -0.00090   0.00162   0.00072  -2.01662
    D4       -2.01444   0.00004  -0.00086   0.00172   0.00086  -2.01358
    D5        0.00352   0.00000  -0.00068   0.00114   0.00046   0.00398
    D6        2.24624   0.00005  -0.00073   0.00186   0.00112   2.24736
    D7        2.03229  -0.00003  -0.00090   0.00090  -0.00001   2.03229
    D8       -2.23293  -0.00007  -0.00072   0.00032  -0.00040  -2.23333
    D9        0.00979  -0.00003  -0.00078   0.00104   0.00026   0.01005
   D10       -0.00585  -0.00003   0.00115  -0.00167  -0.00052  -0.00636
   D11        3.13664  -0.00002   0.00058  -0.00101  -0.00043   3.13621
   D12        2.00352  -0.00001   0.00103  -0.00143  -0.00040   2.00312
   D13       -1.13718   0.00000   0.00046  -0.00077  -0.00031  -1.13749
   D14       -2.01725   0.00000   0.00118  -0.00177  -0.00059  -2.01784
   D15        1.12523   0.00000   0.00061  -0.00111  -0.00050   1.12473
   D16       -0.00591  -0.00003   0.00117  -0.00169  -0.00052  -0.00643
   D17        3.12631  -0.00002   0.00087  -0.00093  -0.00005   3.12626
   D18       -2.01161  -0.00001   0.00117  -0.00181  -0.00064  -2.01226
   D19        1.12060   0.00000   0.00088  -0.00105  -0.00017   1.12043
   D20        1.99434   0.00000   0.00100  -0.00130  -0.00030   1.99404
   D21       -1.15663   0.00001   0.00071  -0.00054   0.00017  -1.15646
   D22        0.00616   0.00003  -0.00122   0.00176   0.00054   0.00670
   D23       -3.12413   0.00002  -0.00087   0.00085  -0.00002  -3.12415
   D24       -3.13653   0.00002  -0.00051   0.00094   0.00043  -3.13610
   D25        0.01637   0.00001  -0.00016   0.00003  -0.00013   0.01624
   D26       -2.13218  -0.00002  -0.00047  -0.00119  -0.00166  -2.13385
   D27        2.01544   0.00001  -0.00045  -0.00119  -0.00164   2.01380
   D28       -0.05547   0.00000  -0.00046  -0.00118  -0.00164  -0.05711
   D29        1.01077   0.00000  -0.00135  -0.00017  -0.00153   1.00925
   D30       -1.12478   0.00002  -0.00133  -0.00018  -0.00151  -1.12629
   D31        3.08749   0.00001  -0.00134  -0.00017  -0.00151   3.08598
   D32       -3.05694   0.00000   0.00007  -0.00028  -0.00020  -3.05714
   D33        0.07956  -0.00001   0.00024  -0.00039  -0.00015   0.07941
   D34        0.07073   0.00001  -0.00036   0.00084   0.00049   0.07122
   D35       -3.07595   0.00001  -0.00019   0.00073   0.00054  -3.07541
   D36        3.13905   0.00000   0.00005   0.00004   0.00009   3.13914
   D37        0.00701   0.00000   0.00007   0.00013   0.00020   0.00721
   D38        0.00237   0.00000  -0.00011   0.00015   0.00004   0.00241
   D39       -3.12966   0.00001  -0.00009   0.00024   0.00015  -3.12952
   D40       -3.13997   0.00000  -0.00002  -0.00003  -0.00005  -3.14002
   D41        0.00345   0.00000  -0.00005   0.00006   0.00000   0.00346
   D42       -0.00325   0.00000   0.00014  -0.00014   0.00000  -0.00325
   D43        3.14017   0.00000   0.00011  -0.00005   0.00006   3.14023
   D44       -0.00061   0.00000   0.00002   0.00014   0.00016  -0.00045
   D45        3.14029   0.00000   0.00003   0.00025   0.00028   3.14056
   D46        3.13155   0.00000   0.00000   0.00005   0.00005   3.13160
   D47       -0.01073   0.00000   0.00001   0.00016   0.00017  -0.01056
   D48        0.00236   0.00000  -0.00008  -0.00016  -0.00024   0.00212
   D49       -3.13661   0.00000  -0.00005  -0.00017  -0.00022  -3.13682
   D50       -3.14102   0.00000  -0.00005  -0.00025  -0.00030  -3.14131
   D51        0.00320   0.00000  -0.00002  -0.00026  -0.00027   0.00293
   D52       -0.00038  -0.00001   0.00004  -0.00043  -0.00039  -0.00077
   D53        3.10541   0.00000   0.00006   0.00077   0.00082   3.10623
   D54       -3.14129  -0.00001   0.00004  -0.00054  -0.00050   3.14139
   D55       -0.03549   0.00000   0.00005   0.00066   0.00071  -0.03479
   D56       -0.00048   0.00001  -0.00002   0.00044   0.00043  -0.00005
   D57       -3.10620  -0.00001  -0.00003  -0.00076  -0.00079  -3.10699
   D58        3.13849   0.00001  -0.00005   0.00045   0.00041   3.13889
   D59        0.03277  -0.00001  -0.00006  -0.00075  -0.00081   0.03196
   D60        0.31588  -0.00002  -0.00150  -0.00454  -0.00605   0.30983
   D61        2.87672   0.00000   0.00139   0.00260   0.00400   2.88072
   D62       -2.86247  -0.00001  -0.00149  -0.00331  -0.00481  -2.86728
   D63       -0.30163   0.00001   0.00140   0.00383   0.00523  -0.29639
   D64        1.06989  -0.00003  -0.00063  -0.00259  -0.00322   1.06668
   D65        3.14140  -0.00002  -0.00066  -0.00255  -0.00321   3.13819
   D66       -1.04179  -0.00001  -0.00065  -0.00242  -0.00307  -1.04486
   D67       -3.10292  -0.00002  -0.00053  -0.00233  -0.00286  -3.10578
   D68       -1.03142  -0.00001  -0.00056  -0.00229  -0.00285  -1.03427
   D69        1.06858   0.00000  -0.00055  -0.00217  -0.00271   1.06587
   D70       -0.98341  -0.00001  -0.00069  -0.00253  -0.00322  -0.98663
   D71        1.08809   0.00000  -0.00072  -0.00249  -0.00321   1.08488
   D72       -3.09509   0.00001  -0.00071  -0.00237  -0.00307  -3.09817
   D73       -3.12889   0.00002   0.00045   0.00177   0.00222  -3.12668
   D74       -1.05753   0.00003   0.00042   0.00185   0.00227  -1.05526
   D75        1.05463   0.00001   0.00043   0.00166   0.00209   1.05672
   D76        1.04457   0.00001   0.00040   0.00142   0.00183   1.04640
   D77        3.11594   0.00001   0.00037   0.00151   0.00188   3.11782
   D78       -1.05509  -0.00001   0.00039   0.00131   0.00170  -1.05339
   D79       -1.07805   0.00000   0.00053   0.00166   0.00219  -1.07586
   D80        0.99332   0.00001   0.00050   0.00174   0.00224   0.99556
   D81        3.10548  -0.00001   0.00052   0.00155   0.00206   3.10754
   D82        3.12917  -0.00001  -0.00014  -0.00066  -0.00080   3.12837
   D83       -1.07863   0.00003  -0.00007  -0.00018  -0.00024  -1.07888
   D84        1.05742  -0.00004  -0.00021  -0.00110  -0.00130   1.05612
   D85       -1.08303   0.00001  -0.00010  -0.00042  -0.00052  -1.08355
   D86        0.99235   0.00005  -0.00002   0.00006   0.00004   0.99239
   D87        3.12840  -0.00002  -0.00016  -0.00086  -0.00102   3.12738
   D88        1.05984  -0.00001  -0.00026  -0.00076  -0.00102   1.05882
   D89        3.13522   0.00002  -0.00019  -0.00027  -0.00046   3.13475
   D90       -1.01191  -0.00005  -0.00033  -0.00119  -0.00152  -1.01343
         Item               Value     Threshold  Converged?
 Maximum Force            0.000498     0.000450     NO 
 RMS     Force            0.000062     0.000300     YES
 Maximum Displacement     0.010421     0.001800     NO 
 RMS     Displacement     0.002178     0.001200     NO 
 Predicted change in Energy=-1.969505D-06
 GradGradGradGradGradGradGradGradGradGradGradGradGradGradGradGradGradGrad

                          Input orientation:                          
 ---------------------------------------------------------------------
 Center     Atomic     Atomic              Coordinates (Angstroms)
 Number     Number      Type              X           Y           Z
 ---------------------------------------------------------------------
    1          6             0       -0.003468    0.003463   -0.000278
    2          6             0       -0.003664    0.002372    1.623636
    3          6             0        1.546407    0.001526    0.112873
    4          6             0        1.535330    0.009279    1.476197
    5          6             0       -0.584851    1.201296    2.240722
    6          6             0       -0.581301   -1.202837    2.232092
    7          6             0       -0.581496    1.209205   -0.608473
    8          6             0       -0.593055   -1.195108   -0.611312
    9          7             0       -1.010600    2.157660    2.741964
   10          7             0       -1.007612   -2.162785    2.726004
   11          7             0       -0.984825    2.174272   -1.112170
   12          7             0       -1.010101   -2.155631   -1.112355
   13          6             0        2.497712    0.030773    2.560658
   14          6             0        3.884677    0.136643    2.322062
   15          6             0        2.076545   -0.048130    3.904889
   16          6             0        4.799522    0.159633    3.361198
   17          1             0        4.253419    0.211174    1.306387
   18          6             0        2.984539   -0.026939    4.952872
   19          1             0        1.021919   -0.129541    4.145804
   20          6             0        4.367038    0.077558    4.702879
   21          1             0        5.861078    0.241060    3.143622
   22          1             0        2.625430   -0.094087    5.975942
   23          7             0        5.278013    0.058448    5.737385
   24          1             0        6.219817    0.371448    5.556875
   25          1             0        4.945233    0.229215    6.674355
   26         14             0        2.796348   -0.007229   -1.326634
   27          6             0        3.921024   -1.517549   -1.164531
   28          1             0        3.336084   -2.442188   -1.216038
   29          1             0        4.641461   -1.532325   -1.991150
   30          1             0        4.488559   -1.535896   -0.229020
   31          6             0        3.785805    1.603953   -1.303791
   32          1             0        4.496715    1.612491   -2.138721
   33          1             0        3.121885    2.467025   -1.422806
   34          1             0        4.356450    1.749959   -0.381321
   35          6             0        1.813652   -0.115839   -2.932549
   36          1             0        2.511192   -0.108799   -3.778679
   37          1             0        1.225688   -1.036753   -3.000635
   38          1             0        1.135165    0.733668   -3.063457
 ---------------------------------------------------------------------
                    Distance matrix (angstroms):
                    1          2          3          4          5
     1  C    0.000000
     2  C    1.623915   0.000000
     3  C    1.554001   2.164516   0.000000
     4  C    2.132583   1.546056   1.363391   0.000000
     5  C    2.606701   1.468329   3.241829   2.549622   0.000000
     6  C    2.602408   1.468473   3.235541   2.553572   2.404151
     7  C    1.468956   2.602431   2.550844   3.204157   2.849207
     8  C    1.468859   2.603139   2.556105   3.215317   3.725173
     9  N    3.629707   2.628658   4.254330   3.563632   1.160663
    10  N    3.624024   2.628884   4.246847   3.570215   3.425093
    11  N    2.629026   3.628286   3.553687   4.211653   3.514050
    12  N    2.629014   3.627057   3.562337   4.226897   4.763708
    13  C    3.579810   2.671272   2.626307   1.450067   3.312805
    14  C    4.530858   3.952850   3.219671   2.500228   4.595300
    15  C    4.424867   3.087707   3.829217   2.488926   3.378394
    16  C    5.864523   5.110230   4.599932   3.772372   5.597500
    17  H    4.457758   4.273992   2.965863   2.730862   5.026150
    18  C    5.784705   4.473704   5.049221   3.766801   4.648104
    19  H    4.273067   2.725904   4.069005   2.722070   2.825274
    20  C    6.420787   5.347002   5.387940   4.293566   5.643245
    21  H    6.658337   6.063211   5.278181   4.641780   6.579307
    22  H    6.529612   5.085667   5.962299   4.631059   5.092720
    23  N    7.798580   6.694937   6.750056   5.671668   6.921411
    24  H    8.351446   7.371452   7.184342   6.223144   7.615053
    25  H    8.312120   7.074801   7.393031   6.220664   7.154291
    26  Si   3.098112   4.067462   1.906464   3.073483   5.061528
    27  C    4.366989   5.048486   3.094859   3.872490   6.268235
    28  H    4.314149   5.019317   3.307670   4.062085   6.371648
    29  H    5.281816   6.082694   4.044622   4.903783   7.259185
    30  H    4.753972   5.096928   3.337186   3.743913   6.271470
    31  C    4.315009   5.049255   3.096710   3.916115   5.641662
    32  H    5.235795   6.082863   4.045886   4.940417   6.720931
    33  H    4.226174   5.012423   3.304410   4.118482   5.363152
    34  H    4.712146   5.107300   3.346279   3.799876   5.620729
    35  C    3.451719   4.906673   3.059377   4.419293   5.852383
    36  H    4.540091   5.960023   4.010880   5.346024   6.894565
    37  H    3.405145   4.896424   3.297698   4.607828   5.979860
    38  H    3.348544   4.878583   3.285456   4.614470   5.595663
                    6          7          8          9         10
     6  C    0.000000
     7  C    3.726493   0.000000
     8  C    2.843438   2.404342   0.000000
     9  N    3.425961   3.508436   4.760237   0.000000
    10  N    1.160685   4.761368   3.499419   4.320476   0.000000
    11  N    4.769883   1.160922   3.428857   3.854256   5.791559
    12  N    3.503856   3.429246   1.160852   5.784484   3.838366
    13  C    3.333177   4.573140   4.595325   4.106675   4.138397
    14  C    4.663396   5.448406   5.516188   5.312680   5.420796
    15  C    3.346004   5.386697   5.370139   3.968422   3.920913
    16  C    5.664315   6.768696   6.833451   6.175200   6.286486
    17  H    5.121609   5.295202   5.398473   5.793064   5.943857
    18  C    4.636874   6.721102   6.717436   5.061791   5.045597
    19  H    2.717457   5.192911   5.135535   3.366480   3.204514
    20  C    5.677171   7.347045   7.379893   6.090239   6.149312
    21  H    6.664831   7.518130   7.603810   7.145253   7.289155
    22  H    5.052610   7.438915   7.413690   5.361874   5.295338
    23  N    6.943305   8.713668   8.737665   7.275019   7.315147
    24  H    7.732256   9.217983   9.322867   7.961986   8.165287
    25  H    7.233745   9.194819   9.261872   7.392872   7.533094
    26  Si   5.050002   3.661324   3.662074   5.977715   5.961577
    27  C    5.648629   5.293116   4.559268   7.286204   6.312213
    28  H    5.363907   5.389735   4.166417   7.464452   5.872432
    29  H    6.724699   6.058636   5.423820   8.244038   7.386545
    30  H    5.645483   5.777977   5.107355   7.260155   6.271607
    31  C    6.281095   4.439889   5.242965   6.299225   7.307832
    32  H    7.267484   5.319072   6.010103   7.378944   8.259290
    33  H    6.367084   3.995032   5.279253   5.875240   7.463277
    34  H    6.319044   4.972658   5.764018   6.223050   7.330634
    35  C    5.795764   3.590795   3.513574   6.733891   6.645956
    36  H    6.847613   4.620830   4.566030   7.749751   7.675399
    37  H    5.538431   3.746022   3.006953   6.941376   6.248997
    38  H    5.893992   3.033152   3.566502   6.350982   6.819002
                   11         12         13         14         15
    11  N    0.000000
    12  N    4.329977   0.000000
    13  C    5.496573   5.529569   0.000000
    14  C    6.297455   6.403796   1.411315   0.000000
    15  C    6.283466   6.256331   1.410874   2.410151   0.000000
    16  C    7.584753   7.689269   2.440451   1.384657   2.784488
    17  H    6.094455   6.257534   2.165236   1.083107   3.399740
    18  C    7.575350   7.568055   2.441930   2.785349   1.386785
    19  H    6.081190   5.990190   2.171717   3.404743   1.084852
    20  C    8.176396   8.229077   2.843534   2.429908   2.428775
    21  H    8.289479   8.430336   3.419986   2.142901   3.871156
    22  H    8.271683   8.228669   3.419952   3.871664   2.143046
    23  N    9.519258   9.558319   4.221663   3.689435   3.690366
    24  H    9.981644  10.155613   4.790350   3.996502   4.480158
    25  H    9.978919  10.088922   4.790851   4.480603   3.997029
    26  Si   4.370607   4.376140   3.898931   3.810268   5.280968
    27  C    6.140003   4.972511   4.277867   3.859275   5.591092
    28  H    6.323982   4.356856   4.591496   4.412423   5.791532
    29  H    6.794598   5.753343   5.268576   4.686361   6.598856
    30  H    6.671074   5.603536   3.768318   3.109675   5.012032
    31  C    4.808420   6.096871   4.366698   3.912747   5.725496
    32  H    5.605059   6.751089   5.346214   4.738281   6.718639
    33  H    4.128834   6.207950   4.710934   4.476223   5.983567
    34  H    5.407717   6.677418   3.881462   3.183337   5.177131
    35  C    4.048439   3.930324   5.537576   5.653656   6.842825
    36  H    4.954273   4.868092   6.340888   6.258255   7.696091
    37  H    4.331667   3.133089   5.803932   6.064502   7.027631
    38  H    3.221369   4.093534   5.829345   6.076189   7.074974
                   16         17         18         19         20
    16  C    0.000000
    17  H    2.126766   0.000000
    18  C    2.421239   3.868282   0.000000
    19  H    3.869046   4.315202   2.124562   0.000000
    20  C    1.412050   3.401018   1.408801   3.397506   0.000000
    21  H    1.086679   2.441493   3.408766   4.955722   2.165680
    22  H    3.409976   4.954622   1.086343   2.433498   2.164105
    23  N    2.425996   4.550479   2.425443   4.547836   1.378566
    24  H    2.623566   4.686050   3.315201   5.409276   2.061182
    25  H    3.317089   5.412395   2.621724   4.681311   2.060104
    26  Si   5.100620   3.017210   6.282356   5.754227   6.231315
    27  C    4.905805   3.033876   6.365653   6.207337   6.096704
    28  H    5.464634   3.774183   6.634189   6.281166   6.515026
    29  H    5.615633   3.750215   7.295959   7.261618   6.890360
    30  H    3.982610   2.337738   5.602770   5.756259   5.190533
    31  C    4.987566   2.995251   6.515188   6.351548   6.224773
    32  H    5.696631   3.727151   7.434050   7.389461   7.012869
    33  H    5.570029   3.717221   6.847481   6.493183   6.692083
    34  H    4.090465   2.286227   5.787324   5.928447   5.352208
    35  C    6.971553   4.901834   7.972374   7.122507   8.053381
    36  H    7.502424   5.384760   8.744756   8.063238   8.684223
    37  H    7.394360   5.410630   8.208018   7.206674   8.393682
    38  H    7.418439   5.393705   8.261976   7.261639   8.437504
                   21         22         23         24         25
    21  H    0.000000
    22  H    4.313210   0.000000
    23  N    2.664756   2.667653   0.000000
    24  H    2.443254   3.648556   1.008736   0.000000
    25  H    3.647601   2.444134   1.008869   1.701046   0.000000
    26  Si   5.425625   7.305092   7.487546   7.697158   8.287909
    27  C    5.041497   7.395347   7.208442   7.350515   8.096192
    28  H    5.708069   7.598894   7.640312   7.880661   8.484342
    29  H    5.567606   8.343109   7.916187   7.942811   8.847954
    30  H    4.051678   6.637139   6.226007   6.333388   7.140081
    31  C    5.093497   7.564676   7.361619   7.383240   8.178325
    32  H    5.625429   8.500698   8.065887   7.983200   8.932241
    33  H    5.771513   7.845205   7.856111   7.918623   8.596302
    34  H    4.118969   6.841910   6.414753   6.374528   7.241678
    35  C    7.309506   8.945427   9.338090   9.577164  10.110315
    36  H    7.698207   9.755301   9.911547  10.056695  10.738005
    37  H    7.802021   9.133829   9.694008  10.007764  10.442372
    38  H    7.816953   9.198739   9.750587  10.014741  10.468815
                   26         27         28         29         30
    26  Si   0.000000
    27  C    1.890037   0.000000
    28  H    2.496512   1.095337   0.000000
    29  H    2.484340   1.096607   1.769931   0.000000
    30  H    2.530841   1.094355   1.767418   1.768755   0.000000
    31  C    1.890887   3.127531   4.072002   3.322777   3.392292
    32  H    2.484799   3.328306   4.317271   3.151603   3.682304
    33  H    2.497430   4.072120   4.918232   4.315893   4.395031
    34  H    2.532833   3.388159   4.394541   3.666902   3.292034
    35  C    1.885855   3.087344   3.267431   3.299874   4.059649
    36  H    2.470660   3.287244   3.562623   3.124057   4.306584
    37  H    2.515785   3.296556   3.100614   3.596131   4.310142
    38  H    2.514958   4.053999   4.282880   4.310300   4.942692
                   31         32         33         34         35
    31  C    0.000000
    32  H    1.096619   0.000000
    33  H    1.095376   1.770006   0.000000
    34  H    1.094488   1.768340   1.767209   0.000000
    35  C    3.082194   3.288786   3.265269   4.056573   0.000000
    36  H    3.268521   3.097516   3.543721   4.289755   1.096608
    37  H    4.050531   4.296627   4.285040   4.942493   1.094724
    38  H    3.298441   3.595481   3.105370   4.313163   1.095054
                   36         37         38
    36  H    0.000000
    37  H    1.766061   0.000000
    38  H    1.764864   1.773846   0.000000
 Stoichiometry    C17H15N5Si
 Framework group  C1[X(C17H15N5Si)]
 Deg. of freedom   108
 Full point group                 C1
 Largest Abelian subgroup         C1      NOp   1
 Largest concise Abelian subgroup C1      NOp   1
                         Standard orientation:                         
 ---------------------------------------------------------------------
 Center     Atomic     Atomic              Coordinates (Angstroms)
 Number     Number      Type              X           Y           Z
 ---------------------------------------------------------------------
    1          6             0       -1.879061   -0.897118    0.020721
    2          6             0       -0.485934   -1.731499    0.010428
    3          6             0       -0.986073    0.374360   -0.008203
    4          6             0        0.178012   -0.335388   -0.007992
    5          6             0       -0.238672   -2.533096    1.215539
    6          6             0       -0.276938   -2.553679   -1.188219
    7          6             0       -2.681316   -1.066503    1.239543
    8          6             0       -2.722375   -1.103024   -1.164172
    9          7             0       -0.014270   -3.144666    2.176146
   10          7             0       -0.085166   -3.184334   -2.143566
   11          7             0       -3.307473   -1.142503    2.214166
   12          7             0       -3.379479   -1.214633   -2.114611
   13          6             0        1.602950   -0.066602   -0.009008
   14          6             0        2.111959    1.247067    0.074622
   15          6             0        2.538875   -1.119366   -0.088359
   16          6             0        3.473619    1.498373    0.076167
   17          1             0        1.430938    2.086027    0.148631
   18          6             0        3.904582   -0.878503   -0.088547
   19          1             0        2.202860   -2.148829   -0.153196
   20          6             0        4.401500    0.437173   -0.006150
   21          1             0        3.833215    2.521793    0.140769
   22          1             0        4.596995   -1.712911   -0.155380
   23          7             0        5.756628    0.687046   -0.046607
   24          1             0        6.089676    1.591393    0.251358
   25          1             0        6.391927   -0.077769    0.124478
   26         14             0       -1.579316    2.186042   -0.030042
   27          6             0       -0.883198    3.049992   -1.560157
   28          1             0       -1.240354    2.563843   -2.474412
   29          1             0       -1.222619    4.092509   -1.582491
   30          1             0        0.210634    3.056093   -1.593451
   31          6             0       -1.029680    3.041963    1.563932
   32          1             0       -1.380808    4.080847    1.565118
   33          1             0       -1.461010    2.543602    2.438826
   34          1             0        0.056795    3.059348    1.694985
   35          6             0       -3.463254    2.166681   -0.112827
   36          1             0       -3.830878    3.199832   -0.112849
   37          1             0       -3.836137    1.686497   -1.023212
   38          1             0       -3.912454    1.661775    0.748819
 ---------------------------------------------------------------------
 Rotational constants (GHZ):      0.3245790      0.1975278      0.1538007
 Standard basis: 6-31+G(d,p) (6D, 7F)
 There are   516 symmetry adapted basis functions of A   symmetry.
 Integral buffers will be    262144 words long.
 Raffenetti 2 integral format.
 Two-electron integral symmetry is turned on.
   516 basis functions,   865 primitive gaussians,   516 cartesian basis functions
    83 alpha electrons       83 beta electrons
       nuclear repulsion energy      1899.1995702793 Hartrees.
 NAtoms=   38 NActive=   38 NUniq=   38 SFac= 7.50D-01 NAtFMM=   80 NAOKFM=F Big=F
 One-electron integrals computed using PRISM.
 NBasis=   516 RedAO= T  NBF=   516
 NBsUse=   512 1.00D-06 NBFU=   512
 Initial guess read from the read-write file:
 Initial guess orbital symmetries:
       Occupied  (A) (A) (A) (A) (A) (A) (A) (A) (A) (A) (A) (A)
                 (A) (A) (A) (A) (A) (A) (A) (A) (A) (A) (A) (A)
                 (A) (A) (A) (A) (A) (A) (A) (A) (A) (A) (A) (A)
                 (A) (A) (A) (A) (A) (A) (A) (A) (A) (A) (A) (A)
                 (A) (A) (A) (A) (A) (A) (A) (A) (A) (A) (A) (A)
                 (A) (A) (A) (A) (A) (A) (A) (A) (A) (A) (A) (A)
                 (A) (A) (A) (A) (A) (A) (A) (A) (A) (A) (A)
       Virtual   (A) (A) (A) (A) (A) (A) (A) (A) (A) (A) (A) (A)
                 (A) (A) (A) (A) (A) (A) (A) (A) (A) (A) (A) (A)
                 (A) (A) (A) (A) (A) (A) (A) (A) (A) (A) (A) (A)
                 (A) (A) (A) (A) (A) (A) (A) (A) (A) (A) (A) (A)
                 (A) (A) (A) (A) (A) (A) (A) (A) (A) (A) (A) (A)
                 (A) (A) (A) (A) (A) (A) (A) (A) (A) (A) (A) (A)
                 (A) (A) (A) (A) (A) (A) (A) (A) (A) (A) (A) (A)
                 (A) (A) (A) (A) (A) (A) (A) (A) (A) (A) (A) (A)
                 (A) (A) (A) (A) (A) (A) (A) (A) (A) (A) (A) (A)
                 (A) (A) (A) (A) (A) (A) (A) (A) (A) (A) (A) (A)
                 (A) (A) (A) (A) (A) (A) (A) (A) (A) (A) (A) (A)
                 (A) (A) (A) (A) (A) (A) (A) (A) (A) (A) (A) (A)
                 (A) (A) (A) (A) (A) (A) (A) (A) (A) (A) (A) (A)
                 (A) (A) (A) (A) (A) (A) (A) (A) (A) (A) (A) (A)
                 (A) (A) (A) (A) (A) (A) (A) (A) (A) (A) (A) (A)
                 (A) (A) (A) (A) (A) (A) (A) (A) (A) (A) (A) (A)
                 (A) (A) (A) (A) (A) (A) (A) (A) (A) (A) (A) (A)
                 (A) (A) (A) (A) (A) (A) (A) (A) (A) (A) (A) (A)
                 (A) (A) (A) (A) (A) (A) (A) (A) (A) (A) (A) (A)
                 (A) (A) (A) (A) (A) (A) (A) (A) (A) (A) (A) (A)
                 (A) (A) (A) (A) (A) (A) (A) (A) (A) (A) (A) (A)
                 (A) (A) (A) (A) (A) (A) (A) (A) (A) (A) (A) (A)
                 (A) (A) (A) (A) (A) (A) (A) (A) (A) (A) (A) (A)
                 (A) (A) (A) (A) (A) (A) (A) (A) (A) (A) (A) (A)
                 (A) (A) (A) (A) (A) (A) (A) (A) (A) (A) (A) (A)
                 (A) (A) (A) (A) (A) (A) (A) (A) (A) (A) (A) (A)
                 (A) (A) (A) (A) (A) (A) (A) (A) (A) (A) (A) (A)
                 (A) (A) (A) (A) (A) (A) (A) (A) (A) (A) (A) (A)
                 (A) (A) (A) (A) (A) (A) (A) (A) (A) (A) (A) (A)
                 (A) (A) (A) (A) (A) (A) (A) (A) (A) (A) (A) (A)
                 (A) (A) (A) (A) (A) (A) (A) (A) (A) (A) (A) (A)
                 (A) (A) (A) (A) (A) (A) (A) (A) (A) (A) (A) (A)
                 (A) (A) (A) (A) (A) (A) (A) (A) (A) (A) (A) (A)
                 (A) (A) (A) (A) (A) (A) (A) (A) (A) (A) (A) (A)
                 (A) (A) (A) (A) (A) (A) (A) (A) (A) (A) (A) (A)
                 (A) (A) (A) (A) (A) (A) (A) (A) (A)
 Requested convergence on RMS density matrix=1.00D-08 within 128 cycles.
 Requested convergence on MAX density matrix=1.00D-06.
 Requested convergence on             energy=1.00D-06.
 No special actions if energy rises.
 SCF Done:  E(RB+HF-LYP) =  -1220.05553115     A.U. after   11 cycles
             Convg  =    0.6831D-08             -V/T =  2.0083
             S**2   =   0.0000
 ***** Axes restored to original set *****
 -------------------------------------------------------------------
 Center     Atomic                   Forces (Hartrees/Bohr)
 Number     Number              X              Y              Z
 -------------------------------------------------------------------
    1          6          -0.000134608    0.000054323    0.000001921
    2          6          -0.000103171   -0.000046535    0.000016006
    3          6           0.000059516   -0.000026684   -0.000074130
    4          6           0.000103740    0.000005405    0.000056531
    5          6           0.000029674    0.000015624   -0.000040847
    6          6           0.000025358   -0.000008795   -0.000035631
    7          6           0.000070875   -0.000001645   -0.000009356
    8          6           0.000077740   -0.000011280    0.000004145
    9          7          -0.000008923   -0.000004525    0.000014491
   10          7          -0.000011693    0.000002480    0.000008950
   11          7          -0.000036584   -0.000001539    0.000022586
   12          7          -0.000035170    0.000003020    0.000023663
   13          6          -0.000074394   -0.000007553   -0.000095182
   14          6           0.000070131    0.000015887    0.000039009
   15          6           0.000039184    0.000007736    0.000122121
   16          6          -0.000050853    0.000000272   -0.000095401
   17          1          -0.000012970    0.000011077   -0.000009783
   18          6          -0.000116153   -0.000016105   -0.000073006
   19          1           0.000011574    0.000002263   -0.000011181
   20          6           0.000123208    0.000017909    0.000113812
   21          1           0.000010918    0.000001696    0.000017736
   22          1           0.000024707   -0.000000459    0.000014456
   23          7          -0.000082187   -0.000039448   -0.000083341
   24          1           0.000013486    0.000009674    0.000019026
   25          1           0.000023168    0.000021634    0.000013655
   26         14          -0.000058537   -0.000001234    0.000060862
   27          6           0.000015253    0.000048160   -0.000043548
   28          1          -0.000000680   -0.000012329    0.000018434
   29          1          -0.000004859   -0.000033000    0.000015666
   30          1           0.000005028    0.000005622   -0.000006464
   31          6           0.000006708   -0.000048501   -0.000034688
   32          1          -0.000006762    0.000028925    0.000010779
   33          1          -0.000005090    0.000012716    0.000012423
   34          1           0.000007466   -0.000011481    0.000024494
   35          6           0.000119652   -0.000005638   -0.000044486
   36          1          -0.000054405    0.000007767   -0.000000971
   37          1          -0.000017273   -0.000000236    0.000009506
   38          1          -0.000023076    0.000004797    0.000017745
 -------------------------------------------------------------------
 Cartesian Forces:  Max     0.000134608 RMS     0.000045314

 GradGradGradGradGradGradGradGradGradGradGradGradGradGradGradGradGradGrad
 Berny optimization.
 Internal  Forces:  Max     0.000069947 RMS     0.000020920
 Search for a local minimum.
 Step number   6 out of a maximum of 210
 All quantities printed in internal units (Hartrees-Bohrs-Radians)
 Update second derivatives using D2CorX and points  1  2  3  4  5
                                                        6
 Trust test= 1.28D+00 RLast= 1.68D-02 DXMaxT set to 3.00D-01
     Eigenvalues ---    0.00380   0.00635   0.00874   0.00934   0.00949
     Eigenvalues ---    0.01060   0.01335   0.01478   0.01676   0.01884
     Eigenvalues ---    0.01964   0.01984   0.02030   0.02069   0.02088
     Eigenvalues ---    0.02121   0.02135   0.02183   0.02204   0.04974
     Eigenvalues ---    0.05385   0.05635   0.05649   0.05697   0.05941
     Eigenvalues ---    0.06003   0.06016   0.06069   0.06249   0.07295
     Eigenvalues ---    0.07767   0.07879   0.10458   0.11710   0.11820
     Eigenvalues ---    0.12289   0.14396   0.15411   0.15748   0.15979
     Eigenvalues ---    0.16000   0.16000   0.16000   0.16000   0.16000
     Eigenvalues ---    0.16000   0.16000   0.16000   0.16000   0.16015
     Eigenvalues ---    0.16064   0.16167   0.16495   0.19345   0.20135
     Eigenvalues ---    0.20142   0.20437   0.22007   0.22913   0.22994
     Eigenvalues ---    0.24106   0.24552   0.24935   0.24984   0.25000
     Eigenvalues ---    0.25000   0.25000   0.25000   0.25000   0.25000
     Eigenvalues ---    0.25014   0.25041   0.25168   0.26112   0.26934
     Eigenvalues ---    0.28656   0.33949   0.34005   0.34031   0.34132
     Eigenvalues ---    0.34142   0.34168   0.34201   0.34284   0.34511
     Eigenvalues ---    0.35141   0.35182   0.35431   0.35642   0.35974
     Eigenvalues ---    0.36012   0.36162   0.36359   0.38508   0.40629
     Eigenvalues ---    0.41468   0.43418   0.44039   0.45332   0.45850
     Eigenvalues ---    0.46337   0.47994   0.48322   0.53519   1.27271
     Eigenvalues ---    1.27311   1.27496   1.277021000.000001000.00000
     Eigenvalues --- 1000.000001000.000001000.000001000.000001000.00000
     Eigenvalues --- 1000.000001000.000001000.000001000.000001000.00000
     Eigenvalues --- 1000.000001000.000001000.000001000.000001000.00000
     Eigenvalues --- 1000.000001000.000001000.000001000.000001000.00000
     Eigenvalues --- 1000.000001000.000001000.000001000.000001000.00000
     Eigenvalues --- 1000.000001000.000001000.000001000.000001000.00000
     Eigenvalues --- 1000.000001000.000001000.000001000.000001000.00000
     Eigenvalues --- 1000.000001000.000001000.000001000.000001000.00000
     Eigenvalues --- 1000.000001000.000001000.000001000.000001000.00000
     Eigenvalues --- 1000.000001000.000001000.000001000.000001000.00000
     Eigenvalues --- 1000.000001000.000001000.000001000.000001000.00000
     Eigenvalues --- 1000.000001000.000001000.000001000.000001000.00000
     Eigenvalues --- 1000.000001000.000001000.000001000.000001000.00000
     Eigenvalues --- 1000.000001000.000001000.000001000.000001000.00000
     Eigenvalues --- 1000.000001000.000001000.000001000.000001000.00000
     Eigenvalues --- 1000.000001000.000001000.000001000.000001000.00000
     Eigenvalues --- 1000.000001000.000001000.000001000.000001000.00000
     Eigenvalues --- 1000.000001000.000001000.000001000.000001000.00000
 RFO step:  Lambda=-6.51612763D-07.
 Quartic linear search produced a step of  0.16153.
 Iteration  1 RMS(Cart)=  0.00140951 RMS(Int)=  0.00000062
 Iteration  2 RMS(Cart)=  0.00000084 RMS(Int)=  0.00000034
 Variable       Old X    -DE/DX   Delta X   Delta X   Delta X     New X
                                 (Linear)    (Quad)   (Total)
    R1        3.06875  -0.00003  -0.00002  -0.00013  -0.00015   3.06860
    R2        2.93664   0.00006  -0.00003   0.00019   0.00016   2.93679
    R3        2.77592  -0.00002  -0.00003  -0.00009  -0.00011   2.77581
    R4        2.77574  -0.00002  -0.00003  -0.00005  -0.00008   2.77566
    R5        2.92162   0.00007   0.00001   0.00020   0.00021   2.92183
    R6        2.77474  -0.00001  -0.00004   0.00000  -0.00005   2.77469
    R7        2.77501  -0.00001  -0.00002  -0.00007  -0.00009   2.77492
    R8        2.57644   0.00003   0.00000   0.00001   0.00002   2.57645
    R9        3.60269  -0.00004  -0.00023  -0.00018  -0.00041   3.60229
   R10        2.74023  -0.00004  -0.00008  -0.00012  -0.00020   2.74003
   R11        2.19334   0.00001  -0.00001   0.00001   0.00000   2.19333
   R12        2.19338   0.00001  -0.00001   0.00000  -0.00001   2.19337
   R13        2.19382   0.00000   0.00000   0.00000   0.00000   2.19382
   R14        2.19369   0.00000  -0.00001   0.00000   0.00000   2.19369
   R15        2.66700   0.00003   0.00000   0.00006   0.00006   2.66706
   R16        2.66617   0.00006   0.00000   0.00012   0.00012   2.66628
   R17        2.61662  -0.00004  -0.00008  -0.00009  -0.00017   2.61645
   R18        2.04678   0.00000   0.00002   0.00002   0.00004   2.04682
   R19        2.62064  -0.00005  -0.00009  -0.00013  -0.00022   2.62042
   R20        2.05007  -0.00001   0.00002  -0.00003   0.00000   2.05007
   R21        2.66839   0.00004   0.00006   0.00005   0.00011   2.66850
   R22        2.05353   0.00001   0.00002   0.00002   0.00004   2.05357
   R23        2.66225   0.00005   0.00007   0.00008   0.00015   2.66240
   R24        2.05289   0.00001   0.00002   0.00002   0.00004   2.05293
   R25        2.60511  -0.00007  -0.00028  -0.00012  -0.00040   2.60471
   R26        1.90623   0.00001   0.00000   0.00003   0.00003   1.90627
   R27        1.90649   0.00001   0.00000   0.00003   0.00003   1.90651
   R28        3.57165   0.00000   0.00007  -0.00001   0.00006   3.57171
   R29        3.57326  -0.00001   0.00007  -0.00005   0.00002   3.57328
   R30        3.56375   0.00000   0.00007   0.00000   0.00007   3.56382
   R31        2.06989   0.00001   0.00003   0.00003   0.00006   2.06994
   R32        2.07229  -0.00002   0.00002  -0.00004  -0.00002   2.07227
   R33        2.06803   0.00000   0.00003   0.00001   0.00005   2.06808
   R34        2.07231  -0.00001   0.00002  -0.00003  -0.00001   2.07230
   R35        2.06996   0.00001   0.00002   0.00003   0.00005   2.07002
   R36        2.06828   0.00002   0.00003   0.00006   0.00009   2.06837
   R37        2.07229  -0.00003   0.00001  -0.00009  -0.00008   2.07221
   R38        2.06873   0.00001   0.00003   0.00003   0.00006   2.06879
   R39        2.06935   0.00001   0.00003   0.00005   0.00008   2.06943
    A1        1.49804   0.00001   0.00000   0.00003   0.00003   1.49807
    A2        1.99823  -0.00001   0.00003  -0.00012  -0.00009   1.99814
    A3        1.99917  -0.00004   0.00002  -0.00024  -0.00022   1.99895
    A4        2.00824   0.00000  -0.00006   0.00000  -0.00006   2.00818
    A5        2.01484  -0.00001  -0.00007   0.00004  -0.00003   2.01481
    A6        1.91728   0.00003   0.00007   0.00021   0.00028   1.91756
    A7        1.47516   0.00001   0.00001   0.00003   0.00004   1.47520
    A8        2.00398  -0.00003   0.00002  -0.00011  -0.00009   2.00389
    A9        1.99868   0.00000   0.00003  -0.00010  -0.00007   1.99861
   A10        2.01577  -0.00001  -0.00006   0.00000  -0.00006   2.01572
   A11        2.02055   0.00001  -0.00005   0.00000  -0.00004   2.02051
   A12        1.91804   0.00002   0.00004   0.00013   0.00017   1.91821
   A13        1.63554  -0.00001   0.00002  -0.00002  -0.00001   1.63553
   A14        2.21295   0.00004  -0.00005   0.00014   0.00009   2.21303
   A15        2.43470  -0.00003   0.00004  -0.00011  -0.00008   2.43462
   A16        1.67440  -0.00001  -0.00003  -0.00004  -0.00006   1.67434
   A17        2.20111   0.00003  -0.00001   0.00010   0.00009   2.20120
   A18        2.40763  -0.00002   0.00004  -0.00007  -0.00004   2.40759
   A19        2.12575  -0.00003   0.00002  -0.00011  -0.00009   2.12566
   A20        2.11017   0.00005  -0.00001   0.00016   0.00015   2.11031
   A21        2.04725  -0.00002  -0.00001  -0.00005  -0.00006   2.04720
   A22        2.12196   0.00001   0.00001   0.00002   0.00003   2.12199
   A23        2.09240  -0.00002  -0.00006  -0.00009  -0.00014   2.09226
   A24        2.06879   0.00001   0.00005   0.00006   0.00011   2.06890
   A25        2.12197   0.00001   0.00001   0.00001   0.00002   2.12199
   A26        2.10131  -0.00001  -0.00009  -0.00005  -0.00015   2.10116
   A27        2.05990   0.00001   0.00008   0.00004   0.00013   2.06003
   A28        2.10568   0.00001   0.00003   0.00003   0.00006   2.10574
   A29        2.09026   0.00001   0.00005   0.00010   0.00014   2.09040
   A30        2.08725  -0.00003  -0.00008  -0.00013  -0.00020   2.08704
   A31        2.10547   0.00001   0.00003   0.00004   0.00007   2.10554
   A32        2.08782   0.00002   0.00006   0.00013   0.00019   2.08801
   A33        2.08989  -0.00003  -0.00009  -0.00017  -0.00025   2.08964
   A34        2.06404  -0.00002  -0.00007  -0.00005  -0.00012   2.06391
   A35        2.10765   0.00002   0.00004   0.00004   0.00008   2.10773
   A36        2.11097   0.00001   0.00003   0.00001   0.00004   2.11101
   A37        2.06961   0.00001   0.00028  -0.00011   0.00016   2.06977
   A38        2.06761   0.00002   0.00028  -0.00009   0.00019   2.06780
   A39        2.00605  -0.00003   0.00027  -0.00036  -0.00009   2.00596
   A40        1.90609   0.00002   0.00005  -0.00001   0.00005   1.90614
   A41        1.90715  -0.00002   0.00004  -0.00016  -0.00012   1.90703
   A42        1.87717  -0.00001  -0.00002  -0.00003  -0.00005   1.87712
   A43        1.94817  -0.00002  -0.00005  -0.00013  -0.00018   1.94798
   A44        1.91462   0.00000  -0.00001   0.00019   0.00018   1.91480
   A45        1.90925   0.00002  -0.00001   0.00015   0.00014   1.90939
   A46        1.93131   0.00000   0.00002   0.00002   0.00004   1.93135
   A47        1.91458   0.00005   0.00011   0.00034   0.00045   1.91503
   A48        1.97720  -0.00001  -0.00002  -0.00016  -0.00018   1.97703
   A49        1.87970  -0.00002  -0.00006  -0.00004  -0.00010   1.87960
   A50        1.87863  -0.00001  -0.00002  -0.00012  -0.00014   1.87849
   A51        1.87911  -0.00002  -0.00003  -0.00005  -0.00008   1.87902
   A52        1.91417   0.00004   0.00011   0.00031   0.00042   1.91459
   A53        1.93146   0.00001   0.00001   0.00002   0.00003   1.93149
   A54        1.97869  -0.00003  -0.00002  -0.00021  -0.00023   1.97846
   A55        1.87976  -0.00002  -0.00006  -0.00002  -0.00008   1.87968
   A56        1.87829   0.00000  -0.00004  -0.00001  -0.00005   1.87824
   A57        1.87809   0.00000  -0.00002  -0.00008  -0.00010   1.87799
   A58        1.90205   0.00007   0.00016   0.00053   0.00069   1.90273
   A59        1.96198  -0.00001  -0.00003  -0.00013  -0.00017   1.96181
   A60        1.96057  -0.00003  -0.00002  -0.00024  -0.00027   1.96031
   A61        1.87449  -0.00001   0.00001   0.00005   0.00006   1.87455
   A62        1.87224  -0.00001   0.00000   0.00000  -0.00001   1.87223
   A63        1.88850   0.00000  -0.00010  -0.00020  -0.00029   1.88821
   A64        3.15470  -0.00003   0.00000  -0.00013  -0.00012   3.15458
   A65        3.15270  -0.00003   0.00002  -0.00015  -0.00013   3.15257
   A66        3.16042  -0.00001  -0.00001  -0.00005  -0.00007   3.16036
   A67        3.16147  -0.00001  -0.00001  -0.00004  -0.00006   3.16141
   A68        3.09006   0.00000  -0.00001  -0.00001  -0.00001   3.09005
   A69        3.18874  -0.00001  -0.00001  -0.00002  -0.00003   3.18871
   A70        3.22571  -0.00005  -0.00011  -0.00018  -0.00029   3.22542
   A71        3.06761   0.00005   0.00009   0.00018   0.00028   3.06788
    D1        0.00562   0.00001   0.00007  -0.00021  -0.00014   0.00549
    D2        2.02319   0.00000   0.00001  -0.00020  -0.00019   2.02300
    D3       -2.01662   0.00000   0.00012  -0.00022  -0.00010  -2.01672
    D4       -2.01358   0.00001   0.00014  -0.00021  -0.00007  -2.01366
    D5        0.00398  -0.00001   0.00007  -0.00021  -0.00013   0.00385
    D6        2.24736   0.00000   0.00018  -0.00022  -0.00004   2.24732
    D7        2.03229   0.00001   0.00000  -0.00019  -0.00019   2.03210
    D8       -2.23333  -0.00001  -0.00006  -0.00018  -0.00025  -2.23358
    D9        0.01005  -0.00001   0.00004  -0.00020  -0.00015   0.00989
   D10       -0.00636  -0.00002  -0.00008   0.00024   0.00015  -0.00621
   D11        3.13621  -0.00001  -0.00007   0.00039   0.00032   3.13653
   D12        2.00312  -0.00002  -0.00006   0.00013   0.00006   2.00319
   D13       -1.13749  -0.00001  -0.00005   0.00027   0.00022  -1.13727
   D14       -2.01784   0.00002  -0.00009   0.00049   0.00039  -2.01744
   D15        1.12473   0.00003  -0.00008   0.00063   0.00055   1.12529
   D16       -0.00643  -0.00002  -0.00008   0.00024   0.00016  -0.00627
   D17        3.12626  -0.00002  -0.00001  -0.00041  -0.00042   3.12584
   D18       -2.01226   0.00001  -0.00010   0.00035   0.00025  -2.01201
   D19        1.12043   0.00000  -0.00003  -0.00030  -0.00033   1.12010
   D20        1.99404  -0.00001  -0.00005   0.00014   0.00009   1.99413
   D21       -1.15646  -0.00002   0.00003  -0.00051  -0.00048  -1.15695
   D22        0.00670   0.00002   0.00009  -0.00025  -0.00016   0.00654
   D23       -3.12415   0.00002   0.00000   0.00053   0.00053  -3.12362
   D24       -3.13610   0.00001   0.00007  -0.00043  -0.00036  -3.13646
   D25        0.01624   0.00001  -0.00002   0.00035   0.00033   0.01657
   D26       -2.13385   0.00000  -0.00027   0.00108   0.00082  -2.13303
   D27        2.01380   0.00002  -0.00027   0.00135   0.00109   2.01489
   D28       -0.05711   0.00001  -0.00027   0.00129   0.00102  -0.05609
   D29        1.00925   0.00001  -0.00025   0.00131   0.00107   1.01031
   D30       -1.12629   0.00003  -0.00024   0.00158   0.00134  -1.12495
   D31        3.08598   0.00002  -0.00024   0.00151   0.00127   3.08725
   D32       -3.05714   0.00002  -0.00003   0.00125   0.00122  -3.05593
   D33        0.07941   0.00001  -0.00002   0.00090   0.00088   0.08029
   D34        0.07122   0.00001   0.00008   0.00028   0.00036   0.07158
   D35       -3.07541   0.00000   0.00009  -0.00006   0.00002  -3.07539
   D36        3.13914   0.00000   0.00002  -0.00012  -0.00011   3.13904
   D37        0.00721   0.00000   0.00003  -0.00002   0.00002   0.00723
   D38        0.00241   0.00001   0.00001   0.00021   0.00022   0.00263
   D39       -3.12952   0.00001   0.00002   0.00032   0.00034  -3.12917
   D40       -3.14002   0.00000  -0.00001   0.00008   0.00008  -3.13995
   D41        0.00346   0.00000   0.00000   0.00016   0.00016   0.00361
   D42       -0.00325  -0.00001   0.00000  -0.00025  -0.00025  -0.00350
   D43        3.14023  -0.00001   0.00001  -0.00018  -0.00017   3.14006
   D44       -0.00045   0.00000   0.00003  -0.00008  -0.00005  -0.00050
   D45        3.14056   0.00000   0.00004  -0.00002   0.00002   3.14059
   D46        3.13160  -0.00001   0.00001  -0.00018  -0.00017   3.13143
   D47       -0.01056   0.00000   0.00003  -0.00013  -0.00010  -0.01066
   D48        0.00212   0.00000  -0.00004   0.00014   0.00011   0.00223
   D49       -3.13682   0.00000  -0.00003   0.00011   0.00008  -3.13675
   D50       -3.14131   0.00000  -0.00005   0.00007   0.00003  -3.14129
   D51        0.00293   0.00000  -0.00004   0.00004   0.00000   0.00293
   D52       -0.00077   0.00000  -0.00006  -0.00003  -0.00010  -0.00087
   D53        3.10623   0.00000   0.00013  -0.00016  -0.00002   3.10621
   D54        3.14139   0.00000  -0.00008  -0.00009  -0.00017   3.14123
   D55       -0.03479   0.00000   0.00011  -0.00021  -0.00010  -0.03488
   D56       -0.00005   0.00000   0.00007   0.00000   0.00007   0.00002
   D57       -3.10699   0.00000  -0.00013   0.00012   0.00000  -3.10699
   D58        3.13889   0.00000   0.00007   0.00003   0.00010   3.13899
   D59        0.03196   0.00000  -0.00013   0.00016   0.00002   0.03198
   D60        0.30983   0.00000  -0.00098   0.00040  -0.00058   0.30925
   D61        2.88072  -0.00001   0.00065  -0.00077  -0.00013   2.88060
   D62       -2.86728   0.00000  -0.00078   0.00027  -0.00051  -2.86779
   D63       -0.29639  -0.00001   0.00085  -0.00090  -0.00005  -0.29645
   D64        1.06668  -0.00001  -0.00052  -0.00063  -0.00115   1.06553
   D65        3.13819   0.00000  -0.00052  -0.00045  -0.00097   3.13723
   D66       -1.04486   0.00000  -0.00050  -0.00038  -0.00087  -1.04573
   D67       -3.10578  -0.00003  -0.00046  -0.00092  -0.00138  -3.10717
   D68       -1.03427  -0.00002  -0.00046  -0.00074  -0.00120  -1.03547
   D69        1.06587  -0.00001  -0.00044  -0.00067  -0.00111   1.06476
   D70       -0.98663  -0.00001  -0.00052  -0.00069  -0.00121  -0.98784
   D71        1.08488   0.00000  -0.00052  -0.00051  -0.00103   1.08385
   D72       -3.09817   0.00000  -0.00050  -0.00044  -0.00094  -3.09911
   D73       -3.12668   0.00000   0.00036   0.00031   0.00067  -3.12601
   D74       -1.05526   0.00002   0.00037   0.00049   0.00086  -1.05440
   D75        1.05672   0.00000   0.00034   0.00025   0.00058   1.05731
   D76        1.04640   0.00000   0.00030   0.00051   0.00081   1.04721
   D77        3.11782   0.00002   0.00030   0.00069   0.00100   3.11881
   D78       -1.05339   0.00000   0.00027   0.00045   0.00072  -1.05266
   D79       -1.07586   0.00000   0.00035   0.00026   0.00061  -1.07524
   D80        0.99556   0.00001   0.00036   0.00044   0.00080   0.99636
   D81        3.10754   0.00000   0.00033   0.00020   0.00053   3.10807
   D82        3.12837  -0.00002  -0.00013  -0.00037  -0.00050   3.12788
   D83       -1.07888   0.00000  -0.00004  -0.00003  -0.00007  -1.07895
   D84        1.05612  -0.00003  -0.00021  -0.00057  -0.00078   1.05534
   D85       -1.08355   0.00000  -0.00008  -0.00029  -0.00038  -1.08392
   D86        0.99239   0.00002   0.00001   0.00005   0.00005   0.99244
   D87        3.12738  -0.00001  -0.00016  -0.00049  -0.00066   3.12673
   D88        1.05882   0.00000  -0.00016  -0.00024  -0.00040   1.05842
   D89        3.13475   0.00002  -0.00007   0.00010   0.00003   3.13478
   D90       -1.01343  -0.00002  -0.00025  -0.00044  -0.00068  -1.01412
         Item               Value     Threshold  Converged?
 Maximum Force            0.000070     0.000450     YES
 RMS     Force            0.000021     0.000300     YES
 Maximum Displacement     0.006713     0.001800     NO 
 RMS     Displacement     0.001410     0.001200     NO 
 Predicted change in Energy=-3.998048D-07
 GradGradGradGradGradGradGradGradGradGradGradGradGradGradGradGradGradGrad

                          Input orientation:                          
 ---------------------------------------------------------------------
 Center     Atomic     Atomic              Coordinates (Angstroms)
 Number     Number      Type              X           Y           Z
 ---------------------------------------------------------------------
    1          6             0       -0.003529    0.002831   -0.000467
    2          6             0       -0.003836    0.001947    1.623367
    3          6             0        1.546425    0.000842    0.112749
    4          6             0        1.535284    0.008558    1.476083
    5          6             0       -0.584796    1.201118    2.240129
    6          6             0       -0.581689   -1.203100    2.231819
    7          6             0       -0.581388    1.208558   -0.608709
    8          6             0       -0.593107   -1.195908   -0.611075
    9          7             0       -1.010442    2.157606    2.741216
   10          7             0       -1.008286   -2.162867    2.725828
   11          7             0       -0.984795    2.173595   -1.112395
   12          7             0       -1.010340   -2.156558   -1.111716
   13          6             0        2.497578    0.030505    2.560471
   14          6             0        3.884472    0.137508    2.321773
   15          6             0        2.076622   -0.048659    3.904817
   16          6             0        4.799354    0.161064    3.360741
   17          1             0        4.252928    0.212592    1.306012
   18          6             0        2.984647   -0.026939    4.952609
   19          1             0        1.022048   -0.130768    4.145715
   20          6             0        4.367144    0.078510    4.702542
   21          1             0        5.860872    0.243381    3.143208
   22          1             0        2.625882   -0.094372    5.975804
   23          7             0        5.278085    0.059938    5.736806
   24          1             0        6.219836    0.373139    5.556275
   25          1             0        4.945460    0.230439    6.673895
   26         14             0        2.796403   -0.007663   -1.326440
   27          6             0        3.920160   -1.518815   -1.165355
   28          1             0        3.334542   -2.443083   -1.216450
   29          1             0        4.640223   -1.534359   -1.992273
   30          1             0        4.488169   -1.537603   -0.230113
   31          6             0        3.787105    1.602742   -1.301838
   32          1             0        4.497842    1.612269   -2.136896
   33          1             0        3.123785    2.466532   -1.419254
   34          1             0        4.358091    1.746911   -0.379235
   35          6             0        1.813726   -0.114122   -2.932553
   36          1             0        2.510703   -0.106442   -3.779090
   37          1             0        1.225137   -1.034620   -3.001342
   38          1             0        1.135418    0.735781   -3.062162
 ---------------------------------------------------------------------
                    Distance matrix (angstroms):
                    1          2          3          4          5
     1  C    0.000000
     2  C    1.623834   0.000000
     3  C    1.554084   2.164550   0.000000
     4  C    2.132646   1.546166   1.363401   0.000000
     5  C    2.606536   1.468305   3.241683   2.549648   0.000000
     6  C    2.602238   1.468423   3.235553   2.553591   2.404234
     7  C    1.468896   2.602237   2.550817   3.204163   2.848849
     8  C    1.468816   2.602850   2.556116   3.215123   3.724938
     9  N    3.629567   2.628633   4.254179   3.563663   1.160661
    10  N    3.623875   2.628832   4.246924   3.570251   3.425148
    11  N    2.628970   3.628047   3.553718   4.211699   3.513563
    12  N    2.628974   3.626688   3.562406   4.226657   4.763395
    13  C    3.579763   2.671340   2.626198   1.449961   3.312700
    14  C    4.530727   3.952858   3.219461   2.500100   4.594810
    15  C    4.425033   3.088022   3.829274   2.488989   3.378797
    16  C    5.864336   5.110227   4.599638   3.772180   5.597013
    17  H    4.457388   4.273772   2.965446   2.730594   5.025269
    18  C    5.784725   4.473894   5.049108   3.766715   4.648290
    19  H    4.273229   2.726223   4.069042   2.722087   2.826150
    20  C    6.420810   5.347210   5.387827   4.293525   5.643176
    21  H    6.658210   6.063251   5.277969   4.641676   6.578712
    22  H    6.529859   5.086099   5.962357   4.631143   5.093330
    23  N    7.798398   6.694956   6.749725   5.671416   6.921157
    24  H    8.351334   7.371543   7.184103   6.223014   7.614814
    25  H    8.312124   7.074997   7.392888   6.220593   7.154315
    26  Si   3.098053   4.067283   1.906248   3.073242   5.061034
    27  C    4.366658   5.048508   3.094758   3.872686   6.268172
    28  H    4.313215   5.018715   3.307098   4.061724   6.370977
    29  H    5.281541   6.082793   4.044694   4.904154   7.259262
    30  H    4.754053   5.097423   3.337398   3.744496   6.271974
    31  C    4.315343   5.048822   3.096415   3.915222   5.640953
    32  H    5.236121   6.082584   4.045796   4.939864   6.720164
    33  H    4.226448   5.011360   3.303744   4.116788   5.361523
    34  H    4.712643   5.107027   3.346083   3.798989   5.620595
    35  C    3.451553   4.906466   3.059171   4.419123   5.851444
    36  H    4.539966   5.959966   4.010954   5.346168   6.893679
    37  H    3.404582   4.896201   3.297419   4.607792   5.978913
    38  H    3.347893   4.877560   3.284680   4.613503   5.593743
                    6          7          8          9         10
     6  C    0.000000
     7  C    3.726216   0.000000
     8  C    2.842926   2.404496   0.000000
     9  N    3.426027   3.508102   4.760051   0.000000
    10  N    1.160682   4.761079   3.498900   4.320501   0.000000
    11  N    4.769521   1.160920   3.429037   3.853729   5.791149
    12  N    3.503148   3.429434   1.160850   5.784211   3.837549
    13  C    3.333419   4.572914   4.595120   4.106511   4.138756
    14  C    4.663895   5.447823   5.516186   5.311959   5.421629
    15  C    3.346382   5.386792   5.370001   3.968820   3.921294
    16  C    5.664894   6.768025   6.833398   6.174441   6.287483
    17  H    5.121994   5.294216   5.398440   5.791888   5.944666
    18  C    4.637328   6.720961   6.717246   5.061940   5.046212
    19  H    2.717512   5.193202   5.135202   3.367535   3.204335
    20  C    5.677847   7.346725   7.379889   6.089981   6.150318
    21  H    6.665548   7.517391   7.603949   7.144286   7.290375
    22  H    5.053238   7.439087   7.413653   5.362538   5.296054
    23  N    6.943857   8.713111   8.737485   7.274568   7.316099
    24  H    7.732870   9.217462   9.322784   7.961520   8.166303
    25  H    7.234394   9.194514   9.261802   7.392747   7.534072
    26  Si   5.049929   3.661121   3.662301   5.977147   5.961664
    27  C    5.648638   5.292670   4.558626   7.286166   6.312344
    28  H    5.363299   5.388723   4.165135   7.463802   5.871987
    29  H    6.724660   6.058306   5.423098   8.244183   7.386552
    30  H    5.645925   5.777988   5.106981   7.260723   6.272126
    31  C    6.280592   4.440669   5.243648   6.298462   7.307371
    32  H    7.267298   5.319485   6.010969   7.377979   8.259248
    33  H    6.366087   3.995972   5.280332   5.873396   7.462375
    34  H    6.318354   4.974026   5.764399   6.223105   7.329787
    35  C    5.796086   3.589750   3.514593   6.732632   6.646681
    36  H    6.848107   4.619693   4.566934   7.748469   7.676335
    37  H    5.538861   3.744339   3.007557   6.940108   6.249928
    38  H    5.893551   3.031563   3.567498   6.348661   6.818977
                   11         12         13         14         15
    11  N    0.000000
    12  N    4.330228   0.000000
    13  C    5.496336   5.529348   0.000000
    14  C    6.296739   6.403965   1.411347   0.000000
    15  C    6.283558   6.256051   1.410935   2.410188   0.000000
    16  C    7.583904   7.689394   2.440420   1.384564   2.784470
    17  H    6.093273   6.257817   2.165197   1.083129   3.399757
    18  C    7.575163   7.567776   2.441897   2.785323   1.386669
    19  H    6.081548   5.989575   2.171680   3.404732   1.084849
    20  C    8.175948   8.229122   2.843598   2.429921   2.428792
    21  H    8.288489   8.430756   3.420036   2.142924   3.871161
    22  H    8.271833   8.228466   3.420022   3.871660   2.143073
    23  N    9.518549   9.558211   4.221515   3.689258   3.690169
    24  H    9.980957  10.155634   4.790349   3.996429   4.480117
    25  H    9.978481  10.088857   4.790862   4.480547   3.996989
    26  Si   4.370488   4.376660   3.898568   3.809780   5.280702
    27  C    6.139649   4.971863   4.278541   3.860667   5.591658
    28  H    6.323070   4.355578   4.591762   4.413717   5.791633
    29  H    6.794405   5.752510   5.269460   4.687995   6.599624
    30  H    6.671188   5.603029   3.769453   3.111683   5.013000
    31  C    4.809656   6.097865   4.364887   3.909853   5.723822
    32  H    5.605712   6.752416   5.344932   4.736125   6.717387
    33  H    4.130424   6.209551   4.707926   4.471943   5.980674
    34  H    5.409807   6.677848   3.879360   3.179613   5.175160
    35  C    4.047017   3.932218   5.537317   5.653251   6.842735
    36  H    4.952609   4.869866   6.341054   6.258377   7.696375
    37  H    4.329500   3.134771   5.804082   6.064776   7.027957
    38  H    3.219348   4.095624   5.828113   6.074700   7.073896
                   16         17         18         19         20
    16  C    0.000000
    17  H    2.126770   0.000000
    18  C    2.421269   3.868279   0.000000
    19  H    3.869029   4.315135   2.124536   0.000000
    20  C    1.412108   3.401094   1.408882   3.397575   0.000000
    21  H    1.086701   2.441664   3.408764   4.955727   2.165625
    22  H    3.409952   4.954640   1.086364   2.433687   2.164041
    23  N    2.425921   4.550405   2.425359   4.547723   1.378354
    24  H    2.623569   4.686068   3.315256   5.409306   2.061100
    25  H    3.317099   5.412401   2.621804   4.681380   2.060040
    26  Si   5.099995   3.016584   6.281899   5.753952   6.230832
    27  C    4.907191   3.035813   6.366346   6.207511   6.097825
    28  H    5.466071   3.776090   6.634566   6.280704   6.516070
    29  H    5.617343   3.752402   7.296892   7.261966   6.891768
    30  H    3.984538   2.340555   5.603864   5.756827   5.192067
    31  C    4.984248   2.991720   6.512903   6.350309   6.221922
    32  H    5.693938   3.724607   7.432217   7.388540   7.010522
    33  H    5.565165   3.712450   6.843785   6.490927   6.687673
    34  H    4.086203   2.281503   5.784588   5.927060   5.348655
    35  C    6.971029   4.901212   7.972103   7.122422   8.053056
    36  H    7.502445   5.384737   8.744913   8.063449   8.684392
    37  H    7.394646   5.410763   8.208327   7.206846   8.394111
    38  H    7.416765   5.391989   8.260626   7.260664   8.436035
                   21         22         23         24         25
    21  H    0.000000
    22  H    4.313101   0.000000
    23  N    2.664591   2.667416   0.000000
    24  H    2.443068   3.648434   1.008752   0.000000
    25  H    3.647451   2.444028   1.008884   1.701021   0.000000
    26  Si   5.425103   7.304749   7.486839   7.696535   8.287370
    27  C    5.043354   7.395968   7.209456   7.351756   8.097221
    28  H    5.710171   7.599155   7.641351   7.881994   8.485301
    29  H    5.569875   8.343943   7.917532   7.944451   8.849303
    30  H    4.054074   6.638105   6.227377   6.334974   7.141458
    31  C    5.089873   7.562586   7.358381   7.379960   8.175409
    32  H    5.622384   8.498986   8.063107   7.980325   8.929718
    33  H    5.766290   7.841748   7.851235   7.913648   8.591721
    34  H    4.114191   6.839400   6.410790   6.370528   7.238186
    35  C    7.309040   8.945323   9.337551   9.576608  10.109912
    36  H    7.698326   9.755581   9.911527  10.056675  10.738083
    37  H    7.802489   9.134293   9.694312  10.008077  10.442768
    38  H    7.815305   9.197579   9.748861  10.013005  10.467215
                   26         27         28         29         30
    26  Si   0.000000
    27  C    1.890068   0.000000
    28  H    2.496590   1.095367   0.000000
    29  H    2.484715   1.096597   1.769882   0.000000
    30  H    2.530755   1.094379   1.767374   1.768711   0.000000
    31  C    1.890899   3.127371   4.071953   3.323540   3.391438
    32  H    2.485138   3.328858   4.318144   3.153166   3.682065
    33  H    2.497485   4.072060   4.918319   4.316835   4.394166
    34  H    2.532705   3.387439   4.393704   3.667183   3.290470
    35  C    1.885891   3.087590   3.268325   3.300043   4.059818
    36  H    2.471209   3.288309   3.564509   3.125143   4.307416
    37  H    2.515714   3.296732   3.101483   3.595938   4.310462
    38  H    2.514819   4.054117   4.283453   4.310668   4.942643
                   31         32         33         34         35
    31  C    0.000000
    32  H    1.096614   0.000000
    33  H    1.095405   1.769975   0.000000
    34  H    1.094534   1.768341   1.767202   0.000000
    35  C    3.082381   3.289069   3.265900   4.056681   0.000000
    36  H    3.269142   3.098305   3.544699   4.290312   1.096568
    37  H    4.050639   4.296963   4.285549   4.942445   1.094754
    38  H    3.298758   3.595865   3.106163   4.313479   1.095097
                   36         37         38
    36  H    0.000000
    37  H    1.766093   0.000000
    38  H    1.764861   1.773716   0.000000
 Stoichiometry    C17H15N5Si
 Framework group  C1[X(C17H15N5Si)]
 Deg. of freedom   108
 Full point group                 C1
 Largest Abelian subgroup         C1      NOp   1
 Largest concise Abelian subgroup C1      NOp   1
                         Standard orientation:                         
 ---------------------------------------------------------------------
 Center     Atomic     Atomic              Coordinates (Angstroms)
 Number     Number      Type              X           Y           Z
 ---------------------------------------------------------------------
    1          6             0       -1.879373   -0.896669    0.020839
    2          6             0       -0.486562   -1.731421    0.010575
    3          6             0       -0.986007    0.374634   -0.008596
    4          6             0        0.177891   -0.335439   -0.008569
    5          6             0       -0.239347   -2.532480    1.216024
    6          6             0       -0.278154   -2.554056   -1.187800
    7          6             0       -2.681325   -1.065471    1.239868
    8          6             0       -2.722654   -1.102821   -1.163982
    9          7             0       -0.014930   -3.143751    2.176815
   10          7             0       -0.086819   -3.185229   -2.142889
   11          7             0       -3.307294   -1.141218    2.214630
   12          7             0       -3.379765   -1.214829   -2.114366
   13          6             0        1.602789   -0.067009   -0.009526
   14          6             0        2.112008    1.246563    0.074867
   15          6             0        2.538658   -1.119883   -0.089169
   16          6             0        3.473608    1.497685    0.076600
   17          1             0        1.430982    2.085498    0.149439
   18          6             0        3.904279   -0.879199   -0.089205
   19          1             0        2.202396   -2.149236   -0.154428
   20          6             0        4.401465    0.436426   -0.006225
   21          1             0        3.833483    2.520991    0.141811
   22          1             0        4.596766   -1.713550   -0.156338
   23          7             0        5.756422    0.686085   -0.046517
   24          1             0        6.089705    1.590380    0.251397
   25          1             0        6.391767   -0.078774    0.124290
   26         14             0       -1.578549    2.186319   -0.030388
   27          6             0       -0.883962    3.049545   -1.561645
   28          1             0       -1.241440    2.562515   -2.475341
   29          1             0       -1.223611    4.091958   -1.584854
   30          1             0        0.209870    3.055931   -1.595653
   31          6             0       -1.026194    3.042570    1.562482
   32          1             0       -1.377270    4.081465    1.564548
   33          1             0       -1.455735    2.544175    2.438273
   34          1             0        0.060580    3.059936    1.691426
   35          6             0       -3.462641    2.167513   -0.110561
   36          1             0       -3.830660    3.200481   -0.110038
   37          1             0       -3.836773    1.687072   -1.020335
   38          1             0       -3.910535    1.662363    0.751674
 ---------------------------------------------------------------------
 Rotational constants (GHZ):      0.3245818      0.1975448      0.1538138
 Standard basis: 6-31+G(d,p) (6D, 7F)
 There are   516 symmetry adapted basis functions of A   symmetry.
 Integral buffers will be    262144 words long.
 Raffenetti 2 integral format.
 Two-electron integral symmetry is turned on.
   516 basis functions,   865 primitive gaussians,   516 cartesian basis functions
    83 alpha electrons       83 beta electrons
       nuclear repulsion energy      1899.2439804250 Hartrees.
 NAtoms=   38 NActive=   38 NUniq=   38 SFac= 7.50D-01 NAtFMM=   80 NAOKFM=F Big=F
 One-electron integrals computed using PRISM.
 NBasis=   516 RedAO= T  NBF=   516
 NBsUse=   512 1.00D-06 NBFU=   512
 Initial guess read from the read-write file:
 Initial guess orbital symmetries:
       Occupied  (A) (A) (A) (A) (A) (A) (A) (A) (A) (A) (A) (A)
                 (A) (A) (A) (A) (A) (A) (A) (A) (A) (A) (A) (A)
                 (A) (A) (A) (A) (A) (A) (A) (A) (A) (A) (A) (A)
                 (A) (A) (A) (A) (A) (A) (A) (A) (A) (A) (A) (A)
                 (A) (A) (A) (A) (A) (A) (A) (A) (A) (A) (A) (A)
                 (A) (A) (A) (A) (A) (A) (A) (A) (A) (A) (A) (A)
                 (A) (A) (A) (A) (A) (A) (A) (A) (A) (A) (A)
       Virtual   (A) (A) (A) (A) (A) (A) (A) (A) (A) (A) (A) (A)
                 (A) (A) (A) (A) (A) (A) (A) (A) (A) (A) (A) (A)
                 (A) (A) (A) (A) (A) (A) (A) (A) (A) (A) (A) (A)
                 (A) (A) (A) (A) (A) (A) (A) (A) (A) (A) (A) (A)
                 (A) (A) (A) (A) (A) (A) (A) (A) (A) (A) (A) (A)
                 (A) (A) (A) (A) (A) (A) (A) (A) (A) (A) (A) (A)
                 (A) (A) (A) (A) (A) (A) (A) (A) (A) (A) (A) (A)
                 (A) (A) (A) (A) (A) (A) (A) (A) (A) (A) (A) (A)
                 (A) (A) (A) (A) (A) (A) (A) (A) (A) (A) (A) (A)
                 (A) (A) (A) (A) (A) (A) (A) (A) (A) (A) (A) (A)
                 (A) (A) (A) (A) (A) (A) (A) (A) (A) (A) (A) (A)
                 (A) (A) (A) (A) (A) (A) (A) (A) (A) (A) (A) (A)
                 (A) (A) (A) (A) (A) (A) (A) (A) (A) (A) (A) (A)
                 (A) (A) (A) (A) (A) (A) (A) (A) (A) (A) (A) (A)
                 (A) (A) (A) (A) (A) (A) (A) (A) (A) (A) (A) (A)
                 (A) (A) (A) (A) (A) (A) (A) (A) (A) (A) (A) (A)
                 (A) (A) (A) (A) (A) (A) (A) (A) (A) (A) (A) (A)
                 (A) (A) (A) (A) (A) (A) (A) (A) (A) (A) (A) (A)
                 (A) (A) (A) (A) (A) (A) (A) (A) (A) (A) (A) (A)
                 (A) (A) (A) (A) (A) (A) (A) (A) (A) (A) (A) (A)
                 (A) (A) (A) (A) (A) (A) (A) (A) (A) (A) (A) (A)
                 (A) (A) (A) (A) (A) (A) (A) (A) (A) (A) (A) (A)
                 (A) (A) (A) (A) (A) (A) (A) (A) (A) (A) (A) (A)
                 (A) (A) (A) (A) (A) (A) (A) (A) (A) (A) (A) (A)
                 (A) (A) (A) (A) (A) (A) (A) (A) (A) (A) (A) (A)
                 (A) (A) (A) (A) (A) (A) (A) (A) (A) (A) (A) (A)
                 (A) (A) (A) (A) (A) (A) (A) (A) (A) (A) (A) (A)
                 (A) (A) (A) (A) (A) (A) (A) (A) (A) (A) (A) (A)
                 (A) (A) (A) (A) (A) (A) (A) (A) (A) (A) (A) (A)
                 (A) (A) (A) (A) (A) (A) (A) (A) (A) (A) (A) (A)
                 (A) (A) (A) (A) (A) (A) (A) (A) (A) (A) (A) (A)
                 (A) (A) (A) (A) (A) (A) (A) (A) (A) (A) (A) (A)
                 (A) (A) (A) (A) (A) (A) (A) (A) (A) (A) (A) (A)
                 (A) (A) (A) (A) (A) (A) (A) (A) (A) (A) (A) (A)
                 (A) (A) (A) (A) (A) (A) (A) (A) (A) (A) (A) (A)
                 (A) (A) (A) (A) (A) (A) (A) (A) (A)
 Requested convergence on RMS density matrix=1.00D-08 within 128 cycles.
 Requested convergence on MAX density matrix=1.00D-06.
 Requested convergence on             energy=1.00D-06.
 No special actions if energy rises.
 SCF Done:  E(RB+HF-LYP) =  -1220.05553152     A.U. after   10 cycles
             Convg  =    0.6415D-08             -V/T =  2.0083
             S**2   =   0.0000
 ***** Axes restored to original set *****
 -------------------------------------------------------------------
 Center     Atomic                   Forces (Hartrees/Bohr)
 Number     Number              X              Y              Z
 -------------------------------------------------------------------
    1          6          -0.000067228    0.000044751    0.000020776
    2          6          -0.000034090   -0.000050443    0.000016863
    3          6          -0.000002784   -0.000041469   -0.000032499
    4          6           0.000023692    0.000051220    0.000022622
    5          6           0.000024613    0.000003354   -0.000017216
    6          6           0.000004431   -0.000005787   -0.000004749
    7          6           0.000038249   -0.000000708   -0.000035195
    8          6           0.000059038   -0.000001211   -0.000033072
    9          7          -0.000007700    0.000001234    0.000014058
   10          7          -0.000010088   -0.000006923    0.000010892
   11          7          -0.000031448    0.000003527    0.000021134
   12          7          -0.000030326   -0.000003721    0.000018560
   13          6          -0.000019426    0.000006547   -0.000022623
   14          6           0.000006453   -0.000003759   -0.000027195
   15          6          -0.000017452   -0.000004045    0.000012127
   16          6           0.000022925    0.000001468    0.000002973
   17          1          -0.000005463   -0.000002604    0.000016115
   18          6          -0.000008078   -0.000008239    0.000019205
   19          1           0.000009265   -0.000000567    0.000000211
   20          6          -0.000019746    0.000016231   -0.000034080
   21          1          -0.000004057    0.000001117    0.000002666
   22          1           0.000007804   -0.000000673   -0.000003610
   23          7           0.000029037   -0.000021880    0.000038131
   24          1          -0.000000845    0.000002585    0.000010939
   25          1           0.000015727    0.000010988   -0.000001431
   26         14           0.000019880   -0.000008584   -0.000034931
   27          6           0.000001927    0.000008733   -0.000011384
   28          1           0.000002706    0.000002964    0.000016362
   29          1          -0.000011423   -0.000007495    0.000005641
   30          1          -0.000000309    0.000012735   -0.000005744
   31          6           0.000005967   -0.000006665   -0.000006119
   32          1          -0.000011426    0.000007844    0.000008184
   33          1           0.000002307   -0.000000687    0.000013943
   34          1          -0.000003045   -0.000005553   -0.000011085
   35          6           0.000036582    0.000007053   -0.000015611
   36          1          -0.000025548    0.000002675    0.000006609
   37          1           0.000001044    0.000000028    0.000006064
   38          1          -0.000001165   -0.000004041    0.000012472
 -------------------------------------------------------------------
 Cartesian Forces:  Max     0.000067228 RMS     0.000019564

 GradGradGradGradGradGradGradGradGradGradGradGradGradGradGradGradGradGrad
 Berny optimization.
 Internal  Forces:  Max     0.000064076 RMS     0.000011667
 Search for a local minimum.
 Step number   7 out of a maximum of 210
 All quantities printed in internal units (Hartrees-Bohrs-Radians)
 Update second derivatives using D2CorX and points  1  2  3  4  5
                                                        6  7
 Trust test= 9.28D-01 RLast= 5.80D-03 DXMaxT set to 3.00D-01
     Eigenvalues ---    0.00339   0.00699   0.00873   0.00935   0.00945
     Eigenvalues ---    0.01044   0.01235   0.01469   0.01675   0.01904
     Eigenvalues ---    0.01947   0.02000   0.02045   0.02071   0.02105
     Eigenvalues ---    0.02121   0.02144   0.02183   0.02229   0.04723
     Eigenvalues ---    0.05267   0.05636   0.05650   0.05694   0.05979
     Eigenvalues ---    0.05990   0.06038   0.06067   0.06202   0.07298
     Eigenvalues ---    0.07789   0.07940   0.10428   0.11456   0.11913
     Eigenvalues ---    0.12210   0.13641   0.15486   0.15747   0.15979
     Eigenvalues ---    0.16000   0.16000   0.16000   0.16000   0.16000
     Eigenvalues ---    0.16000   0.16000   0.16000   0.16004   0.16018
     Eigenvalues ---    0.16131   0.16202   0.16552   0.19659   0.20129
     Eigenvalues ---    0.20189   0.20615   0.22007   0.22804   0.22981
     Eigenvalues ---    0.23649   0.24590   0.24831   0.24985   0.25000
     Eigenvalues ---    0.25000   0.25000   0.25000   0.25000   0.25010
     Eigenvalues ---    0.25023   0.25033   0.25141   0.26851   0.27059
     Eigenvalues ---    0.28599   0.33961   0.34005   0.34029   0.34132
     Eigenvalues ---    0.34141   0.34168   0.34205   0.34351   0.34521
     Eigenvalues ---    0.35152   0.35211   0.35425   0.35660   0.36000
     Eigenvalues ---    0.36018   0.36304   0.36421   0.38790   0.40772
     Eigenvalues ---    0.41471   0.43960   0.44078   0.45374   0.45850
     Eigenvalues ---    0.46337   0.48111   0.48405   0.57299   1.27273
     Eigenvalues ---    1.27320   1.27499   1.278331000.000001000.00000
     Eigenvalues --- 1000.000001000.000001000.000001000.000001000.00000
     Eigenvalues --- 1000.000001000.000001000.000001000.000001000.00000
     Eigenvalues --- 1000.000001000.000001000.000001000.000001000.00000
     Eigenvalues --- 1000.000001000.000001000.000001000.000001000.00000
     Eigenvalues --- 1000.000001000.000001000.000001000.000001000.00000
     Eigenvalues --- 1000.000001000.000001000.000001000.000001000.00000
     Eigenvalues --- 1000.000001000.000001000.000001000.000001000.00000
     Eigenvalues --- 1000.000001000.000001000.000001000.000001000.00000
     Eigenvalues --- 1000.000001000.000001000.000001000.000001000.00000
     Eigenvalues --- 1000.000001000.000001000.000001000.000001000.00000
     Eigenvalues --- 1000.000001000.000001000.000001000.000001000.00000
     Eigenvalues --- 1000.000001000.000001000.000001000.000001000.00000
     Eigenvalues --- 1000.000001000.000001000.000001000.000001000.00000
     Eigenvalues --- 1000.000001000.000001000.000001000.000001000.00000
     Eigenvalues --- 1000.000001000.000001000.000001000.000001000.00000
     Eigenvalues --- 1000.000001000.000001000.000001000.000001000.00000
     Eigenvalues --- 1000.000001000.000001000.000001000.000001000.00000
     Eigenvalues --- 1000.000001000.000001000.000001000.000001000.00000
 RFO step:  Lambda=-3.81187999D-06.
 Quartic linear search produced a step of  1.63826.
 Iteration  1 RMS(Cart)=  0.00324226 RMS(Int)=  0.00001037
 Iteration  2 RMS(Cart)=  0.00001066 RMS(Int)=  0.00000276
 Iteration  3 RMS(Cart)=  0.00000000 RMS(Int)=  0.00000276
 Variable       Old X    -DE/DX   Delta X   Delta X   Delta X     New X
                                 (Linear)    (Quad)   (Total)
    R1        3.06860   0.00001  -0.00025   0.00015  -0.00010   3.06851
    R2        2.93679   0.00003   0.00026  -0.00004   0.00022   2.93701
    R3        2.77581   0.00001  -0.00019   0.00005  -0.00013   2.77568
    R4        2.77566   0.00000  -0.00013   0.00000  -0.00013   2.77553
    R5        2.92183   0.00002   0.00034  -0.00003   0.00031   2.92214
    R6        2.77469   0.00000  -0.00007  -0.00007  -0.00015   2.77455
    R7        2.77492   0.00001  -0.00016   0.00006  -0.00009   2.77483
    R8        2.57645   0.00004   0.00003   0.00015   0.00018   2.57664
    R9        3.60229   0.00003  -0.00067   0.00002  -0.00065   3.60164
   R10        2.74003   0.00002  -0.00033   0.00000  -0.00033   2.73970
   R11        2.19333   0.00001  -0.00001   0.00000  -0.00001   2.19332
   R12        2.19337   0.00001  -0.00001   0.00000  -0.00001   2.19336
   R13        2.19382   0.00001  -0.00001   0.00000  -0.00001   2.19381
   R14        2.19369   0.00001  -0.00001   0.00000  -0.00001   2.19368
   R15        2.66706   0.00002   0.00010   0.00004   0.00013   2.66719
   R16        2.66628   0.00003   0.00019   0.00002   0.00021   2.66649
   R17        2.61645   0.00003  -0.00029   0.00004  -0.00024   2.61620
   R18        2.04682  -0.00002   0.00007  -0.00007   0.00000   2.04681
   R19        2.62042   0.00002  -0.00036   0.00003  -0.00033   2.62009
   R20        2.05007  -0.00001  -0.00001   0.00003   0.00002   2.05009
   R21        2.66850   0.00001   0.00018   0.00016   0.00034   2.66884
   R22        2.05357  -0.00001   0.00007  -0.00001   0.00006   2.05363
   R23        2.66240   0.00001   0.00025   0.00016   0.00041   2.66281
   R24        2.05293  -0.00001   0.00007  -0.00001   0.00006   2.05299
   R25        2.60471   0.00006  -0.00065  -0.00067  -0.00132   2.60339
   R26        1.90627   0.00000   0.00005  -0.00023  -0.00018   1.90609
   R27        1.90651   0.00000   0.00005  -0.00023  -0.00018   1.90633
   R28        3.57171  -0.00001   0.00010  -0.00006   0.00004   3.57175
   R29        3.57328  -0.00001   0.00004   0.00014   0.00018   3.57346
   R30        3.56382  -0.00002   0.00011  -0.00001   0.00011   3.56392
   R31        2.06994   0.00000   0.00009  -0.00002   0.00007   2.07002
   R32        2.07227  -0.00001  -0.00003   0.00002  -0.00001   2.07226
   R33        2.06808   0.00000   0.00007   0.00005   0.00012   2.06820
   R34        2.07230  -0.00001  -0.00002   0.00000  -0.00001   2.07229
   R35        2.07002   0.00000   0.00009  -0.00002   0.00006   2.07008
   R36        2.06837  -0.00001   0.00014  -0.00009   0.00005   2.06842
   R37        2.07221  -0.00002  -0.00012   0.00001  -0.00012   2.07209
   R38        2.06879   0.00000   0.00009   0.00002   0.00011   2.06889
   R39        2.06943  -0.00001   0.00013  -0.00002   0.00011   2.06954
    A1        1.49807   0.00000   0.00005  -0.00003   0.00002   1.49809
    A2        1.99814   0.00000  -0.00015   0.00003  -0.00011   1.99802
    A3        1.99895  -0.00001  -0.00036   0.00018  -0.00018   1.99877
    A4        2.00818   0.00001  -0.00010   0.00012   0.00003   2.00820
    A5        2.01481  -0.00001  -0.00005  -0.00022  -0.00027   2.01455
    A6        1.91756   0.00000   0.00046  -0.00007   0.00039   1.91796
    A7        1.47520   0.00001   0.00007   0.00003   0.00010   1.47530
    A8        2.00389  -0.00001  -0.00015   0.00017   0.00002   2.00391
    A9        1.99861   0.00001  -0.00012   0.00010  -0.00002   1.99859
   A10        2.01572  -0.00001  -0.00010  -0.00031  -0.00041   2.01531
   A11        2.02051   0.00001  -0.00007   0.00006  -0.00001   2.02050
   A12        1.91821   0.00000   0.00028  -0.00003   0.00025   1.91846
   A13        1.63553  -0.00001  -0.00001   0.00004   0.00003   1.63556
   A14        2.21303   0.00000   0.00014  -0.00023  -0.00009   2.21294
   A15        2.43462   0.00000  -0.00013   0.00019   0.00006   2.43468
   A16        1.67434   0.00000  -0.00010  -0.00004  -0.00014   1.67420
   A17        2.20120  -0.00001   0.00015  -0.00024  -0.00009   2.20110
   A18        2.40759   0.00002  -0.00006   0.00029   0.00023   2.40782
   A19        2.12566   0.00001  -0.00015   0.00024   0.00009   2.12576
   A20        2.11031   0.00000   0.00024  -0.00010   0.00014   2.11045
   A21        2.04720  -0.00002  -0.00009  -0.00014  -0.00023   2.04696
   A22        2.12199   0.00001   0.00005   0.00010   0.00015   2.12214
   A23        2.09226   0.00000  -0.00023  -0.00006  -0.00029   2.09197
   A24        2.06890   0.00000   0.00018  -0.00004   0.00014   2.06904
   A25        2.12199   0.00001   0.00003   0.00012   0.00015   2.12215
   A26        2.10116   0.00000  -0.00024  -0.00013  -0.00037   2.10079
   A27        2.06003  -0.00001   0.00021   0.00001   0.00022   2.06024
   A28        2.10574   0.00000   0.00010   0.00004   0.00014   2.10588
   A29        2.09040   0.00000   0.00024   0.00002   0.00026   2.09066
   A30        2.08704   0.00000  -0.00034  -0.00006  -0.00039   2.08665
   A31        2.10554   0.00000   0.00011   0.00003   0.00014   2.10568
   A32        2.08801   0.00000   0.00030   0.00003   0.00033   2.08834
   A33        2.08964  -0.00001  -0.00041  -0.00006  -0.00048   2.08916
   A34        2.06391  -0.00001  -0.00020  -0.00015  -0.00035   2.06356
   A35        2.10773   0.00001   0.00014   0.00012   0.00025   2.10799
   A36        2.11101   0.00000   0.00007   0.00005   0.00012   2.11113
   A37        2.06977   0.00001   0.00027   0.00178   0.00203   2.07179
   A38        2.06780   0.00001   0.00032   0.00179   0.00209   2.06988
   A39        2.00596  -0.00002  -0.00015   0.00190   0.00173   2.00768
   A40        1.90614   0.00000   0.00007  -0.00004   0.00003   1.90617
   A41        1.90703   0.00001  -0.00019   0.00032   0.00013   1.90716
   A42        1.87712  -0.00001  -0.00009  -0.00020  -0.00029   1.87683
   A43        1.94798  -0.00001  -0.00030  -0.00019  -0.00049   1.94749
   A44        1.91480   0.00001   0.00029   0.00015   0.00043   1.91523
   A45        1.90939   0.00000   0.00022  -0.00003   0.00019   1.90958
   A46        1.93135   0.00001   0.00006   0.00019   0.00025   1.93159
   A47        1.91503   0.00001   0.00074  -0.00006   0.00067   1.91570
   A48        1.97703  -0.00002  -0.00029  -0.00024  -0.00053   1.97650
   A49        1.87960   0.00000  -0.00017   0.00006  -0.00010   1.87950
   A50        1.87849   0.00000  -0.00022   0.00002  -0.00020   1.87829
   A51        1.87902   0.00000  -0.00014   0.00004  -0.00010   1.87892
   A52        1.91459   0.00001   0.00069  -0.00001   0.00069   1.91528
   A53        1.93149   0.00000   0.00005   0.00014   0.00020   1.93169
   A54        1.97846  -0.00001  -0.00038   0.00004  -0.00034   1.97812
   A55        1.87968   0.00000  -0.00013   0.00001  -0.00012   1.87956
   A56        1.87824   0.00000  -0.00008  -0.00010  -0.00018   1.87806
   A57        1.87799   0.00000  -0.00017  -0.00009  -0.00026   1.87772
   A58        1.90273   0.00003   0.00113   0.00018   0.00130   1.90404
   A59        1.96181  -0.00001  -0.00027  -0.00015  -0.00043   1.96139
   A60        1.96031  -0.00002  -0.00044  -0.00002  -0.00045   1.95986
   A61        1.87455   0.00000   0.00010   0.00009   0.00019   1.87474
   A62        1.87223   0.00000  -0.00001   0.00008   0.00007   1.87230
   A63        1.88821   0.00001  -0.00048  -0.00016  -0.00065   1.88756
   A64        3.15458  -0.00002  -0.00020   0.00002  -0.00018   3.15440
   A65        3.15257  -0.00002  -0.00021   0.00012  -0.00010   3.15247
   A66        3.16036   0.00000  -0.00011   0.00001  -0.00010   3.16026
   A67        3.16141  -0.00001  -0.00009   0.00000  -0.00009   3.16132
   A68        3.09005   0.00000  -0.00002  -0.00008  -0.00010   3.08995
   A69        3.18871   0.00000  -0.00005  -0.00007  -0.00011   3.18860
   A70        3.22542  -0.00004  -0.00047  -0.00090  -0.00137   3.22406
   A71        3.06788   0.00004   0.00045   0.00077   0.00122   3.06910
    D1        0.00549   0.00001  -0.00022   0.00030   0.00007   0.00556
    D2        2.02300   0.00000  -0.00032  -0.00001  -0.00033   2.02267
    D3       -2.01672   0.00000  -0.00017   0.00021   0.00004  -2.01668
    D4       -2.01366   0.00000  -0.00012   0.00017   0.00005  -2.01361
    D5        0.00385  -0.00001  -0.00022  -0.00013  -0.00035   0.00350
    D6        2.24732  -0.00001  -0.00006   0.00008   0.00002   2.24734
    D7        2.03210   0.00000  -0.00031   0.00007  -0.00024   2.03186
    D8       -2.23358  -0.00001  -0.00040  -0.00024  -0.00064  -2.23422
    D9        0.00989  -0.00001  -0.00025  -0.00002  -0.00027   0.00962
   D10       -0.00621  -0.00001   0.00025  -0.00034  -0.00008  -0.00629
   D11        3.13653  -0.00001   0.00052  -0.00002   0.00050   3.13703
   D12        2.00319  -0.00001   0.00010  -0.00030  -0.00020   2.00299
   D13       -1.13727   0.00000   0.00037   0.00002   0.00039  -1.13688
   D14       -2.01744  -0.00001   0.00064  -0.00049   0.00015  -2.01730
   D15        1.12529   0.00000   0.00091  -0.00018   0.00073   1.12602
   D16       -0.00627  -0.00001   0.00026  -0.00034  -0.00008  -0.00636
   D17        3.12584  -0.00001  -0.00069   0.00009  -0.00060   3.12524
   D18       -2.01201  -0.00001   0.00040  -0.00051  -0.00011  -2.01212
   D19        1.12010   0.00000  -0.00054  -0.00008  -0.00062   1.11947
   D20        1.99413   0.00000   0.00015  -0.00020  -0.00005   1.99408
   D21       -1.15695   0.00001  -0.00079   0.00022  -0.00057  -1.15752
   D22        0.00654   0.00002  -0.00027   0.00036   0.00009   0.00662
   D23       -3.12362   0.00001   0.00087  -0.00015   0.00071  -3.12290
   D24       -3.13646   0.00001  -0.00060  -0.00004  -0.00064  -3.13710
   D25        0.01657   0.00000   0.00054  -0.00055  -0.00001   0.01656
   D26       -2.13303  -0.00001   0.00134  -0.00038   0.00096  -2.13207
   D27        2.01489   0.00000   0.00178  -0.00032   0.00146   2.01635
   D28       -0.05609   0.00000   0.00167  -0.00035   0.00133  -0.05476
   D29        1.01031  -0.00001   0.00175   0.00011   0.00186   1.01217
   D30       -1.12495   0.00000   0.00219   0.00017   0.00236  -1.12259
   D31        3.08725   0.00000   0.00208   0.00014   0.00223   3.08948
   D32       -3.05593  -0.00001   0.00199  -0.00045   0.00155  -3.05438
   D33        0.08029  -0.00001   0.00144   0.00012   0.00156   0.08185
   D34        0.07158   0.00000   0.00059   0.00018   0.00077   0.07236
   D35       -3.07539   0.00000   0.00004   0.00075   0.00078  -3.07460
   D36        3.13904   0.00000  -0.00017   0.00018   0.00001   3.13905
   D37        0.00723   0.00000   0.00003   0.00022   0.00025   0.00748
   D38        0.00263   0.00000   0.00036  -0.00036   0.00000   0.00263
   D39       -3.12917   0.00000   0.00056  -0.00032   0.00024  -3.12894
   D40       -3.13995   0.00000   0.00012  -0.00019  -0.00007  -3.14002
   D41        0.00361   0.00000   0.00026  -0.00021   0.00005   0.00366
   D42       -0.00350   0.00000  -0.00041   0.00035  -0.00006  -0.00355
   D43        3.14006   0.00000  -0.00027   0.00033   0.00006   3.14012
   D44       -0.00050   0.00000  -0.00008   0.00022   0.00013  -0.00037
   D45        3.14059   0.00000   0.00004   0.00028   0.00032   3.14090
   D46        3.13143   0.00000  -0.00028   0.00018  -0.00010   3.13133
   D47       -0.01066   0.00000  -0.00016   0.00024   0.00008  -0.01058
   D48        0.00223   0.00000   0.00017  -0.00019  -0.00002   0.00221
   D49       -3.13675   0.00000   0.00013  -0.00016  -0.00003  -3.13677
   D50       -3.14129   0.00000   0.00004  -0.00018  -0.00013  -3.14142
   D51        0.00293   0.00000   0.00000  -0.00014  -0.00015   0.00278
   D52       -0.00087   0.00000  -0.00016  -0.00005  -0.00020  -0.00107
   D53        3.10621   0.00000  -0.00004   0.00048   0.00044   3.10665
   D54        3.14123   0.00000  -0.00028  -0.00011  -0.00039   3.14084
   D55       -0.03488   0.00000  -0.00016   0.00042   0.00026  -0.03463
   D56        0.00002   0.00000   0.00011   0.00003   0.00015   0.00017
   D57       -3.10699   0.00000  -0.00001  -0.00050  -0.00050  -3.10749
   D58        3.13899   0.00000   0.00016   0.00000   0.00016   3.13915
   D59        0.03198   0.00000   0.00004  -0.00053  -0.00049   0.03149
   D60        0.30925   0.00000  -0.00095  -0.00644  -0.00740   0.30186
   D61        2.88060  -0.00001  -0.00020   0.00432   0.00412   2.88472
   D62       -2.86779   0.00000  -0.00084  -0.00590  -0.00674  -2.87453
   D63       -0.29645  -0.00001  -0.00009   0.00486   0.00478  -0.29167
   D64        1.06553  -0.00001  -0.00188  -0.00710  -0.00898   1.05655
   D65        3.13723  -0.00001  -0.00158  -0.00694  -0.00853   3.12870
   D66       -1.04573  -0.00001  -0.00143  -0.00710  -0.00853  -1.05426
   D67       -3.10717  -0.00001  -0.00226  -0.00685  -0.00911  -3.11628
   D68       -1.03547  -0.00001  -0.00197  -0.00670  -0.00866  -1.04413
   D69        1.06476  -0.00001  -0.00182  -0.00685  -0.00867   1.05609
   D70       -0.98784  -0.00001  -0.00198  -0.00691  -0.00889  -0.99674
   D71        1.08385   0.00000  -0.00169  -0.00676  -0.00845   1.07541
   D72       -3.09911   0.00000  -0.00154  -0.00691  -0.00845  -3.10756
   D73       -3.12601   0.00000   0.00110   0.00480   0.00590  -3.12011
   D74       -1.05440   0.00001   0.00140   0.00490   0.00630  -1.04810
   D75        1.05731   0.00000   0.00096   0.00491   0.00587   1.06318
   D76        1.04721   0.00001   0.00132   0.00477   0.00609   1.05330
   D77        3.11881   0.00001   0.00163   0.00486   0.00650   3.12531
   D78       -1.05266   0.00001   0.00119   0.00488   0.00606  -1.04660
   D79       -1.07524   0.00000   0.00101   0.00473   0.00573  -1.06951
   D80        0.99636   0.00000   0.00131   0.00482   0.00614   1.00250
   D81        3.10807   0.00000   0.00087   0.00483   0.00570   3.11377
   D82        3.12788   0.00000  -0.00082  -0.00180  -0.00262   3.12526
   D83       -1.07895   0.00000  -0.00011  -0.00167  -0.00178  -1.08072
   D84        1.05534  -0.00001  -0.00127  -0.00201  -0.00328   1.05206
   D85       -1.08392   0.00000  -0.00062  -0.00189  -0.00251  -1.08643
   D86        0.99244   0.00000   0.00009  -0.00176  -0.00167   0.99077
   D87        3.12673  -0.00001  -0.00107  -0.00210  -0.00317   3.12356
   D88        1.05842   0.00000  -0.00066  -0.00205  -0.00271   1.05571
   D89        3.13478   0.00000   0.00004  -0.00191  -0.00187   3.13291
   D90       -1.01412  -0.00001  -0.00112  -0.00226  -0.00337  -1.01749
         Item               Value     Threshold  Converged?
 Maximum Force            0.000064     0.000450     YES
 RMS     Force            0.000012     0.000300     YES
 Maximum Displacement     0.017016     0.001800     NO 
 RMS     Displacement     0.003242     0.001200     NO 
 Predicted change in Energy=-1.807880D-06
 GradGradGradGradGradGradGradGradGradGradGradGradGradGradGradGradGradGrad

                          Input orientation:                          
 ---------------------------------------------------------------------
 Center     Atomic     Atomic              Coordinates (Angstroms)
 Number     Number      Type              X           Y           Z
 ---------------------------------------------------------------------
    1          6             0       -0.003252    0.001930   -0.001058
    2          6             0       -0.003709    0.001422    1.622726
    3          6             0        1.546807   -0.000166    0.112285
    4          6             0        1.535605    0.007981    1.475714
    5          6             0       -0.584192    1.200900    2.239151
    6          6             0       -0.581659   -1.203426    2.231364
    7          6             0       -0.580982    1.207556   -0.609451
    8          6             0       -0.592521   -1.197128   -0.611174
    9          7             0       -1.009547    2.157550    2.740162
   10          7             0       -1.008467   -2.163004    2.725550
   11          7             0       -0.985064    2.172492   -1.112782
   12          7             0       -1.010201   -2.158007   -1.110994
   13          6             0        2.497474    0.030871    2.560228
   14          6             0        3.884392    0.139592    2.322030
   15          6             0        2.076419   -0.049073    3.904613
   16          6             0        4.798952    0.164036    3.361089
   17          1             0        4.252805    0.215541    1.306319
   18          6             0        2.984020   -0.026553    4.952521
   19          1             0        1.021820   -0.132550    4.144976
   20          6             0        4.366713    0.080527    4.703012
   21          1             0        5.860480    0.247970    3.144064
   22          1             0        2.625385   -0.094582    5.975754
   23          7             0        5.276873    0.063365    5.737057
   24          1             0        6.220266    0.371696    5.557249
   25          1             0        4.945060    0.229330    6.675147
   26         14             0        2.796542   -0.008342   -1.326663
   27          6             0        3.919175   -1.520505   -1.166991
   28          1             0        3.332024   -2.444269   -1.209751
   29          1             0        4.633825   -1.541175   -1.998474
   30          1             0        4.493344   -1.535763   -0.235377
   31          6             0        3.789269    1.600900   -1.300285
   32          1             0        4.496006    1.613833   -2.138676
   33          1             0        3.126466    2.466109   -1.410249
   34          1             0        4.364966    1.740206   -0.379831
   35          6             0        1.813246   -0.111952   -2.932649
   36          1             0        2.508694   -0.101437   -3.780331
   37          1             0        1.225176   -1.032756   -3.002683
   38          1             0        1.133521    0.737369   -3.059096
 ---------------------------------------------------------------------
                    Distance matrix (angstroms):
                    1          2          3          4          5
     1  C    0.000000
     2  C    1.623784   0.000000
     3  C    1.554199   2.164609   0.000000
     4  C    2.132832   1.546332   1.363499   0.000000
     5  C    2.606445   1.468227   3.241493   2.549398   0.000000
     6  C    2.602142   1.468375   3.235537   2.553688   2.404340
     7  C    1.468826   2.602041   2.550878   3.204190   2.848612
     8  C    1.468748   2.602600   2.555942   3.215013   3.724910
     9  N    3.629548   2.628548   4.253989   3.563324   1.160654
    10  N    3.623780   2.628783   4.246934   3.570374   3.425265
    11  N    2.628922   3.627618   3.554097   4.211792   3.512854
    12  N    2.628922   3.626208   3.562441   4.226546   4.763109
    13  C    3.579756   2.671272   2.626244   1.449789   3.311907
    14  C    4.530945   3.952904   3.219753   2.500075   4.593636
    15  C    4.425143   3.088121   3.829442   2.489033   3.378616
    16  C    5.864425   5.110177   4.599798   3.772059   5.595720
    17  H    4.457453   4.273625   2.965581   2.730376   5.023709
    18  C    5.784683   4.473796   5.049175   3.766602   4.647705
    19  H    4.272991   2.726060   4.068873   2.721890   2.826576
    20  C    6.421140   5.347430   5.388242   4.293703   5.642456
    21  H    6.658504   6.063330   5.278354   4.641716   6.577290
    22  H    6.530033   5.086277   5.962593   4.631253   5.093316
    23  N    7.798042   6.694483   6.749480   5.670908   6.919640
    24  H    8.352465   7.372614   7.185202   6.223927   7.615642
    25  H    8.313195   7.075960   7.394048   6.221533   7.155043
    26  Si   3.097770   4.066988   1.905906   3.073035   5.060302
    27  C    4.366079   5.048544   3.094529   3.873185   6.268027
    28  H    4.309164   5.013127   3.302790   4.056153   6.365448
    29  H    5.279519   6.082714   4.044711   4.905999   7.259761
    30  H    4.758022   5.102839   3.340809   3.749559   6.276463
    31  C    4.316006   5.048663   3.096352   3.914403   5.640458
    32  H    5.235549   6.082388   4.045936   4.940298   6.718951
    33  H    4.225297   5.007156   3.300900   4.111205   5.356105
    34  H    4.716609   5.110668   3.348595   3.801175   5.625307
    35  C    3.450632   4.905672   3.058613   4.418725   5.849684
    36  H    4.539104   5.959511   4.010978   5.346483   6.891748
    37  H    3.404315   4.896334   3.297380   4.608203   5.978282
    38  H    3.344357   4.873845   3.282137   4.610659   5.588991
                    6          7          8          9         10
     6  C    0.000000
     7  C    3.725998   0.000000
     8  C    2.842565   2.404712   0.000000
     9  N    3.426094   3.508001   4.760171   0.000000
    10  N    1.160679   4.760845   3.498521   4.320578   0.000000
    11  N    4.768949   1.160917   3.429292   3.853051   5.790498
    12  N    3.502317   3.429692   1.160847   5.784067   3.836547
    13  C    3.333572   4.572565   4.594980   4.105404   4.139087
    14  C    4.664497   5.447357   5.516635   5.310144   5.422624
    15  C    3.346292   5.386805   5.369692   3.968414   3.921150
    16  C    5.665440   6.767409   6.833713   6.172383   6.288493
    17  H    5.122618   5.293370   5.399037   5.789616   5.945812
    18  C    4.637219   6.720700   6.716889   5.060970   5.046165
    19  H    2.716584   5.193210   5.134236   3.368161   3.203057
    20  C    5.678377   7.346574   7.380174   6.088594   6.151126
    21  H    6.666388   7.516789   7.604692   7.141912   7.291803
    22  H    5.053229   7.439172   7.413376   5.362265   5.295949
    23  N    6.943849   8.712164   8.737200   7.272280   7.316515
    24  H    7.733609   9.218667   9.323342   7.962125   8.166873
    25  H    7.234958   9.195620   9.262292   7.393205   7.534392
    26  Si   5.049755   3.660665   3.662088   5.976326   5.961635
    27  C    5.648616   5.291936   4.557292   7.286030   6.312396
    28  H    5.357040   5.385889   4.161215   7.458404   5.865626
    29  H    6.723605   6.056328   5.418271   8.245173   7.385021
    30  H    5.652513   5.780529   5.110960   7.264723   6.279366
    31  C    6.280270   4.441966   5.244418   6.297912   7.307023
    32  H    7.267522   5.317838   6.010647   7.376300   8.259808
    33  H    6.362155   3.996299   5.280975   5.867515   7.458632
    34  H    6.320791   4.979843   5.766986   6.228477   7.331591
    35  C    5.796026   3.587572   3.514907   6.730497   6.647112
    36  H    6.848732   4.616713   4.567453   7.745830   7.677693
    37  H    5.539768   3.742828   3.008381   6.939186   6.251342
    38  H    5.890458   3.026773   3.565646   6.343584   6.816334
                   11         12         13         14         15
    11  N    0.000000
    12  N    4.330573   0.000000
    13  C    5.495965   5.529272   0.000000
    14  C    6.296207   6.404816   1.411418   0.000000
    15  C    6.283493   6.255488   1.411045   2.410172   0.000000
    16  C    7.583157   7.690103   2.440474   1.384436   2.784425
    17  H    6.092371   6.259103   2.165082   1.083128   3.399678
    18  C    7.574783   7.567240   2.441944   2.785275   1.386492
    19  H    6.081515   5.988055   2.171563   3.404631   1.084860
    20  C    8.175653   8.229514   2.843948   2.430061   2.428927
    21  H    8.287702   8.432111   3.420205   2.142990   3.871148
    22  H    8.271779   8.227831   3.420222   3.871645   2.143143
    23  N    9.517383   9.558117   4.221179   3.688797   3.689634
    24  H    9.982433  10.156009   4.791396   3.997101   4.481040
    25  H    9.979684  10.089028   4.791932   4.481372   3.997808
    26  Si   4.370621   4.377085   3.898577   3.810284   5.280765
    27  C    6.139441   4.970744   4.280206   3.863988   5.593034
    28  H    6.321483   4.352772   4.586451   4.410774   5.785346
    29  H    6.793209   5.746576   5.274190   4.696102   6.604023
    30  H    6.673377   5.607397   3.775347   3.117365   5.019092
    31  C    4.812082   6.099191   4.363174   3.907125   5.722518
    32  H    5.604168   6.752869   5.345989   4.737653   6.718705
    33  H    4.132721   6.211604   4.700075   4.462851   5.972980
    34  H    5.417279   6.680052   3.879858   3.176943   5.176430
    35  C    4.044891   3.934035   5.537172   5.653722   6.842614
    36  H    4.949032   4.872111   6.341950   6.260148   7.697270
    37  H    4.327875   3.137131   5.804828   6.066169   7.028725
    38  H    3.214984   4.095590   5.825489   6.072985   7.071124
                   16         17         18         19         20
    16  C    0.000000
    17  H    2.126738   0.000000
    18  C    2.421355   3.868232   0.000000
    19  H    3.869001   4.314905   2.124523   0.000000
    20  C    1.412289   3.401283   1.409099   3.397811   0.000000
    21  H    1.086732   2.441921   3.408798   4.955729   2.165570
    22  H    3.409948   4.954624   1.086394   2.434053   2.163969
    23  N    2.425648   4.550090   2.425026   4.547371   1.377656
    24  H    2.624190   4.686757   3.316260   5.410418   2.061591
    25  H    3.317919   5.413291   2.622707   4.682364   2.060569
    26  Si   5.100430   3.017187   6.282009   5.753599   6.231397
    27  C    4.910723   3.040136   6.368268   6.207904   6.100862
    28  H    5.463306   3.775319   6.628730   6.273292   6.511984
    29  H    5.626715   3.762031   7.302894   7.264487   6.900085
    30  H    3.989647   2.345581   5.609818   5.762636   5.197702
    31  C    4.981209   2.988054   6.511114   6.349368   6.219690
    32  H    5.695709   3.725903   7.433845   7.389459   7.012591
    33  H    5.555396   3.703166   6.835094   6.484064   6.678411
    34  H    4.082541   2.276024   5.784672   5.929394   5.346946
    35  C    6.971496   4.901790   7.972071   7.121766   8.053605
    36  H    7.504375   5.386688   8.746099   8.063638   8.686337
    37  H    7.396066   5.412234   8.209218   7.206993   8.395617
    38  H    7.415044   5.390648   8.257962   7.257265   8.434174
                   21         22         23         24         25
    21  H    0.000000
    22  H    4.312963   0.000000
    23  N    2.664262   2.666891   0.000000
    24  H    2.442993   3.649072   1.008657   0.000000
    25  H    3.647861   2.444373   1.008789   1.701797   0.000000
    26  Si   5.425939   7.304932   7.486877   7.697698   8.288641
    27  C    5.047906   7.397699   7.212341   7.354648   8.100215
    28  H    5.709373   7.592881   7.637330   7.878064   8.480662
    29  H    5.581345   8.349537   7.926317   7.953918   8.857948
    30  H    4.058495   6.644126   6.232263   6.338389   7.146673
    31  C    5.086508   7.561086   7.355349   7.378784   8.174629
    32  H    5.624474   8.500699   8.064792   7.983936   8.933194
    33  H    5.756452   7.833343   7.841009   7.905959   8.583944
    34  H    4.108670   6.840033   6.407784   6.368978   7.238229
    35  C    7.309999   8.945363   9.337626   9.577792  10.111106
    36  H    7.700896   9.756785   9.913156  10.059325  10.740684
    37  H    7.804409   9.135266   9.695401  10.009788  10.444654
    38  H    7.814272   9.194907   9.746485  10.012497  10.466203
                   26         27         28         29         30
    26  Si   0.000000
    27  C    1.890090   0.000000
    28  H    2.496828   1.095406   0.000000
    29  H    2.485259   1.096592   1.769844   0.000000
    30  H    2.530427   1.094444   1.767329   1.768693   0.000000
    31  C    1.890995   3.126949   4.071936   3.327668   3.386504
    32  H    2.485759   3.331814   4.322725   3.161127   3.680016
    33  H    2.497748   4.071935   4.918767   4.321627   4.389039
    34  H    2.532561   3.383872   4.389256   3.668753   3.281665
    35  C    1.885947   3.088124   3.273342   3.297124   4.060227
    36  H    2.472248   3.291316   3.574160   3.124747   4.308460
    37  H    2.515484   3.296256   3.105767   3.589682   4.311836
    38  H    2.514567   4.054372   4.286761   4.309154   4.942563
                   31         32         33         34         35
    31  C    0.000000
    32  H    1.096606   0.000000
    33  H    1.095439   1.769921   0.000000
    34  H    1.094563   1.768241   1.767082   0.000000
    35  C    3.082716   3.287237   3.269349   4.056925   0.000000
    36  H    3.269320   3.096223   3.548412   4.289615   1.096505
    37  H    4.050787   4.295262   4.288684   4.942363   1.094812
    38  H    3.300318   3.594673   3.111120   4.315829   1.095154
                   36         37         38
    36  H    0.000000
    37  H    1.766213   0.000000
    38  H    1.764901   1.773394   0.000000
 Stoichiometry    C17H15N5Si
 Framework group  C1[X(C17H15N5Si)]
 Deg. of freedom   108
 Full point group                 C1
 Largest Abelian subgroup         C1      NOp   1
 Largest concise Abelian subgroup C1      NOp   1
                         Standard orientation:                         
 ---------------------------------------------------------------------
 Center     Atomic     Atomic              Coordinates (Angstroms)
 Number     Number      Type              X           Y           Z
 ---------------------------------------------------------------------
    1          6             0       -1.879517   -0.896460    0.021044
    2          6             0       -0.486731   -1.731155    0.010775
    3          6             0       -0.986147    0.374959   -0.009255
    4          6             0        0.177888   -0.335078   -0.009113
    5          6             0       -0.238930   -2.531262    1.216640
    6          6             0       -0.278651   -2.554281   -1.187261
    7          6             0       -2.680973   -1.064821    1.240376
    8          6             0       -2.722725   -1.103033   -1.163670
    9          7             0       -0.013930   -3.141945    2.177660
   10          7             0       -0.087623   -3.185972   -2.142065
   11          7             0       -3.306544   -1.141127    2.215346
   12          7             0       -3.379775   -1.216190   -2.113957
   13          6             0        1.602658   -0.066906   -0.009831
   14          6             0        2.112232    1.246533    0.075680
   15          6             0        2.538581   -1.119811   -0.090372
   16          6             0        3.473730    1.497496    0.077630
   17          1             0        1.431178    2.085359    0.151185
   18          6             0        3.904069   -0.879387   -0.090275
   19          1             0        2.201916   -2.148984   -0.156556
   20          6             0        4.401746    0.436219   -0.006263
   21          1             0        3.833982    2.520627    0.144007
   22          1             0        4.596711   -1.713595   -0.158081
   23          7             0        5.756088    0.685478   -0.045803
   24          1             0        6.090796    1.590873    0.246805
   25          1             0        6.392805   -0.079133    0.120380
   26         14             0       -1.578816    2.186243   -0.030962
   27          6             0       -0.886810    3.048866   -1.563753
   28          1             0       -1.238269    2.555947   -2.476672
   29          1             0       -1.233358    4.088874   -1.592105
   30          1             0        0.207107    3.062555   -1.594808
   31          6             0       -1.023302    3.043815    1.560212
   32          1             0       -1.379359    4.080993    1.565639
   33          1             0       -1.445720    2.542251    2.437699
   34          1             0        0.064034    3.066426    1.683735
   35          6             0       -3.463110    2.166641   -0.107433
   36          1             0       -3.832972    3.198879   -0.104169
   37          1             0       -3.838397    1.686982   -1.017213
   38          1             0       -3.908587    1.658836    0.754568
 ---------------------------------------------------------------------
 Rotational constants (GHZ):      0.3246151      0.1975444      0.1538232
 Standard basis: 6-31+G(d,p) (6D, 7F)
 There are   516 symmetry adapted basis functions of A   symmetry.
 Integral buffers will be    262144 words long.
 Raffenetti 2 integral format.
 Two-electron integral symmetry is turned on.
   516 basis functions,   865 primitive gaussians,   516 cartesian basis functions
    83 alpha electrons       83 beta electrons
       nuclear repulsion energy      1899.2846056026 Hartrees.
 NAtoms=   38 NActive=   38 NUniq=   38 SFac= 7.50D-01 NAtFMM=   80 NAOKFM=F Big=F
 One-electron integrals computed using PRISM.
 NBasis=   516 RedAO= T  NBF=   516
 NBsUse=   512 1.00D-06 NBFU=   512
 Initial guess read from the read-write file:
 Initial guess orbital symmetries:
       Occupied  (A) (A) (A) (A) (A) (A) (A) (A) (A) (A) (A) (A)
                 (A) (A) (A) (A) (A) (A) (A) (A) (A) (A) (A) (A)
                 (A) (A) (A) (A) (A) (A) (A) (A) (A) (A) (A) (A)
                 (A) (A) (A) (A) (A) (A) (A) (A) (A) (A) (A) (A)
                 (A) (A) (A) (A) (A) (A) (A) (A) (A) (A) (A) (A)
                 (A) (A) (A) (A) (A) (A) (A) (A) (A) (A) (A) (A)
                 (A) (A) (A) (A) (A) (A) (A) (A) (A) (A) (A)
       Virtual   (A) (A) (A) (A) (A) (A) (A) (A) (A) (A) (A) (A)
                 (A) (A) (A) (A) (A) (A) (A) (A) (A) (A) (A) (A)
                 (A) (A) (A) (A) (A) (A) (A) (A) (A) (A) (A) (A)
                 (A) (A) (A) (A) (A) (A) (A) (A) (A) (A) (A) (A)
                 (A) (A) (A) (A) (A) (A) (A) (A) (A) (A) (A) (A)
                 (A) (A) (A) (A) (A) (A) (A) (A) (A) (A) (A) (A)
                 (A) (A) (A) (A) (A) (A) (A) (A) (A) (A) (A) (A)
                 (A) (A) (A) (A) (A) (A) (A) (A) (A) (A) (A) (A)
                 (A) (A) (A) (A) (A) (A) (A) (A) (A) (A) (A) (A)
                 (A) (A) (A) (A) (A) (A) (A) (A) (A) (A) (A) (A)
                 (A) (A) (A) (A) (A) (A) (A) (A) (A) (A) (A) (A)
                 (A) (A) (A) (A) (A) (A) (A) (A) (A) (A) (A) (A)
                 (A) (A) (A) (A) (A) (A) (A) (A) (A) (A) (A) (A)
                 (A) (A) (A) (A) (A) (A) (A) (A) (A) (A) (A) (A)
                 (A) (A) (A) (A) (A) (A) (A) (A) (A) (A) (A) (A)
                 (A) (A) (A) (A) (A) (A) (A) (A) (A) (A) (A) (A)
                 (A) (A) (A) (A) (A) (A) (A) (A) (A) (A) (A) (A)
                 (A) (A) (A) (A) (A) (A) (A) (A) (A) (A) (A) (A)
                 (A) (A) (A) (A) (A) (A) (A) (A) (A) (A) (A) (A)
                 (A) (A) (A) (A) (A) (A) (A) (A) (A) (A) (A) (A)
                 (A) (A) (A) (A) (A) (A) (A) (A) (A) (A) (A) (A)
                 (A) (A) (A) (A) (A) (A) (A) (A) (A) (A) (A) (A)
                 (A) (A) (A) (A) (A) (A) (A) (A) (A) (A) (A) (A)
                 (A) (A) (A) (A) (A) (A) (A) (A) (A) (A) (A) (A)
                 (A) (A) (A) (A) (A) (A) (A) (A) (A) (A) (A) (A)
                 (A) (A) (A) (A) (A) (A) (A) (A) (A) (A) (A) (A)
                 (A) (A) (A) (A) (A) (A) (A) (A) (A) (A) (A) (A)
                 (A) (A) (A) (A) (A) (A) (A) (A) (A) (A) (A) (A)
                 (A) (A) (A) (A) (A) (A) (A) (A) (A) (A) (A) (A)
                 (A) (A) (A) (A) (A) (A) (A) (A) (A) (A) (A) (A)
                 (A) (A) (A) (A) (A) (A) (A) (A) (A) (A) (A) (A)
                 (A) (A) (A) (A) (A) (A) (A) (A) (A) (A) (A) (A)
                 (A) (A) (A) (A) (A) (A) (A) (A) (A) (A) (A) (A)
                 (A) (A) (A) (A) (A) (A) (A) (A) (A) (A) (A) (A)
                 (A) (A) (A) (A) (A) (A) (A) (A) (A) (A) (A) (A)
                 (A) (A) (A) (A) (A) (A) (A) (A) (A)
 Requested convergence on RMS density matrix=1.00D-08 within 128 cycles.
 Requested convergence on MAX density matrix=1.00D-06.
 Requested convergence on             energy=1.00D-06.
 No special actions if energy rises.
 SCF Done:  E(RB+HF-LYP) =  -1220.05553077     A.U. after   11 cycles
             Convg  =    0.6594D-08             -V/T =  2.0083
             S**2   =   0.0000
 ***** Axes restored to original set *****
 -------------------------------------------------------------------
 Center     Atomic                   Forces (Hartrees/Bohr)
 Number     Number              X              Y              Z
 -------------------------------------------------------------------
    1          6           0.000065833    0.000012364    0.000042718
    2          6           0.000080052   -0.000051443    0.000013634
    3          6          -0.000063886    0.000004921    0.000102127
    4          6          -0.000090403    0.000060043   -0.000088017
    5          6          -0.000019492   -0.000000755    0.000005025
    6          6          -0.000018513    0.000002093    0.000011079
    7          6          -0.000028720   -0.000008075   -0.000034346
    8          6          -0.000017707    0.000012727   -0.000050521
    9          7          -0.000008759    0.000017841    0.000016541
   10          7          -0.000008417   -0.000015811    0.000014331
   11          7          -0.000011272    0.000011452    0.000008217
   12          7          -0.000008720   -0.000014514    0.000002359
   13          6           0.000092090   -0.000012874    0.000095139
   14          6          -0.000096036   -0.000015772   -0.000108305
   15          6          -0.000109624    0.000000113   -0.000136204
   16          6           0.000119662   -0.000000289    0.000168350
   17          1           0.000017006   -0.000015447    0.000020015
   18          6           0.000172797    0.000008432    0.000153491
   19          1           0.000022794    0.000000366    0.000034231
   20          6          -0.000308687    0.000026925   -0.000335748
   21          1          -0.000025348   -0.000003533   -0.000029587
   22          1          -0.000026935   -0.000004269   -0.000032673
   23          7           0.000223581   -0.000097356    0.000232481
   24          1          -0.000017730    0.000039004   -0.000002511
   25          1          -0.000004105    0.000029350   -0.000013909
   26         14           0.000174327    0.000002263   -0.000174635
   27          6          -0.000014004   -0.000056657    0.000049667
   28          1           0.000009760    0.000021458   -0.000005800
   29          1          -0.000018657    0.000035733    0.000004879
   30          1          -0.000012441    0.000021091   -0.000014687
   31          6          -0.000025798    0.000054673    0.000031724
   32          1          -0.000022559   -0.000036039    0.000001465
   33          1           0.000007912   -0.000018238   -0.000003021
   34          1          -0.000005718   -0.000007923   -0.000028585
   35          6          -0.000117966    0.000006104    0.000037919
   36          1           0.000018037   -0.000005096    0.000029827
   37          1           0.000037367   -0.000000016   -0.000006408
   38          1           0.000040278   -0.000002848   -0.000010263
 -------------------------------------------------------------------
 Cartesian Forces:  Max     0.000335748 RMS     0.000075600

 GradGradGradGradGradGradGradGradGradGradGradGradGradGradGradGradGradGrad
 Berny optimization.
 Internal  Forces:  Max     0.000295022 RMS     0.000032200
 Search for a local minimum.
 Step number   8 out of a maximum of 210
 All quantities printed in internal units (Hartrees-Bohrs-Radians)
 Update second derivatives using D2CorX and points  1  2  3  4  5
                                                        6  8  7
 Trust test=-4.19D-01 RLast= 3.56D-02 DXMaxT set to 1.50D-01
 Energy Rises -- skip Quadratic search.
 Quartic linear search produced a step of -0.71685.
 Iteration  1 RMS(Cart)=  0.00232408 RMS(Int)=  0.00000517
 Iteration  2 RMS(Cart)=  0.00000548 RMS(Int)=  0.00000056
 Iteration  3 RMS(Cart)=  0.00000000 RMS(Int)=  0.00000056
 Variable       Old X    -DE/DX   Delta X   Delta X   Delta X     New X
                                 (Linear)    (Quad)   (Total)
    R1        3.06851   0.00004   0.00007   0.00000   0.00007   3.06857
    R2        2.93701   0.00000  -0.00015   0.00000  -0.00015   2.93686
    R3        2.77568   0.00003   0.00010   0.00000   0.00010   2.77577
    R4        2.77553   0.00003   0.00009   0.00000   0.00009   2.77562
    R5        2.92214  -0.00003  -0.00023   0.00000  -0.00023   2.92192
    R6        2.77455   0.00003   0.00011   0.00000   0.00011   2.77465
    R7        2.77483   0.00003   0.00006   0.00000   0.00006   2.77489
    R8        2.57664  -0.00002  -0.00013   0.00000  -0.00013   2.57651
    R9        3.60164   0.00012   0.00046   0.00000   0.00046   3.60210
   R10        2.73970   0.00007   0.00023   0.00000   0.00023   2.73994
   R11        2.19332   0.00003   0.00001   0.00000   0.00001   2.19333
   R12        2.19336   0.00002   0.00000   0.00000   0.00000   2.19337
   R13        2.19381   0.00001   0.00000   0.00000   0.00000   2.19382
   R14        2.19368   0.00001   0.00000   0.00000   0.00000   2.19369
   R15        2.66719  -0.00002  -0.00010   0.00000  -0.00010   2.66710
   R16        2.66649  -0.00002  -0.00015   0.00000  -0.00015   2.66634
   R17        2.61620   0.00009   0.00017   0.00000   0.00017   2.61638
   R18        2.04681  -0.00001   0.00000   0.00000   0.00000   2.04682
   R19        2.62009   0.00010   0.00024   0.00000   0.00024   2.62033
   R20        2.05009  -0.00001  -0.00001   0.00000  -0.00001   2.05007
   R21        2.66884  -0.00006  -0.00024   0.00000  -0.00024   2.66859
   R22        2.05363  -0.00002  -0.00004   0.00000  -0.00004   2.05358
   R23        2.66281  -0.00007  -0.00029   0.00000  -0.00029   2.66252
   R24        2.05299  -0.00002  -0.00004   0.00000  -0.00004   2.05295
   R25        2.60339   0.00030   0.00095   0.00000   0.00095   2.60434
   R26        1.90609  -0.00001   0.00013   0.00000   0.00013   1.90621
   R27        1.90633  -0.00001   0.00013   0.00000   0.00013   1.90646
   R28        3.57175  -0.00003  -0.00003   0.00000  -0.00003   3.57172
   R29        3.57346  -0.00003  -0.00013   0.00000  -0.00013   3.57333
   R30        3.56392  -0.00003  -0.00008   0.00000  -0.00008   3.56385
   R31        2.07002  -0.00002  -0.00005   0.00000  -0.00005   2.06996
   R32        2.07226  -0.00002   0.00001   0.00000   0.00001   2.07227
   R33        2.06820  -0.00002  -0.00009   0.00000  -0.00009   2.06811
   R34        2.07229  -0.00002   0.00001   0.00000   0.00001   2.07230
   R35        2.07008  -0.00002  -0.00005   0.00000  -0.00005   2.07003
   R36        2.06842  -0.00003  -0.00004   0.00000  -0.00004   2.06839
   R37        2.07209  -0.00001   0.00009   0.00000   0.00009   2.07218
   R38        2.06889  -0.00002  -0.00008   0.00000  -0.00008   2.06882
   R39        2.06954  -0.00003  -0.00008   0.00000  -0.00008   2.06946
    A1        1.49809  -0.00001  -0.00001   0.00000  -0.00001   1.49807
    A2        1.99802   0.00000   0.00008   0.00000   0.00008   1.99811
    A3        1.99877   0.00002   0.00013   0.00000   0.00013   1.99890
    A4        2.00820   0.00002  -0.00002   0.00000  -0.00002   2.00819
    A5        2.01455   0.00001   0.00019   0.00000   0.00019   2.01474
    A6        1.91796  -0.00003  -0.00028   0.00000  -0.00028   1.91768
    A7        1.47530  -0.00001  -0.00007   0.00000  -0.00007   1.47523
    A8        2.00391   0.00001  -0.00001   0.00000  -0.00001   2.00390
    A9        1.99859   0.00001   0.00001   0.00000   0.00001   1.99860
   A10        2.01531   0.00001   0.00029   0.00000   0.00029   2.01560
   A11        2.02050   0.00001   0.00000   0.00000   0.00000   2.02051
   A12        1.91846  -0.00002  -0.00018   0.00000  -0.00018   1.91828
   A13        1.63556   0.00000  -0.00002   0.00000  -0.00002   1.63554
   A14        2.21294   0.00001   0.00006   0.00000   0.00006   2.21301
   A15        2.43468  -0.00001  -0.00004   0.00000  -0.00004   2.43464
   A16        1.67420   0.00003   0.00010   0.00000   0.00010   1.67430
   A17        2.20110  -0.00001   0.00007   0.00000   0.00007   2.20117
   A18        2.40782  -0.00002  -0.00017   0.00000  -0.00017   2.40766
   A19        2.12576  -0.00001  -0.00007   0.00000  -0.00007   2.12569
   A20        2.11045  -0.00001  -0.00010   0.00000  -0.00010   2.11035
   A21        2.04696   0.00001   0.00017   0.00000   0.00017   2.04713
   A22        2.12214  -0.00001  -0.00011   0.00000  -0.00011   2.12203
   A23        2.09197   0.00003   0.00021   0.00000   0.00021   2.09218
   A24        2.06904  -0.00002  -0.00010   0.00000  -0.00010   2.06894
   A25        2.12215  -0.00001  -0.00011   0.00000  -0.00011   2.12204
   A26        2.10079   0.00005   0.00027   0.00000   0.00027   2.10106
   A27        2.06024  -0.00003  -0.00016   0.00000  -0.00016   2.06009
   A28        2.10588  -0.00002  -0.00010   0.00000  -0.00010   2.10578
   A29        2.09066  -0.00002  -0.00018   0.00000  -0.00018   2.09047
   A30        2.08665   0.00004   0.00028   0.00000   0.00028   2.08693
   A31        2.10568  -0.00002  -0.00010   0.00000  -0.00010   2.10558
   A32        2.08834  -0.00003  -0.00024   0.00000  -0.00024   2.08810
   A33        2.08916   0.00005   0.00034   0.00000   0.00034   2.08951
   A34        2.06356   0.00005   0.00025   0.00000   0.00025   2.06381
   A35        2.10799  -0.00003  -0.00018   0.00000  -0.00018   2.10781
   A36        2.11113  -0.00003  -0.00009   0.00000  -0.00009   2.11105
   A37        2.07179  -0.00002  -0.00145   0.00000  -0.00145   2.07035
   A38        2.06988  -0.00002  -0.00149   0.00000  -0.00149   2.06839
   A39        2.00768   0.00001  -0.00124   0.00000  -0.00123   2.00645
   A40        1.90617  -0.00003  -0.00002   0.00000  -0.00002   1.90615
   A41        1.90716   0.00002  -0.00009   0.00000  -0.00009   1.90707
   A42        1.87683   0.00000   0.00021   0.00000   0.00021   1.87704
   A43        1.94749   0.00001   0.00035   0.00000   0.00035   1.94784
   A44        1.91523   0.00002  -0.00031   0.00000  -0.00031   1.91492
   A45        1.90958  -0.00001  -0.00014   0.00000  -0.00014   1.90944
   A46        1.93159   0.00001  -0.00018   0.00000  -0.00018   1.93142
   A47        1.91570  -0.00005  -0.00048   0.00000  -0.00048   1.91522
   A48        1.97650  -0.00002   0.00038   0.00000   0.00038   1.97688
   A49        1.87950   0.00002   0.00007   0.00000   0.00007   1.87957
   A50        1.87829   0.00001   0.00014   0.00000   0.00014   1.87844
   A51        1.87892   0.00002   0.00007   0.00000   0.00007   1.87900
   A52        1.91528  -0.00006  -0.00049   0.00000  -0.00049   1.91478
   A53        1.93169   0.00000  -0.00014   0.00000  -0.00014   1.93155
   A54        1.97812   0.00001   0.00024   0.00000   0.00024   1.97836
   A55        1.87956   0.00002   0.00008   0.00000   0.00008   1.87965
   A56        1.87806   0.00002   0.00013   0.00000   0.00013   1.87819
   A57        1.87772   0.00000   0.00019   0.00000   0.00019   1.87791
   A58        1.90404  -0.00006  -0.00094   0.00000  -0.00094   1.90310
   A59        1.96139   0.00000   0.00030   0.00000   0.00030   1.96169
   A60        1.95986   0.00001   0.00032   0.00000   0.00032   1.96018
   A61        1.87474   0.00001  -0.00014   0.00000  -0.00014   1.87461
   A62        1.87230   0.00001  -0.00005   0.00000  -0.00005   1.87225
   A63        1.88756   0.00002   0.00046   0.00000   0.00046   1.88802
   A64        3.15440  -0.00001   0.00013   0.00000   0.00013   3.15453
   A65        3.15247  -0.00001   0.00007   0.00000   0.00007   3.15254
   A66        3.16026   0.00001   0.00007   0.00000   0.00007   3.16033
   A67        3.16132   0.00001   0.00006   0.00000   0.00006   3.16138
   A68        3.08995   0.00000   0.00007   0.00000   0.00007   3.09002
   A69        3.18860   0.00000   0.00008   0.00000   0.00008   3.18868
   A70        3.22406  -0.00002   0.00098   0.00000   0.00098   3.22504
   A71        3.06910   0.00001  -0.00087   0.00000  -0.00087   3.06823
    D1        0.00556   0.00000  -0.00005   0.00000  -0.00005   0.00551
    D2        2.02267   0.00001   0.00024   0.00000   0.00024   2.02290
    D3       -2.01668  -0.00001  -0.00003   0.00000  -0.00003  -2.01671
    D4       -2.01361  -0.00002  -0.00004   0.00000  -0.00004  -2.01364
    D5        0.00350  -0.00001   0.00025   0.00000   0.00025   0.00375
    D6        2.24734  -0.00002  -0.00001   0.00000  -0.00001   2.24733
    D7        2.03186   0.00001   0.00017   0.00000   0.00017   2.03203
    D8       -2.23422   0.00002   0.00046   0.00000   0.00046  -2.23376
    D9        0.00962   0.00000   0.00020   0.00000   0.00020   0.00982
   D10       -0.00629   0.00000   0.00006   0.00000   0.00006  -0.00623
   D11        3.13703  -0.00001  -0.00036   0.00000  -0.00036   3.13667
   D12        2.00299   0.00000   0.00014   0.00000   0.00014   2.00313
   D13       -1.13688   0.00000  -0.00028   0.00000  -0.00028  -1.13716
   D14       -2.01730  -0.00002  -0.00011   0.00000  -0.00011  -2.01740
   D15        1.12602  -0.00002  -0.00053   0.00000  -0.00053   1.12550
   D16       -0.00636   0.00000   0.00006   0.00000   0.00006  -0.00630
   D17        3.12524   0.00002   0.00043   0.00000   0.00043   3.12567
   D18       -2.01212  -0.00001   0.00008   0.00000   0.00008  -2.01204
   D19        1.11947   0.00001   0.00045   0.00000   0.00045   1.11992
   D20        1.99408   0.00000   0.00004   0.00000   0.00004   1.99412
   D21       -1.15752   0.00002   0.00041   0.00000   0.00041  -1.15711
   D22        0.00662   0.00000  -0.00006   0.00000  -0.00006   0.00656
   D23       -3.12290  -0.00002  -0.00051   0.00000  -0.00051  -3.12342
   D24       -3.13710   0.00001   0.00046   0.00000   0.00046  -3.13664
   D25        0.01656  -0.00002   0.00001   0.00000   0.00001   0.01657
   D26       -2.13207  -0.00003  -0.00069   0.00000  -0.00069  -2.13276
   D27        2.01635  -0.00003  -0.00105   0.00000  -0.00105   2.01530
   D28       -0.05476  -0.00002  -0.00095   0.00000  -0.00095  -0.05571
   D29        1.01217  -0.00003  -0.00133   0.00000  -0.00133   1.01084
   D30       -1.12259  -0.00003  -0.00169   0.00000  -0.00169  -1.12429
   D31        3.08948  -0.00002  -0.00160   0.00000  -0.00160   3.08789
   D32       -3.05438  -0.00005  -0.00111   0.00000  -0.00111  -3.05549
   D33        0.08185  -0.00003  -0.00112   0.00000  -0.00112   0.08073
   D34        0.07236  -0.00002  -0.00056   0.00000  -0.00056   0.07180
   D35       -3.07460  -0.00001  -0.00056   0.00000  -0.00056  -3.07516
   D36        3.13905   0.00000  -0.00001   0.00000  -0.00001   3.13904
   D37        0.00748   0.00000  -0.00018   0.00000  -0.00018   0.00730
   D38        0.00263  -0.00001   0.00000   0.00000   0.00000   0.00263
   D39       -3.12894  -0.00001  -0.00017   0.00000  -0.00017  -3.12911
   D40       -3.14002   0.00000   0.00005   0.00000   0.00005  -3.13997
   D41        0.00366  -0.00001  -0.00003   0.00000  -0.00003   0.00363
   D42       -0.00355   0.00001   0.00004   0.00000   0.00004  -0.00351
   D43        3.14012   0.00000  -0.00004   0.00000  -0.00004   3.14008
   D44       -0.00037   0.00000  -0.00010   0.00000  -0.00010  -0.00047
   D45        3.14090   0.00000  -0.00023   0.00000  -0.00023   3.14068
   D46        3.13133   0.00001   0.00007   0.00000   0.00007   3.13140
   D47       -0.01058   0.00001  -0.00006   0.00000  -0.00006  -0.01064
   D48        0.00221   0.00000   0.00001   0.00000   0.00001   0.00222
   D49       -3.13677   0.00000   0.00002   0.00000   0.00002  -3.13675
   D50       -3.14142   0.00000   0.00010   0.00000   0.00010  -3.14132
   D51        0.00278   0.00000   0.00010   0.00000   0.00010   0.00288
   D52       -0.00107   0.00000   0.00015   0.00000   0.00015  -0.00093
   D53        3.10665   0.00000  -0.00032   0.00000  -0.00032   3.10633
   D54        3.14084   0.00001   0.00028   0.00000   0.00028   3.14111
   D55       -0.03463   0.00000  -0.00018   0.00000  -0.00018  -0.03481
   D56        0.00017   0.00000  -0.00011   0.00000  -0.00011   0.00006
   D57       -3.10749   0.00000   0.00036   0.00000   0.00036  -3.10713
   D58        3.13915   0.00000  -0.00012   0.00000  -0.00012   3.13904
   D59        0.03149   0.00000   0.00035   0.00000   0.00035   0.03184
   D60        0.30186   0.00004   0.00530   0.00000   0.00530   0.30716
   D61        2.88472  -0.00003  -0.00296   0.00000  -0.00296   2.88177
   D62       -2.87453   0.00004   0.00483   0.00000   0.00483  -2.86970
   D63       -0.29167  -0.00003  -0.00343   0.00000  -0.00343  -0.29509
   D64        1.05655   0.00000   0.00644   0.00000   0.00644   1.06299
   D65        3.12870   0.00000   0.00611   0.00000   0.00611   3.13481
   D66       -1.05426  -0.00001   0.00612   0.00000   0.00612  -1.04815
   D67       -3.11628   0.00001   0.00653   0.00000   0.00653  -3.10975
   D68       -1.04413   0.00001   0.00621   0.00000   0.00621  -1.03792
   D69        1.05609   0.00000   0.00621   0.00000   0.00621   1.06230
   D70       -0.99674   0.00001   0.00638   0.00000   0.00638  -0.99036
   D71        1.07541   0.00001   0.00605   0.00000   0.00605   1.08146
   D72       -3.10756  -0.00001   0.00606   0.00000   0.00606  -3.10150
   D73       -3.12011  -0.00001  -0.00423   0.00000  -0.00423  -3.12434
   D74       -1.04810  -0.00001  -0.00452   0.00000  -0.00452  -1.05262
   D75        1.06318   0.00001  -0.00421   0.00000  -0.00421   1.05897
   D76        1.05330   0.00001  -0.00437   0.00000  -0.00437   1.04893
   D77        3.12531   0.00000  -0.00466   0.00000  -0.00466   3.12065
   D78       -1.04660   0.00002  -0.00434   0.00000  -0.00434  -1.05095
   D79       -1.06951  -0.00001  -0.00411   0.00000  -0.00411  -1.07362
   D80        1.00250  -0.00001  -0.00440   0.00000  -0.00440   0.99810
   D81        3.11377   0.00000  -0.00409   0.00000  -0.00409   3.10969
[truncated: 522,292 more chars]
