# Supplementary material for: On the Mechanism of the Formal [2+2] Cycloaddition – Retro‐electrocyclization (CA‐RE) Reaction
Source: Chemistry. 2022 Nov 22;29(3):e202202833. doi: 10.1002/chem.202202833 (PMC10099493; doi:10.1002/chem.202202833)
Supplement: Supplementary file 7 — Supporting Information [file CHEM-29-0-s003.txt]

 Entering Link 1 = C:\G03W\l1.exe PID=      2772.
  
 Copyright (c) 1988,1990,1992,1993,1995,1998,2003,2004, Gaussian, Inc.
                  All Rights Reserved.
  
 This is the Gaussian(R) 03 program.  It is based on the
 the Gaussian(R) 98 system (copyright 1998, Gaussian, Inc.),
 the Gaussian(R) 94 system (copyright 1995, Gaussian, Inc.),
 the Gaussian 92(TM) system (copyright 1992, Gaussian, Inc.),
 the Gaussian 90(TM) system (copyright 1990, Gaussian, Inc.),
 the Gaussian 88(TM) system (copyright 1988, Gaussian, Inc.),
 the Gaussian 86(TM) system (copyright 1986, Carnegie Mellon
 University), and the Gaussian 82(TM) system (copyright 1983,
 Carnegie Mellon University). Gaussian is a federally registered
 trademark of Gaussian, Inc.
  
 This software contains proprietary and confidential information,
 including trade secrets, belonging to Gaussian, Inc.
  
 This software is provided under written license and may be
 used, copied, transmitted, or stored only in accord with that
 written license.
  
 The following legend is applicable only to US Government
 contracts under FAR:
  
                    RESTRICTED RIGHTS LEGEND
  
 Use, reproduction and disclosure by the US Government is
 subject to restrictions as set forth in subparagraphs (a)
 and (c) of the Commercial Computer Software - Restricted
 Rights clause in FAR 52.227-19.
  
 Gaussian, Inc.
 340 Quinnipiac St., Bldg. 40, Wallingford CT 06492
  
  
 ---------------------------------------------------------------
 Warning -- This program may not be used in any manner that
 competes with the business of Gaussian, Inc. or will provide
 assistance to any competitor of Gaussian, Inc.  The licensee
 of this program is prohibited from giving any competitor of
 Gaussian, Inc. access to this program.  By using this program,
 the user acknowledges that Gaussian, Inc. is engaged in the
 business of creating and licensing software in the field of
 computational chemistry and represents and warrants to the
 licensee that it is not a competitor of Gaussian, Inc. and that
 it will not use this program in any manner prohibited above.
 ---------------------------------------------------------------
  

 Cite this work as:
 Gaussian 03, Revision D.01,
 M. J. Frisch, G. W. Trucks, H. B. Schlegel, G. E. Scuseria, 
 M. A. Robb, J. R. Cheeseman, J. A. Montgomery, Jr., T. Vreven, 
 K. N. Kudin, J. C. Burant, J. M. Millam, S. S. Iyengar, J. Tomasi, 
 V. Barone, B. Mennucci, M. Cossi, G. Scalmani, N. Rega, 
 G. A. Petersson, H. Nakatsuji, M. Hada, M. Ehara, K. Toyota, 
 R. Fukuda, J. Hasegawa, M. Ishida, T. Nakajima, Y. Honda, O. Kitao, 
 H. Nakai, M. Klene, X. Li, J. E. Knox, H. P. Hratchian, J. B. Cross, 
 V. Bakken, C. Adamo, J. Jaramillo, R. Gomperts, R. E. Stratmann, 
 O. Yazyev, A. J. Austin, R. Cammi, C. Pomelli, J. W. Ochterski, 
 P. Y. Ayala, K. Morokuma, G. A. Voth, P. Salvador, J. J. Dannenberg, 
 V. G. Zakrzewski, S. Dapprich, A. D. Daniels, M. C. Strain, 
 O. Farkas, D. K. Malick, A. D. Rabuck, K. Raghavachari, 
 J. B. Foresman, J. V. Ortiz, Q. Cui, A. G. Baboul, S. Clifford, 
 J. Cioslowski, B. B. Stefanov, G. Liu, A. Liashenko, P. Piskorz, 
 I. Komaromi, R. L. Martin, D. J. Fox, T. Keith, M. A. Al-Laham, 
 C. Y. Peng, A. Nanayakkara, M. Challacombe, P. M. W. Gill, 
 B. Johnson, W. Chen, M. W. Wong, C. Gonzalez, and J. A. Pople, 
 Gaussian, Inc., Wallingford CT, 2004.
 
 ******************************************
 Gaussian 03:  IA32W-G03RevD.01 13-Oct-2005
                01-Mar-2019 
 ******************************************
 %chk=produkt-dft-ny.chk
 %mem=126MW
 %nproc=2
 Will use up to    2 processors via shared memory.
 ----------------------------
 # b3lyp/6-31+g(d,p) opt freq
 ----------------------------
 1/14=-1,18=20,26=3,38=1/1,3;
 2/9=110,17=6,18=5,40=1/2;
 3/5=1,6=6,7=111,11=2,16=1,25=1,30=1,74=-5/1,2,3;
 4//1;
 5/5=2,38=5/2;
 6/7=2,8=2,9=2,10=2,28=1/1;
 7//1,2,3,16;
 1/14=-1,18=20/3(3);
 2/9=110/2;
 6/7=2,8=2,9=2,10=2,19=2,28=1/1;
 99//99;
 2/9=110/2;
 3/5=1,6=6,7=111,11=2,16=1,25=1,30=1,74=-5/1,2,3;
 4/5=5,16=3/1;
 5/5=2,38=5/2;
 7//1,2,3,16;
 1/14=-1,18=20/3(-5);
 2/9=110/2;
 6/7=2,8=2,9=2,10=2,19=2,28=1/1;
 99/9=1/99;
 --------------------------------
 jonathans produkt i klikreaktion
 --------------------------------
 Symbolic Z-matrix:
 Charge =  0 Multiplicity = 1
 C
 C                    1    B1
 C                    2    B2       1    A1
 C                    3    B3       2    A2       1    D1       0
 C                    4    B4       3    A3       2    D2       0
 C                    1    B5       2    A4       3    D3       0
 H                    1    B6       6    A5       5    D4       0
 H                    3    B7       2    A6       1    D5       0
 H                    4    B8       3    A7       2    D6       0
 H                    6    B9       1    A8       2    D7       0
 N                    5    B10      4    A9       3    D8       0
 H                    11   B11      5    A10      4    D9       0
 H                    11   B12      5    A11      4    D10      0
 C                    2    B13      1    A12      6    D11      0
 C                    14   B14      2    A13      1    D12      0
 C                    14   B15      2    A14      1    D13      0
 C                    16   B16      14   A15      2    D14      0
 Si                   16   B17      14   A16      2    D15      0
 C                    18   B18      16   A17      14   D16      0
 H                    19   B19      18   A18      16   D17      0
 H                    19   B20      18   A19      16   D18      0
 H                    19   B21      18   A20      16   D19      0
 C                    18   B22      16   A21      14   D20      0
 H                    23   B23      18   A22      16   D21      0
 H                    23   B24      18   A23      16   D22      0
 C                    18   B25      16   A24      14   D23      0
 H                    26   B26      18   A25      16   D24      0
 H                    26   B27      18   A26      16   D25      0
 H                    26   B28      18   A27      16   D26      0
 H                    23   B29      18   A28      16   D27      0
 C                    17   B30      16   A29      14   D28      0
 C                    15   B31      14   A30      2    D29      0
 C                    15   B32      14   A31      2    D30      0
 N                    31   B33      17   A32      16   D31      0
 N                    33   B34      15   A33      14   D32      0
 N                    32   B35      15   A34      14   D33      0
 C                    17   B36      16   A35      14   D34      0
 N                    37   B37      17   A36      16   D35      0
       Variables:
  B1                    1.41665                  
  B2                    1.417                    
  B3                    1.38041                  
  B4                    1.41238                  
  B5                    1.38155                  
  B6                    1.08421                  
  B7                    1.0816                   
  B8                    1.08689                  
  B9                    1.08693                  
  B10                   1.36977                  
  B11                   1.00951                  
  B12                   1.00959                  
  B13                   1.45872                  
  B14                   1.38375                  
  B15                   1.50032                  
  B16                   1.36212                  
  B17                   1.9553                   
  B18                   1.88276                  
  B19                   1.09435                  
  B20                   1.09754                  
  B21                   1.09402                  
  B22                   1.89244                  
  B23                   1.09739                  
  B24                   1.09582                  
  B25                   1.88513                  
  B26                   1.09579                  
  B27                   1.09707                  
  B28                   1.09462                  
  B29                   1.09464                  
  B30                   1.43878                  
  B31                   1.42922                  
  B32                   1.43136                  
  B33                   1.16304                  
  B34                   1.16512                  
  B35                   1.16471                  
  B36                   1.44049                  
  B37                   1.16273                  
  A1                  116.66655                  
  A2                  121.59777                  
  A3                  121.01978                  
  A4                  122.1118                   
  A5                  118.0951                   
  A6                  120.46396                  
  A7                  119.49584                  
  A8                  119.86181                  
  A9                  120.83903                  
  A10                 119.11068                  
  A11                 118.99306                  
  A12                 120.04164                  
  A13                 126.26299                  
  A14                 117.63454                  
  A15                 117.77012                  
  A16                 119.31321                  
  A17                 109.66325                  
  A18                 111.2795                   
  A19                 108.93227                  
  A20                 112.14506                  
  A21                 107.2441                   
  A22                 108.76269                  
  A23                 112.43087                  
  A24                 107.54418                  
  A25                 112.48652                  
  A26                 108.96949                  
  A27                 112.21409                  
  A28                 112.28202                  
  A29                 122.57714                  
  A30                 125.64473                  
  A31                 120.18316                  
  A32                 178.91678                  
  A33                 178.98535                  
  A34                 177.40831                  
  A35                 122.93464                  
  A36                 179.29704                  
  D1                    1.08316                  
  D2                    0.3281                   
  D3                   -1.87278                  
  D4                 -179.21297                  
  D5                 -177.0936                   
  D6                 -178.70483                  
  D7                 -179.45339                  
  D8                 -178.56517                  
  D9                 -166.50587                  
  D10                 -16.15864                  
  D11                 179.31791                  
  D12                -161.53251                  
  D13                  16.81066                  
  D14                  78.28066                  
  D15                -100.85563                  
  D16                -124.10936                  
  D17                  57.70794                  
  D18                 176.85147                  
  D19                 -64.0191                   
  D20                 115.16415                  
  D21                 177.48213                  
  D22                 -63.96463                  
  D23                  -2.88167                  
  D24                  54.17859                  
  D25                 173.2055                   
  D26                 -67.9938                   
  D27                  58.74859                  
  D28                -178.52458                  
  D29                   5.62396                  
  D30                -177.11485                  
  D31                 118.34906                  
  D32                -113.31614                  
  D33                 159.74054                  
  D34                   1.28143                  
  D35                -178.88798                  
 

 GradGradGradGradGradGradGradGradGradGradGradGradGradGradGradGradGradGrad
 Berny optimization.
 Initialization pass.
                           ----------------------------
                           !    Initial Parameters    !
                           ! (Angstroms and Degrees)  !
 --------------------------                            --------------------------
 ! Name  Definition              Value          Derivative Info.                !
 --------------------------------------------------------------------------------
 ! R1    R(1,2)                  1.4166         estimate D2E/DX2                !
 ! R2    R(1,6)                  1.3816         estimate D2E/DX2                !
 ! R3    R(1,7)                  1.0842         estimate D2E/DX2                !
 ! R4    R(2,3)                  1.417          estimate D2E/DX2                !
 ! R5    R(2,14)                 1.4587         estimate D2E/DX2                !
 ! R6    R(3,4)                  1.3804         estimate D2E/DX2                !
 ! R7    R(3,8)                  1.0816         estimate D2E/DX2                !
 ! R8    R(4,5)                  1.4124         estimate D2E/DX2                !
 ! R9    R(4,9)                  1.0869         estimate D2E/DX2                !
 ! R10   R(5,6)                  1.4111         estimate D2E/DX2                !
 ! R11   R(5,11)                 1.3698         estimate D2E/DX2                !
 ! R12   R(6,10)                 1.0869         estimate D2E/DX2                !
 ! R13   R(11,12)                1.0095         estimate D2E/DX2                !
 ! R14   R(11,13)                1.0096         estimate D2E/DX2                !
 ! R15   R(14,15)                1.3838         estimate D2E/DX2                !
 ! R16   R(14,16)                1.5003         estimate D2E/DX2                !
 ! R17   R(15,32)                1.4292         estimate D2E/DX2                !
 ! R18   R(15,33)                1.4314         estimate D2E/DX2                !
 ! R19   R(16,17)                1.3621         estimate D2E/DX2                !
 ! R20   R(16,18)                1.9553         estimate D2E/DX2                !
 ! R21   R(17,31)                1.4388         estimate D2E/DX2                !
 ! R22   R(17,37)                1.4405         estimate D2E/DX2                !
 ! R23   R(18,19)                1.8828         estimate D2E/DX2                !
 ! R24   R(18,23)                1.8924         estimate D2E/DX2                !
 ! R25   R(18,26)                1.8851         estimate D2E/DX2                !
 ! R26   R(19,20)                1.0943         estimate D2E/DX2                !
 ! R27   R(19,21)                1.0975         estimate D2E/DX2                !
 ! R28   R(19,22)                1.094          estimate D2E/DX2                !
 ! R29   R(23,24)                1.0974         estimate D2E/DX2                !
 ! R30   R(23,25)                1.0958         estimate D2E/DX2                !
 ! R31   R(23,30)                1.0946         estimate D2E/DX2                !
 ! R32   R(26,27)                1.0958         estimate D2E/DX2                !
 ! R33   R(26,28)                1.0971         estimate D2E/DX2                !
 ! R34   R(26,29)                1.0946         estimate D2E/DX2                !
 ! R35   R(31,34)                1.163          estimate D2E/DX2                !
 ! R36   R(32,36)                1.1647         estimate D2E/DX2                !
 ! R37   R(33,35)                1.1651         estimate D2E/DX2                !
 ! R38   R(37,38)                1.1627         estimate D2E/DX2                !
 ! A1    A(2,1,6)              122.1118         estimate D2E/DX2                !
 ! A2    A(2,1,7)              119.7916         estimate D2E/DX2                !
 ! A3    A(6,1,7)              118.0951         estimate D2E/DX2                !
 ! A4    A(1,2,3)              116.6665         estimate D2E/DX2                !
 ! A5    A(1,2,14)             120.0416         estimate D2E/DX2                !
 ! A6    A(3,2,14)             123.2804         estimate D2E/DX2                !
 ! A7    A(2,3,4)              121.5978         estimate D2E/DX2                !
 ! A8    A(2,3,8)              120.464          estimate D2E/DX2                !
 ! A9    A(4,3,8)              117.9142         estimate D2E/DX2                !
 ! A10   A(3,4,5)              121.0198         estimate D2E/DX2                !
 ! A11   A(3,4,9)              119.4958         estimate D2E/DX2                !
 ! A12   A(5,4,9)              119.4774         estimate D2E/DX2                !
 ! A13   A(4,5,6)              118.0891         estimate D2E/DX2                !
 ! A14   A(4,5,11)             120.839          estimate D2E/DX2                !
 ! A15   A(6,5,11)             121.0258         estimate D2E/DX2                !
 ! A16   A(1,6,5)              120.4883         estimate D2E/DX2                !
 ! A17   A(1,6,10)             119.8618         estimate D2E/DX2                !
 ! A18   A(5,6,10)             119.6463         estimate D2E/DX2                !
 ! A19   A(5,11,12)            119.1107         estimate D2E/DX2                !
 ! A20   A(5,11,13)            118.9931         estimate D2E/DX2                !
 ! A21   A(12,11,13)           115.36           estimate D2E/DX2                !
 ! A22   A(2,14,15)            126.263          estimate D2E/DX2                !
 ! A23   A(2,14,16)            117.6345         estimate D2E/DX2                !
 ! A24   A(15,14,16)           116.0834         estimate D2E/DX2                !
 ! A25   A(14,15,32)           125.6447         estimate D2E/DX2                !
 ! A26   A(14,15,33)           120.1832         estimate D2E/DX2                !
 ! A27   A(32,15,33)           114.1217         estimate D2E/DX2                !
 ! A28   A(14,16,17)           117.7701         estimate D2E/DX2                !
 ! A29   A(14,16,18)           119.3132         estimate D2E/DX2                !
 ! A30   A(17,16,18)           122.9107         estimate D2E/DX2                !
 ! A31   A(16,17,31)           122.5771         estimate D2E/DX2                !
 ! A32   A(16,17,37)           122.9346         estimate D2E/DX2                !
 ! A33   A(31,17,37)           114.488          estimate D2E/DX2                !
 ! A34   A(16,18,19)           109.6632         estimate D2E/DX2                !
 ! A35   A(16,18,23)           107.2441         estimate D2E/DX2                !
 ! A36   A(16,18,26)           107.5442         estimate D2E/DX2                !
 ! A37   A(19,18,23)           111.0859         estimate D2E/DX2                !
 ! A38   A(19,18,26)           111.3502         estimate D2E/DX2                !
 ! A39   A(23,18,26)           109.8035         estimate D2E/DX2                !
 ! A40   A(18,19,20)           111.2795         estimate D2E/DX2                !
 ! A41   A(18,19,21)           108.9323         estimate D2E/DX2                !
 ! A42   A(18,19,22)           112.1451         estimate D2E/DX2                !
 ! A43   A(20,19,21)           108.1495         estimate D2E/DX2                !
 ! A44   A(20,19,22)           108.4858         estimate D2E/DX2                !
 ! A45   A(21,19,22)           107.7089         estimate D2E/DX2                !
 ! A46   A(18,23,24)           108.7627         estimate D2E/DX2                !
 ! A47   A(18,23,25)           112.4309         estimate D2E/DX2                !
 ! A48   A(18,23,30)           112.282          estimate D2E/DX2                !
 ! A49   A(24,23,25)           107.1937         estimate D2E/DX2                !
 ! A50   A(24,23,30)           107.4121         estimate D2E/DX2                !
 ! A51   A(25,23,30)           108.5158         estimate D2E/DX2                !
 ! A52   A(18,26,27)           112.4865         estimate D2E/DX2                !
 ! A53   A(18,26,28)           108.9695         estimate D2E/DX2                !
 ! A54   A(18,26,29)           112.2141         estimate D2E/DX2                !
 ! A55   A(27,26,28)           107.4369         estimate D2E/DX2                !
 ! A56   A(27,26,29)           108.1117         estimate D2E/DX2                !
 ! A57   A(28,26,29)           107.3908         estimate D2E/DX2                !
 ! A58   L(17,31,34,37,-1)     179.4706         estimate D2E/DX2                !
 ! A59   L(15,32,36,33,-1)     177.5228         estimate D2E/DX2                !
 ! A60   L(15,33,35,32,-1)     179.548          estimate D2E/DX2                !
 ! A61   L(17,37,38,31,-1)     179.2971         estimate D2E/DX2                !
 ! A62   L(17,31,34,37,-2)     181.7333         estimate D2E/DX2                !
 ! A63   L(15,32,36,33,-2)     181.3559         estimate D2E/DX2                !
 ! A64   L(15,33,35,32,-2)     178.3381         estimate D2E/DX2                !
 ! A65   L(17,37,38,31,-2)     179.9792         estimate D2E/DX2                !
 ! D1    D(6,1,2,3)             -1.8728         estimate D2E/DX2                !
 ! D2    D(6,1,2,14)           179.3179         estimate D2E/DX2                !
 ! D3    D(7,1,2,3)            178.5884         estimate D2E/DX2                !
 ! D4    D(7,1,2,14)            -0.2209         estimate D2E/DX2                !
 ! D5    D(2,1,6,5)              1.2407         estimate D2E/DX2                !
 ! D6    D(2,1,6,10)          -179.4534         estimate D2E/DX2                !
 ! D7    D(7,1,6,5)           -179.213          estimate D2E/DX2                !
 ! D8    D(7,1,6,10)             0.0929         estimate D2E/DX2                !
 ! D9    D(1,2,3,4)              1.0832         estimate D2E/DX2                !
 ! D10   D(1,2,3,8)           -177.0936         estimate D2E/DX2                !
 ! D11   D(14,2,3,4)           179.8502         estimate D2E/DX2                !
 ! D12   D(14,2,3,8)             1.6734         estimate D2E/DX2                !
 ! D13   D(1,2,14,15)         -161.5325         estimate D2E/DX2                !
 ! D14   D(1,2,14,16)           16.8107         estimate D2E/DX2                !
 ! D15   D(3,2,14,15)           19.7403         estimate D2E/DX2                !
 ! D16   D(3,2,14,16)         -161.9165         estimate D2E/DX2                !
 ! D17   D(2,3,4,5)              0.3281         estimate D2E/DX2                !
 ! D18   D(2,3,4,9)           -178.7048         estimate D2E/DX2                !
 ! D19   D(8,3,4,5)            178.5497         estimate D2E/DX2                !
 ! D20   D(8,3,4,9)             -0.4833         estimate D2E/DX2                !
 ! D21   D(3,4,5,6)             -1.0075         estimate D2E/DX2                !
 ! D22   D(3,4,5,11)          -178.5652         estimate D2E/DX2                !
 ! D23   D(9,4,5,6)            178.0256         estimate D2E/DX2                !
 ! D24   D(9,4,5,11)             0.4679         estimate D2E/DX2                !
 ! D25   D(4,5,6,1)              0.2348         estimate D2E/DX2                !
 ! D26   D(4,5,6,10)          -179.0726         estimate D2E/DX2                !
 ! D27   D(11,5,6,1)           177.7877         estimate D2E/DX2                !
 ! D28   D(11,5,6,10)           -1.5197         estimate D2E/DX2                !
 ! D29   D(4,5,11,12)         -166.5059         estimate D2E/DX2                !
 ! D30   D(4,5,11,13)          -16.1586         estimate D2E/DX2                !
 ! D31   D(6,5,11,12)           16.0086         estimate D2E/DX2                !
 ! D32   D(6,5,11,13)          166.3558         estimate D2E/DX2                !
 ! D33   D(2,14,15,32)           5.624          estimate D2E/DX2                !
 ! D34   D(2,14,15,33)        -177.1148         estimate D2E/DX2                !
 ! D35   D(16,14,15,32)       -172.7418         estimate D2E/DX2                !
 ! D36   D(16,14,15,33)          4.5194         estimate D2E/DX2                !
 ! D37   D(2,14,16,17)          78.2807         estimate D2E/DX2                !
 ! D38   D(2,14,16,18)        -100.8556         estimate D2E/DX2                !
 ! D39   D(15,14,16,17)       -103.2067         estimate D2E/DX2                !
 ! D40   D(15,14,16,18)         77.657          estimate D2E/DX2                !
 ! D41   D(14,16,17,31)       -178.5246         estimate D2E/DX2                !
 ! D42   D(14,16,17,37)          1.2814         estimate D2E/DX2                !
 ! D43   D(18,16,17,31)          0.5783         estimate D2E/DX2                !
 ! D44   D(18,16,17,37)       -179.6157         estimate D2E/DX2                !
 ! D45   D(14,16,18,19)       -124.1094         estimate D2E/DX2                !
 ! D46   D(14,16,18,23)        115.1642         estimate D2E/DX2                !
 ! D47   D(14,16,18,26)         -2.8817         estimate D2E/DX2                !
 ! D48   D(17,16,18,19)         56.801          estimate D2E/DX2                !
 ! D49   D(17,16,18,23)        -63.9255         estimate D2E/DX2                !
 ! D50   D(17,16,18,26)        178.0287         estimate D2E/DX2                !
 ! D51   D(16,18,19,20)         57.7079         estimate D2E/DX2                !
 ! D52   D(16,18,19,21)        176.8515         estimate D2E/DX2                !
 ! D53   D(16,18,19,22)        -64.0191         estimate D2E/DX2                !
 ! D54   D(23,18,19,20)        176.0785         estimate D2E/DX2                !
 ! D55   D(23,18,19,21)        -64.778          estimate D2E/DX2                !
 ! D56   D(23,18,19,22)         54.3515         estimate D2E/DX2                !
 ! D57   D(26,18,19,20)        -61.1979         estimate D2E/DX2                !
 ! D58   D(26,18,19,21)         57.9456         estimate D2E/DX2                !
 ! D59   D(26,18,19,22)        177.0751         estimate D2E/DX2                !
 ! D60   D(16,18,23,24)        177.4821         estimate D2E/DX2                !
 ! D61   D(16,18,23,25)        -63.9646         estimate D2E/DX2                !
 ! D62   D(16,18,23,30)         58.7486         estimate D2E/DX2                !
 ! D63   D(19,18,23,24)         57.6608         estimate D2E/DX2                !
 ! D64   D(19,18,23,25)        176.2141         estimate D2E/DX2                !
 ! D65   D(19,18,23,30)        -61.0727         estimate D2E/DX2                !
 ! D66   D(26,18,23,24)        -65.9512         estimate D2E/DX2                !
 ! D67   D(26,18,23,25)         52.602          estimate D2E/DX2                !
 ! D68   D(26,18,23,30)        175.3153         estimate D2E/DX2                !
 ! D69   D(16,18,26,27)         54.1786         estimate D2E/DX2                !
 ! D70   D(16,18,26,28)        173.2055         estimate D2E/DX2                !
 ! D71   D(16,18,26,29)        -67.9938         estimate D2E/DX2                !
 ! D72   D(19,18,26,27)        174.3434         estimate D2E/DX2                !
 ! D73   D(19,18,26,28)        -66.6296         estimate D2E/DX2                !
 ! D74   D(19,18,26,29)         52.1711         estimate D2E/DX2                !
 ! D75   D(23,18,26,27)        -62.1993         estimate D2E/DX2                !
 ! D76   D(23,18,26,28)         56.8276         estimate D2E/DX2                !
 ! D77   D(23,18,26,29)        175.6283         estimate D2E/DX2                !
 --------------------------------------------------------------------------------
 Trust Radius=3.00D-01 FncErr=1.00D-07 GrdErr=1.00D-06
 Number of steps in this run= 190 maximum allowed number of steps= 228.
 GradGradGradGradGradGradGradGradGradGradGradGradGradGradGradGradGradGrad

                          Input orientation:                          
 ---------------------------------------------------------------------
 Center     Atomic     Atomic              Coordinates (Angstroms)
 Number     Number      Type              X           Y           Z
 ---------------------------------------------------------------------
    1          6             0        0.000000    0.000000    0.000000
    2          6             0        0.000000    0.000000    1.416648
    3          6             0        1.266278    0.000000    2.052593
    4          6             0        2.440198    0.022226    1.326685
    5          6             0        2.422402    0.052863   -0.085253
    6          6             0        1.169568    0.038242   -0.734397
    7          1             0       -0.940631   -0.023179   -0.538684
    8          1             0        1.338450   -0.047271    3.130748
    9          1             0        3.392994    0.000096    1.849202
   10          1             0        1.126647    0.045836   -1.820448
   11          7             0        3.589337    0.045407   -0.802526
   12          1             0        3.562952    0.272911   -1.785717
   13          1             0        4.454890    0.264208   -0.331138
   14          6             0       -1.262485   -0.026240    2.146925
   15          6             0       -1.448512    0.323397    3.472790
   16          6             0       -2.493626   -0.436322    1.393868
   17          6             0       -2.686122   -1.765738    1.168101
   18         14             0       -3.730584    0.938943    0.760004
   19          6             0       -5.457390    0.593511    1.426046
   20          1             0       -5.460891    0.555061    2.519712
   21          1             0       -6.129181    1.401934    1.110223
   22          1             0       -5.866044   -0.346895    1.044580
   23          6             0       -3.707201    0.885765   -1.131546
   24          1             0       -4.428467    1.618978   -1.514216
   25          1             0       -2.727203    1.149106   -1.545162
   26          6             0       -3.084083    2.604951    1.360133
   27          1             0       -2.043484    2.781466    1.065592
   28          1             0       -3.691293    3.403842    0.916691
   29          1             0       -3.151996    2.707779    2.447795
   30          1             0       -3.997655   -0.094425   -1.522825
   31          6             0       -3.813737   -2.271038    0.431058
   32          6             0       -0.454093    0.881437    4.334405
   33          6             0       -2.738695    0.189758    4.078070
   34          7             0       -4.711465   -2.687857   -0.179689
   35          7             0       -3.790023    0.101509    4.572463
   36          7             0        0.317655    1.354042    5.067614
   37          6             0       -1.779399   -2.779897    1.641739
   38          7             0       -1.055639   -3.608506    2.017932
 ---------------------------------------------------------------------
                    Distance matrix (angstroms):
                    1          2          3          4          5
     1  C    0.000000
     2  C    1.416648   0.000000
     3  C    2.411763   1.417000   0.000000
     4  C    2.777617   2.441957   1.380408   0.000000
     5  C    2.424479   2.850708   2.431009   1.412382   0.000000
     6  C    1.381553   2.448743   2.788930   2.421325   1.411097
     7  H    1.084207   2.169942   3.403778   3.861564   3.394316
     8  H    3.405182   2.175275   1.081601   2.115023   3.395238
     9  H    3.864189   3.420455   2.136420   1.086892   2.164936
    10  H    2.141370   3.427860   3.875828   3.410340   2.165625
    11  N    3.678240   4.220205   3.681083   2.419628   1.369771
    12  H    3.994733   4.798359   4.481274   3.318202   2.059333
    13  H    4.474986   4.792766   3.989890   2.620289   2.058186
    14  C    2.490752   1.458720   2.530658   3.792757   4.308976
    15  C    3.776645   2.535842   3.080849   4.451802   5.264678
    16  C    2.889881   2.531613   3.842028   4.955543   5.156979
    17  C    3.420167   3.224106   4.418329   5.431494   5.565540
    18  Si   3.921285   3.902570   5.246049   6.264188   6.273662
    19  C    5.671769   5.489576   6.778830   7.918847   8.041608
    20  H    6.039733   5.598765   6.766173   8.008398   8.317713
    21  H    6.384737   6.294932   7.585927   8.682436   8.739492
    22  H    5.968413   5.888059   7.211549   8.319224   8.374644
    23  C    3.975967   4.584889   5.971500   6.676759   6.273794
    24  H    4.952298   5.551789   6.911826   7.602558   7.171406
    25  H    3.338504   4.186932   5.496561   6.018256   5.463655
    26  C    4.259964   4.037391   5.117706   6.098300   6.238884
    27  H    3.612183   3.469239   4.434552   5.271146   5.358531
    28  H    5.104126   5.045963   6.119962   7.014172   7.043452
    29  H    4.822743   4.281403   5.197057   6.304103   6.673742
    30  H    4.278920   4.962929   6.364081   7.041255   6.580687
    31  C    4.459598   4.546822   5.795994   6.721080   6.675068
    32  C    4.446370   3.081630   2.990531   4.261637   5.337990
    33  C    4.916006   3.823562   4.492035   5.866782   6.632415
    34  N    5.427224   5.654270   6.923949   7.794870   7.642809
    35  N    5.939865   4.932925   5.650330   7.025455   7.764722
    36  N    5.255002   3.906903   3.438556   4.502608   5.716211
    37  C    3.686380   3.308286   4.144005   5.075052   5.353706
    38  N    4.267052   3.807523   4.291132   5.087328   5.470446
                    6          7          8          9         10
     6  C    0.000000
     7  H    2.120146   0.000000
     8  H    3.869777   4.319667   0.000000
     9  H    3.408821   4.948015   2.421933   0.000000
    10  H    1.086925   2.433377   4.956598   4.313322   0.000000
    11  N    2.420738   4.538164   4.532740   2.659373   2.664771
    12  H    2.624620   4.682417   5.405789   3.649103   2.447111
    13  H    3.317682   5.407154   4.668391   2.439520   3.652797
    14  C    3.771082   2.704829   2.780865   4.665064   4.631760
    15  C    4.963474   4.058323   2.832233   5.116712   5.892949
    16  C    4.263063   2.513411   4.225272   5.920312   4.865252
    17  C    4.662637   2.999394   4.796071   6.366925   5.172082
    18  Si   5.201536   3.224299   5.682266   7.267266   5.572169
    19  C    6.992310   4.964028   7.035627   8.880344   7.361332
    20  H    7.404006   5.488250   6.853262   8.896564   7.905185
    21  H    7.650752   5.627689   7.870719   9.653137   7.941969
    22  H    7.267250   5.183744   7.506437   9.300409   7.567057
    23  C    4.965772   2.971796   6.670554   7.751261   4.954408
    24  H    5.868972   3.976599   7.590086   8.666522   5.781682
    25  H    4.132334   2.362010   6.310704   7.092161   4.018103
    26  C    5.391529   3.886767   5.452353   6.998356   5.864760
    27  H    4.592269   3.414091   4.868685   6.156733   5.085531
    28  H    6.138511   4.629117   6.489264   7.914682   6.479250
    29  H    5.994054   4.611651   5.312328   7.108218   6.603834
    30  H    5.228711   3.212321   7.080394   8.124112   5.134854
    31  C    5.614658   3.774653   6.227238   7.688053   5.902930
    32  C    5.388878   4.980166   2.350426   4.664020   6.409305
    33  C    6.201396   4.959112   4.192459   6.526978   7.053659
    34  N    6.505833   4.631260   7.384657   8.776318   6.651971
    35  N    7.263904   5.853068   5.329344   7.682589   8.065113
    36  N    6.010026   5.908520   2.599452   4.652855   7.057710
    37  C    4.720629   3.613485   4.405153   5.875803   5.330723
    38  N    5.081892   4.405006   4.433104   5.730690   5.731470
                   11         12         13         14         15
    11  N    0.000000
    12  H    1.009514   0.000000
    13  H    1.009586   1.706291   0.000000
    14  C    5.678431   6.232176   6.238071   0.000000
    15  C    6.613284   7.264243   7.023071   1.383752   0.000000
    16  C    6.485264   6.877130   7.193626   1.500324   2.447725
    17  C    6.822390   7.206390   7.573800   2.451671   3.347799
    18  Si   7.537980   7.753706   8.285399   2.991093   3.598049
    19  C    9.333285   9.580437  10.072210   4.301277   4.509238
    20  H    9.654203  10.002303  10.321562   4.254820   4.130522
    21  H    9.997417  10.178340  10.742182   5.176790   5.352908
    22  H    9.642091   9.864112  10.430135   4.744548   5.085281
    23  C    7.352137   7.325207   8.224762   4.190079   5.159248
    24  H    8.201695   8.108538   9.063614   5.112156   5.952217
    25  H    6.455102   6.355442   7.337531   4.142264   5.243729
    26  C    7.467455   7.714782   8.073139   3.295516   3.513389
    27  H    6.534872   6.771627   7.107482   3.108449   3.491519
    28  H    8.200144   8.350438   8.818995   4.379275   4.588339
    29  H    7.943449   8.303116   8.459209   3.337010   3.104473
    30  H    7.622390   7.574089   8.543667   4.577431   5.623956
    31  C    7.854498   8.111801   8.682085   3.806863   4.645161
    32  C    6.590625   7.345942   6.800469   2.502487   1.429216
    33  C    7.992812   8.608233   8.437673   2.440322   1.431362
    34  N    8.761391   8.933725   9.631183   4.938907   5.749358
    35  N    9.129546   9.722247   9.594288   3.505424   2.596380
    36  N    6.846531   7.659566   6.888467   3.596171   2.593268
    37  C    6.540650   7.043281   7.212848   2.846935   3.618379
    38  N    6.548424   7.131937   7.133159   3.590550   4.210798
                   16         17         18         19         20
    16  C    0.000000
    17  C    1.362120   0.000000
    18  Si   1.955300   2.927924   0.000000
    19  C    3.137752   3.648632   1.882762   0.000000
    20  H    3.324910   3.861644   2.497578   1.094347   0.000000
    21  H    4.083736   4.678904   2.467849   1.097540   1.774955
    22  H    3.391637   3.484289   2.508894   1.094019   1.775862
    23  C    3.098127   3.655330   1.892442   3.112852   4.064047
    24  H    4.052754   4.656918   2.474180   3.279543   4.297719
    25  H    3.347542   3.982436   2.522843   4.073166   4.934485
    26  C    3.098244   4.392968   1.885126   3.111723   3.346026
    27  H    3.265663   4.593534   2.516860   4.070851   4.330129
    28  H    4.050798   5.272393   2.470187   3.358050   3.717083
    29  H    3.380767   4.676217   2.512406   3.290735   3.157588
    30  H    3.299408   3.428481   2.520017   3.361536   4.347988
    31  C    2.456803   1.438776   3.227863   3.449238   3.881035
    32  C    3.813521   4.692011   4.849231   5.794345   5.335509
    33  C    2.767125   3.506372   3.543259   3.819365   3.157891
    34  N    3.530481   2.601702   3.872831   3.728561   4.285431
    35  N    3.474676   4.036693   3.903802   3.594735   2.685385
    36  N    4.960355   5.827685   5.925880   6.869539   6.365671
    37  C    2.462499   1.440486   4.291194   4.995400   5.044419
    38  N    3.538363   2.603168   5.423744   6.114139   6.082213
                   21         22         23         24         25
    21  H    0.000000
    22  H    1.769732   0.000000
    23  C    3.340351   3.303872   0.000000
    24  H    3.134839   3.532523   1.097389   0.000000
    25  H    4.323013   4.335563   1.095821   1.765229   0.000000
    26  C    3.283645   4.068448   3.090686   3.322859   3.269187
    27  H    4.312542   4.939539   3.345004   3.700666   3.154062
    28  H    3.160440   4.337501   3.245957   3.104588   3.474769
    29  H    3.515389   4.320428   4.054586   4.302603   4.307391
    30  H    3.703435   3.185308   1.094640   1.766756   1.777897
    31  C    4.394687   2.879358   3.523987   4.392518   4.096754
    32  C    6.547739   6.451430   6.360766   7.109570   6.309357
    33  C    4.666142   4.389802   5.344392   6.014288   5.704492
    34  N    4.516655   2.883052   3.832146   4.517729   4.530353
    35  N    4.376056   4.117874   5.758266   6.305393   6.297014
    36  N    7.564716   7.570741   7.405966   8.118888   7.282992
    37  C    6.057294   4.793408   4.984436   6.027247   5.147013
    38  N    7.188134   5.892836   6.094953   7.153924   6.174515
                   26         27         28         29         30
    26  C    0.000000
    27  H    1.095791   0.000000
    28  H    1.097074   1.767710   0.000000
    29  H    1.094620   1.773334   1.766246   0.000000
    30  H    4.053726   4.334679   4.275859   4.932881   0.000000
    31  C    5.017056   5.391125   5.696937   5.412370   2.930721
    32  C    4.328238   4.101392   5.340671   3.764772   6.914932
    33  C    3.652346   4.034265   4.607830   3.028043   5.747675
    34  N    5.747455   6.211469   6.273084   6.200685   3.006563
    35  N    4.133357   4.746653   4.927456   3.422563   6.101970
    36  N    5.184786   4.860936   6.124011   4.553519   8.009610
    37  C    5.547800   5.597361   6.513037   5.713872   4.706047
    38  N    6.569195   6.535635   7.571818   6.668954   5.791475
                   31         32         33         34         35
    31  C    0.000000
    32  C    6.038330   0.000000
    33  C    4.529010   2.400736   0.000000
    34  N    1.163041   7.158360   5.504635   0.000000
    35  N    4.772922   3.434150   1.165119   5.586821   0.000000
    36  N    7.190777   1.164709   3.417021   8.316441   4.322850
    37  C    2.421408   4.734158   3.959142   3.452982   4.575396
    38  N    3.451680   5.087975   4.637204   4.363737   5.269411
                   36         37         38
    36  N    0.000000
    37  C    5.764001   0.000000
    38  N    5.984428   1.162731   0.000000
 Stoichiometry    C17H15N5Si
 Framework group  C1[X(C17H15N5Si)]
 Deg. of freedom   108
 Full point group                 C1
 Largest Abelian subgroup         C1      NOp   1
 Largest concise Abelian subgroup C1      NOp   1
                         Standard orientation:                         
 ---------------------------------------------------------------------
 Center     Atomic     Atomic              Coordinates (Angstroms)
 Number     Number      Type              X           Y           Z
 ---------------------------------------------------------------------
    1          6             0        1.625487   -1.177942   -0.450361
    2          6             0        1.476823    0.163799   -0.020802
    3          6             0        2.669084    0.884374    0.238376
    4          6             0        3.912905    0.313302    0.058623
    5          6             0        4.044034   -1.016235   -0.399591
    6          6             0        2.866213   -1.752543   -0.648155
    7          1             0        0.746300   -1.783102   -0.640931
    8          1             0        2.626691    1.897749    0.614055
    9          1             0        4.804918    0.890377    0.288039
   10          1             0        2.937672   -2.782845   -0.986944
   11          7             0        5.279371   -1.588893   -0.548849
   12          1             0        5.361162   -2.452722   -1.064822
   13          1             0        6.095141   -0.994430   -0.568749
   14          6             0        0.144402    0.729506    0.159455
   15          6             0       -0.172243    2.075222    0.219068
   16          6             0       -1.009371   -0.224593    0.256791
   17          6             0       -1.205393   -0.864499    1.443158
   18         14             0       -2.143397   -0.518283   -1.308754
   19          6             0       -3.937529   -0.154762   -0.868599
   20          1             0       -4.056599    0.868945   -0.500574
   21          1             0       -4.555090   -0.268456   -1.768758
   22          1             0       -4.323838   -0.842904   -0.110903
   23          6             0       -1.922781   -2.323956   -1.830491
   24          1             0       -2.584120   -2.528670   -2.681952
   25          1             0       -0.899402   -2.543342   -2.155127
   26          6             0       -1.528095    0.621915   -2.678080
   27          1             0       -0.458809    0.494314   -2.880821
   28          1             0       -2.068258    0.390455   -3.604483
   29          1             0       -1.707567    1.677289   -2.449674
   30          1             0       -2.191388   -3.022567   -1.031724
   31          6             0       -2.259944   -1.822992    1.641373
   32          6             0        0.737929    3.155451    0.001467
   33          6             0       -1.521374    2.486985    0.462159
   34          7             0       -3.097299   -2.613236    1.805739
   35          7             0       -2.620419    2.829964    0.640954
   36          7             0        1.438366    4.067042   -0.185447
   37          6             0       -0.375195   -0.642551    2.599233
   38          7             0        0.287272   -0.473023    3.539627
 ---------------------------------------------------------------------
 Rotational constants (GHZ):      0.3158068      0.1957109      0.1708586
 Standard basis: 6-31+G(d,p) (6D, 7F)
 There are   516 symmetry adapted basis functions of A   symmetry.
 Integral buffers will be    262144 words long.
 Raffenetti 2 integral format.
 Two-electron integral symmetry is turned on.
   516 basis functions,   865 primitive gaussians,   516 cartesian basis functions
    83 alpha electrons       83 beta electrons
       nuclear repulsion energy      1905.7768455119 Hartrees.
 NAtoms=   38 NActive=   38 NUniq=   38 SFac= 7.50D-01 NAtFMM=   80 NAOKFM=F Big=F
 One-electron integrals computed using PRISM.
 NBasis=   516 RedAO= T  NBF=   516
 NBsUse=   512 1.00D-06 NBFU=   512
 Harris functional with IExCor=  402 diagonalized for initial guess.
 ExpMin= 3.31D-02 ExpMax= 1.61D+04 ExpMxC= 2.43D+03 IAcc=3 IRadAn=         5 AccDes= 0.00D+00
 HarFok:  IExCor= 402 AccDes= 0.00D+00 IRadAn=         5 IDoV=1
 ScaDFX=  1.000000  1.000000  1.000000  1.000000
 Initial guess orbital symmetries:
       Occupied  (A) (A) (A) (A) (A) (A) (A) (A) (A) (A) (A) (A)
                 (A) (A) (A) (A) (A) (A) (A) (A) (A) (A) (A) (A)
                 (A) (A) (A) (A) (A) (A) (A) (A) (A) (A) (A) (A)
                 (A) (A) (A) (A) (A) (A) (A) (A) (A) (A) (A) (A)
                 (A) (A) (A) (A) (A) (A) (A) (A) (A) (A) (A) (A)
                 (A) (A) (A) (A) (A) (A) (A) (A) (A) (A) (A) (A)
                 (A) (A) (A) (A) (A) (A) (A) (A) (A) (A) (A)
       Virtual   (A) (A) (A) (A) (A) (A) (A) (A) (A) (A) (A) (A)
                 (A) (A) (A) (A) (A) (A) (A) (A) (A) (A) (A) (A)
                 (A) (A) (A) (A) (A) (A) (A) (A) (A) (A) (A) (A)
                 (A) (A) (A) (A) (A) (A) (A) (A) (A) (A) (A) (A)
                 (A) (A) (A) (A) (A) (A) (A) (A) (A) (A) (A) (A)
                 (A) (A) (A) (A) (A) (A) (A) (A) (A) (A) (A) (A)
                 (A) (A) (A) (A) (A) (A) (A) (A) (A) (A) (A) (A)
                 (A) (A) (A) (A) (A) (A) (A) (A) (A) (A) (A) (A)
                 (A) (A) (A) (A) (A) (A) (A) (A) (A) (A) (A) (A)
                 (A) (A) (A) (A) (A) (A) (A) (A) (A) (A) (A) (A)
                 (A) (A) (A) (A) (A) (A) (A) (A) (A) (A) (A) (A)
                 (A) (A) (A) (A) (A) (A) (A) (A) (A) (A) (A) (A)
                 (A) (A) (A) (A) (A) (A) (A) (A) (A) (A) (A) (A)
                 (A) (A) (A) (A) (A) (A) (A) (A) (A) (A) (A) (A)
                 (A) (A) (A) (A) (A) (A) (A) (A) (A) (A) (A) (A)
                 (A) (A) (A) (A) (A) (A) (A) (A) (A) (A) (A) (A)
                 (A) (A) (A) (A) (A) (A) (A) (A) (A) (A) (A) (A)
                 (A) (A) (A) (A) (A) (A) (A) (A) (A) (A) (A) (A)
                 (A) (A) (A) (A) (A) (A) (A) (A) (A) (A) (A) (A)
                 (A) (A) (A) (A) (A) (A) (A) (A) (A) (A) (A) (A)
                 (A) (A) (A) (A) (A) (A) (A) (A) (A) (A) (A) (A)
                 (A) (A) (A) (A) (A) (A) (A) (A) (A) (A) (A) (A)
                 (A) (A) (A) (A) (A) (A) (A) (A) (A) (A) (A) (A)
                 (A) (A) (A) (A) (A) (A) (A) (A) (A) (A) (A) (A)
                 (A) (A) (A) (A) (A) (A) (A) (A) (A) (A) (A) (A)
                 (A) (A) (A) (A) (A) (A) (A) (A) (A) (A) (A) (A)
                 (A) (A) (A) (A) (A) (A) (A) (A) (A) (A) (A) (A)
                 (A) (A) (A) (A) (A) (A) (A) (A) (A) (A) (A) (A)
                 (A) (A) (A) (A) (A) (A) (A) (A) (A) (A) (A) (A)
                 (A) (A) (A) (A) (A) (A) (A) (A) (A) (A) (A) (A)
                 (A) (A) (A) (A) (A) (A) (A) (A) (A) (A) (A) (A)
                 (A) (A) (A) (A) (A) (A) (A) (A) (A) (A) (A) (A)
                 (A) (A) (A) (A) (A) (A) (A) (A) (A) (A) (A) (A)
                 (A) (A) (A) (A) (A) (A) (A) (A) (A) (A) (A) (A)
                 (A) (A) (A) (A) (A) (A) (A) (A) (A) (A) (A) (A)
                 (A) (A) (A) (A) (A) (A) (A) (A) (A)
 The electronic state of the initial guess is 1-A.
 Requested convergence on RMS density matrix=1.00D-08 within 128 cycles.
 Requested convergence on MAX density matrix=1.00D-06.
 Requested convergence on             energy=1.00D-06.
 No special actions if energy rises.
 SCF Done:  E(RB+HF-LYP) =  -1220.08829974     A.U. after   18 cycles
             Convg  =    0.4190D-08             -V/T =  2.0083
             S**2   =   0.0000

 **********************************************************************

            Population analysis using the SCF density.

 **********************************************************************

 Orbital symmetries:
       Occupied  (A) (A) (A) (A) (A) (A) (A) (A) (A) (A) (A) (A)
                 (A) (A) (A) (A) (A) (A) (A) (A) (A) (A) (A) (A)
                 (A) (A) (A) (A) (A) (A) (A) (A) (A) (A) (A) (A)
                 (A) (A) (A) (A) (A) (A) (A) (A) (A) (A) (A) (A)
                 (A) (A) (A) (A) (A) (A) (A) (A) (A) (A) (A) (A)
                 (A) (A) (A) (A) (A) (A) (A) (A) (A) (A) (A) (A)
                 (A) (A) (A) (A) (A) (A) (A) (A) (A) (A) (A)
       Virtual   (A) (A) (A) (A) (A) (A) (A) (A) (A) (A) (A) (A)
                 (A) (A) (A) (A) (A) (A) (A) (A) (A) (A) (A) (A)
                 (A) (A) (A) (A) (A) (A) (A) (A) (A) (A) (A) (A)
                 (A) (A) (A) (A) (A) (A) (A) (A) (A) (A) (A) (A)
                 (A) (A) (A) (A) (A) (A) (A) (A) (A) (A) (A) (A)
                 (A) (A) (A) (A) (A) (A) (A) (A) (A) (A) (A) (A)
                 (A) (A) (A) (A) (A) (A) (A) (A) (A) (A) (A) (A)
                 (A) (A) (A) (A) (A) (A) (A) (A) (A) (A) (A) (A)
                 (A) (A) (A) (A) (A) (A) (A) (A) (A) (A) (A) (A)
                 (A) (A) (A) (A) (A) (A) (A) (A) (A) (A) (A) (A)
                 (A) (A) (A) (A) (A) (A) (A) (A) (A) (A) (A) (A)
                 (A) (A) (A) (A) (A) (A) (A) (A) (A) (A) (A) (A)
                 (A) (A) (A) (A) (A) (A) (A) (A) (A) (A) (A) (A)
                 (A) (A) (A) (A) (A) (A) (A) (A) (A) (A) (A) (A)
                 (A) (A) (A) (A) (A) (A) (A) (A) (A) (A) (A) (A)
                 (A) (A) (A) (A) (A) (A) (A) (A) (A) (A) (A) (A)
                 (A) (A) (A) (A) (A) (A) (A) (A) (A) (A) (A) (A)
                 (A) (A) (A) (A) (A) (A) (A) (A) (A) (A) (A) (A)
                 (A) (A) (A) (A) (A) (A) (A) (A) (A) (A) (A) (A)
                 (A) (A) (A) (A) (A) (A) (A) (A) (A) (A) (A) (A)
                 (A) (A) (A) (A) (A) (A) (A) (A) (A) (A) (A) (A)
                 (A) (A) (A) (A) (A) (A) (A) (A) (A) (A) (A) (A)
                 (A) (A) (A) (A) (A) (A) (A) (A) (A) (A) (A) (A)
                 (A) (A) (A) (A) (A) (A) (A) (A) (A) (A) (A) (A)
                 (A) (A) (A) (A) (A) (A) (A) (A) (A) (A) (A) (A)
                 (A) (A) (A) (A) (A) (A) (A) (A) (A) (A) (A) (A)
                 (A) (A) (A) (A) (A) (A) (A) (A) (A) (A) (A) (A)
                 (A) (A) (A) (A) (A) (A) (A) (A) (A) (A) (A) (A)
                 (A) (A) (A) (A) (A) (A) (A) (A) (A) (A) (A) (A)
                 (A) (A) (A) (A) (A) (A) (A) (A) (A) (A) (A) (A)
                 (A) (A) (A) (A) (A) (A) (A) (A) (A) (A) (A) (A)
                 (A) (A) (A) (A) (A) (A) (A) (A) (A) (A) (A) (A)
                 (A) (A) (A) (A) (A) (A) (A) (A) (A) (A) (A) (A)
                 (A) (A) (A) (A) (A) (A) (A) (A) (A) (A) (A) (A)
                 (A) (A) (A) (A) (A) (A) (A) (A) (A) (A) (A) (A)
                 (A) (A) (A) (A) (A) (A) (A) (A) (A)
 The electronic state is 1-A.
 Alpha  occ. eigenvalues --  -66.16635 -14.39802 -14.37878 -14.37483 -14.36473
 Alpha  occ. eigenvalues --  -14.36411 -10.30639 -10.28689 -10.28513 -10.28438
 Alpha  occ. eigenvalues --  -10.26990 -10.26855 -10.26554 -10.25900 -10.25896
 Alpha  occ. eigenvalues --  -10.24262 -10.23904 -10.23431 -10.22912 -10.22724
 Alpha  occ. eigenvalues --  -10.19297 -10.18950 -10.18130  -5.30945  -3.66984
 Alpha  occ. eigenvalues --   -3.66759  -3.66724  -0.97351  -0.95306  -0.94279
 Alpha  occ. eigenvalues --   -0.93654  -0.92645  -0.90633  -0.87481  -0.84608
 Alpha  occ. eigenvalues --   -0.79215  -0.78590  -0.74635  -0.73151  -0.70585
 Alpha  occ. eigenvalues --   -0.69946  -0.67558  -0.65820  -0.63398  -0.61815
 Alpha  occ. eigenvalues --   -0.60807  -0.57239  -0.56494  -0.53735  -0.52709
 Alpha  occ. eigenvalues --   -0.49505  -0.47753  -0.46663  -0.46226  -0.45167
 Alpha  occ. eigenvalues --   -0.44035  -0.43478  -0.43407  -0.43192  -0.42591
 Alpha  occ. eigenvalues --   -0.42100  -0.41251  -0.41054  -0.40459  -0.40287
 Alpha  occ. eigenvalues --   -0.39677  -0.39236  -0.38840  -0.38661  -0.37984
 Alpha  occ. eigenvalues --   -0.37364  -0.37021  -0.36428  -0.36168  -0.36006
 Alpha  occ. eigenvalues --   -0.35205  -0.35024  -0.33702  -0.33144  -0.30643
 Alpha  occ. eigenvalues --   -0.29744  -0.29509  -0.24246
 Alpha virt. eigenvalues --   -0.12477  -0.10568  -0.04847  -0.03350  -0.02881
 Alpha virt. eigenvalues --   -0.02283  -0.02007  -0.01506  -0.00288   0.00524
 Alpha virt. eigenvalues --    0.00763   0.00888   0.01258   0.01646   0.02097
 Alpha virt. eigenvalues --    0.02312   0.03162   0.03234   0.03606   0.03868
 Alpha virt. eigenvalues --    0.04558   0.04739   0.05152   0.06177   0.06258
 Alpha virt. eigenvalues --    0.06523   0.06750   0.06813   0.06926   0.07539
 Alpha virt. eigenvalues --    0.08000   0.08212   0.08533   0.08791   0.08951
 Alpha virt. eigenvalues --    0.09003   0.09202   0.09804   0.10015   0.10275
 Alpha virt. eigenvalues --    0.10455   0.10824   0.11085   0.11399   0.11766
 Alpha virt. eigenvalues --    0.12179   0.12458   0.12584   0.12705   0.13136
 Alpha virt. eigenvalues --    0.13660   0.14006   0.14164   0.14264   0.14808
 Alpha virt. eigenvalues --    0.15132   0.15333   0.15870   0.16105   0.16586
 Alpha virt. eigenvalues --    0.16792   0.16993   0.17309   0.17518   0.17590
 Alpha virt. eigenvalues --    0.17911   0.18013   0.18508   0.19033   0.19164
 Alpha virt. eigenvalues --    0.19479   0.19764   0.19954   0.20160   0.20739
 Alpha virt. eigenvalues --    0.20842   0.21427   0.21545   0.21728   0.22161
 Alpha virt. eigenvalues --    0.22670   0.22886   0.23229   0.23607   0.23819
 Alpha virt. eigenvalues --    0.23998   0.24518   0.25107   0.25347   0.26099
 Alpha virt. eigenvalues --    0.26225   0.26255   0.26653   0.26787   0.27118
 Alpha virt. eigenvalues --    0.27364   0.27500   0.27974   0.28168   0.28261
 Alpha virt. eigenvalues --    0.28649   0.29011   0.29202   0.29906   0.29960
 Alpha virt. eigenvalues --    0.30277   0.30578   0.30903   0.31591   0.31817
 Alpha virt. eigenvalues --    0.31954   0.32210   0.33229   0.33523   0.33694
 Alpha virt. eigenvalues --    0.34561   0.34654   0.35097   0.35747   0.36123
 Alpha virt. eigenvalues --    0.36557   0.37586   0.37841   0.38947   0.39047
 Alpha virt. eigenvalues --    0.40624   0.40692   0.42116   0.42530   0.42983
 Alpha virt. eigenvalues --    0.44603   0.44811   0.45822   0.46922   0.47645
 Alpha virt. eigenvalues --    0.49840   0.54484   0.56722   0.58456   0.61166
 Alpha virt. eigenvalues --    0.62052   0.64380   0.65939   0.67276   0.67871
 Alpha virt. eigenvalues --    0.68799   0.69117   0.70288   0.70898   0.71978
 Alpha virt. eigenvalues --    0.72242   0.72379   0.72745   0.73397   0.73483
 Alpha virt. eigenvalues --    0.74533   0.75018   0.75778   0.76196   0.77143
 Alpha virt. eigenvalues --    0.77889   0.78457   0.79088   0.79391   0.79936
 Alpha virt. eigenvalues --    0.80246   0.80699   0.80916   0.81634   0.82446
 Alpha virt. eigenvalues --    0.83116   0.83758   0.84487   0.84749   0.85407
 Alpha virt. eigenvalues --    0.85847   0.86472   0.86596   0.88196   0.88460
 Alpha virt. eigenvalues --    0.88586   0.89292   0.89709   0.90372   0.90749
 Alpha virt. eigenvalues --    0.91479   0.92025   0.92497   0.93395   0.93801
 Alpha virt. eigenvalues --    0.95066   0.95583   0.96634   0.97250   0.98494
 Alpha virt. eigenvalues --    0.98725   0.99380   0.99897   1.00857   1.01073
 Alpha virt. eigenvalues --    1.01288   1.02212   1.03248   1.03506   1.04129
 Alpha virt. eigenvalues --    1.04429   1.04720   1.05409   1.05796   1.06468
 Alpha virt. eigenvalues --    1.07351   1.07705   1.08498   1.08636   1.09130
 Alpha virt. eigenvalues --    1.09831   1.10633   1.11896   1.12040   1.13800
 Alpha virt. eigenvalues --    1.15196   1.15376   1.16996   1.17851   1.18933
 Alpha virt. eigenvalues --    1.19114   1.20358   1.21938   1.22679   1.23529
 Alpha virt. eigenvalues --    1.25162   1.26227   1.28261   1.29249   1.29787
 Alpha virt. eigenvalues --    1.31239   1.31841   1.33478   1.33941   1.34266
 Alpha virt. eigenvalues --    1.35051   1.36614   1.38036   1.38250   1.39544
 Alpha virt. eigenvalues --    1.40730   1.41153   1.42239   1.43372   1.44497
 Alpha virt. eigenvalues --    1.46128   1.46857   1.47438   1.49806   1.50698
 Alpha virt. eigenvalues --    1.51330   1.52608   1.53628   1.54066   1.54936
 Alpha virt. eigenvalues --    1.55340   1.56633   1.57593   1.59563   1.60366
 Alpha virt. eigenvalues --    1.61202   1.63550   1.64704   1.68173   1.69133
 Alpha virt. eigenvalues --    1.70677   1.71623   1.73724   1.75548   1.76280
 Alpha virt. eigenvalues --    1.76780   1.77659   1.78993   1.79820   1.82177
 Alpha virt. eigenvalues --    1.82450   1.83654   1.83813   1.85605   1.86573
 Alpha virt. eigenvalues --    1.87347   1.88636   1.89508   1.91422   1.92396
 Alpha virt. eigenvalues --    1.92525   1.93655   1.94417   1.94809   1.95037
 Alpha virt. eigenvalues --    1.95431   1.97682   1.98212   1.99513   2.01103
 Alpha virt. eigenvalues --    2.01416   2.02513   2.03281   2.03637   2.04199
 Alpha virt. eigenvalues --    2.04800   2.05019   2.06031   2.06637   2.07398
 Alpha virt. eigenvalues --    2.08275   2.10804   2.11241   2.11703   2.12538
 Alpha virt. eigenvalues --    2.13424   2.14387   2.14683   2.15040   2.15942
 Alpha virt. eigenvalues --    2.17427   2.17863   2.20294   2.21429   2.22141
 Alpha virt. eigenvalues --    2.23649   2.24837   2.28596   2.30553   2.31745
 Alpha virt. eigenvalues --    2.32512   2.33334   2.34677   2.35463   2.36464
 Alpha virt. eigenvalues --    2.37227   2.38038   2.38660   2.39520   2.40682
 Alpha virt. eigenvalues --    2.41849   2.43144   2.46257   2.46607   2.48817
 Alpha virt. eigenvalues --    2.49120   2.50711   2.51889   2.55616   2.57000
 Alpha virt. eigenvalues --    2.57468   2.60749   2.61129   2.62361   2.64779
 Alpha virt. eigenvalues --    2.66064   2.67274   2.68386   2.70322   2.71949
 Alpha virt. eigenvalues --    2.73095   2.75544   2.75959   2.78130   2.80028
 Alpha virt. eigenvalues --    2.80580   2.81317   2.81597   2.82608   2.82948
 Alpha virt. eigenvalues --    2.83345   2.84057   2.84787   2.85188   2.86475
 Alpha virt. eigenvalues --    2.92948   2.97169   2.98793   3.01285   3.05246
 Alpha virt. eigenvalues --    3.05594   3.06616   3.08837   3.09926   3.11228
 Alpha virt. eigenvalues --    3.13254   3.17287   3.22307   3.23576   3.24274
 Alpha virt. eigenvalues --    3.25667   3.27554   3.28537   3.32646   3.32941
 Alpha virt. eigenvalues --    3.38966   3.41978   3.44414   3.45317   3.46172
 Alpha virt. eigenvalues --    3.46444   3.46930   3.47778   3.47833   3.51149
 Alpha virt. eigenvalues --    3.58867   3.80463   4.20476   4.25652   4.27273
 Alpha virt. eigenvalues --    4.28759   4.29812   4.31603   4.33011   4.35515
 Alpha virt. eigenvalues --    4.38288   4.40997   4.46736   4.48626   4.48941
 Alpha virt. eigenvalues --    4.53465   4.55150   4.56346   4.59967   4.64543
 Alpha virt. eigenvalues --    4.64955   4.79056   4.83257   4.90968
          Condensed to atoms (all electrons):
              1          2          3          4          5          6
     1  C   21.811075   0.278136  -7.934910   1.160244   0.616673  -4.041187
     2  C    0.278136  14.333858  -2.376247  -0.460924  -1.952040  -1.872922
     3  C   -7.934910  -2.376247  14.323052  -3.460894   0.126189   2.649284
     4  C    1.160244  -0.460924  -3.460894  13.433864   0.129787  -4.418853
     5  C    0.616673  -1.952040   0.126189   0.129787   7.225442   0.688617
     6  C   -4.041187  -1.872922   2.649284  -4.418853   0.688617  13.033586
     7  H    0.154949   0.036796   0.045935  -0.023427  -0.047944  -0.076878
     8  H    0.073037   0.056228   0.226068   0.011169  -0.025206  -0.041895
     9  H    0.006973   0.045176   0.028912   0.192210   0.017504   0.030060
    10  H   -0.018553   0.051812  -0.003621   0.027738   0.020860   0.229370
    11  N    0.050947   0.009633   0.012439  -0.022230  -0.040642  -0.012586
    12  H    0.050921   0.002901  -0.028749   0.095985  -0.004206  -0.123999
    13  H   -0.037906   0.007404   0.058850  -0.130413  -0.005399   0.097145
    14  C   -1.850245   3.699400  -0.907199   0.136415  -0.807754  -0.521600
    15  C   -7.331782  -2.355581   6.505808  -0.490642   0.089608   0.792632
    16  C    6.775827  -0.713441  -2.721346  -0.435454   0.427020  -0.175549
    17  C   -2.387870  -0.268544  -0.991221   0.612790  -0.495128  -0.208745
    18  Si  -0.841928   0.035746   0.507445   0.101543  -0.037164   0.080086
    19  C    0.090711  -0.029824  -0.037003  -0.004712   0.002657   0.002887
    20  H    0.004037  -0.001470  -0.001819  -0.000060   0.000015   0.000302
    21  H   -0.000100  -0.000901   0.000035   0.000010  -0.000001  -0.000134
    22  H   -0.003154   0.002367   0.000732   0.000033  -0.000023  -0.000290
    23  C    0.050922  -0.047610  -0.006284  -0.008641   0.008218   0.016753
    24  H    0.002171  -0.002377   0.000464  -0.000074   0.000018  -0.000301
    25  H   -0.000783  -0.006084   0.000416  -0.001251   0.003113   0.029482
    26  C    0.011083   0.040325   0.004439  -0.004336   0.004351  -0.032151
    27  H    0.014137  -0.018977  -0.002163  -0.005844   0.001522   0.007124
    28  H    0.009678  -0.002954  -0.001780  -0.000317   0.000285  -0.000119
    29  H    0.012429   0.005911  -0.002715  -0.000135   0.000221   0.002035
    30  H   -0.013769   0.020055   0.002032   0.000412  -0.001571  -0.016938
    31  C    0.252695   0.534327  -0.453102   0.059297  -0.014450   0.041622
    32  C    0.577482   1.114475  -1.654168   0.290603  -0.163287   0.073332
    33  C   -0.216244  -2.549000   0.682241  -0.335131   0.041057   0.224848
    34  N   -0.013593   0.000360   0.006989  -0.000440   0.000049   0.000271
    35  N   -0.010492   0.079683   0.002686   0.004309  -0.000573  -0.003317
    36  N   -0.008673  -0.008761   0.047690  -0.017967   0.000473  -0.000357
    37  C   -0.811926  -1.727836   1.216550  -0.269892   0.016554  -0.268006
    38  N    0.032896   0.084272  -0.056959  -0.003887   0.000285   0.022225
              7          8          9         10         11         12
     1  C    0.154949   0.073037   0.006973  -0.018553   0.050947   0.050921
     2  C    0.036796   0.056228   0.045176   0.051812   0.009633   0.002901
     3  C    0.045935   0.226068   0.028912  -0.003621   0.012439  -0.028749
     4  C   -0.023427   0.011169   0.192210   0.027738  -0.022230   0.095985
     5  C   -0.047944  -0.025206   0.017504   0.020860  -0.040642  -0.004206
     6  C   -0.076878  -0.041895   0.030060   0.229370  -0.012586  -0.123999
     7  H    0.605438  -0.000160   0.000017  -0.006859  -0.000402  -0.000006
     8  H   -0.000160   0.552344  -0.006127   0.000016  -0.000370   0.000003
     9  H    0.000017  -0.006127   0.571660  -0.000153  -0.018392  -0.000041
    10  H   -0.006859   0.000016  -0.000153   0.579166  -0.018501   0.004903
    11  N   -0.000402  -0.000370  -0.018392  -0.018501   6.967280   0.330409
    12  H   -0.000006   0.000003  -0.000041   0.004903   0.330409   0.400954
    13  H    0.000003  -0.000007   0.004992  -0.000048   0.332273  -0.031539
    14  C    0.053967   0.065050   0.004209   0.009523  -0.006794  -0.000230
    15  C    0.013590  -0.114434  -0.005585   0.002740  -0.009333  -0.000808
    16  C   -0.131032   0.018555   0.001814   0.003627   0.006319   0.000540
    17  C    0.184074  -0.003834   0.000181  -0.007182   0.002006   0.000201
    18  Si   0.040227  -0.001843   0.000025   0.001213   0.002972  -0.000005
    19  C   -0.000274   0.000010   0.000001  -0.000008  -0.000002   0.000000
    20  H    0.000000   0.000000   0.000000   0.000000   0.000000   0.000000
    21  H    0.000000   0.000000   0.000000   0.000000   0.000000   0.000000
    22  H    0.000001   0.000000   0.000000   0.000000   0.000000   0.000000
    23  C   -0.010419   0.000039  -0.000002  -0.000502  -0.000361  -0.000002
    24  H    0.000008   0.000000   0.000000   0.000000   0.000000   0.000000
    25  H    0.001822   0.000000   0.000000  -0.000008  -0.000009   0.000000
    26  C   -0.007727   0.000295  -0.000006  -0.000005  -0.000636  -0.000003
    27  H   -0.000211  -0.000002   0.000000   0.000000  -0.000003   0.000000
    28  H    0.000002   0.000000   0.000000   0.000000   0.000000   0.000000
    29  H    0.000008   0.000000   0.000000   0.000000   0.000000   0.000000
    30  H   -0.000035   0.000000   0.000000   0.000001   0.000000   0.000000
    31  C    0.017523  -0.000312  -0.000055  -0.001413   0.000124   0.000006
    32  C   -0.011171   0.052740  -0.000910  -0.000567   0.003314   0.000076
    33  C    0.003929  -0.007672  -0.000325   0.000376   0.000400  -0.000010
    34  N   -0.000220  -0.000002   0.000000   0.000007  -0.000003   0.000000
    35  N    0.000001  -0.000003   0.000000   0.000000   0.000000   0.000000
    36  N    0.000063  -0.003473   0.000095   0.000000   0.000027   0.000000
    37  C    0.039484   0.001703   0.000309   0.004956   0.000257  -0.000071
    38  N   -0.001012  -0.000265  -0.000047  -0.000121  -0.000228   0.000002
             13         14         15         16         17         18
     1  C   -0.037906  -1.850245  -7.331782   6.775827  -2.387870  -0.841928
     2  C    0.007404   3.699400  -2.355581  -0.713441  -0.268544   0.035746
     3  C    0.058850  -0.907199   6.505808  -2.721346  -0.991221   0.507445
     4  C   -0.130413   0.136415  -0.490642  -0.435454   0.612790   0.101543
     5  C   -0.005399  -0.807754   0.089608   0.427020  -0.495128  -0.037164
     6  C    0.097145  -0.521600   0.792632  -0.175549  -0.208745   0.080086
     7  H    0.000003   0.053967   0.013590  -0.131032   0.184074   0.040227
     8  H   -0.000007   0.065050  -0.114434   0.018555  -0.003834  -0.001843
     9  H    0.004992   0.004209  -0.005585   0.001814   0.000181   0.000025
    10  H   -0.000048   0.009523   0.002740   0.003627  -0.007182   0.001213
    11  N    0.332273  -0.006794  -0.009333   0.006319   0.002006   0.002972
    12  H   -0.031539  -0.000230  -0.000808   0.000540   0.000201  -0.000005
    13  H    0.397746   0.001281   0.001122  -0.000215   0.000049   0.000051
    14  C    0.001281  14.070959  -3.234158   2.202125  -3.797476  -0.453249
    15  C    0.001122  -3.234158  24.550706  -4.786659  -1.369197   0.926753
    16  C   -0.000215   2.202125  -4.786659  33.138619 -19.175564  -1.672649
    17  C    0.000049  -3.797476  -1.369197 -19.175564  38.920666  -0.047621
    18  Si   0.000051  -0.453249   0.926753  -1.672649  -0.047621  15.326505
    19  C    0.000000   0.075665  -0.173308   0.142262   0.118278  -0.218510
    20  H    0.000000  -0.006869  -0.016181   0.047923  -0.033604  -0.083190
    21  H    0.000000   0.010859  -0.008091   0.000641   0.004090  -0.046543
    22  H    0.000000  -0.005673   0.013542  -0.099838   0.132854  -0.045077
    23  C   -0.000002   0.042429  -0.006215   0.058663   0.074910  -0.200874
    24  H    0.000000   0.004400  -0.004865  -0.028212   0.034574  -0.047097
    25  H    0.000000   0.001278   0.004307  -0.001916  -0.035397  -0.053611
    26  C   -0.000003   0.013589   0.072260  -0.018709   0.082971  -0.203076
    27  H    0.000000  -0.005271   0.007581   0.022948  -0.014117  -0.064778
    28  H    0.000000   0.026325  -0.010508   0.013133  -0.032231  -0.048727
    29  H    0.000000   0.014966   0.001125  -0.011310  -0.003615  -0.057426
    30  H    0.000000   0.009093   0.003912  -0.072511   0.103503  -0.053661
    31  C   -0.000003  -1.208681   0.286392   1.198481  -4.087346   0.129499
    32  C   -0.000263   0.224489  -6.799071  -1.744564   2.100220  -0.047234
    33  C    0.000019  -4.396596  -0.350249   2.838292  -3.053291  -0.264820
    34  N    0.000000   0.019347   0.016726  -0.107117   0.263354   0.058585
    35  N    0.000000   0.193662   0.014314  -0.050683   0.075047   0.041949
    36  N    0.000003   0.078642   0.345116   0.027948  -0.008571   0.007309
    37  C    0.000008   1.616658  -1.906261  -7.715396  -2.336833  -0.028840
    38  N    0.000001  -0.007752   0.065260   0.416611   0.079287  -0.007354
             19         20         21         22         23         24
     1  C    0.090711   0.004037  -0.000100  -0.003154   0.050922   0.002171
     2  C   -0.029824  -0.001470  -0.000901   0.002367  -0.047610  -0.002377
     3  C   -0.037003  -0.001819   0.000035   0.000732  -0.006284   0.000464
     4  C   -0.004712  -0.000060   0.000010   0.000033  -0.008641  -0.000074
     5  C    0.002657   0.000015  -0.000001  -0.000023   0.008218   0.000018
     6  C    0.002887   0.000302  -0.000134  -0.000290   0.016753  -0.000301
     7  H   -0.000274   0.000000   0.000000   0.000001  -0.010419   0.000008
     8  H    0.000010   0.000000   0.000000   0.000000   0.000039   0.000000
     9  H    0.000001   0.000000   0.000000   0.000000  -0.000002   0.000000
    10  H   -0.000008   0.000000   0.000000   0.000000  -0.000502   0.000000
    11  N   -0.000002   0.000000   0.000000   0.000000  -0.000361   0.000000
    12  H    0.000000   0.000000   0.000000   0.000000  -0.000002   0.000000
    13  H    0.000000   0.000000   0.000000   0.000000  -0.000002   0.000000
    14  C    0.075665  -0.006869   0.010859  -0.005673   0.042429   0.004400
    15  C   -0.173308  -0.016181  -0.008091   0.013542  -0.006215  -0.004865
    16  C    0.142262   0.047923   0.000641  -0.099838   0.058663  -0.028212
    17  C    0.118278  -0.033604   0.004090   0.132854   0.074910   0.034574
    18  Si  -0.218510  -0.083190  -0.046543  -0.045077  -0.200874  -0.047097
    19  C    5.589068   0.418198   0.414423   0.412841  -0.001022  -0.005172
    20  H    0.418198   0.471485  -0.021269  -0.020092   0.008025   0.000015
    21  H    0.414423  -0.021269   0.518615  -0.022505  -0.009548   0.000392
    22  H    0.412841  -0.020092  -0.022505   0.491841   0.004333   0.000033
    23  C   -0.001022   0.008025  -0.009548   0.004333   5.567439   0.427446
    24  H   -0.005172   0.000015   0.000392   0.000033   0.427446   0.507975
    25  H    0.006652  -0.000016   0.000014   0.000001   0.402206  -0.023774
    26  C    0.009503  -0.000571  -0.008529   0.009118   0.010858  -0.006933
    27  H    0.008913   0.000006   0.000014  -0.000015   0.000937   0.000016
    28  H   -0.009323   0.000035   0.000300   0.000006  -0.004383   0.000430
    29  H    0.003122   0.000226  -0.000013   0.000003   0.005103   0.000019
    30  H    0.001943   0.000002   0.000031   0.000277   0.413612  -0.020734
    31  C   -0.165858   0.023870  -0.004090  -0.067564  -0.247644  -0.016817
    32  C   -0.009098   0.003839  -0.000128   0.000873  -0.003939  -0.000635
    33  C   -0.038411   0.021565   0.005136  -0.009666   0.057378   0.002194
    34  N   -0.019544  -0.000659  -0.000263   0.004150  -0.011210   0.000391
    35  N   -0.025554  -0.004037   0.000093   0.001219  -0.003723  -0.000026
    36  N    0.000134  -0.000017  -0.000001   0.000000  -0.000273   0.000000
    37  C    0.055867  -0.013765   0.002708   0.013121   0.031218   0.004125
    38  N    0.000097   0.000071  -0.000003  -0.000030   0.000062  -0.000003
             25         26         27         28         29         30
     1  C   -0.000783   0.011083   0.014137   0.009678   0.012429  -0.013769
     2  C   -0.006084   0.040325  -0.018977  -0.002954   0.005911   0.020055
     3  C    0.000416   0.004439  -0.002163  -0.001780  -0.002715   0.002032
     4  C   -0.001251  -0.004336  -0.005844  -0.000317  -0.000135   0.000412
     5  C    0.003113   0.004351   0.001522   0.000285   0.000221  -0.001571
     6  C    0.029482  -0.032151   0.007124  -0.000119   0.002035  -0.016938
     7  H    0.001822  -0.007727  -0.000211   0.000002   0.000008  -0.000035
     8  H    0.000000   0.000295  -0.000002   0.000000   0.000000   0.000000
     9  H    0.000000  -0.000006   0.000000   0.000000   0.000000   0.000000
    10  H   -0.000008  -0.000005   0.000000   0.000000   0.000000   0.000001
    11  N   -0.000009  -0.000636  -0.000003   0.000000   0.000000   0.000000
    12  H    0.000000  -0.000003   0.000000   0.000000   0.000000   0.000000
    13  H    0.000000  -0.000003   0.000000   0.000000   0.000000   0.000000
    14  C    0.001278   0.013589  -0.005271   0.026325   0.014966   0.009093
    15  C    0.004307   0.072260   0.007581  -0.010508   0.001125   0.003912
    16  C   -0.001916  -0.018709   0.022948   0.013133  -0.011310  -0.072511
    17  C   -0.035397   0.082971  -0.014117  -0.032231  -0.003615   0.103503
    18  Si  -0.053611  -0.203076  -0.064778  -0.048727  -0.057426  -0.053661
    19  C    0.006652   0.009503   0.008913  -0.009323   0.003122   0.001943
    20  H   -0.000016  -0.000571   0.000006   0.000035   0.000226   0.000002
    21  H    0.000014  -0.008529   0.000014   0.000300  -0.000013   0.000031
    22  H    0.000001   0.009118  -0.000015   0.000006   0.000003   0.000277
    23  C    0.402206   0.010858   0.000937  -0.004383   0.005103   0.413612
    24  H   -0.023774  -0.006933   0.000016   0.000430   0.000019  -0.020734
    25  H    0.528035   0.000521   0.000355  -0.000002   0.000010  -0.023143
    26  C    0.000521   5.558470   0.408531   0.417204   0.405815   0.009221
    27  H    0.000355   0.408531   0.511256  -0.022781  -0.022037   0.000001
    28  H   -0.000002   0.417204  -0.022781   0.514181  -0.021613   0.000007
    29  H    0.000010   0.405815  -0.022037  -0.021613   0.490894  -0.000015
    30  H   -0.023143   0.009221   0.000001   0.000007  -0.000015   0.489827
    31  C    0.012353  -0.069112   0.001682   0.001498   0.004341  -0.062517
    32  C   -0.000601  -0.004951  -0.029043  -0.007993   0.018681   0.000535
    33  C    0.000972  -0.065519   0.024121   0.012547  -0.031170  -0.003469
    34  N   -0.000314   0.001353  -0.000019  -0.000020  -0.000035   0.003210
    35  N   -0.000017  -0.004628  -0.000349  -0.000259   0.000103   0.000091
    36  N    0.000000  -0.000736   0.000183   0.000034   0.000081   0.000000
    37  C   -0.004554   0.019498   0.000967  -0.000292  -0.003590   0.022005
    38  N    0.000006  -0.000346   0.000000   0.000001   0.000014  -0.000087
             31         32         33         34         35         36
     1  C    0.252695   0.577482  -0.216244  -0.013593  -0.010492  -0.008673
     2  C    0.534327   1.114475  -2.549000   0.000360   0.079683  -0.008761
     3  C   -0.453102  -1.654168   0.682241   0.006989   0.002686   0.047690
     4  C    0.059297   0.290603  -0.335131  -0.000440   0.004309  -0.017967
     5  C   -0.014450  -0.163287   0.041057   0.000049  -0.000573   0.000473
     6  C    0.041622   0.073332   0.224848   0.000271  -0.003317  -0.000357
     7  H    0.017523  -0.011171   0.003929  -0.000220   0.000001   0.000063
     8  H   -0.000312   0.052740  -0.007672  -0.000002  -0.000003  -0.003473
     9  H   -0.000055  -0.000910  -0.000325   0.000000   0.000000   0.000095
    10  H   -0.001413  -0.000567   0.000376   0.000007   0.000000   0.000000
    11  N    0.000124   0.003314   0.000400  -0.000003   0.000000   0.000027
    12  H    0.000006   0.000076  -0.000010   0.000000   0.000000   0.000000
    13  H   -0.000003  -0.000263   0.000019   0.000000   0.000000   0.000003
    14  C   -1.208681   0.224489  -4.396596   0.019347   0.193662   0.078642
    15  C    0.286392  -6.799071  -0.350249   0.016726   0.014314   0.345116
    16  C    1.198481  -1.744564   2.838292  -0.107117  -0.050683   0.027948
    17  C   -4.087346   2.100220  -3.053291   0.263354   0.075047  -0.008571
    18  Si   0.129499  -0.047234  -0.264820   0.058585   0.041949   0.007309
    19  C   -0.165858  -0.009098  -0.038411  -0.019544  -0.025554   0.000134
    20  H    0.023870   0.003839   0.021565  -0.000659  -0.004037  -0.000017
    21  H   -0.004090  -0.000128   0.005136  -0.000263   0.000093  -0.000001
    22  H   -0.067564   0.000873  -0.009666   0.004150   0.001219   0.000000
    23  C   -0.247644  -0.003939   0.057378  -0.011210  -0.003723  -0.000273
    24  H   -0.016817  -0.000635   0.002194   0.000391  -0.000026   0.000000
    25  H    0.012353  -0.000601   0.000972  -0.000314  -0.000017   0.000000
    26  C   -0.069112  -0.004951  -0.065519   0.001353  -0.004628  -0.000736
    27  H    0.001682  -0.029043   0.024121  -0.000019  -0.000349   0.000183
    28  H    0.001498  -0.007993   0.012547  -0.000020  -0.000259   0.000034
    29  H    0.004341   0.018681  -0.031170  -0.000035   0.000103   0.000081
    30  H   -0.062517   0.000535  -0.003469   0.003210   0.000091   0.000000
    31  C   15.515313  -0.020253  -0.738696   0.037431   0.029657   0.003683
    32  C   -0.020253  16.128853  -3.112447   0.001568   0.102332  -0.249181
    33  C   -0.738696  -3.112447  17.780346   0.005138  -0.163313  -0.038117
    34  N    0.037431   0.001568   0.005138   7.156990  -0.000197  -0.000020
    35  N    0.029657   0.102332  -0.163313  -0.000197   7.103770   0.000699
    36  N    0.003683  -0.249181  -0.038117  -0.000020   0.000699   7.324180
    37  C   -4.599867  -0.339431  -0.371579  -0.021679   0.013151  -0.001710
    38  N    0.149559   0.002551   0.018178  -0.001346  -0.000909   0.000125
             37         38
     1  C   -0.811926   0.032896
     2  C   -1.727836   0.084272
     3  C    1.216550  -0.056959
     4  C   -0.269892  -0.003887
     5  C    0.016554   0.000285
     6  C   -0.268006   0.022225
     7  H    0.039484  -0.001012
     8  H    0.001703  -0.000265
     9  H    0.000309  -0.000047
    10  H    0.004956  -0.000121
    11  N    0.000257  -0.000228
    12  H   -0.000071   0.000002
    13  H    0.000008   0.000001
    14  C    1.616658  -0.007752
    15  C   -1.906261   0.065260
    16  C   -7.715396   0.416611
    17  C   -2.336833   0.079287
    18  Si  -0.028840  -0.007354
    19  C    0.055867   0.000097
    20  H   -0.013765   0.000071
    21  H    0.002708  -0.000003
    22  H    0.013121  -0.000030
    23  C    0.031218   0.000062
    24  H    0.004125  -0.000003
    25  H   -0.004554   0.000006
    26  C    0.019498  -0.000346
    27  H    0.000967   0.000000
    28  H   -0.000292   0.000001
    29  H   -0.003590   0.000014
    30  H    0.022005  -0.000087
    31  C   -4.599867   0.149559
    32  C   -0.339431   0.002551
    33  C   -0.371579   0.018178
    34  N   -0.021679  -0.001346
    35  N    0.013151  -0.000909
    36  N   -0.001710   0.000125
    37  C   23.912856  -0.502500
    38  N   -0.502500   7.110806
 Mulliken atomic charges:
              1
     1  C   -0.513910
     2  C   -0.043375
     3  C    0.191924
     4  C   -0.160885
     5  C    0.174873
     6  C   -0.205832
     7  H    0.119941
     8  H    0.148349
     9  H    0.127504
    10  H    0.121233
    11  N   -0.587911
    12  H    0.302767
    13  H    0.304849
    14  C    0.635216
    15  C    1.259433
    16  C   -1.679185
    17  C    1.568331
    18  Si   1.265368
    19  C   -0.615609
    20  H    0.204007
    21  H    0.164758
    22  H    0.186584
    23  C   -0.617897
    24  H    0.172349
    25  H    0.159938
    26  C   -0.651427
    27  H    0.175318
    28  H    0.167636
    29  H    0.188565
    30  H    0.188679
    31  C   -0.541571
    32  C   -0.497028
    33  C    0.026987
    34  N   -0.399239
    35  N   -0.394687
    36  N   -0.498629
    37  C   -0.047967
    38  N   -0.399459
 Sum of Mulliken charges=   0.00000
 Atomic charges with hydrogens summed into heavy atoms:
              1
     1  C   -0.393969
     2  C   -0.043375
     3  C    0.340273
     4  C   -0.033380
     5  C    0.174873
     6  C   -0.084599
     7  H    0.000000
     8  H    0.000000
     9  H    0.000000
    10  H    0.000000
    11  N    0.019705
    12  H    0.000000
    13  H    0.000000
    14  C    0.635216
    15  C    1.259433
    16  C   -1.679185
    17  C    1.568331
    18  Si   1.265368
    19  C   -0.060259
    20  H    0.000000
    21  H    0.000000
    22  H    0.000000
    23  C   -0.096930
    24  H    0.000000
    25  H    0.000000
    26  C   -0.119908
    27  H    0.000000
    28  H    0.000000
    29  H    0.000000
    30  H    0.000000
    31  C   -0.541571
    32  C   -0.497028
    33  C    0.026987
    34  N   -0.399239
    35  N   -0.394687
    36  N   -0.498629
    37  C   -0.047967
    38  N   -0.399459
 Sum of Mulliken charges=   0.00000
 Electronic spatial extent (au):  <R**2>=  7196.2571
 Charge=     0.0000 electrons
 Dipole moment (field-independent basis, Debye):
    X=     6.1847    Y=    -5.2396    Z=    -6.3670  Tot=    10.3074
 Quadrupole moment (field-independent basis, Debye-Ang):
   XX=  -121.4302   YY=  -165.7511   ZZ=  -155.2551
   XY=   -12.3246   XZ=     2.1327   YZ=    10.4603
 Traceless Quadrupole moment (field-independent basis, Debye-Ang):
   XX=    26.0486   YY=   -18.2723   ZZ=    -7.7763
   XY=   -12.3246   XZ=     2.1327   YZ=    10.4603
 Octapole moment (field-independent basis, Debye-Ang**2):
  XXX=   270.5702  YYY=  -108.5846  ZZZ=   -72.9597  XYY=    47.2037
  XXY=   -53.8295  XXZ=   -77.6161  XZZ=   -10.1976  YZZ=     2.9659
  YYZ=   -25.8899  XYZ=    14.8252
 Hexadecapole moment (field-independent basis, Debye-Ang**3):
 XXXX= -4277.7972 YYYY= -3287.2660 ZZZZ= -2061.4571 XXXY=  -266.5953
 XXXZ=   -89.7316 YYYX=  -268.8377 YYYZ=    95.8796 ZZZX=     8.4625
 ZZZY=    50.5210 XXYY= -1488.8085 XXZZ= -1225.7633 YYZZ=  -800.0740
 XXYZ=   167.1995 YYXZ=    39.9131 ZZXY=   -34.0372
 N-N= 1.905776845512D+03 E-N=-6.655573750197D+03  KE= 1.209986067633D+03
 ***** Axes restored to original set *****
 -------------------------------------------------------------------
 Center     Atomic                   Forces (Hartrees/Bohr)
 Number     Number              X              Y              Z
 -------------------------------------------------------------------
    1          6          -0.001565552   -0.000139769    0.000263676
    2          6          -0.000058641    0.000122281   -0.000020656
    3          6          -0.000970027    0.000145007    0.001183196
    4          6           0.001589230   -0.000236746   -0.000292496
    5          6          -0.001429275    0.000021384    0.001048977
    6          6           0.000912202   -0.000105846   -0.001353353
    7          1           0.000382898    0.000224280   -0.000042331
    8          1           0.000220025   -0.000024168   -0.000255095
    9          1          -0.000336062   -0.000035810    0.000007486
   10          1          -0.000149633   -0.000085033    0.000292316
   11          7           0.002215178    0.001434311   -0.001420503
   12          1           0.000069771   -0.000598394    0.000595988
   13          1          -0.000487642   -0.000596621   -0.000319363
   14          6          -0.000137335   -0.000447223   -0.000392394
   15          6          -0.000176071    0.000250368    0.000272662
   16          6           0.000487861    0.000026498    0.000074973
   17          6          -0.000172793    0.000185388    0.000163213
   18         14          -0.001111949    0.001456706   -0.000602442
   19          6          -0.000098775   -0.000275063    0.000191382
   20          1           0.000017906    0.000053142   -0.000432520
   21          1           0.000546556   -0.000140143   -0.000063649
   22          1           0.000085937    0.000417685    0.000103068
   23          6           0.000218571   -0.000183893   -0.000441464
   24          1           0.000174438   -0.000228471    0.000416875
   25          1          -0.000370746    0.000012681    0.000314366
   26          6           0.000216753    0.000057300    0.000139176
   27          1          -0.000321204   -0.000111434   -0.000011996
   28          1           0.000066019   -0.000463142    0.000104424
   29          1          -0.000047658    0.000014432   -0.000336886
   30          1           0.000063261    0.000365333    0.000105785
   31          6          -0.000290968   -0.000360626   -0.000215409
   32          6          -0.000127896   -0.000221743   -0.000214696
   33          6           0.000246295   -0.000018315    0.000122789
   34          7           0.000090919   -0.000139833    0.000043279
   35          7          -0.000342515   -0.000141033    0.000366101
   36          7           0.000338504    0.000335965    0.000504217
   37          6          -0.000323730   -0.000015774   -0.000276120
   38          7           0.000576148   -0.000553684    0.000377424
 -------------------------------------------------------------------
 Cartesian Forces:  Max     0.002215178 RMS     0.000541376

 GradGradGradGradGradGradGradGradGradGradGradGradGradGradGradGradGradGrad
 Berny optimization.
 Internal  Forces:  Max     0.002129467 RMS     0.000379600
 Search for a local minimum.
 Step number   1 out of a maximum of 190
 All quantities printed in internal units (Hartrees-Bohrs-Radians)
 Second derivative matrix not updated -- first step.
     Eigenvalues ---    0.00230   0.00762   0.00868   0.00964   0.00996
     Eigenvalues ---    0.01052   0.01312   0.01501   0.01702   0.01893
     Eigenvalues ---    0.01968   0.02041   0.02052   0.02092   0.02117
     Eigenvalues ---    0.02122   0.02188   0.02197   0.02304   0.02314
     Eigenvalues ---    0.02590   0.02590   0.02988   0.04860   0.05591
     Eigenvalues ---    0.05664   0.05673   0.05809   0.06054   0.06084
     Eigenvalues ---    0.06147   0.06154   0.15233   0.15326   0.15992
     Eigenvalues ---    0.15998   0.15999   0.16000   0.16000   0.16000
     Eigenvalues ---    0.16000   0.16000   0.16000   0.16000   0.16000
     Eigenvalues ---    0.16000   0.16000   0.16000   0.16000   0.16900
     Eigenvalues ---    0.20004   0.20414   0.20548   0.21999   0.22935
     Eigenvalues ---    0.23993   0.24975   0.24993   0.24993   0.24995
     Eigenvalues ---    0.24998   0.24998   0.25000   0.25000   0.25000
     Eigenvalues ---    0.25000   0.25000   0.25000   0.25000   0.25000
     Eigenvalues ---    0.25000   0.25000   0.25000   0.25000   0.32343
     Eigenvalues ---    0.33956   0.33973   0.34008   0.34149   0.34152
     Eigenvalues ---    0.34282   0.34284   0.34315   0.34352   0.35170
     Eigenvalues ---    0.35174   0.35491   0.35802   0.37125   0.39519
     Eigenvalues ---    0.39754   0.40026   0.40794   0.41005   0.41102
     Eigenvalues ---    0.43327   0.43429   0.46042   0.46054   0.46674
     Eigenvalues ---    0.48423   0.48927   0.51021   0.52521   1.24501
     Eigenvalues ---    1.24761   1.25824   1.260231000.000001000.00000
     Eigenvalues --- 1000.000001000.000001000.000001000.000001000.00000
     Eigenvalues --- 1000.000001000.000001000.000001000.000001000.00000
     Eigenvalues --- 1000.000001000.000001000.000001000.000001000.00000
     Eigenvalues --- 1000.000001000.000001000.000001000.000001000.00000
     Eigenvalues --- 1000.000001000.000001000.000001000.000001000.00000
     Eigenvalues --- 1000.000001000.000001000.000001000.000001000.00000
     Eigenvalues --- 1000.000001000.000001000.000001000.000001000.00000
     Eigenvalues --- 1000.000001000.000001000.000001000.000001000.00000
     Eigenvalues --- 1000.000001000.000001000.000001000.000001000.00000
     Eigenvalues --- 1000.000001000.000001000.000001000.000001000.00000
     Eigenvalues --- 1000.000001000.000001000.000001000.000001000.00000
     Eigenvalues --- 1000.000001000.000001000.000001000.000001000.00000
     Eigenvalues --- 1000.000001000.000001000.000001000.000001000.00000
     Eigenvalues --- 1000.000001000.000001000.000001000.000001000.00000
 RFO step:  Lambda=-1.78191553D-04.
 Linear search not attempted -- first point.
 Iteration  1 RMS(Cart)=  0.04599872 RMS(Int)=  0.00024393
 Iteration  2 RMS(Cart)=  0.00057077 RMS(Int)=  0.00001462
 Iteration  3 RMS(Cart)=  0.00000007 RMS(Int)=  0.00001462
 Variable       Old X    -DE/DX   Delta X   Delta X   Delta X     New X
                                 (Linear)    (Quad)   (Total)
    R1        2.67708   0.00055   0.00000   0.00129   0.00129   2.67837
    R2        2.61076   0.00140   0.00000   0.00288   0.00288   2.61364
    R3        2.04885  -0.00032   0.00000  -0.00089  -0.00089   2.04797
    R4        2.67774   0.00052   0.00000   0.00122   0.00122   2.67896
    R5        2.75658   0.00050   0.00000   0.00136   0.00136   2.75794
    R6        2.60859   0.00138   0.00000   0.00281   0.00281   2.61140
    R7        2.04393  -0.00024   0.00000  -0.00067  -0.00067   2.04326
    R8        2.66902   0.00039   0.00000   0.00089   0.00089   2.66991
    R9        2.05393  -0.00029   0.00000  -0.00083  -0.00083   2.05310
   R10        2.66659   0.00050   0.00000   0.00114   0.00114   2.66773
   R11        2.58849   0.00213   0.00000   0.00417   0.00417   2.59266
   R12        2.05399  -0.00029   0.00000  -0.00081  -0.00081   2.05318
   R13        1.90770  -0.00071   0.00000  -0.00155  -0.00155   1.90615
   R14        1.90784  -0.00070   0.00000  -0.00151  -0.00151   1.90633
   R15        2.61491   0.00107   0.00000   0.00220   0.00220   2.61711
   R16        2.83520   0.00031   0.00000   0.00096   0.00096   2.83616
   R17        2.70083   0.00036   0.00000   0.00089   0.00089   2.70171
   R18        2.70488   0.00031   0.00000   0.00076   0.00076   2.70564
   R19        2.57403   0.00087   0.00000   0.00166   0.00166   2.57569
   R20        3.69498   0.00119   0.00000   0.00703   0.00703   3.70202
   R21        2.71889   0.00042   0.00000   0.00105   0.00105   2.71994
   R22        2.72212   0.00060   0.00000   0.00151   0.00151   2.72364
   R23        3.55790  -0.00058   0.00000  -0.00283  -0.00283   3.55508
   R24        3.57620  -0.00040   0.00000  -0.00198  -0.00198   3.57422
   R25        3.56237  -0.00052   0.00000  -0.00253  -0.00253   3.55985
   R26        2.06802  -0.00043   0.00000  -0.00126  -0.00126   2.06676
   R27        2.07405  -0.00042   0.00000  -0.00124  -0.00124   2.07281
   R28        2.06740  -0.00042   0.00000  -0.00123  -0.00123   2.06616
   R29        2.07376  -0.00041   0.00000  -0.00122  -0.00122   2.07255
   R30        2.07080  -0.00045   0.00000  -0.00131  -0.00131   2.06949
   R31        2.06857  -0.00038   0.00000  -0.00111  -0.00111   2.06746
   R32        2.07075  -0.00032   0.00000  -0.00094  -0.00094   2.06980
   R33        2.07317  -0.00042   0.00000  -0.00122  -0.00122   2.07195
   R34        2.06853  -0.00033   0.00000  -0.00096  -0.00096   2.06757
   R35        2.19783  -0.00004   0.00000  -0.00003  -0.00003   2.19779
   R36        2.20098   0.00068   0.00000   0.00054   0.00054   2.20152
   R37        2.20176   0.00047   0.00000   0.00038   0.00038   2.20214
   R38        2.19724   0.00088   0.00000   0.00070   0.00070   2.19794
    A1        2.13125   0.00002   0.00000   0.00013   0.00013   2.13138
    A2        2.09076   0.00023   0.00000   0.00140   0.00140   2.09216
    A3        2.06115  -0.00025   0.00000  -0.00154  -0.00154   2.05960
    A4        2.03622  -0.00010   0.00000  -0.00037  -0.00037   2.03585
    A5        2.09512   0.00009   0.00000   0.00033   0.00033   2.09545
    A6        2.15165   0.00000   0.00000  -0.00004  -0.00005   2.15160
    A7        2.12228   0.00007   0.00000   0.00028   0.00027   2.12255
    A8        2.10249   0.00021   0.00000   0.00132   0.00131   2.10380
    A9        2.05799  -0.00028   0.00000  -0.00172  -0.00172   2.05627
   A10        2.11219   0.00001   0.00000   0.00001   0.00001   2.11220
   A11        2.08560  -0.00018   0.00000  -0.00108  -0.00108   2.08452
   A12        2.08527   0.00017   0.00000   0.00108   0.00108   2.08635
   A13        2.06104  -0.00001   0.00000  -0.00010  -0.00010   2.06095
   A14        2.10904   0.00005   0.00000   0.00016   0.00016   2.10919
   A15        2.11230  -0.00004   0.00000  -0.00019  -0.00019   2.11211
   A16        2.10292   0.00001   0.00000   0.00007   0.00007   2.10299
   A17        2.09198  -0.00017   0.00000  -0.00109  -0.00109   2.09090
   A18        2.08822   0.00016   0.00000   0.00101   0.00101   2.08923
   A19        2.07887   0.00019   0.00000   0.00409   0.00399   2.08287
   A20        2.07682   0.00018   0.00000   0.00401   0.00392   2.08074
   A21        2.01341  -0.00002   0.00000   0.00313   0.00303   2.01644
   A22        2.20370  -0.00024   0.00000  -0.00092  -0.00092   2.20279
   A23        2.05311  -0.00043   0.00000  -0.00168  -0.00168   2.05143
   A24        2.02604   0.00067   0.00000   0.00269   0.00269   2.02873
   A25        2.19291  -0.00005   0.00000   0.00002  -0.00004   2.19288
   A26        2.09759   0.00063   0.00000   0.00275   0.00269   2.10028
   A27        1.99180  -0.00056   0.00000  -0.00201  -0.00207   1.98973
   A28        2.05548  -0.00066   0.00000  -0.00266  -0.00266   2.05281
   A29        2.08241  -0.00012   0.00000  -0.00051  -0.00051   2.08189
   A30        2.14520   0.00078   0.00000   0.00307   0.00307   2.14826
   A31        2.13937   0.00084   0.00000   0.00334   0.00334   2.14271
   A32        2.14561  -0.00025   0.00000  -0.00099  -0.00099   2.14462
   A33        1.99819  -0.00059   0.00000  -0.00235  -0.00235   1.99584
   A34        1.91398   0.00011   0.00000   0.00171   0.00171   1.91569
   A35        1.87176   0.00002   0.00000   0.00048   0.00048   1.87224
   A36        1.87700  -0.00005   0.00000  -0.00050  -0.00050   1.87650
   A37        1.93882  -0.00001   0.00000   0.00004   0.00004   1.93885
   A38        1.94343  -0.00002   0.00000  -0.00045  -0.00045   1.94297
   A39        1.91643  -0.00005   0.00000  -0.00123  -0.00123   1.91520
   A40        1.94219   0.00006   0.00000   0.00069   0.00069   1.94289
   A41        1.90123  -0.00059   0.00000  -0.00432  -0.00432   1.89690
   A42        1.95730   0.00017   0.00000   0.00139   0.00138   1.95868
   A43        1.88757   0.00021   0.00000   0.00072   0.00072   1.88829
   A44        1.89343   0.00000   0.00000   0.00112   0.00112   1.89455
   A45        1.87988   0.00016   0.00000   0.00039   0.00039   1.88027
   A46        1.89827  -0.00043   0.00000  -0.00318  -0.00318   1.89508
   A47        1.96229  -0.00017   0.00000  -0.00089  -0.00090   1.96139
   A48        1.95969   0.00018   0.00000   0.00148   0.00148   1.96117
   A49        1.87088   0.00022   0.00000   0.00067   0.00067   1.87155
   A50        1.87469   0.00011   0.00000   0.00046   0.00046   1.87515
   A51        1.89396   0.00010   0.00000   0.00149   0.00149   1.89545
   A52        1.96326  -0.00007   0.00000  -0.00019  -0.00019   1.96307
   A53        1.90188  -0.00035   0.00000  -0.00264  -0.00264   1.89924
   A54        1.95851   0.00011   0.00000   0.00087   0.00087   1.95938
   A55        1.87513   0.00018   0.00000   0.00072   0.00072   1.87585
   A56        1.88690   0.00007   0.00000   0.00126   0.00126   1.88816
   A57        1.87432   0.00008   0.00000   0.00000   0.00000   1.87433
   A58        3.13235  -0.00038   0.00000  -0.00150  -0.00150   3.13085
   A59        3.09836  -0.00030   0.00000  -0.00121  -0.00121   3.09715
   A60        3.13370  -0.00028   0.00000  -0.00110  -0.00110   3.13260
   A61        3.12933   0.00024   0.00000   0.00095   0.00095   3.13028
   A62        3.17184   0.00000   0.00000  -0.00001  -0.00001   3.17184
   A63        3.16526   0.00007   0.00000   0.00029   0.00029   3.16555
   A64        3.11259   0.00021   0.00000   0.00085   0.00085   3.11344
   A65        3.14123   0.00007   0.00000   0.00027   0.00027   3.14150
    D1       -0.03269   0.00005   0.00000   0.00208   0.00208  -0.03061
    D2        3.12969   0.00012   0.00000   0.00616   0.00616   3.13585
    D3        3.11696   0.00009   0.00000   0.00388   0.00388   3.12084
    D4       -0.00386   0.00015   0.00000   0.00796   0.00796   0.00410
    D5        0.02165  -0.00003   0.00000  -0.00164  -0.00164   0.02001
    D6       -3.13205  -0.00004   0.00000  -0.00172  -0.00172  -3.13377
    D7       -3.12786  -0.00007   0.00000  -0.00340  -0.00340  -3.13125
    D8        0.00162  -0.00007   0.00000  -0.00347  -0.00347  -0.00185
    D9        0.01890  -0.00006   0.00000  -0.00294  -0.00294   0.01596
   D10       -3.09087   0.00004   0.00000   0.00190   0.00191  -3.08896
   D11        3.13898  -0.00013   0.00000  -0.00716  -0.00716   3.13182
   D12        0.02921  -0.00003   0.00000  -0.00231  -0.00231   0.02690
   D13       -2.81927   0.00004   0.00000   0.00412   0.00413  -2.81515
   D14        0.29340   0.00011   0.00000   0.00834   0.00834   0.30174
   D15        0.34453   0.00011   0.00000   0.00849   0.00849   0.35302
   D16       -2.82598   0.00018   0.00000   0.01270   0.01270  -2.81327
   D17        0.00573   0.00007   0.00000   0.00341   0.00341   0.00914
   D18       -3.11899   0.00006   0.00000   0.00300   0.00300  -3.11599
   D19        3.11628  -0.00002   0.00000  -0.00126  -0.00126   3.11502
   D20       -0.00843  -0.00003   0.00000  -0.00168  -0.00168  -0.01011
   D21       -0.01758  -0.00006   0.00000  -0.00280  -0.00280  -0.02038
   D22       -3.11655   0.00001   0.00000   0.00057   0.00057  -3.11598
   D23        3.10713  -0.00005   0.00000  -0.00240  -0.00240   3.10473
   D24        0.00817   0.00002   0.00000   0.00097   0.00097   0.00913
   D25        0.00410   0.00004   0.00000   0.00192   0.00192   0.00601
   D26       -3.12541   0.00005   0.00000   0.00201   0.00201  -3.12340
   D27        3.10298  -0.00003   0.00000  -0.00145  -0.00145   3.10153
   D28       -0.02652  -0.00002   0.00000  -0.00136  -0.00136  -0.02788
   D29       -2.90608  -0.00040   0.00000  -0.01379  -0.01381  -2.91988
   D30       -0.28202   0.00034   0.00000   0.01068   0.01070  -0.27132
   D31        0.27940  -0.00033   0.00000  -0.01033  -0.01035   0.26906
   D32        2.90346   0.00041   0.00000   0.01414   0.01416   2.91762
   D33        0.09816   0.00004   0.00000   0.00248   0.00248   0.10063
   D34       -3.09124   0.00051   0.00000   0.02288   0.02288  -3.06836
   D35       -3.01491  -0.00002   0.00000  -0.00162  -0.00163  -3.01654
   D36        0.07888   0.00046   0.00000   0.01878   0.01878   0.09766
   D37        1.36626   0.00024   0.00000   0.03329   0.03329   1.39955
   D38       -1.76026   0.00030   0.00000   0.03986   0.03985  -1.72042
   D39       -1.80130   0.00029   0.00000   0.03702   0.03703  -1.76427
   D40        1.35537   0.00036   0.00000   0.04359   0.04359   1.39896
   D41       -3.11584   0.00005   0.00000   0.00390   0.00390  -3.11194
   D42        0.02237   0.00008   0.00000   0.00501   0.00501   0.02738
   D43        0.01009  -0.00002   0.00000  -0.00296  -0.00296   0.00714
   D44       -3.13488   0.00000   0.00000  -0.00185  -0.00185  -3.13673
   D45       -2.16612  -0.00007   0.00000  -0.02229  -0.02230  -2.18841
   D46        2.00999  -0.00013   0.00000  -0.02361  -0.02361   1.98638
   D47       -0.05029  -0.00006   0.00000  -0.02215  -0.02215  -0.07245
   D48        0.99136   0.00001   0.00000  -0.01531  -0.01531   0.97605
   D49       -1.11571  -0.00005   0.00000  -0.01663  -0.01663  -1.13234
   D50        3.10719   0.00002   0.00000  -0.01517  -0.01517   3.09202
   D51        1.00719   0.00004   0.00000  -0.00011  -0.00011   1.00709
   D52        3.08664  -0.00004   0.00000  -0.00155  -0.00154   3.08510
   D53       -1.11734  -0.00013   0.00000  -0.00304  -0.00304  -1.12038
   D54        3.07315   0.00013   0.00000   0.00158   0.00158   3.07473
   D55       -1.13059   0.00005   0.00000   0.00015   0.00015  -1.13044
   D56        0.94861  -0.00004   0.00000  -0.00135  -0.00135   0.94727
   D57       -1.06810   0.00005   0.00000  -0.00030  -0.00030  -1.06840
   D58        1.01134  -0.00004   0.00000  -0.00173  -0.00173   1.00961
   D59        3.09054  -0.00012   0.00000  -0.00323  -0.00323   3.08732
   D60        3.09765   0.00008   0.00000  -0.00096  -0.00096   3.09669
   D61       -1.11639  -0.00003   0.00000  -0.00275  -0.00275  -1.11914
   D62        1.02536   0.00011   0.00000  -0.00035  -0.00035   1.02501
   D63        1.00637  -0.00007   0.00000  -0.00336  -0.00336   1.00301
   D64        3.07552  -0.00017   0.00000  -0.00515  -0.00515   3.07037
   D65       -1.06592  -0.00004   0.00000  -0.00275  -0.00275  -1.06867
   D66       -1.15107   0.00000   0.00000  -0.00194  -0.00194  -1.15301
   D67        0.91808  -0.00011   0.00000  -0.00373  -0.00373   0.91435
   D68        3.05983   0.00003   0.00000  -0.00133  -0.00133   3.05850
   D69        0.94559   0.00003   0.00000   0.00138   0.00138   0.94698
   D70        3.02301  -0.00003   0.00000   0.00041   0.00041   3.02341
   D71       -1.18672  -0.00010   0.00000  -0.00078  -0.00078  -1.18749
   D72        3.04287   0.00012   0.00000   0.00288   0.00288   3.04575
   D73       -1.16291   0.00007   0.00000   0.00191   0.00191  -1.16100
   D74        0.91056   0.00000   0.00000   0.00073   0.00072   0.91128
   D75       -1.08558   0.00006   0.00000   0.00175   0.00175  -1.08383
   D76        0.99183   0.00000   0.00000   0.00078   0.00078   0.99261
   D77        3.06529  -0.00006   0.00000  -0.00041  -0.00041   3.06488
         Item               Value     Threshold  Converged?
 Maximum Force            0.002129     0.000450     NO 
 RMS     Force            0.000380     0.000300     NO 
 Maximum Displacement     0.174434     0.001800     NO 
 RMS     Displacement     0.046059     0.001200     NO 
 Predicted change in Energy=-9.021428D-05
 GradGradGradGradGradGradGradGradGradGradGradGradGradGradGradGradGradGrad

                          Input orientation:                          
 ---------------------------------------------------------------------
 Center     Atomic     Atomic              Coordinates (Angstroms)
 Number     Number      Type              X           Y           Z
 ---------------------------------------------------------------------
    1          6             0       -0.022172    0.034622    0.004652
    2          6             0       -0.010218    0.009798    1.421715
    3          6             0        1.262185   -0.004514    2.046620
    4          6             0        2.431202    0.024048    1.310265
    5          6             0        2.401470    0.079914   -0.101170
    6          6             0        1.142516    0.080406   -0.739867
    7          1             0       -0.966289    0.026929   -0.527391
    8          1             0        1.345140   -0.072558    3.122531
    9          1             0        3.387366   -0.012373    1.824860
   10          1             0        1.089215    0.105555   -1.824762
   11          7             0        3.563890    0.077990   -0.829938
   12          1             0        3.532598    0.310666   -1.810929
   13          1             0        4.437272    0.273223   -0.364388
   14          6             0       -1.266835   -0.031232    2.162787
   15          6             0       -1.441483    0.299758    3.496180
   16          6             0       -2.501106   -0.441031    1.413699
   17          6             0       -2.704218   -1.773543    1.211418
   18         14             0       -3.718179    0.940105    0.743648
   19          6             0       -5.459716    0.614541    1.376276
   20          1             0       -5.486693    0.584988    2.469224
   21          1             0       -6.113747    1.428148    1.039473
   22          1             0       -5.870449   -0.323345    0.992713
   23          6             0       -3.656971    0.873998   -1.145600
   24          1             0       -4.366781    1.608956   -1.544170
   25          1             0       -2.668171    1.130965   -1.539988
   26          6             0       -3.071637    2.604829    1.343098
   27          1             0       -2.025117    2.771840    1.066391
   28          1             0       -3.665703    3.402152    0.881022
   29          1             0       -3.160210    2.717736    2.427759
   30          1             0       -3.945082   -0.106007   -1.537437
   31          6             0       -3.830695   -2.287261    0.477372
   32          6             0       -0.441156    0.852092    4.355407
   33          6             0       -2.717398    0.128278    4.122743
   34          7             0       -4.726467   -2.712739   -0.130232
   35          7             0       -3.756695    0.009202    4.636217
   36          7             0        0.334552    1.318750    5.088704
   37          6             0       -1.808842   -2.786236    1.711477
   38          7             0       -1.093903   -3.612751    2.109640
 ---------------------------------------------------------------------
                    Distance matrix (angstroms):
                    1          2          3          4          5
     1  C    0.000000
     2  C    1.417331   0.000000
     3  C    2.412621   1.417646   0.000000
     4  C    2.779169   2.444004   1.381895   0.000000
     5  C    2.426373   2.853127   2.432715   1.412854   0.000000
     6  C    1.383077   2.450758   2.790348   2.422174   1.411700
     7  H    1.083737   2.171031   3.404793   3.862632   3.395036
     8  H    3.406201   2.176363   1.081248   2.114987   3.395781
     9  H    3.865270   3.421490   2.136735   1.086455   2.165664
    10  H    2.141720   3.428926   3.876807   3.411154   2.166435
    11  N    3.682154   4.224788   3.685002   2.422057   1.371979
    12  H    4.001115   4.805419   4.487182   3.322210   2.063001
    13  H    4.481045   4.799971   3.996408   2.625047   2.061830
    14  C    2.492202   1.459438   2.531828   3.795435   4.312113
    15  C    3.778295   2.536928   3.082795   4.455550   5.268543
    16  C    2.890809   2.531370   3.841028   4.955266   5.157661
    17  C    3.452408   3.237618   4.422599   5.441842   5.588045
    18  Si   3.876401   3.882553   5.233934   6.243004   6.237287
    19  C    5.637779   5.483139   6.783549   7.913256   8.016665
    20  H    6.019802   5.605346   6.787744   8.021901   8.311747
    21  H    6.334040   6.277809   7.580978   8.663773   8.696420
    22  H    5.941948   5.885349   7.217121   8.314982   8.353672
    23  C    3.903767   4.542770   5.929599   6.619633   6.198880
    24  H    4.873706   5.507578   6.868939   7.541373   7.087273
    25  H    3.254104   4.134418   5.440659   5.945823   5.373655
    26  C    4.206738   4.014057   5.107409   6.078054   6.198065
    27  H    3.554074   3.437288   4.413088   5.241051   5.310776
    28  H    5.038214   5.016272   6.103120   6.983415   6.986598
    29  H    4.787257   4.274049   5.207061   6.306237   6.654762
    30  H    4.217468   4.924748   6.322293   6.984505   6.509696
    31  C    4.485471   4.556787   5.797491   6.726604   6.691644
    32  C    4.446671   3.082486   2.994268   4.267199   5.342084
    33  C    4.922570   3.826018   4.490545   5.867621   6.636761
    34  N    5.449456   5.662486   6.923664   7.797259   7.655536
    35  N    5.949681   4.936508   5.647597   7.025115   7.769867
    36  N    5.255837   3.908840   3.444678   4.510964   5.722033
    37  C    3.750024   3.337187   4.157103   5.102611   5.406221
    38  N    4.345448   3.843238   4.309814   5.127541   5.544465
                    6          7          8          9         10
     6  C    0.000000
     7  H    2.120157   0.000000
     8  H    3.870733   4.321404   0.000000
     9  H    3.409660   4.948630   2.420384   0.000000
    10  H    1.086495   2.431964   4.957109   4.314528   0.000000
    11  N    2.423050   4.540557   4.535143   2.662194   2.667293
    12  H    2.629198   4.686999   5.410255   3.653000   2.452016
    13  H    3.321683   5.411626   4.673270   2.444724   3.656541
    14  C    3.773968   2.707539   2.783026   4.666491   4.633598
    15  C    4.966816   4.060710   2.836107   5.119426   5.895301
    16  C    4.264472   2.518428   4.224866   5.918353   4.865880
    17  C    4.694891   3.047221   4.789886   6.370670   5.209562
    18  Si   5.154246   3.165806   5.685224   7.250172   5.514004
    19  C    6.953620   4.915295   7.058866   8.880603   7.307134
    20  H    7.382363   5.452081   6.894427   8.917453   7.868337
    21  H    7.591825   5.560108   7.888362   9.641736   7.863571
    22  H    7.235090   5.146279   7.527532   9.300339   7.520574
    23  C    4.881545   2.887816   6.643345   7.696231   4.855723
    24  H    5.773710   3.885871   7.565159   8.608477   5.666289
    25  H    4.033014   2.267301   6.268511   7.021322   3.905190
    26  C    5.335779   3.817956   5.462848   6.985740   5.796067
    27  H    4.532139   3.346011   4.865896   6.133685   5.016663
    28  H    6.064672   4.545612   6.496655   7.892756   6.387336
    29  H    5.958423   4.559236   5.344775   7.119531   6.554771
    30  H    5.153108   3.148186   7.050026   8.067131   5.046925
    31  C    5.640952   3.817047   6.220212   7.687083   5.935562
    32  C    5.391228   4.979796   2.359198   4.669963   6.410448
    33  C    6.208559   4.969950   4.188672   6.524430   7.061419
    34  N    6.528267   4.669310   7.376682   8.772038   6.681045
    35  N    7.273899   5.869371   5.322278   7.677356   8.076904
    36  N    6.013197   5.907750   2.612061   4.663072   7.059559
    37  C    4.789284   3.692739   4.393487   5.891329   5.409822
    38  N    5.173072   4.496386   4.416769   5.755484   5.837065
                   11         12         13         14         15
    11  N    0.000000
    12  H    1.008693   0.000000
    13  H    1.008786   1.706552   0.000000
    14  C    5.683682   6.240342   6.246291   0.000000
    15  C    6.619535   7.273720   7.033097   1.384917   0.000000
    16  C    6.487485   6.882503   7.198114   1.500831   2.451183
    17  C    6.847225   7.237153   7.594294   2.450881   3.333649
    18  Si   7.499863   7.713353   8.257352   2.994417   3.629024
    19  C    9.304877   9.545277  10.054690   4.314611   4.554040
    20  H    9.646480   9.987120  10.325291   4.275609   4.183267
    21  H    9.948582  10.120549  10.706478   5.184995   5.398030
    22  H    9.617165   9.832581  10.413776   4.758956   5.125558
    23  C    7.271458   7.242231   8.154017   4.180624   5.175351
    24  H    8.108608   8.009800   8.982618   5.103078   5.972981
    25  H    6.360150   6.260657   7.252936   4.126135   5.249634
    26  C    7.425444   7.669875   8.045845   3.298184   3.550566
    27  H    6.487672   6.724919   7.074793   3.103915   3.515066
    28  H    8.139069   8.283684   8.774933   4.380138   4.627208
    29  H    7.924289   8.279742   8.455380   3.348417   3.153119
    30  H    7.544473   7.494271   8.472527   4.568397   5.636484
    31  C    7.872951   8.136561   8.696201   3.808368   4.638340
    32  C    6.597532   7.355785   6.812534   2.503915   1.429685
    33  C    7.999134   8.619987   8.446577   2.443564   1.431763
    34  N    8.775407   8.954209   9.640794   4.941403   5.746053
    35  N    9.136440   9.736034   9.602960   3.509828   2.596981
    36  N    6.855540   7.671289   6.903742   3.598317   2.593989
    37  C    6.597638   7.108384   7.258336   2.843853   3.583780
    38  N    6.630062   7.222782   7.198299   3.586086   4.165457
                   16         17         18         19         20
    16  C    0.000000
    17  C    1.362997   0.000000
    18  Si   1.959022   2.934418   0.000000
    19  C    3.141497   3.650053   1.881266   0.000000
    20  H    3.328750   3.858355   2.496269   1.093680   0.000000
    21  H    4.084733   4.680307   2.462609   1.096881   1.774346
    22  H    3.397580   3.489401   2.508108   1.093367   1.775506
    23  C    3.100860   3.670524   1.891395   3.110798   4.061817
    24  H    4.053662   4.668905   2.470255   3.272976   4.290693
    25  H    3.350126   4.000963   2.520703   4.069891   4.931119
    26  C    3.099637   4.395734   1.883789   3.108902   3.343713
    27  H    3.266454   4.598121   2.515129   4.067731   4.328137
    28  H    4.050936   5.274602   2.466435   3.351795   3.711442
    29  H    3.382387   4.675360   2.511479   3.288886   3.156400
    30  H    3.302500   3.446248   2.519758   3.361997   4.348260
    31  C    2.460301   1.439333   3.240286   3.447056   3.867766
    32  C    3.816964   4.679752   4.877646   5.841027   5.393188
    33  C    2.776656   3.477486   3.616477   3.911502   3.257562
    34  N    3.535054   2.602231   3.888904   3.725320   4.267331
    35  N    3.487669   4.001891   4.002518   3.727457   2.832011
    36  N    4.964217   5.816334   5.953781   6.917483   6.425495
    37  C    2.463308   1.441286   4.297426   5.000652   5.046377
    38  N    3.538978   2.604344   5.429664   6.121123   6.086618
                   21         22         23         24         25
    21  H    0.000000
    22  H    1.768928   0.000000
    23  C    3.334272   3.302347   0.000000
    24  H    3.124067   3.525702   1.096746   0.000000
    25  H    4.314386   4.334071   1.095126   1.764587   0.000000
    26  C    3.275851   4.065749   3.087395   3.317451   3.263012
    27  H    4.303850   4.936818   3.340308   3.694688   3.146300
    28  H    3.148764   4.330439   3.240190   3.096550   3.466216
    29  H    3.509096   4.318903   4.051547   4.296676   4.301507
    30  H    3.700973   3.186837   1.094053   1.766061   1.777809
    31  C    4.396879   2.878044   3.557777   4.422050   4.135876
    32  C    6.595874   6.493580   6.372050   7.126597   6.308174
    33  C    4.767747   4.465735   5.403178   6.084964   5.751029
    34  N    4.521028   2.877308   3.878076   4.561319   4.582363
    35  N    4.528319   4.225360   5.846984   6.413159   6.370930
    36  N    7.615038   7.614174   7.415970   8.135218   7.279504
    37  C    6.061751   4.804071   4.997577   6.038211   5.162841
    38  N    7.194078   5.906193   6.107113   7.164376   6.188776
                   26         27         28         29         30
    26  C    0.000000
    27  H    1.095291   0.000000
    28  H    1.096427   1.767251   0.000000
    29  H    1.094112   1.773325   1.765317   0.000000
    30  H    4.050804   4.329917   4.270148   4.930752   0.000000
    31  C    5.025753   5.403846   5.706100   5.413275   2.971601
    32  C    4.366409   4.124560   5.382552   3.819648   6.922504
    33  C    3.739682   4.099873   4.703859   3.126395   5.796528
    34  N    5.760702   6.229751   6.288063   6.203751   3.063631
    35  N    4.248672   4.834685   5.061806   3.545312   6.177602
    36  N    5.223570   4.884517   6.168240   4.609897   8.015668
    37  C    5.549228   5.599564   6.514117   5.712526   4.722561
    38  N    6.569423   6.535942   7.571824   6.666775   5.807551
                   31         32         33         34         35
    31  C    0.000000
    32  C    6.031887   0.000000
    33  C    4.512537   2.399857   0.000000
    34  N    1.163023   7.154919   5.495047   0.000000
    35  N    4.751338   3.432508   1.165321   5.573909   0.000000
    36  N    7.184496   1.164997   3.415362   8.312888   4.319486
    37  C    2.420718   4.700890   3.890254   3.451062   4.490291
    38  N    3.451268   5.040275   4.547925   4.361487   5.156801
                   36         37         38
    36  N    0.000000
    37  C    5.731554   0.000000
    38  N    5.935909   1.163099   0.000000
 Stoichiometry    C17H15N5Si
 Framework group  C1[X(C17H15N5Si)]
 Deg. of freedom   108
 Full point group                 C1
 Largest Abelian subgroup         C1      NOp   1
 Largest concise Abelian subgroup C1      NOp   1
                         Standard orientation:                         
 ---------------------------------------------------------------------
 Center     Atomic     Atomic              Coordinates (Angstroms)
 Number     Number      Type              X           Y           Z
 ---------------------------------------------------------------------
    1          6             0        1.612390   -1.202224   -0.395203
    2          6             0        1.470212    0.159394   -0.028312
    3          6             0        2.666363    0.881293    0.212118
    4          6             0        3.908430    0.291011    0.076208
    5          6             0        4.033394   -1.059249   -0.320449
    6          6             0        2.851626   -1.796553   -0.550023
    7          1             0        0.731620   -1.808310   -0.572370
    8          1             0        2.630141    1.910118    0.542728
    9          1             0        4.801554    0.870568    0.292608
   10          1             0        2.916821   -2.841747   -0.839490
   11          7             0        5.267048   -1.650359   -0.425391
   12          1             0        5.349946   -2.542109   -0.889472
   13          1             0        6.091118   -1.069028   -0.450135
   14          6             0        0.140174    0.742700    0.115603
   15          6             0       -0.166234    2.093265    0.106555
   16          6             0       -1.019113   -0.199743    0.258248
   17          6             0       -1.244443   -0.742634    1.487986
   18         14             0       -2.108843   -0.623169   -1.313683
   19          6             0       -3.918644   -0.261321   -0.949200
   20          1             0       -4.064620    0.782806   -0.658299
   21          1             0       -4.504326   -0.448833   -1.857476
   22          1             0       -4.317212   -0.901869   -0.157813
   23          6             0       -1.846022   -2.455488   -1.702152
   24          1             0       -2.483125   -2.727321   -2.552480
   25          1             0       -0.812200   -2.677116   -1.987449
   26          6             0       -1.474564    0.427360   -2.742928
   27          1             0       -0.399183    0.302634   -2.909248
   28          1             0       -1.987678    0.120814   -3.662109
   29          1             0       -1.675989    1.492643   -2.595676
   30          1             0       -2.123299   -3.102556   -0.864672
   31          6             0       -2.301797   -1.685766    1.741331
   32          6             0        0.753566    3.154457   -0.161473
   33          6             0       -1.507508    2.532148    0.348027
   34          7             0       -3.140598   -2.462964    1.953458
   35          7             0       -2.599678    2.897711    0.525512
   36          7             0        1.460890    4.051427   -0.390283
   37          6             0       -0.443405   -0.423433    2.642868
   38          7             0        0.195720   -0.174049    3.582085
 ---------------------------------------------------------------------
 Rotational constants (GHZ):      0.3128744      0.1955342      0.1715177
 Standard basis: 6-31+G(d,p) (6D, 7F)
 There are   516 symmetry adapted basis functions of A   symmetry.
 Integral buffers will be    262144 words long.
 Raffenetti 2 integral format.
 Two-electron integral symmetry is turned on.
   516 basis functions,   865 primitive gaussians,   516 cartesian basis functions
    83 alpha electrons       83 beta electrons
       nuclear repulsion energy      1903.8626286218 Hartrees.
 NAtoms=   38 NActive=   38 NUniq=   38 SFac= 7.50D-01 NAtFMM=   80 NAOKFM=F Big=F
 One-electron integrals computed using PRISM.
 NBasis=   516 RedAO= T  NBF=   516
 NBsUse=   512 1.00D-06 NBFU=   512
 Initial guess read from the read-write file:
 Initial guess orbital symmetries:
       Occupied  (A) (A) (A) (A) (A) (A) (A) (A) (A) (A) (A) (A)
                 (A) (A) (A) (A) (A) (A) (A) (A) (A) (A) (A) (A)
                 (A) (A) (A) (A) (A) (A) (A) (A) (A) (A) (A) (A)
                 (A) (A) (A) (A) (A) (A) (A) (A) (A) (A) (A) (A)
                 (A) (A) (A) (A) (A) (A) (A) (A) (A) (A) (A) (A)
                 (A) (A) (A) (A) (A) (A) (A) (A) (A) (A) (A) (A)
                 (A) (A) (A) (A) (A) (A) (A) (A) (A) (A) (A)
       Virtual   (A) (A) (A) (A) (A) (A) (A) (A) (A) (A) (A) (A)
                 (A) (A) (A) (A) (A) (A) (A) (A) (A) (A) (A) (A)
                 (A) (A) (A) (A) (A) (A) (A) (A) (A) (A) (A) (A)
                 (A) (A) (A) (A) (A) (A) (A) (A) (A) (A) (A) (A)
                 (A) (A) (A) (A) (A) (A) (A) (A) (A) (A) (A) (A)
                 (A) (A) (A) (A) (A) (A) (A) (A) (A) (A) (A) (A)
                 (A) (A) (A) (A) (A) (A) (A) (A) (A) (A) (A) (A)
                 (A) (A) (A) (A) (A) (A) (A) (A) (A) (A) (A) (A)
                 (A) (A) (A) (A) (A) (A) (A) (A) (A) (A) (A) (A)
                 (A) (A) (A) (A) (A) (A) (A) (A) (A) (A) (A) (A)
                 (A) (A) (A) (A) (A) (A) (A) (A) (A) (A) (A) (A)
                 (A) (A) (A) (A) (A) (A) (A) (A) (A) (A) (A) (A)
                 (A) (A) (A) (A) (A) (A) (A) (A) (A) (A) (A) (A)
                 (A) (A) (A) (A) (A) (A) (A) (A) (A) (A) (A) (A)
                 (A) (A) (A) (A) (A) (A) (A) (A) (A) (A) (A) (A)
                 (A) (A) (A) (A) (A) (A) (A) (A) (A) (A) (A) (A)
                 (A) (A) (A) (A) (A) (A) (A) (A) (A) (A) (A) (A)
                 (A) (A) (A) (A) (A) (A) (A) (A) (A) (A) (A) (A)
                 (A) (A) (A) (A) (A) (A) (A) (A) (A) (A) (A) (A)
                 (A) (A) (A) (A) (A) (A) (A) (A) (A) (A) (A) (A)
                 (A) (A) (A) (A) (A) (A) (A) (A) (A) (A) (A) (A)
                 (A) (A) (A) (A) (A) (A) (A) (A) (A) (A) (A) (A)
                 (A) (A) (A) (A) (A) (A) (A) (A) (A) (A) (A) (A)
                 (A) (A) (A) (A) (A) (A) (A) (A) (A) (A) (A) (A)
                 (A) (A) (A) (A) (A) (A) (A) (A) (A) (A) (A) (A)
                 (A) (A) (A) (A) (A) (A) (A) (A) (A) (A) (A) (A)
                 (A) (A) (A) (A) (A) (A) (A) (A) (A) (A) (A) (A)
                 (A) (A) (A) (A) (A) (A) (A) (A) (A) (A) (A) (A)
                 (A) (A) (A) (A) (A) (A) (A) (A) (A) (A) (A) (A)
                 (A) (A) (A) (A) (A) (A) (A) (A) (A) (A) (A) (A)
                 (A) (A) (A) (A) (A) (A) (A) (A) (A) (A) (A) (A)
                 (A) (A) (A) (A) (A) (A) (A) (A) (A) (A) (A) (A)
                 (A) (A) (A) (A) (A) (A) (A) (A) (A) (A) (A) (A)
                 (A) (A) (A) (A) (A) (A) (A) (A) (A) (A) (A) (A)
                 (A) (A) (A) (A) (A) (A) (A) (A) (A) (A) (A) (A)
                 (A) (A) (A) (A) (A) (A) (A) (A) (A)
 Harris functional with IExCor=  402 diagonalized for initial guess.
 ExpMin= 3.31D-02 ExpMax= 1.61D+04 ExpMxC= 2.43D+03 IAcc=3 IRadAn=         5 AccDes= 0.00D+00
 HarFok:  IExCor= 402 AccDes= 0.00D+00 IRadAn=         5 IDoV=1
 ScaDFX=  1.000000  1.000000  1.000000  1.000000
 Requested convergence on RMS density matrix=1.00D-08 within 128 cycles.
 Requested convergence on MAX density matrix=1.00D-06.
 Requested convergence on             energy=1.00D-06.
 No special actions if energy rises.
 SCF Done:  E(RB+HF-LYP) =  -1220.08826239     A.U. after   17 cycles
             Convg  =    0.7016D-08             -V/T =  2.0084
             S**2   =   0.0000
 ***** Axes restored to original set *****
 -------------------------------------------------------------------
 Center     Atomic                   Forces (Hartrees/Bohr)
 Number     Number              X              Y              Z
 -------------------------------------------------------------------
    1          6          -0.000135660   -0.000143474    0.000299360
    2          6           0.000190721    0.000476009   -0.000329808
    3          6          -0.000420865   -0.000151352    0.000040451
    4          6           0.000309269    0.000073520   -0.000326724
    5          6          -0.000153604   -0.000471639    0.000222685
    6          6           0.000346920    0.000025267   -0.000124249
    7          1           0.000202303   -0.000089656    0.000078305
    8          1           0.000014102    0.000007546    0.000097232
    9          1          -0.000072831    0.000013004    0.000064746
   10          1          -0.000065129    0.000003406    0.000019500
   11          7           0.000053284    0.000987895   -0.000047176
   12          1          -0.000123545   -0.000357308    0.000110021
   13          1          -0.000145712   -0.000349928    0.000063295
   14          6          -0.000234994    0.000088382    0.000730651
   15          6           0.000176557   -0.000852052   -0.000280504
   16          6           0.000398090   -0.000475151   -0.000633662
   17          6          -0.000162614    0.000509684    0.000371851
   18         14           0.000129103    0.000090263   -0.000087089
   19          6           0.000245851   -0.000176896    0.000041145
   20          1          -0.000044565   -0.000074801    0.000230317
   21          1           0.000095560    0.000116204    0.000023514
   22          1          -0.000066385    0.000090482    0.000141033
   23          6          -0.000006334   -0.000094540   -0.000080091
   24          1          -0.000103318    0.000025928    0.000105780
   25          1          -0.000236766    0.000128954   -0.000083442
   26          6           0.000122583   -0.000161972    0.000103275
   27          1          -0.000074652    0.000004906    0.000026659
   28          1          -0.000088934   -0.000031883   -0.000027083
   29          1           0.000091547   -0.000013291    0.000178901
   30          1           0.000018363   -0.000045375    0.000037567
   31          6          -0.000008793    0.000157316   -0.000033063
   32          6           0.000292648    0.000094308   -0.000175884
   33          6          -0.000551241    0.000661007   -0.000462083
   34          7           0.000039305   -0.000060808   -0.000051114
   35          7          -0.000091689   -0.000064382   -0.000114108
   36          7          -0.000077098    0.000094261   -0.000004297
   37          6           0.000082603   -0.000132656   -0.000164540
   38          7           0.000055920    0.000098822    0.000038630
 -------------------------------------------------------------------
 Cartesian Forces:  Max     0.000987895 RMS     0.000248496

 GradGradGradGradGradGradGradGradGradGradGradGradGradGradGradGradGradGrad
 Berny optimization.
 Internal  Forces:  Max     0.001932109 RMS     0.000360262
 Search for a local minimum.
 Step number   2 out of a maximum of 190
 All quantities printed in internal units (Hartrees-Bohrs-Radians)
 Update second derivatives using D2CorX and points  2  1
 Trust test=-4.14D-01 RLast= 1.04D-01 DXMaxT set to 1.50D-01
 Energy Rises -- skip Quadratic search.
 Quartic linear search produced a step of -0.59310.
 Iteration  1 RMS(Cart)=  0.02733074 RMS(Int)=  0.00008578
 Iteration  2 RMS(Cart)=  0.00019949 RMS(Int)=  0.00000352
 Iteration  3 RMS(Cart)=  0.00000001 RMS(Int)=  0.00000352
 Variable       Old X    -DE/DX   Delta X   Delta X   Delta X     New X
                                 (Linear)    (Quad)   (Total)
    R1        2.67837  -0.00034  -0.00077   0.00000  -0.00077   2.67760
    R2        2.61364   0.00009  -0.00171   0.00000  -0.00171   2.61193
    R3        2.04797  -0.00021   0.00053   0.00000   0.00053   2.04849
    R4        2.67896  -0.00023  -0.00072   0.00000  -0.00072   2.67824
    R5        2.75794  -0.00008  -0.00080   0.00000  -0.00080   2.75713
    R6        2.61140   0.00005  -0.00167   0.00000  -0.00167   2.60974
    R7        2.04326   0.00010   0.00040   0.00000   0.00040   2.04366
    R8        2.66991  -0.00028  -0.00053   0.00000  -0.00053   2.66938
    R9        2.05310  -0.00003   0.00049   0.00000   0.00049   2.05359
   R10        2.66773  -0.00015  -0.00068   0.00000  -0.00068   2.66705
   R11        2.59266  -0.00025  -0.00247   0.00000  -0.00247   2.59019
   R12        2.05318  -0.00002   0.00048   0.00000   0.00048   2.05366
   R13        1.90615  -0.00018   0.00092   0.00000   0.00092   1.90707
   R14        1.90633  -0.00016   0.00090   0.00000   0.00090   1.90723
   R15        2.61711  -0.00098  -0.00131   0.00000  -0.00131   2.61581
   R16        2.83616  -0.00045  -0.00057   0.00000  -0.00057   2.83559
   R17        2.70171   0.00012  -0.00053   0.00000  -0.00053   2.70119
   R18        2.70564   0.00025  -0.00045   0.00000  -0.00045   2.70519
   R19        2.57569  -0.00058  -0.00098   0.00000  -0.00098   2.57471
   R20        3.70202  -0.00037  -0.00417   0.00000  -0.00417   3.69784
   R21        2.71994  -0.00002  -0.00062   0.00000  -0.00062   2.71932
   R22        2.72364   0.00007  -0.00090   0.00000  -0.00090   2.72274
   R23        3.55508  -0.00006   0.00168   0.00000   0.00168   3.55675
   R24        3.57422   0.00001   0.00117   0.00000   0.00117   3.57539
   R25        3.55985  -0.00008   0.00150   0.00000   0.00150   3.56134
   R26        2.06676   0.00023   0.00075   0.00000   0.00075   2.06750
   R27        2.07281   0.00002   0.00074   0.00000   0.00074   2.07354
   R28        2.06616  -0.00010   0.00073   0.00000   0.00073   2.06689
   R29        2.07255   0.00004   0.00072   0.00000   0.00072   2.07327
   R30        2.06949  -0.00016   0.00078   0.00000   0.00078   2.07027
   R31        2.06746   0.00003   0.00066   0.00000   0.00066   2.06812
   R32        2.06980  -0.00008   0.00056   0.00000   0.00056   2.07036
   R33        2.07195   0.00004   0.00073   0.00000   0.00073   2.07267
   R34        2.06757   0.00017   0.00057   0.00000   0.00057   2.06814
   R35        2.19779   0.00002   0.00002   0.00000   0.00002   2.19782
   R36        2.20152  -0.00002  -0.00032   0.00000  -0.00032   2.20120
   R37        2.20214   0.00004  -0.00023   0.00000  -0.00023   2.20191
   R38        2.19794  -0.00002  -0.00041   0.00000  -0.00041   2.19753
    A1        2.13138  -0.00006  -0.00008   0.00000  -0.00008   2.13131
    A2        2.09216   0.00006  -0.00083   0.00000  -0.00083   2.09133
    A3        2.05960   0.00000   0.00092   0.00000   0.00092   2.06052
    A4        2.03585   0.00010   0.00022   0.00000   0.00022   2.03607
    A5        2.09545   0.00059  -0.00019   0.00000  -0.00019   2.09526
    A6        2.15160  -0.00069   0.00003   0.00000   0.00003   2.15163
    A7        2.12255   0.00002  -0.00016   0.00000  -0.00016   2.12239
    A8        2.10380   0.00000  -0.00078   0.00000  -0.00078   2.10303
    A9        2.05627  -0.00002   0.00102   0.00000   0.00102   2.05729
   A10        2.11220  -0.00013   0.00000   0.00000   0.00000   2.11220
   A11        2.08452  -0.00003   0.00064   0.00000   0.00064   2.08516
   A12        2.08635   0.00016  -0.00064   0.00000  -0.00064   2.08571
   A13        2.06095   0.00014   0.00006   0.00000   0.00006   2.06100
   A14        2.10919  -0.00005  -0.00009   0.00000  -0.00009   2.10910
   A15        2.11211  -0.00009   0.00011   0.00000   0.00011   2.11222
   A16        2.10299  -0.00007  -0.00004   0.00000  -0.00004   2.10295
   A17        2.09090  -0.00003   0.00064   0.00000   0.00064   2.09154
   A18        2.08923   0.00010  -0.00060   0.00000  -0.00060   2.08863
   A19        2.08287   0.00001  -0.00237   0.00000  -0.00235   2.08052
   A20        2.08074   0.00000  -0.00232   0.00000  -0.00230   2.07844
   A21        2.01644   0.00019  -0.00180   0.00000  -0.00177   2.01467
   A22        2.20279   0.00024   0.00055   0.00000   0.00055   2.20333
   A23        2.05143   0.00169   0.00100   0.00000   0.00100   2.05243
   A24        2.02873  -0.00193  -0.00160   0.00000  -0.00160   2.02713
   A25        2.19288   0.00016   0.00002   0.00000   0.00003   2.19291
   A26        2.10028  -0.00097  -0.00160   0.00000  -0.00158   2.09870
   A27        1.98973   0.00079   0.00123   0.00000   0.00124   1.99097
   A28        2.05281   0.00026   0.00158   0.00000   0.00158   2.05439
   A29        2.08189  -0.00069   0.00030   0.00000   0.00031   2.08220
   A30        2.14826   0.00044  -0.00182   0.00000  -0.00182   2.14645
   A31        2.14271   0.00004  -0.00198   0.00000  -0.00198   2.14073
   A32        2.14462  -0.00017   0.00059   0.00000   0.00059   2.14521
   A33        1.99584   0.00013   0.00139   0.00000   0.00139   1.99724
   A34        1.91569  -0.00037  -0.00101   0.00000  -0.00101   1.91468
   A35        1.87224   0.00055  -0.00028   0.00000  -0.00028   1.87196
   A36        1.87650  -0.00020   0.00030   0.00000   0.00030   1.87679
   A37        1.93885  -0.00008  -0.00002   0.00000  -0.00002   1.93883
   A38        1.94297   0.00000   0.00027   0.00000   0.00027   1.94324
   A39        1.91520   0.00011   0.00073   0.00000   0.00073   1.91593
   A40        1.94289   0.00004  -0.00041   0.00000  -0.00041   1.94248
   A41        1.89690  -0.00020   0.00256   0.00000   0.00256   1.89947
   A42        1.95868   0.00023  -0.00082   0.00000  -0.00082   1.95786
   A43        1.88829   0.00003  -0.00043   0.00000  -0.00043   1.88786
   A44        1.89455  -0.00014  -0.00066   0.00000  -0.00066   1.89389
   A45        1.88027   0.00003  -0.00023   0.00000  -0.00023   1.88004
   A46        1.89508  -0.00024   0.00189   0.00000   0.00189   1.89697
   A47        1.96139   0.00026   0.00053   0.00000   0.00053   1.96192
   A48        1.96117  -0.00007  -0.00088   0.00000  -0.00088   1.96029
   A49        1.87155  -0.00004  -0.00040   0.00000  -0.00040   1.87116
   A50        1.87515   0.00009  -0.00027   0.00000  -0.00027   1.87488
   A51        1.89545  -0.00002  -0.00088   0.00000  -0.00088   1.89456
   A52        1.96307   0.00003   0.00011   0.00000   0.00011   1.96318
   A53        1.89924  -0.00012   0.00157   0.00000   0.00157   1.90080
   A54        1.95938   0.00003  -0.00052   0.00000  -0.00052   1.95886
   A55        1.87585   0.00005  -0.00043   0.00000  -0.00043   1.87542
   A56        1.88816  -0.00005  -0.00075   0.00000  -0.00075   1.88742
   A57        1.87433   0.00006   0.00000   0.00000   0.00000   1.87433
   A58        3.13085  -0.00015   0.00089   0.00000   0.00089   3.13174
   A59        3.09715  -0.00012   0.00072   0.00000   0.00072   3.09786
   A60        3.13260   0.00034   0.00065   0.00000   0.00065   3.13326
   A61        3.13028   0.00027  -0.00057   0.00000  -0.00057   3.12971
   A62        3.17184   0.00007   0.00000   0.00000   0.00000   3.17184
   A63        3.16555   0.00014  -0.00017   0.00000  -0.00017   3.16537
   A64        3.11344   0.00000  -0.00050   0.00000  -0.00050   3.11293
   A65        3.14150   0.00000  -0.00016   0.00000  -0.00016   3.14134
    D1       -0.03061  -0.00005  -0.00123   0.00000  -0.00123  -0.03184
    D2        3.13585   0.00012  -0.00365   0.00000  -0.00365   3.13219
    D3        3.12084  -0.00010  -0.00230   0.00000  -0.00230   3.11853
    D4        0.00410   0.00007  -0.00472   0.00000  -0.00472  -0.00062
    D5        0.02001   0.00001   0.00097   0.00000   0.00097   0.02099
    D6       -3.13377   0.00001   0.00102   0.00000   0.00102  -3.13275
    D7       -3.13125   0.00007   0.00201   0.00000   0.00201  -3.12924
    D8       -0.00185   0.00006   0.00206   0.00000   0.00206   0.00021
    D9        0.01596   0.00007   0.00175   0.00000   0.00175   0.01771
   D10       -3.08896   0.00004  -0.00113   0.00000  -0.00113  -3.09009
   D11        3.13182  -0.00009   0.00425   0.00000   0.00425   3.13606
   D12        0.02690  -0.00011   0.00137   0.00000   0.00137   0.02827
   D13       -2.81515  -0.00018  -0.00245   0.00000  -0.00245  -2.81760
   D14        0.30174  -0.00029  -0.00495   0.00000  -0.00495   0.29680
   D15        0.35302  -0.00002  -0.00503   0.00000  -0.00504   0.34799
   D16       -2.81327  -0.00012  -0.00753   0.00000  -0.00753  -2.82081
   D17        0.00914  -0.00005  -0.00202   0.00000  -0.00202   0.00712
   D18       -3.11599  -0.00004  -0.00178   0.00000  -0.00178  -3.11777
   D19        3.11502  -0.00003   0.00075   0.00000   0.00075   3.11577
   D20       -0.01011  -0.00002   0.00099   0.00000   0.00099  -0.00912
   D21       -0.02038   0.00002   0.00166   0.00000   0.00166  -0.01872
   D22       -3.11598  -0.00002  -0.00034   0.00000  -0.00034  -3.11632
   D23        3.10473   0.00001   0.00142   0.00000   0.00142   3.10616
   D24        0.00913  -0.00003  -0.00057   0.00000  -0.00057   0.00856
   D25        0.00601   0.00000  -0.00114   0.00000  -0.00114   0.00488
   D26       -3.12340   0.00001  -0.00119   0.00000  -0.00119  -3.12459
   D27        3.10153   0.00004   0.00086   0.00000   0.00086   3.10239
   D28       -0.02788   0.00005   0.00080   0.00000   0.00080  -0.02708
   D29       -2.91988  -0.00022   0.00819   0.00000   0.00819  -2.91169
   D30       -0.27132   0.00026  -0.00635   0.00000  -0.00635  -0.27767
   D31        0.26906  -0.00027   0.00614   0.00000   0.00614   0.27520
   D32        2.91762   0.00022  -0.00840   0.00000  -0.00841   2.90921
   D33        0.10063   0.00027  -0.00147   0.00000  -0.00147   0.09916
   D34       -3.06836  -0.00106  -0.01357   0.00000  -0.01357  -3.08193
   D35       -3.01654   0.00033   0.00096   0.00000   0.00097  -3.01557
   D36        0.09766  -0.00099  -0.01114   0.00000  -0.01114   0.08652
   D37        1.39955  -0.00055  -0.01975   0.00000  -0.01975   1.37980
   D38       -1.72042  -0.00125  -0.02363   0.00000  -0.02363  -1.74405
   D39       -1.76427  -0.00062  -0.02196   0.00000  -0.02197  -1.78623
   D40        1.39896  -0.00132  -0.02585   0.00000  -0.02585   1.37311
   D41       -3.11194  -0.00020  -0.00231   0.00000  -0.00231  -3.11425
   D42        0.02738  -0.00056  -0.00297   0.00000  -0.00297   0.02440
   D43        0.00714   0.00051   0.00175   0.00000   0.00175   0.00889
   D44       -3.13673   0.00015   0.00110   0.00000   0.00110  -3.13564
   D45       -2.18841   0.00078   0.01322   0.00000   0.01322  -2.17519
   D46        1.98638   0.00075   0.01400   0.00000   0.01400   2.00039
   D47       -0.07245   0.00044   0.01314   0.00000   0.01314  -0.05931
   D48        0.97605   0.00004   0.00908   0.00000   0.00908   0.98513
   D49       -1.13234   0.00001   0.00986   0.00000   0.00986  -1.12248
   D50        3.09202  -0.00030   0.00900   0.00000   0.00899   3.10101
   D51        1.00709  -0.00030   0.00006   0.00000   0.00006   1.00715
   D52        3.08510  -0.00036   0.00092   0.00000   0.00092   3.08601
   D53       -1.12038  -0.00031   0.00180   0.00000   0.00180  -1.11858
   D54        3.07473   0.00011  -0.00094   0.00000  -0.00094   3.07379
   D55       -1.13044   0.00004  -0.00009   0.00000  -0.00009  -1.13053
   D56        0.94727   0.00009   0.00080   0.00000   0.00080   0.94806
   D57       -1.06840   0.00019   0.00018   0.00000   0.00018  -1.06823
   D58        1.00961   0.00013   0.00103   0.00000   0.00103   1.01064
   D59        3.08732   0.00018   0.00191   0.00000   0.00191   3.08923
   D60        3.09669  -0.00017   0.00057   0.00000   0.00057   3.09726
   D61       -1.11914  -0.00021   0.00163   0.00000   0.00163  -1.11751
   D62        1.02501  -0.00008   0.00021   0.00000   0.00021   1.02522
   D63        1.00301  -0.00002   0.00199   0.00000   0.00199   1.00501
   D64        3.07037  -0.00006   0.00305   0.00000   0.00305   3.07342
   D65       -1.06867   0.00007   0.00163   0.00000   0.00163  -1.06704
   D66       -1.15301  -0.00004   0.00115   0.00000   0.00115  -1.15185
   D67        0.91435  -0.00008   0.00221   0.00000   0.00221   0.91656
   D68        3.05850   0.00004   0.00079   0.00000   0.00079   3.05929
   D69        0.94698   0.00042  -0.00082   0.00000  -0.00082   0.94616
   D70        3.02341   0.00042  -0.00024   0.00000  -0.00024   3.02317
   D71       -1.18749   0.00044   0.00046   0.00000   0.00046  -1.18703
   D72        3.04575  -0.00016  -0.00171   0.00000  -0.00171   3.04404
   D73       -1.16100  -0.00016  -0.00113   0.00000  -0.00113  -1.16213
   D74        0.91128  -0.00015  -0.00043   0.00000  -0.00043   0.91085
   D75       -1.08383  -0.00018  -0.00104   0.00000  -0.00104  -1.08487
   D76        0.99261  -0.00018  -0.00046   0.00000  -0.00046   0.99215
   D77        3.06488  -0.00017   0.00024   0.00000   0.00024   3.06513
         Item               Value     Threshold  Converged?
 Maximum Force            0.001932     0.000450     NO 
 RMS     Force            0.000360     0.000300     NO 
 Maximum Displacement     0.103470     0.001800     NO 
 RMS     Displacement     0.027329     0.001200     NO 
 Predicted change in Energy=-3.317399D-05
 GradGradGradGradGradGradGradGradGradGradGradGradGradGradGradGradGradGrad

                          Input orientation:                          
 ---------------------------------------------------------------------
 Center     Atomic     Atomic              Coordinates (Angstroms)
 Number     Number      Type              X           Y           Z
 ---------------------------------------------------------------------
    1          6             0       -0.008980    0.014053    0.001780
    2          6             0       -0.004126    0.003974    1.418662
    3          6             0        1.264653   -0.001820    2.050168
    4          6             0        2.436598    0.022992    1.320013
    5          6             0        2.413952    0.063874   -0.091787
    6          6             0        1.158621    0.055372   -0.736736
    7          1             0       -0.951036   -0.002852   -0.534256
    8          1             0        1.341211   -0.057530    3.127473
    9          1             0        3.390773   -0.004930    1.839357
   10          1             0        1.111483    0.070095   -1.822363
   11          7             0        3.579073    0.058674   -0.813730
   12          1             0        3.550720    0.288271   -1.796036
   13          1             0        4.447848    0.267908   -0.344628
   14          6             0       -1.264239   -0.028292    2.153365
   15          6             0       -1.445661    0.313784    3.482332
   16          6             0       -2.496651   -0.438304    1.401939
   17          6             0       -2.693434   -1.769047    1.185740
   18         14             0       -3.725576    0.939448    0.753353
   19          6             0       -5.458483    0.602171    1.405872
   20          1             0       -5.471534    0.567306    2.499314
   21          1             0       -6.123087    1.412774    1.081481
   22          1             0       -5.868033   -0.337194    1.023562
   23          6             0       -3.686813    0.881063   -1.137365
   24          1             0       -4.403428    1.615037   -1.526508
   25          1             0       -2.703177    1.141772   -1.543190
   26          6             0       -3.078996    2.604906    1.353215
   27          1             0       -2.035939    2.777512    1.065898
   28          1             0       -3.680881    3.403213    0.902177
   29          1             0       -3.155316    2.711809    2.439718
   30          1             0       -3.976360   -0.099031   -1.528889
   31          6             0       -3.820567   -2.277795    0.449891
   32          6             0       -0.448862    0.869538    4.342990
   33          6             0       -2.730163    0.164744    4.096420
   34          7             0       -4.717481   -2.698156   -0.159608
   35          7             0       -3.776705    0.063956    4.598699
   36          7             0        0.324470    1.339765    5.076246
   37          6             0       -1.791298   -2.782674    1.670147
   38          7             0       -1.071104   -3.610484    2.055299
 ---------------------------------------------------------------------
                    Distance matrix (angstroms):
                    1          2          3          4          5
     1  C    0.000000
     2  C    1.416926   0.000000
     3  C    2.412112   1.417263   0.000000
     4  C    2.778249   2.442790   1.381013   0.000000
     5  C    2.425250   2.851692   2.431703   1.412574   0.000000
     6  C    1.382173   2.449563   2.789507   2.421671   1.411343
     7  H    1.084016   2.170385   3.404192   3.862000   3.394610
     8  H    3.405597   2.175718   1.081457   2.115009   3.395460
     9  H    3.864630   3.420877   2.136548   1.086714   2.165233
    10  H    2.141512   3.428294   3.876227   3.410671   2.165955
    11  N    3.679833   4.222071   3.682678   2.420616   1.370669
    12  H    3.997349   4.801253   4.483698   3.319850   2.060839
    13  H    4.477472   4.795720   3.992560   2.622240   2.059682
    14  C    2.491343   1.459012   2.531135   3.793850   4.310255
    15  C    3.777318   2.536284   3.081639   4.453326   5.266251
    16  C    2.890256   2.531515   3.841630   4.955446   5.157269
    17  C    3.433293   3.229587   4.420043   5.435683   5.574681
    18  Si   3.903115   3.894476   5.241193   6.255668   6.258970
    19  C    5.658130   5.487077   6.780890   7.916761   8.031686
    20  H    6.031855   5.601581   6.775091   8.014086   8.315537
    21  H    6.364314   6.288092   7.584071   8.675056   8.722221
    22  H    5.957845   5.887096   7.213986   8.317722   8.366369
    23  C    3.946621   4.567794   5.954566   6.653657   6.243426
    24  H    4.920365   5.533842   6.894489   7.577813   7.137311
    25  H    3.304146   4.165576   5.473910   5.988896   5.427102
    26  C    4.238384   4.027897   5.113516   6.090087   6.222327
    27  H    3.588540   3.456185   4.425763   5.258853   5.339063
    28  H    5.077399   5.033896   6.113136   7.001716   7.020409
    29  H    4.808416   4.278425   5.201120   6.304996   6.666095
    30  H    4.253920   4.947454   6.347228   7.018344   6.551937
    31  C    4.470075   4.550848   5.796586   6.723306   6.681771
    32  C    4.446510   3.081994   2.992060   4.263907   5.339667
    33  C    4.918701   3.824593   4.491486   5.867192   6.634243
    34  N    5.436185   5.657576   6.923819   7.795818   7.647925
    35  N    5.943897   4.934429   5.649303   7.025425   7.766911
    36  N    5.255369   3.907714   3.441066   4.506024   5.718601
    37  C    3.712383   3.320036   4.149265   5.086202   5.375070
    38  N    4.299106   3.822049   4.298633   5.103603   5.500591
                    6          7          8          9         10
     6  C    0.000000
     7  H    2.120150   0.000000
     8  H    3.870167   4.320375   0.000000
     9  H    3.409163   4.948267   2.421303   0.000000
    10  H    1.086750   2.432801   4.956807   4.313814   0.000000
    11  N    2.421679   4.539138   4.533719   2.660521   2.665797
    12  H    2.626499   4.684298   5.407628   3.650703   2.449117
    13  H    3.319328   5.408994   4.670395   2.441647   3.654336
    14  C    3.772258   2.705929   2.781746   4.665649   4.632510
    15  C    4.964835   4.059297   2.833806   5.117815   5.893908
    16  C    4.263643   2.515432   4.225120   5.919536   4.865513
    17  C    4.675761   3.018904   4.793535   6.368429   5.187342
    18  Si   5.182406   3.200616   5.683551   7.260419   5.548624
    19  C    6.976805   4.944414   7.045208   8.880642   7.339554
    20  H    7.395475   5.473804   6.870117   8.905250   7.890515
    21  H    7.627039   5.600422   7.878047   9.648720   7.910380
    22  H    7.254420   5.168698   7.515175   9.300613   7.548431
    23  C    4.931581   2.937605   6.659642   7.729041   4.914319
    24  H    5.830324   3.939688   7.580099   8.643085   5.734860
    25  H    4.091957   2.323383   6.293686   7.063481   3.972160
    26  C    5.368930   3.858907   5.456628   6.993246   5.836924
    27  H    4.567794   3.386433   4.867515   6.147310   5.057512
    28  H    6.108588   4.595288   6.492310   7.905822   6.442014
    29  H    5.979679   4.590507   5.325505   7.112832   6.584038
    30  H    5.198016   3.186084   7.068238   8.101146   5.099105
    31  C    5.625305   3.791850   6.224386   7.687649   5.916151
    32  C    5.389849   4.980037   2.353996   4.666440   6.409787
    33  C    6.204353   4.963521   4.190985   6.526023   7.056854
    34  N    6.514873   4.646627   7.381434   8.774572   6.663692
    35  N    7.268038   5.859702   5.326569   7.680589   8.069973
    36  N    6.011341   5.908237   2.604594   4.657023   7.058488
    37  C    4.748643   3.645935   4.400321   5.882036   5.363026
    38  N    5.119143   4.442434   4.426320   5.740644   5.774652
                   11         12         13         14         15
    11  N    0.000000
    12  H    1.009180   0.000000
    13  H    1.009260   1.706411   0.000000
    14  C    5.680571   6.235528   6.241446   0.000000
    15  C    6.615828   7.268125   7.027174   1.384226   0.000000
    16  C    6.486185   6.879364   7.195505   1.500530   2.449132
    17  C    6.832480   7.218933   7.582158   2.451352   3.342074
    18  Si   7.522594   7.737435   8.274140   2.992447   3.610651
    19  C    9.321987   9.566425  10.065355   4.306729   4.527427
    20  H    9.651345   9.996448  10.323362   4.263303   4.151898
    21  H    9.977842  10.155154  10.727963   5.180156   5.371236
    22  H    9.632246   9.851611  10.423795   4.750452   5.101636
    23  C    7.319437   7.291580   8.196164   4.186251   5.165865
    24  H    8.163985   8.068546   9.030875   5.108475   5.960715
    25  H    6.416531   6.316931   7.303242   4.135712   5.246215
    26  C    7.450425   7.696604   8.062110   3.296562   3.528479
    27  H    6.515631   6.752610   7.094166   3.106549   3.501076
    28  H    8.175403   8.323417   8.801187   4.379596   4.604126
    29  H    7.935745   8.293737   8.457738   3.341605   3.124178
    30  H    7.590842   7.541770   8.514951   4.573795   5.629137
    31  C    7.861965   8.121869   8.687840   3.807480   4.642430
    32  C    6.593445   7.349977   6.805401   2.503077   1.429407
    33  C    7.995454   8.613117   8.441410   2.441651   1.431525
    34  N    8.767029   8.942024   9.635094   4.939930   5.748071
    35  N    9.132464   9.728007   9.597988   3.507229   2.596625
    36  N    6.850215   7.664371   6.894708   3.597055   2.593562
    37  C    6.563824   7.069815   7.231343   2.845682   3.604376
    38  N    6.581655   7.168983   7.159637   3.588735   4.192445
                   16         17         18         19         20
    16  C    0.000000
    17  C    1.362477   0.000000
    18  Si   1.956815   2.930567   0.000000
    19  C    3.139276   3.649196   1.882153   0.000000
    20  H    3.326472   3.860294   2.497046   1.094076   0.000000
    21  H    4.084143   4.679464   2.465718   1.097272   1.774707
    22  H    3.394055   3.486343   2.508575   1.093754   1.775718
    23  C    3.099239   3.661517   1.892016   3.112017   4.063140
    24  H    4.053124   4.661802   2.472583   3.276872   4.294861
    25  H    3.348593   3.989990   2.521972   4.071836   4.933118
    26  C    3.098811   4.394107   1.884582   3.110575   3.345085
    27  H    3.265985   4.595418   2.516156   4.069582   4.329320
    28  H    4.050854   5.273304   2.468660   3.355505   3.714788
    29  H    3.381426   4.675882   2.512029   3.289983   3.157105
    30  H    3.300666   3.435704   2.519912   3.361725   4.348100
    31  C    2.458227   1.439002   3.232919   3.448314   3.875620
    32  C    3.814927   4.687053   4.860786   5.813299   5.358892
    33  C    2.770997   3.494704   3.573109   3.856698   3.198112
    34  N    3.532343   2.601917   3.879373   3.727193   4.278050
    35  N    3.479954   4.022645   3.944083   3.648588   2.744672
    36  N    4.961933   5.823100   5.937216   6.888993   6.389909
    37  C    2.462829   1.440811   4.293732   4.997525   5.045198
    38  N    3.538614   2.603647   5.426156   6.116969   6.083985
                   21         22         23         24         25
    21  H    0.000000
    22  H    1.769405   0.000000
    23  C    3.337878   3.303252   0.000000
    24  H    3.130455   3.529750   1.097127   0.000000
    25  H    4.319506   4.334959   1.095538   1.764969   0.000000
    26  C    3.280474   4.067351   3.089347   3.320657   3.266675
    27  H    4.309007   4.938434   3.343093   3.698233   3.150904
    28  H    3.155689   4.334629   3.243610   3.101316   3.471288
    29  H    3.512829   4.319809   4.053350   4.300191   4.304997
    30  H    3.702435   3.185931   1.094401   1.766473   1.777862
    31  C    4.395544   2.878741   3.537748   4.404546   4.112708
    32  C    6.567296   6.468556   6.365434   7.116556   6.308974
    33  C    4.707373   4.420477   5.368500   6.043218   5.723679
    34  N    4.518382   2.880591   3.850856   4.535492   4.551568
    35  N    4.437977   4.161271   5.794668   6.349551   6.327476
    36  N    7.585148   7.588380   7.410112   8.125586   7.281674
    37  C    6.059101   4.797729   4.989796   6.031724   5.153477
    38  N    7.190548   5.898257   6.099921   7.158198   6.180349
                   26         27         28         29         30
    26  C    0.000000
    27  H    1.095588   0.000000
    28  H    1.096811   1.767524   0.000000
    29  H    1.094414   1.773331   1.765868   0.000000
    30  H    4.052538   4.332742   4.273535   4.932016   0.000000
    31  C    5.020627   5.396341   5.700696   5.412774   2.947347
    32  C    4.343715   4.110780   5.357672   3.786991   6.918116
    33  C    3.687987   4.061104   4.647013   3.068054   5.767727
    34  N    5.752889   6.218961   6.279222   6.201982   3.029792
    35  N    4.180477   4.782712   4.982378   3.472528   6.133006
    36  N    5.200492   4.870476   6.141946   4.576319   8.012183
    37  C    5.548389   5.598270   6.513485   5.713329   4.712776
    38  N    6.569294   6.535772   7.571827   6.668067   5.798035
                   31         32         33         34         35
    31  C    0.000000
    32  C    6.035754   0.000000
    33  C    4.522406   2.400389   0.000000
    34  N    1.163034   7.157021   5.500855   0.000000
    35  N    4.764277   3.433496   1.165201   5.581740   0.000000
    36  N    7.188271   1.164826   3.416360   8.315061   4.321502
    37  C    2.421128   4.720686   3.931353   3.452202   4.541097
    38  N    3.451513   5.068660   4.601196   4.362823   5.224048
                   36         37         38
    36  N    0.000000
    37  C    5.750868   0.000000
    38  N    5.964789   1.162881   0.000000
 Stoichiometry    C17H15N5Si
 Framework group  C1[X(C17H15N5Si)]
 Deg. of freedom   108
 Full point group                 C1
 Largest Abelian subgroup         C1      NOp   1
 Largest concise Abelian subgroup C1      NOp   1
                         Standard orientation:                         
 ---------------------------------------------------------------------
 Center     Atomic     Atomic              Coordinates (Angstroms)
 Number     Number      Type              X           Y           Z
 ---------------------------------------------------------------------
    1          6             0        1.620042   -1.188018   -0.428847
    2          6             0        1.474153    0.161945   -0.023884
    3          6             0        2.668104    0.882855    0.227914
    4          6             0        3.911197    0.303631    0.065378
    5          6             0        4.039676   -1.034445   -0.368685
    6          6             0        2.860140   -1.770961   -0.609781
    7          1             0        0.740113   -1.793379   -0.614194
    8          1             0        2.628339    1.902562    0.585917
    9          1             0        4.803758    0.881519    0.289719
   10          1             0        2.928949   -2.807433   -0.929180
   11          7             0        5.274320   -1.614968   -0.500535
   12          1             0        5.356516   -2.490241   -0.996100
   13          1             0        6.093605   -1.025982   -0.522300
   14          6             0        0.142742    0.735075    0.142191
   15          6             0       -0.169649    2.083198    0.174710
   16          6             0       -1.013333   -0.214534    0.257626
   17          6             0       -1.221198   -0.816071    1.462320
   18         14             0       -2.129546   -0.559716   -1.312101
   19          6             0       -3.930257   -0.195989   -0.902659
   20          1             0       -4.060257    0.836559   -0.565099
   21          1             0       -4.534972   -0.338958   -1.807029
   22          1             0       -4.321615   -0.865401   -0.131281
   23          6             0       -1.891801   -2.377193   -1.781118
   24          1             0       -2.543367   -2.608564   -2.632950
   25          1             0       -0.864081   -2.597878   -2.089813
   26          6             0       -1.506464    0.545209   -2.705859
   27          1             0       -0.434594    0.418313   -2.893758
   28          1             0       -2.035713    0.283802   -3.630281
   29          1             0       -1.694862    1.605280   -2.509654
   30          1             0       -2.163976   -3.055596   -0.966622
   31          6             0       -2.276894   -1.768813    1.682584
   32          6             0        0.744487    3.156062   -0.063033
   33          6             0       -1.515586    2.505856    0.417765
   34          7             0       -3.114830   -2.554208    1.866067
   35          7             0       -2.611844    2.857921    0.596547
   36          7             0        1.447761    4.062021   -0.266658
   37          6             0       -0.402743   -0.555399    2.619091
   38          7             0        0.250321   -0.354056    3.559974
 ---------------------------------------------------------------------
 Rotational constants (GHZ):      0.3145981      0.1956148      0.1711453
 Standard basis: 6-31+G(d,p) (6D, 7F)
 There are   516 symmetry adapted basis functions of A   symmetry.
 Integral buffers will be    262144 words long.
 Raffenetti 2 integral format.
 Two-electron integral symmetry is turned on.
   516 basis functions,   865 primitive gaussians,   516 cartesian basis functions
    83 alpha electrons       83 beta electrons
       nuclear repulsion energy      1904.9685592912 Hartrees.
 NAtoms=   38 NActive=   38 NUniq=   38 SFac= 7.50D-01 NAtFMM=   80 NAOKFM=F Big=F
 One-electron integrals computed using PRISM.
 NBasis=   516 RedAO= T  NBF=   516
 NBsUse=   512 1.00D-06 NBFU=   512
 Initial guess read from the read-write file:
 Initial guess orbital symmetries:
       Occupied  (A) (A) (A) (A) (A) (A) (A) (A) (A) (A) (A) (A)
                 (A) (A) (A) (A) (A) (A) (A) (A) (A) (A) (A) (A)
                 (A) (A) (A) (A) (A) (A) (A) (A) (A) (A) (A) (A)
                 (A) (A) (A) (A) (A) (A) (A) (A) (A) (A) (A) (A)
                 (A) (A) (A) (A) (A) (A) (A) (A) (A) (A) (A) (A)
                 (A) (A) (A) (A) (A) (A) (A) (A) (A) (A) (A) (A)
                 (A) (A) (A) (A) (A) (A) (A) (A) (A) (A) (A)
       Virtual   (A) (A) (A) (A) (A) (A) (A) (A) (A) (A) (A) (A)
                 (A) (A) (A) (A) (A) (A) (A) (A) (A) (A) (A) (A)
                 (A) (A) (A) (A) (A) (A) (A) (A) (A) (A) (A) (A)
                 (A) (A) (A) (A) (A) (A) (A) (A) (A) (A) (A) (A)
                 (A) (A) (A) (A) (A) (A) (A) (A) (A) (A) (A) (A)
                 (A) (A) (A) (A) (A) (A) (A) (A) (A) (A) (A) (A)
                 (A) (A) (A) (A) (A) (A) (A) (A) (A) (A) (A) (A)
                 (A) (A) (A) (A) (A) (A) (A) (A) (A) (A) (A) (A)
                 (A) (A) (A) (A) (A) (A) (A) (A) (A) (A) (A) (A)
                 (A) (A) (A) (A) (A) (A) (A) (A) (A) (A) (A) (A)
                 (A) (A) (A) (A) (A) (A) (A) (A) (A) (A) (A) (A)
                 (A) (A) (A) (A) (A) (A) (A) (A) (A) (A) (A) (A)
                 (A) (A) (A) (A) (A) (A) (A) (A) (A) (A) (A) (A)
                 (A) (A) (A) (A) (A) (A) (A) (A) (A) (A) (A) (A)
                 (A) (A) (A) (A) (A) (A) (A) (A) (A) (A) (A) (A)
                 (A) (A) (A) (A) (A) (A) (A) (A) (A) (A) (A) (A)
                 (A) (A) (A) (A) (A) (A) (A) (A) (A) (A) (A) (A)
                 (A) (A) (A) (A) (A) (A) (A) (A) (A) (A) (A) (A)
                 (A) (A) (A) (A) (A) (A) (A) (A) (A) (A) (A) (A)
                 (A) (A) (A) (A) (A) (A) (A) (A) (A) (A) (A) (A)
                 (A) (A) (A) (A) (A) (A) (A) (A) (A) (A) (A) (A)
                 (A) (A) (A) (A) (A) (A) (A) (A) (A) (A) (A) (A)
                 (A) (A) (A) (A) (A) (A) (A) (A) (A) (A) (A) (A)
                 (A) (A) (A) (A) (A) (A) (A) (A) (A) (A) (A) (A)
                 (A) (A) (A) (A) (A) (A) (A) (A) (A) (A) (A) (A)
                 (A) (A) (A) (A) (A) (A) (A) (A) (A) (A) (A) (A)
                 (A) (A) (A) (A) (A) (A) (A) (A) (A) (A) (A) (A)
                 (A) (A) (A) (A) (A) (A) (A) (A) (A) (A) (A) (A)
                 (A) (A) (A) (A) (A) (A) (A) (A) (A) (A) (A) (A)
                 (A) (A) (A) (A) (A) (A) (A) (A) (A) (A) (A) (A)
                 (A) (A) (A) (A) (A) (A) (A) (A) (A) (A) (A) (A)
                 (A) (A) (A) (A) (A) (A) (A) (A) (A) (A) (A) (A)
                 (A) (A) (A) (A) (A) (A) (A) (A) (A) (A) (A) (A)
                 (A) (A) (A) (A) (A) (A) (A) (A) (A) (A) (A) (A)
                 (A) (A) (A) (A) (A) (A) (A) (A) (A) (A) (A) (A)
                 (A) (A) (A) (A) (A) (A) (A) (A) (A)
 Harris functional with IExCor=  402 diagonalized for initial guess.
 ExpMin= 3.31D-02 ExpMax= 1.61D+04 ExpMxC= 2.43D+03 IAcc=3 IRadAn=         5 AccDes= 0.00D+00
 HarFok:  IExCor= 402 AccDes= 0.00D+00 IRadAn=         5 IDoV=1
 ScaDFX=  1.000000  1.000000  1.000000  1.000000
 Requested convergence on RMS density matrix=1.00D-08 within 128 cycles.
 Requested convergence on MAX density matrix=1.00D-06.
 Requested convergence on             energy=1.00D-06.
 No special actions if energy rises.
 SCF Done:  E(RB+HF-LYP) =  -1220.08833940     A.U. after   15 cycles
             Convg  =    0.8796D-08             -V/T =  2.0084
             S**2   =   0.0000
 ***** Axes restored to original set *****
 -------------------------------------------------------------------
 Center     Atomic                   Forces (Hartrees/Bohr)
 Number     Number              X              Y              Z
 -------------------------------------------------------------------
    1          6          -0.000982667   -0.000139372    0.000287695
    2          6           0.000040800    0.000271196   -0.000147725
    3          6          -0.000744019    0.000023495    0.000716704
    4          6           0.001063708   -0.000113050   -0.000310452
    5          6          -0.000900515   -0.000179154    0.000715778
    6          6           0.000679470   -0.000050045   -0.000856726
    7          1           0.000282094    0.000114874    0.000003954
    8          1           0.000137308   -0.000009259   -0.000112284
    9          1          -0.000229196   -0.000015630    0.000031664
   10          1          -0.000115827   -0.000049502    0.000181356
   11          7           0.001329620    0.001247928   -0.000861549
   12          1          -0.000007781   -0.000501137    0.000398715
   13          1          -0.000352591   -0.000491623   -0.000164714
   14          6          -0.000174863   -0.000239906    0.000071027
   15          6          -0.000033310   -0.000196801    0.000052294
   16          6           0.000434436   -0.000190578   -0.000260976
   17          6          -0.000165362    0.000326297    0.000256301
   18         14          -0.000617519    0.000872008   -0.000326239
   19          6           0.000039760   -0.000219897    0.000138148
   20          1           0.000015243   -0.000013886   -0.000145689
   21          1           0.000363270   -0.000035045   -0.000024235
   22          1           0.000037280    0.000289319    0.000119795
   23          6           0.000136137   -0.000144644   -0.000309321
   24          1           0.000059295   -0.000125641    0.000297192
   25          1          -0.000287412    0.000053673    0.000150706
   26          6           0.000175153   -0.000041375    0.000128040
   27          1          -0.000203404   -0.000066273   -0.000011937
   28          1           0.000002183   -0.000293333    0.000044259
   29          1           0.000007371    0.000010114   -0.000113514
   30          1           0.000041327    0.000213836    0.000063059
   31          6          -0.000174300   -0.000156116   -0.000127279
   32          6           0.000042957   -0.000094033   -0.000197167
   33          6          -0.000085035    0.000268578   -0.000151368
   34          7           0.000069486   -0.000106530    0.000001998
   35          7          -0.000260258   -0.000109060    0.000155323
   36          7           0.000170530    0.000235752    0.000296671
   37          6          -0.000156222   -0.000058358   -0.000230587
   38          7           0.000362853   -0.000286825    0.000241083
 -------------------------------------------------------------------
 Cartesian Forces:  Max     0.001329620 RMS     0.000360208

 GradGradGradGradGradGradGradGradGradGradGradGradGradGradGradGradGradGrad
 Berny optimization.
 Internal  Forces:  Max     0.001154074 RMS     0.000234967
 Search for a local minimum.
 Step number   3 out of a maximum of 190
 All quantities printed in internal units (Hartrees-Bohrs-Radians)
 Update second derivatives using D2CorX and points  2  1  3
     Eigenvalues ---    0.00254   0.00849   0.00912   0.00965   0.00995
     Eigenvalues ---    0.01251   0.01461   0.01581   0.01653   0.01880
     Eigenvalues ---    0.01967   0.02026   0.02046   0.02092   0.02118
     Eigenvalues ---    0.02119   0.02182   0.02197   0.02278   0.02543
     Eigenvalues ---    0.02588   0.02625   0.03710   0.04886   0.05539
     Eigenvalues ---    0.05644   0.05737   0.05848   0.06062   0.06091
     Eigenvalues ---    0.06156   0.06515   0.14838   0.15258   0.15435
     Eigenvalues ---    0.15992   0.15998   0.15999   0.16000   0.16000
     Eigenvalues ---    0.16000   0.16000   0.16000   0.16000   0.16000
     Eigenvalues ---    0.16000   0.16000   0.16000   0.16038   0.16866
     Eigenvalues ---    0.19891   0.20223   0.20488   0.21998   0.22927
     Eigenvalues ---    0.23710   0.23999   0.24973   0.24993   0.24994
     Eigenvalues ---    0.24997   0.24998   0.24999   0.25000   0.25000
     Eigenvalues ---    0.25000   0.25000   0.25000   0.25000   0.25000
     Eigenvalues ---    0.25000   0.25000   0.25000   0.29430   0.32614
     Eigenvalues ---    0.33768   0.33964   0.33994   0.34081   0.34151
     Eigenvalues ---    0.34258   0.34293   0.34318   0.34469   0.35124
     Eigenvalues ---    0.35172   0.35454   0.35811   0.37115   0.39344
     Eigenvalues ---    0.39724   0.40042   0.40715   0.41003   0.41052
     Eigenvalues ---    0.43372   0.43424   0.45402   0.46048   0.46672
     Eigenvalues ---    0.47770   0.49046   0.50546   0.52744   1.24343
     Eigenvalues ---    1.24661   1.25820   1.258341000.000001000.00000
     Eigenvalues --- 1000.000001000.000001000.000001000.000001000.00000
     Eigenvalues --- 1000.000001000.000001000.000001000.000001000.00000
     Eigenvalues --- 1000.000001000.000001000.000001000.000001000.00000
     Eigenvalues --- 1000.000001000.000001000.000001000.000001000.00000
     Eigenvalues --- 1000.000001000.000001000.000001000.000001000.00000
     Eigenvalues --- 1000.000001000.000001000.000001000.000001000.00000
     Eigenvalues --- 1000.000001000.000001000.000001000.000001000.00000
     Eigenvalues --- 1000.000001000.000001000.000001000.000001000.00000
     Eigenvalues --- 1000.000001000.000001000.000001000.000001000.00000
     Eigenvalues --- 1000.000001000.000001000.000001000.000001000.00000
     Eigenvalues --- 1000.000001000.000001000.000001000.000001000.00000
     Eigenvalues --- 1000.000001000.000001000.000001000.000001000.00000
     Eigenvalues --- 1000.000001000.000001000.000001000.000001000.00000
     Eigenvalues --- 1000.000001000.000001000.000001000.000001000.00000
 RFO step:  Lambda=-1.27742312D-04.
 Quartic linear search produced a step of -0.00499.
 Iteration  1 RMS(Cart)=  0.03369025 RMS(Int)=  0.00022187
 Iteration  2 RMS(Cart)=  0.00042731 RMS(Int)=  0.00003304
 Iteration  3 RMS(Cart)=  0.00000004 RMS(Int)=  0.00003304
 Variable       Old X    -DE/DX   Delta X   Delta X   Delta X     New X
                                 (Linear)    (Quad)   (Total)
    R1        2.67760   0.00018   0.00000   0.00136   0.00136   2.67896
    R2        2.61193   0.00087  -0.00001   0.00387   0.00387   2.61579
    R3        2.04849  -0.00025   0.00000  -0.00135  -0.00134   2.04715
    R4        2.67824   0.00021   0.00000   0.00137   0.00137   2.67961
    R5        2.75713   0.00024   0.00000   0.00163   0.00163   2.75876
    R6        2.60974   0.00084  -0.00001   0.00374   0.00374   2.61347
    R7        2.04366  -0.00010   0.00000  -0.00077  -0.00077   2.04289
    R8        2.66938   0.00012   0.00000   0.00092   0.00092   2.67030
    R9        2.05359  -0.00019   0.00000  -0.00113  -0.00113   2.05247
   R10        2.66705   0.00024   0.00000   0.00138   0.00138   2.66843
   R11        2.59019   0.00115  -0.00001   0.00529   0.00529   2.59548
   R12        2.05366  -0.00018   0.00000  -0.00109  -0.00109   2.05257
   R13        1.90707  -0.00050   0.00000  -0.00221  -0.00221   1.90487
   R14        1.90723  -0.00048   0.00000  -0.00214  -0.00214   1.90509
   R15        2.61581   0.00020   0.00000   0.00201   0.00201   2.61781
   R16        2.83559  -0.00006   0.00000   0.00052   0.00052   2.83611
   R17        2.70119   0.00026   0.00000   0.00129   0.00128   2.70247
   R18        2.70519   0.00030   0.00000   0.00127   0.00127   2.70646
   R19        2.57471   0.00027   0.00000   0.00171   0.00171   2.57642
   R20        3.69784   0.00048  -0.00001   0.00793   0.00792   3.70576
   R21        2.71932   0.00024   0.00000   0.00136   0.00136   2.72068
   R22        2.72274   0.00038   0.00000   0.00206   0.00206   2.72480
   R23        3.55675  -0.00039   0.00001  -0.00394  -0.00393   3.55282
   R24        3.57539  -0.00020   0.00000  -0.00245  -0.00245   3.57294
   R25        3.56134  -0.00035   0.00001  -0.00353  -0.00353   3.55782
   R26        2.06750  -0.00014   0.00000  -0.00134  -0.00134   2.06617
   R27        2.07354  -0.00024   0.00000  -0.00162  -0.00161   2.07193
   R28        2.06689  -0.00030   0.00000  -0.00177  -0.00177   2.06513
   R29        2.07327  -0.00023   0.00000  -0.00156  -0.00156   2.07171
   R30        2.07027  -0.00030   0.00000  -0.00184  -0.00184   2.06843
   R31        2.06812  -0.00022   0.00000  -0.00145  -0.00145   2.06667
   R32        2.07036  -0.00020   0.00000  -0.00128  -0.00128   2.06908
   R33        2.07267  -0.00023   0.00000  -0.00157  -0.00157   2.07110
   R34        2.06814  -0.00011   0.00000  -0.00103  -0.00102   2.06712
   R35        2.19782  -0.00002   0.00000  -0.00004  -0.00004   2.19778
   R36        2.20120   0.00040   0.00000   0.00071   0.00071   2.20191
   R37        2.20191   0.00031   0.00000   0.00053   0.00053   2.20244
   R38        2.19753   0.00051   0.00000   0.00091   0.00091   2.19844
    A1        2.13131  -0.00002   0.00000   0.00005   0.00005   2.13136
    A2        2.09133   0.00015   0.00000   0.00192   0.00192   2.09325
    A3        2.06052  -0.00013   0.00000  -0.00199  -0.00199   2.05853
    A4        2.03607   0.00000   0.00000  -0.00029  -0.00029   2.03577
    A5        2.09526   0.00024   0.00000   0.00115   0.00114   2.09640
    A6        2.15163  -0.00024   0.00000  -0.00105  -0.00107   2.15056
    A7        2.12239   0.00004   0.00000   0.00036   0.00036   2.12275
    A8        2.10303   0.00013   0.00000   0.00177   0.00176   2.10479
    A9        2.05729  -0.00017   0.00000  -0.00230  -0.00230   2.05499
   A10        2.11220  -0.00005   0.00000  -0.00021  -0.00021   2.11199
   A11        2.08516  -0.00012   0.00000  -0.00155  -0.00155   2.08361
   A12        2.08571   0.00016   0.00000   0.00176   0.00176   2.08747
   A13        2.06100   0.00005   0.00000   0.00013   0.00013   2.06113
   A14        2.10910   0.00001   0.00000   0.00012   0.00012   2.10922
   A15        2.11222  -0.00006   0.00000  -0.00039  -0.00039   2.11183
   A16        2.10295  -0.00003   0.00000  -0.00003  -0.00003   2.10291
   A17        2.09154  -0.00012   0.00000  -0.00155  -0.00154   2.09000
   A18        2.08863   0.00014   0.00000   0.00158   0.00158   2.09021
   A19        2.08052   0.00012  -0.00001   0.00609   0.00585   2.08638
   A20        2.07844   0.00011  -0.00001   0.00596   0.00572   2.08416
   A21        2.01467   0.00006  -0.00001   0.00536   0.00510   2.01977
   A22        2.20333   0.00008   0.00000  -0.00037  -0.00037   2.20297
   A23        2.05243   0.00045   0.00000   0.00056   0.00056   2.05299
   A24        2.02713  -0.00053  -0.00001  -0.00015  -0.00016   2.02697
   A25        2.19291   0.00009   0.00000   0.00022   0.00022   2.19313
   A26        2.09870  -0.00015  -0.00001   0.00126   0.00125   2.09996
   A27        1.99097   0.00005   0.00000  -0.00144  -0.00144   1.98954
   A28        2.05439  -0.00025   0.00001  -0.00279  -0.00284   2.05155
   A29        2.08220  -0.00050   0.00000  -0.00226  -0.00232   2.07988
   A30        2.14645   0.00075  -0.00001   0.00537   0.00530   2.15175
   A31        2.14073   0.00053  -0.00001   0.00454   0.00453   2.14527
   A32        2.14521  -0.00023   0.00000  -0.00165  -0.00165   2.14356
   A33        1.99724  -0.00030   0.00000  -0.00290  -0.00290   1.99434
   A34        1.91468  -0.00010   0.00000   0.00012   0.00011   1.91479
   A35        1.87196   0.00024   0.00000   0.00343   0.00343   1.87539
   A36        1.87679  -0.00011   0.00000  -0.00185  -0.00185   1.87495
   A37        1.93883   0.00001   0.00000   0.00077   0.00077   1.93960
   A38        1.94324  -0.00001   0.00000  -0.00175  -0.00175   1.94149
   A39        1.91593  -0.00002   0.00000  -0.00061  -0.00061   1.91532
   A40        1.94248   0.00003   0.00000   0.00079   0.00079   1.94326
   A41        1.89947  -0.00043   0.00001  -0.00614  -0.00614   1.89333
   A42        1.95786   0.00019   0.00000   0.00241   0.00241   1.96027
   A43        1.88786   0.00015   0.00000   0.00097   0.00097   1.88883
   A44        1.89389  -0.00004   0.00000   0.00115   0.00114   1.89503
   A45        1.88004   0.00011   0.00000   0.00080   0.00080   1.88083
   A46        1.89697  -0.00036   0.00001  -0.00505  -0.00505   1.89193
   A47        1.96192  -0.00001   0.00000  -0.00049  -0.00049   1.96144
   A48        1.96029   0.00011   0.00000   0.00203   0.00202   1.96231
   A49        1.87116   0.00013   0.00000   0.00074   0.00074   1.87189
   A50        1.87488   0.00010   0.00000   0.00054   0.00054   1.87542
   A51        1.89456   0.00004   0.00000   0.00220   0.00219   1.89676
   A52        1.96318  -0.00004   0.00000  -0.00028  -0.00028   1.96290
   A53        1.90080  -0.00027   0.00001  -0.00388  -0.00388   1.89693
   A54        1.95886   0.00009   0.00000   0.00134   0.00134   1.96020
   A55        1.87542   0.00013   0.00000   0.00105   0.00104   1.87646
   A56        1.88742   0.00003   0.00000   0.00158   0.00158   1.88900
   A57        1.87433   0.00007   0.00000   0.00022   0.00022   1.87455
   A58        3.13174  -0.00028   0.00000  -0.00222  -0.00221   3.12953
   A59        3.09786  -0.00023   0.00000  -0.00179  -0.00178   3.09608
   A60        3.13326   0.00002   0.00000  -0.00073  -0.00073   3.13252
   A61        3.12971   0.00025   0.00000   0.00169   0.00169   3.13140
   A62        3.17184   0.00003   0.00000   0.00012   0.00012   3.17196
   A63        3.16537   0.00010   0.00000   0.00062   0.00062   3.16599
   A64        3.11293   0.00011   0.00000   0.00105   0.00105   3.11398
   A65        3.14134   0.00004   0.00000   0.00034   0.00034   3.14168
    D1       -0.03184   0.00002   0.00000   0.00197   0.00196  -0.02988
    D2        3.13219   0.00012  -0.00001   0.01079   0.01078  -3.14021
    D3        3.11853   0.00002  -0.00001   0.00360   0.00359   3.12212
    D4       -0.00062   0.00013  -0.00002   0.01242   0.01241   0.01179
    D5        0.02099  -0.00002   0.00000  -0.00193  -0.00192   0.01906
    D6       -3.13275  -0.00002   0.00000  -0.00214  -0.00214  -3.13489
    D7       -3.12924  -0.00002   0.00001  -0.00351  -0.00350  -3.13274
    D8        0.00021  -0.00002   0.00001  -0.00373  -0.00372  -0.00351
    D9        0.01771  -0.00002   0.00001  -0.00270  -0.00270   0.01501
   D10       -3.09009   0.00004   0.00000   0.00329   0.00329  -3.08680
   D11        3.13606  -0.00012   0.00001  -0.01181  -0.01179   3.12427
   D12        0.02827  -0.00006   0.00000  -0.00581  -0.00580   0.02247
   D13       -2.81760  -0.00002  -0.00001   0.00182   0.00181  -2.81579
   D14        0.29680  -0.00005  -0.00002   0.00366   0.00365   0.30044
   D15        0.34799   0.00008  -0.00002   0.01124   0.01122   0.35921
   D16       -2.82081   0.00006  -0.00003   0.01309   0.01306  -2.80775
   D17        0.00712   0.00002  -0.00001   0.00345   0.00344   0.01056
   D18       -3.11777   0.00002  -0.00001   0.00322   0.00321  -3.11456
   D19        3.11577  -0.00002   0.00000  -0.00232  -0.00231   3.11346
   D20       -0.00912  -0.00003   0.00000  -0.00255  -0.00254  -0.01166
   D21       -0.01872  -0.00002   0.00001  -0.00323  -0.00322  -0.02194
   D22       -3.11632   0.00000   0.00000   0.00036   0.00036  -3.11595
   D23        3.10616  -0.00002   0.00000  -0.00303  -0.00302   3.10314
   D24        0.00856   0.00000   0.00000   0.00057   0.00057   0.00913
   D25        0.00488   0.00002   0.00000   0.00247   0.00247   0.00735
   D26       -3.12459   0.00003   0.00000   0.00271   0.00271  -3.12188
   D27        3.10239   0.00000   0.00000  -0.00111  -0.00111   3.10128
   D28       -0.02708   0.00000   0.00000  -0.00088  -0.00087  -0.02795
   D29       -2.91169  -0.00032   0.00003  -0.02114  -0.02116  -2.93285
   D30       -0.27767   0.00030  -0.00002   0.01781   0.01784  -0.25983
   D31        0.27520  -0.00030   0.00002  -0.01746  -0.01749   0.25771
   D32        2.90921   0.00033  -0.00003   0.02149   0.02151   2.93073
   D33        0.09916   0.00013  -0.00001   0.00685   0.00685   0.10601
   D34       -3.08193  -0.00019  -0.00005   0.00815   0.00810  -3.07382
   D35       -3.01557   0.00014   0.00000   0.00502   0.00502  -3.01055
   D36        0.08652  -0.00018  -0.00004   0.00632   0.00628   0.09280
   D37        1.37980  -0.00008  -0.00007   0.00875   0.00865   1.38845
   D38       -1.74405  -0.00035  -0.00008  -0.01117  -0.01122  -1.75527
   D39       -1.78623  -0.00009  -0.00008   0.01041   0.01030  -1.77593
   D40        1.37311  -0.00036  -0.00009  -0.00952  -0.00957   1.36354
   D41       -3.11425  -0.00007  -0.00001  -0.00745  -0.00747  -3.12173
   D42        0.02440  -0.00020  -0.00001  -0.01153  -0.01155   0.01286
   D43        0.00889   0.00020   0.00001   0.01317   0.01319   0.02208
   D44       -3.13564   0.00007   0.00000   0.00910   0.00912  -3.12652
   D45       -2.17519   0.00031   0.00005   0.03843   0.03850  -2.13669
   D46        2.00039   0.00022   0.00005   0.03537   0.03543   2.03582
   D47       -0.05931   0.00017   0.00004   0.03525   0.03531  -0.02400
   D48        0.98513   0.00004   0.00003   0.01750   0.01751   1.00265
   D49       -1.12248  -0.00006   0.00003   0.01443   0.01445  -1.10803
   D50        3.10101  -0.00010   0.00003   0.01431   0.01433   3.11534
   D51        1.00715  -0.00011   0.00000  -0.00342  -0.00342   1.00373
   D52        3.08601  -0.00018   0.00000  -0.00564  -0.00564   3.08037
   D53       -1.11858  -0.00021   0.00001  -0.00720  -0.00719  -1.12577
   D54        3.07379   0.00012   0.00000   0.00138   0.00137   3.07517
   D55       -1.13053   0.00005   0.00000  -0.00085  -0.00085  -1.13138
   D56        0.94806   0.00003   0.00000  -0.00240  -0.00240   0.94566
   D57       -1.06823   0.00010   0.00000  -0.00011  -0.00011  -1.06833
   D58        1.01064   0.00003   0.00000  -0.00233  -0.00233   1.00831
   D59        3.08923   0.00000   0.00001  -0.00388  -0.00388   3.08535
   D60        3.09726  -0.00001   0.00000  -0.00395  -0.00395   3.09331
   D61       -1.11751  -0.00009   0.00001  -0.00663  -0.00662  -1.12413
   D62        1.02522   0.00004   0.00000  -0.00256  -0.00256   1.02266
   D63        1.00501  -0.00004   0.00001  -0.00669  -0.00668   0.99832
   D64        3.07342  -0.00012   0.00001  -0.00936  -0.00935   3.06407
   D65       -1.06704   0.00001   0.00001  -0.00530  -0.00529  -1.07233
   D66       -1.15185  -0.00002   0.00000  -0.00456  -0.00455  -1.15641
   D67        0.91656  -0.00010   0.00001  -0.00723  -0.00722   0.90934
   D68        3.05929   0.00003   0.00000  -0.00316  -0.00316   3.05613
   D69        0.94616   0.00019   0.00000   0.00548   0.00548   0.95164
   D70        3.02317   0.00015   0.00000   0.00404   0.00404   3.02721
   D71       -1.18703   0.00012   0.00000   0.00261   0.00261  -1.18442
   D72        3.04404  -0.00001  -0.00001   0.00342   0.00341   3.04745
   D73       -1.16213  -0.00005   0.00000   0.00198   0.00197  -1.16016
   D74        0.91085  -0.00008   0.00000   0.00054   0.00054   0.91139
   D75       -1.08487  -0.00002   0.00000   0.00276   0.00276  -1.08211
   D76        0.99215  -0.00006   0.00000   0.00132   0.00132   0.99346
   D77        3.06513  -0.00009   0.00000  -0.00011  -0.00011   3.06501
         Item               Value     Threshold  Converged?
 Maximum Force            0.001154     0.000450     NO 
 RMS     Force            0.000235     0.000300     YES
 Maximum Displacement     0.128118     0.001800     NO 
 RMS     Displacement     0.033660     0.001200     NO 
 Predicted change in Energy=-6.477928D-05
 GradGradGradGradGradGradGradGradGradGradGradGradGradGradGradGradGradGrad

                          Input orientation:                          
 ---------------------------------------------------------------------
 Center     Atomic     Atomic              Coordinates (Angstroms)
 Number     Number      Type              X           Y           Z
 ---------------------------------------------------------------------
    1          6             0        0.003639    0.035175   -0.002374
    2          6             0       -0.001768    0.014833    1.415117
    3          6             0        1.263208   -0.003516    2.055580
    4          6             0        2.442240    0.016030    1.332972
    5          6             0        2.429834    0.068043   -0.079077
    6          6             0        1.178510    0.072225   -0.733380
    7          1             0       -0.933012    0.031489   -0.546634
    8          1             0        1.333906   -0.070478    3.132235
    9          1             0        3.391019   -0.024621    1.860057
   10          1             0        1.137615    0.093100   -1.818582
   11          7             0        3.602162    0.057119   -0.794576
   12          1             0        3.585942    0.275550   -1.778503
   13          1             0        4.473248    0.238120   -0.320476
   14          6             0       -1.267013   -0.025960    2.142250
   15          6             0       -1.457469    0.308328    3.473039
   16          6             0       -2.493609   -0.438280    1.382070
   17          6             0       -2.685647   -1.771338    1.170211
   18         14             0       -3.734497    0.941839    0.748817
   19          6             0       -5.450492    0.619884    1.446226
   20          1             0       -5.437076    0.592348    2.539165
   21          1             0       -6.112072    1.435761    1.131918
   22          1             0       -5.878447   -0.316433    1.079596
   23          6             0       -3.742741    0.873166   -1.140637
   24          1             0       -4.469677    1.605799   -1.510361
   25          1             0       -2.770974    1.134231   -1.571435
   26          6             0       -3.066695    2.606304    1.321721
   27          1             0       -2.031951    2.773380    1.005146
   28          1             0       -3.678998    3.401013    0.880479
   29          1             0       -3.114910    2.721325    2.408459
   30          1             0       -4.042557   -0.107264   -1.521295
   31          6             0       -3.808669   -2.292948    0.435680
   32          6             0       -0.469556    0.870193    4.341073
   33          6             0       -2.742515    0.142759    4.083312
   34          7             0       -4.700714   -2.725766   -0.172205
   35          7             0       -3.789004    0.028276    4.583406
   36          7             0        0.294505    1.345233    5.081507
   37          6             0       -1.775780   -2.778860    1.656134
   38          7             0       -1.048514   -3.600160    2.043382
 ---------------------------------------------------------------------
                    Distance matrix (angstroms):
                    1          2          3          4          5
     1  C    0.000000
     2  C    1.417647   0.000000
     3  C    2.413127   1.417989   0.000000
     4  C    2.780340   2.445389   1.382990   0.000000
     5  C    2.427630   2.854494   2.433701   1.413061   0.000000
     6  C    1.384219   2.452017   2.791273   2.422805   1.412071
     7  H    1.083304   2.171626   3.405308   3.863352   3.395391
     8  H    3.406838   2.177108   1.081050   2.115002   3.395993
     9  H    3.866079   3.422066   2.136880   1.086118   2.166265
    10  H    2.141931   3.429450   3.877401   3.411786   2.167103
    11  N    3.684757   4.227628   3.687516   2.423545   1.373467
    12  H    4.005659   4.810285   4.491454   3.325159   2.065839
    13  H    4.485507   4.804988   4.001048   2.628347   2.064640
    14  C    2.493533   1.459874   2.531804   3.796743   4.313909
    15  C    3.779940   2.537765   3.083588   4.457920   5.271280
    16  C    2.894321   2.532918   3.841393   4.956956   5.160582
    17  C    3.445389   3.233201   4.416166   5.432900   5.577830
    18  Si   3.919182   3.903404   5.251512   6.272993   6.280757
    19  C    5.673436   5.482303   6.770059   7.916609   8.045534
    20  H    6.030858   5.580285   6.744087   7.991913   8.307729
    21  H    6.375749   6.279733   7.570959   8.673656   8.735063
    22  H    5.991096   5.895563   7.214824   8.331180   8.397493
    23  C    4.004153   4.611236   6.003657   6.716206   6.314730
    24  H    4.975082   5.572414   6.940590   7.641106   7.212248
    25  H    3.371699   4.223866   5.542952   6.071536   5.514734
    26  C    4.217924   4.014751   5.108597   6.087530   6.214245
    27  H    3.557596   3.449536   4.435384   5.265818   5.329345
    28  H    5.066568   5.027333   6.115315   7.009452   7.024761
    29  H    4.769997   4.243051   5.168868   6.273533   6.631133
    30  H    4.324248   4.996539   6.399683   7.086229   6.633444
    31  C    4.488401   4.558250   5.795646   6.723867   6.690156
    32  C    4.448224   3.084102   2.998219   4.272800   5.346740
    33  C    4.923999   3.827182   4.492094   5.870444   6.639598
    34  N    5.457342   5.666619   6.924018   7.797743   7.658901
    35  N    5.950930   4.937752   5.649404   7.028078   7.772663
    36  N    5.258013   3.911542   3.451630   4.520073   5.729090
    37  C    3.719647   3.318121   4.134916   5.070260   5.366843
    38  N    4.302070   3.815570   4.275518   5.076108   5.482651
                    6          7          8          9         10
     6  C    0.000000
     7  H    2.120155   0.000000
     8  H    3.871368   4.322429   0.000000
     9  H    3.410351   4.948996   2.419143   0.000000
    10  H    1.086173   2.430874   4.957406   4.315562   0.000000
    11  N    2.424472   4.542019   4.536641   2.664271   2.669059
    12  H    2.632367   4.690204   5.413570   3.656120   2.455443
    13  H    3.324652   5.414932   4.676741   2.448464   3.659480
    14  C    3.776171   2.710157   2.783314   4.666573   4.635149
    15  C    4.969717   4.063184   2.837502   5.120586   5.897630
    16  C    4.268512   2.525083   4.224716   5.918482   4.869531
    17  C    4.685519   3.044580   4.785318   6.360250   5.198687
    18  Si   5.204879   3.217957   5.691588   7.276117   5.572196
    19  C    6.999591   4.972456   7.024763   8.874625   7.371542
    20  H    7.399057   5.488471   6.829149   8.875647   7.903529
    21  H    7.647950   5.622470   7.855737   9.642180   7.941420
    22  H    7.296477   5.217566   7.502790   9.306840   7.602124
    23  C    5.002607   2.992631   6.702257   7.791067   4.988586
    24  H    5.904029   3.989388   7.618738   8.706809   5.815925
    25  H    4.174759   2.375786   6.358134   7.147603   4.052419
    26  C    5.354135   3.830538   5.459708   6.993829   5.818412
    27  H    4.541560   3.336713   4.892957   6.161842   5.020308
    28  H    6.105796   4.575017   6.500066   7.917051   6.436380
    29  H    5.943260   4.552853   5.301885   7.082943   6.546710
    30  H    5.283234   3.261670   7.110771   8.166911   5.192563
    31  C    5.642047   3.825879   6.217465   7.681775   5.936384
    32  C    5.394714   4.980752   2.366142   4.675487   6.413129
    33  C    6.211274   4.972231   4.191328   6.526187   7.063302
    34  N    6.535208   4.683826   7.374722   8.769403   6.688995
    35  N    7.276423   5.871457   5.325398   7.679334   8.078443
    36  N    6.017884   5.908358   2.623786   4.673611   7.063279
    37  C    4.750398   3.668856   4.379995   5.858603   5.367465
    38  N    5.114338   4.462107   4.395473   5.703292   5.773569
                   11         12         13         14         15
    11  N    0.000000
    12  H    1.008011   0.000000
    13  H    1.008128   1.707206   0.000000
    14  C    5.686890   6.246150   6.251828   0.000000
    15  C    6.623859   7.281192   7.040532   1.385288   0.000000
    16  C    6.491659   6.889101   7.203699   1.500805   2.450135
    17  C    6.836679   7.226167   7.583524   2.450250   3.337132
    18  Si   7.549262   7.773038   8.306966   2.994455   3.606602
    19  C    9.342829   9.600760  10.087001   4.289879   4.488794
    20  H    9.649255  10.007871  10.320734   4.234297   4.097568
    21  H    9.998919  10.191571  10.751408   5.160619   5.330786
    22  H    9.671299   9.904233  10.460656   4.741195   5.065959
    23  C    7.398196   7.380624   8.281209   4.208920   5.179529
    24  H    8.250172   8.169116   9.124816   5.124573   5.965828
    25  H    6.510034   6.417990   7.405853   4.171258   5.277701
    26  C    7.446524   7.700739   8.071917   3.292557   3.535318
    27  H    6.508479   6.748969   7.106506   3.116799   3.535111
    28  H    8.185520   8.343744   8.826398   4.376514   4.606654
    29  H    7.904207   8.271269   8.437626   3.321621   3.114963
    30  H    7.680943   7.642428   8.606985   4.596936   5.639040
    31  C    7.871262   8.135113   8.692999   3.809413   4.639001
    32  C    6.604155   7.365451   6.823552   2.504765   1.430086
    33  C    8.003502   8.627159   8.453974   2.444032   1.432197
    34  N    8.778927   8.958614   9.642001   4.943274   5.745622
    35  N    9.140726   9.742939   9.610250   3.510360   2.597576
    36  N    6.864997   7.683588   6.918744   3.599687   2.594562
    37  C    6.555228   7.062167   7.215227   2.841410   3.596275
    38  N    6.561897   7.148854   7.128119   3.582238   4.181799
                   16         17         18         19         20
    16  C    0.000000
    17  C    1.363381   0.000000
    18  Si   1.961005   2.939216   0.000000
    19  C    3.141176   3.665856   1.880073   0.000000
    20  H    3.326419   3.877037   2.495249   1.093369   0.000000
    21  H    4.082631   4.693330   2.458371   1.096418   1.774066
    22  H    3.400510   3.509834   2.507825   1.092818   1.775115
    23  C    3.105524   3.667543   1.890720   3.110052   4.060859
    24  H    4.055769   4.666185   2.466823   3.267328   4.285044
    25  H    3.357516   3.995777   2.519714   4.068248   4.929378
    26  C    3.098638   4.396806   1.882716   3.105455   3.340194
    27  H    3.266490   4.594456   2.513744   4.064298   4.324927
    28  H    4.049310   5.274837   2.463321   3.345585   3.705493
    29  H    3.379733   4.679909   2.510950   3.285862   3.153107
    30  H    3.307317   3.443045   2.519708   3.364105   4.349883
    31  C    2.462688   1.439720   3.250754   3.493046   3.924448
    32  C    3.816358   4.684347   4.854819   5.766500   5.291533
    33  C    2.774215   3.486138   3.569512   3.809858   3.138022
    34  N    3.538316   2.602597   3.902971   3.791419   4.347831
    35  N    3.484863   4.013217   3.942289   3.598950   2.685748
    36  N    4.963903   5.821731   5.930244   6.837134   6.315169
    37  C    2.463474   1.441901   4.301557   5.009893   5.054689
    38  N    3.538802   2.605230   5.433246   6.127217   6.089533
                   21         22         23         24         25
    21  H    0.000000
    22  H    1.768474   0.000000
    23  C    3.330878   3.302397   0.000000
    24  H    3.115768   3.519586   1.096304   0.000000
    25  H    4.308360   4.334603   1.094565   1.764000   0.000000
    26  C    3.268105   4.062876   3.086100   3.315125   3.259570
    27  H    4.295658   4.934371   3.337963   3.692360   3.141931
    28  H    3.137720   4.323960   3.237126   3.092585   3.460446
    29  H    3.502172   4.316363   4.050426   4.293826   4.298455
    30  H    3.701805   3.190436   1.093633   1.765541   1.777850
    31  C    4.437756   2.933465   3.537429   4.407293   4.104982
    32  C    6.515867   6.426617   6.384583   7.126104   6.350117
    33  C    4.662242   4.366605   5.368761   6.034298   5.741079
    34  N    4.583773   2.959552   3.848102   4.539438   4.536664
    35  N    4.392087   4.094054   5.786247   6.331342   6.335739
    36  N    7.526731   7.542000   7.432179   8.137447   7.328255
    37  C    6.069700   4.819525   5.002815   6.042268   5.169128
    38  N    7.199367   5.919460   6.116166   7.171852   6.200664
                   26         27         28         29         30
    26  C    0.000000
    27  H    1.094911   0.000000
    28  H    1.095980   1.766983   0.000000
    29  H    1.093871   1.773358   1.764906   0.000000
    30  H    4.049506   4.327072   4.267166   4.929951   0.000000
    31  C    5.033712   5.398953   5.712780   5.432871   2.943071
    32  C    4.344617   4.146277   5.355490   3.762922   6.934632
    33  C    3.714907   4.110982   4.663835   3.097227   5.758841
    34  N    5.773457   6.224874   6.299958   6.232608   3.018239
    35  N    4.219781   4.840122   5.009903   3.526657   6.111468
    36  N    5.198458   4.905989   6.137068   4.545650   8.032239
    37  C    5.547818   5.596139   6.512657   5.710630   4.729879
    38  N    6.566129   6.532006   7.568898   6.660665   5.819927
                   31         32         33         34         35
    31  C    0.000000
    32  C    6.033840   0.000000
    33  C    4.513820   2.400404   0.000000
    34  N    1.163013   7.155647   5.492941   0.000000
    35  N    4.753114   3.433116   1.165479   5.570619   0.000000
    36  N    7.187219   1.165202   3.415527   8.314249   4.319436
    37  C    2.420384   4.714944   3.919391   3.449765   4.527914
    38  N    3.451372   5.059509   4.586981   4.360270   5.208412
                   36         37         38
    36  N    0.000000
    37  C    5.746947   0.000000
    38  N    5.957417   1.163363   0.000000
 Stoichiometry    C17H15N5Si
 Framework group  C1[X(C17H15N5Si)]
 Deg. of freedom   108
 Full point group                 C1
 Largest Abelian subgroup         C1      NOp   1
 Largest concise Abelian subgroup C1      NOp   1
                         Standard orientation:                         
 ---------------------------------------------------------------------
 Center     Atomic     Atomic              Coordinates (Angstroms)
 Number     Number      Type              X           Y           Z
 ---------------------------------------------------------------------
    1          6             0        1.630908   -1.183060   -0.453833
    2          6             0        1.476690    0.163224   -0.037351
    3          6             0        2.666827    0.887006    0.227989
    4          6             0        3.915115    0.312908    0.070348
    5          6             0        4.051858   -1.020840   -0.375925
    6          6             0        2.876381   -1.760583   -0.630829
    7          1             0        0.756560   -1.790716   -0.653377
    8          1             0        2.622755    1.901903    0.597732
    9          1             0        4.802193    0.892702    0.308225
   10          1             0        2.949810   -2.793960   -0.957191
   11          7             0        5.291964   -1.597441   -0.502733
   12          1             0        5.384338   -2.475720   -0.988717
   13          1             0        6.112967   -1.012433   -0.496330
   14          6             0        0.141677    0.727567    0.137270
   15          6             0       -0.178444    2.074695    0.179590
   16          6             0       -1.008703   -0.229305    0.253203
   17          6             0       -1.211274   -0.828323    1.461073
   18         14             0       -2.141099   -0.556831   -1.313942
   19          6             0       -3.928264   -0.142782   -0.902505
   20          1             0       -4.029990    0.893524   -0.569074
   21          1             0       -4.532409   -0.272397   -1.808231
   22          1             0       -4.339121   -0.798677   -0.130980
   23          6             0       -1.953325   -2.380042   -1.778125
   24          1             0       -2.618759   -2.592289   -2.623128
   25          1             0       -0.935505   -2.626345   -2.096638
   26          6             0       -1.494901    0.525241   -2.712573
   27          1             0       -0.428808    0.367077   -2.905595
   28          1             0       -2.037311    0.273079   -3.630929
   29          1             0       -1.653635    1.590414   -2.520833
   30          1             0       -2.236439   -3.049924   -0.961340
   31          6             0       -2.264140   -1.782140    1.694526
   32          6             0        0.727148    3.154754   -0.062317
   33          6             0       -1.524079    2.490212    0.439977
   34          7             0       -3.098370   -2.568347    1.890839
   35          7             0       -2.619720    2.837347    0.633395
   36          7             0        1.421340    4.067518   -0.268851
   37          6             0       -0.383105   -0.566300    2.611967
   38          7             0        0.278575   -0.362506    3.546878
 ---------------------------------------------------------------------
 Rotational constants (GHZ):      0.3147030      0.1948792      0.1708589
 Standard basis: 6-31+G(d,p) (6D, 7F)
 There are   516 symmetry adapted basis functions of A   symmetry.
 Integral buffers will be    262144 words long.
 Raffenetti 2 integral format.
 Two-electron integral symmetry is turned on.
   516 basis functions,   865 primitive gaussians,   516 cartesian basis functions
    83 alpha electrons       83 beta electrons
       nuclear repulsion energy      1903.5587206435 Hartrees.
 NAtoms=   38 NActive=   38 NUniq=   38 SFac= 7.50D-01 NAtFMM=   80 NAOKFM=F Big=F
 One-electron integrals computed using PRISM.
 NBasis=   516 RedAO= T  NBF=   516
 NBsUse=   513 1.00D-06 NBFU=   513
 Initial guess read from the read-write file:
 Initial guess orbital symmetries:
       Occupied  (A) (A) (A) (A) (A) (A) (A) (A) (A) (A) (A) (A)
                 (A) (A) (A) (A) (A) (A) (A) (A) (A) (A) (A) (A)
                 (A) (A) (A) (A) (A) (A) (A) (A) (A) (A) (A) (A)
                 (A) (A) (A) (A) (A) (A) (A) (A) (A) (A) (A) (A)
                 (A) (A) (A) (A) (A) (A) (A) (A) (A) (A) (A) (A)
                 (A) (A) (A) (A) (A) (A) (A) (A) (A) (A) (A) (A)
                 (A) (A) (A) (A) (A) (A) (A) (A) (A) (A) (A)
       Virtual   (A) (A) (A) (A) (A) (A) (A) (A) (A) (A) (A) (A)
                 (A) (A) (A) (A) (A) (A) (A) (A) (A) (A) (A) (A)
                 (A) (A) (A) (A) (A) (A) (A) (A) (A) (A) (A) (A)
                 (A) (A) (A) (A) (A) (A) (A) (A) (A) (A) (A) (A)
                 (A) (A) (A) (A) (A) (A) (A) (A) (A) (A) (A) (A)
                 (A) (A) (A) (A) (A) (A) (A) (A) (A) (A) (A) (A)
                 (A) (A) (A) (A) (A) (A) (A) (A) (A) (A) (A) (A)
                 (A) (A) (A) (A) (A) (A) (A) (A) (A) (A) (A) (A)
                 (A) (A) (A) (A) (A) (A) (A) (A) (A) (A) (A) (A)
                 (A) (A) (A) (A) (A) (A) (A) (A) (A) (A) (A) (A)
                 (A) (A) (A) (A) (A) (A) (A) (A) (A) (A) (A) (A)
                 (A) (A) (A) (A) (A) (A) (A) (A) (A) (A) (A) (A)
                 (A) (A) (A) (A) (A) (A) (A) (A) (A) (A) (A) (A)
                 (A) (A) (A) (A) (A) (A) (A) (A) (A) (A) (A) (A)
                 (A) (A) (A) (A) (A) (A) (A) (A) (A) (A) (A) (A)
                 (A) (A) (A) (A) (A) (A) (A) (A) (A) (A) (A) (A)
                 (A) (A) (A) (A) (A) (A) (A) (A) (A) (A) (A) (A)
                 (A) (A) (A) (A) (A) (A) (A) (A) (A) (A) (A) (A)
                 (A) (A) (A) (A) (A) (A) (A) (A) (A) (A) (A) (A)
                 (A) (A) (A) (A) (A) (A) (A) (A) (A) (A) (A) (A)
                 (A) (A) (A) (A) (A) (A) (A) (A) (A) (A) (A) (A)
                 (A) (A) (A) (A) (A) (A) (A) (A) (A) (A) (A) (A)
                 (A) (A) (A) (A) (A) (A) (A) (A) (A) (A) (A) (A)
                 (A) (A) (A) (A) (A) (A) (A) (A) (A) (A) (A) (A)
                 (A) (A) (A) (A) (A) (A) (A) (A) (A) (A) (A) (A)
                 (A) (A) (A) (A) (A) (A) (A) (A) (A) (A) (A) (A)
                 (A) (A) (A) (A) (A) (A) (A) (A) (A) (A) (A) (A)
                 (A) (A) (A) (A) (A) (A) (A) (A) (A) (A) (A) (A)
                 (A) (A) (A) (A) (A) (A) (A) (A) (A) (A) (A) (A)
                 (A) (A) (A) (A) (A) (A) (A) (A) (A) (A) (A) (A)
                 (A) (A) (A) (A) (A) (A) (A) (A) (A) (A) (A) (A)
                 (A) (A) (A) (A) (A) (A) (A) (A) (A) (A) (A) (A)
                 (A) (A) (A) (A) (A) (A) (A) (A) (A) (A) (A) (A)
                 (A) (A) (A) (A) (A) (A) (A) (A) (A) (A) (A) (A)
                 (A) (A) (A) (A) (A) (A) (A) (A) (A) (A) (A) (A)
                 (A) (A) (A) (A) (A) (A) (A) (A) (A) (A)
 Harris functional with IExCor=  402 diagonalized for initial guess.
 ExpMin= 3.31D-02 ExpMax= 1.61D+04 ExpMxC= 2.43D+03 IAcc=3 IRadAn=         5 AccDes= 0.00D+00
 HarFok:  IExCor= 402 AccDes= 0.00D+00 IRadAn=         5 IDoV=1
 ScaDFX=  1.000000  1.000000  1.000000  1.000000
 Requested convergence on RMS density matrix=1.00D-08 within 128 cycles.
 Requested convergence on MAX density matrix=1.00D-06.
 Requested convergence on             energy=1.00D-06.
 No special actions if energy rises.
 SCF Done:  E(RB+HF-LYP) =  -1220.08838212     A.U. after   14 cycles
             Convg  =    0.7145D-08             -V/T =  2.0084
             S**2   =   0.0000
 ***** Axes restored to original set *****
 -------------------------------------------------------------------
 Center     Atomic                   Forces (Hartrees/Bohr)
 Number     Number              X              Y              Z
 -------------------------------------------------------------------
    1          6           0.001035838    0.000086049    0.000223867
    2          6           0.000303476    0.000100083   -0.000129708
    3          6           0.000204927   -0.000209999   -0.000859705
    4          6          -0.000728968    0.000290695   -0.000127123
    5          6           0.000915396   -0.000782277   -0.000593595
    6          6          -0.000297784    0.000179239    0.000785286
    7          1          -0.000435152   -0.000055702   -0.000148790
    8          1          -0.000128629    0.000086310    0.000323453
    9          1           0.000147120    0.000028441    0.000085178
   10          1          -0.000005581    0.000046913   -0.000157143
   11          7          -0.001648476    0.000648490    0.001042000
   12          1          -0.000230211   -0.000165703   -0.000296337
   13          1           0.000150834   -0.000175201    0.000317175
   14          6           0.000099459    0.000333057    0.000370020
   15          6           0.000118131   -0.000317020   -0.000326002
   16          6          -0.000629872   -0.000675547    0.000356665
   17          6           0.000316526    0.000413807   -0.000184256
   18         14           0.000680767   -0.000775144   -0.000347893
   19          6           0.000221102    0.000006719    0.000154875
   20          1          -0.000123132   -0.000104624    0.000107065
   21          1          -0.000271656    0.000264384   -0.000137633
   22          1          -0.000144719   -0.000433695   -0.000129087
   23          6          -0.000054125   -0.000105073    0.000330026
   24          1          -0.000239595    0.000229598   -0.000169244
   25          1           0.000319703    0.000029953   -0.000153630
   26          6           0.000085407   -0.000137260    0.000147367
   27          1           0.000201151    0.000078728   -0.000007742
   28          1          -0.000175352    0.000286862   -0.000114435
   29          1           0.000101566    0.000050328    0.000204975
   30          1           0.000018665   -0.000156283   -0.000107788
   31          6           0.000162487    0.000665904    0.000157049
   32          6           0.000428222   -0.000059307   -0.000060082
   33          6          -0.000230115    0.000320549   -0.000133563
   34          7          -0.000127944    0.000000098    0.000023652
   35          7           0.000468548   -0.000048290   -0.000040569
   36          7          -0.000317139   -0.000114762   -0.000341001
   37          6           0.000177247   -0.000292317    0.000114035
   38          7          -0.000368123    0.000461995   -0.000177363
 -------------------------------------------------------------------
 Cartesian Forces:  Max     0.001648476 RMS     0.000376739

 GradGradGradGradGradGradGradGradGradGradGradGradGradGradGradGradGradGrad
 Berny optimization.
 Internal  Forces:  Max     0.002030713 RMS     0.000366375
 Search for a local minimum.
 Step number   4 out of a maximum of 190
 All quantities printed in internal units (Hartrees-Bohrs-Radians)
 Update second derivatives using D2CorX and points  2  1  3  4
 Trust test= 6.59D-01 RLast= 9.60D-02 DXMaxT set to 1.50D-01
     Eigenvalues ---    0.00321   0.00848   0.00948   0.00960   0.00993
     Eigenvalues ---    0.01295   0.01503   0.01640   0.01707   0.01884
     Eigenvalues ---    0.01969   0.02037   0.02067   0.02092   0.02115
     Eigenvalues ---    0.02122   0.02159   0.02195   0.02216   0.02362
     Eigenvalues ---    0.02580   0.02605   0.03494   0.04892   0.05550
     Eigenvalues ---    0.05646   0.05725   0.05799   0.06092   0.06114
     Eigenvalues ---    0.06194   0.06436   0.14884   0.15250   0.15549
     Eigenvalues ---    0.15990   0.15998   0.15999   0.15999   0.16000
     Eigenvalues ---    0.16000   0.16000   0.16000   0.16000   0.16000
     Eigenvalues ---    0.16000   0.16000   0.16040   0.16061   0.17112
     Eigenvalues ---    0.19950   0.20374   0.20503   0.21997   0.22929
     Eigenvalues ---    0.23822   0.24285   0.24969   0.24979   0.24990
     Eigenvalues ---    0.24997   0.25000   0.25000   0.25000   0.25000
     Eigenvalues ---    0.25000   0.25000   0.25000   0.25000   0.25000
     Eigenvalues ---    0.25000   0.25000   0.26234   0.31355   0.32612
     Eigenvalues ---    0.33964   0.33991   0.34063   0.34147   0.34180
     Eigenvalues ---    0.34268   0.34297   0.34351   0.34630   0.35161
     Eigenvalues ---    0.35173   0.35687   0.35889   0.37599   0.39446
     Eigenvalues ---    0.39790   0.40086   0.40875   0.41005   0.41106
     Eigenvalues ---    0.43377   0.43884   0.45741   0.46048   0.46683
     Eigenvalues ---    0.48574   0.49251   0.51790   0.55384   1.24550
     Eigenvalues ---    1.24786   1.25825   1.260641000.000001000.00000
     Eigenvalues --- 1000.000001000.000001000.000001000.000001000.00000
     Eigenvalues --- 1000.000001000.000001000.000001000.000001000.00000
     Eigenvalues --- 1000.000001000.000001000.000001000.000001000.00000
     Eigenvalues --- 1000.000001000.000001000.000001000.000001000.00000
     Eigenvalues --- 1000.000001000.000001000.000001000.000001000.00000
     Eigenvalues --- 1000.000001000.000001000.000001000.000001000.00000
     Eigenvalues --- 1000.000001000.000001000.000001000.000001000.00000
     Eigenvalues --- 1000.000001000.000001000.000001000.000001000.00000
     Eigenvalues --- 1000.000001000.000001000.000001000.000001000.00000
     Eigenvalues --- 1000.000001000.000001000.000001000.000001000.00000
     Eigenvalues --- 1000.000001000.000001000.000001000.000001000.00000
     Eigenvalues --- 1000.000001000.000001000.000001000.000001000.00000
     Eigenvalues --- 1000.000001000.000001000.000001000.000001000.00000
     Eigenvalues --- 1000.000001000.000001000.000001000.000001000.00000
 RFO step:  Lambda=-4.79040982D-05.
 Quartic linear search produced a step of -0.28070.
 Iteration  1 RMS(Cart)=  0.00750091 RMS(Int)=  0.00001329
 Iteration  2 RMS(Cart)=  0.00002535 RMS(Int)=  0.00000330
 Iteration  3 RMS(Cart)=  0.00000000 RMS(Int)=  0.00000330
 Variable       Old X    -DE/DX   Delta X   Delta X   Delta X     New X
                                 (Linear)    (Quad)   (Total)
    R1        2.67896  -0.00067  -0.00038  -0.00073  -0.00111   2.67786
    R2        2.61579  -0.00105  -0.00109  -0.00024  -0.00133   2.61447
    R3        2.04715   0.00045   0.00038   0.00044   0.00082   2.04797
    R4        2.67961  -0.00071  -0.00039  -0.00077  -0.00115   2.67846
    R5        2.75876  -0.00085  -0.00046  -0.00112  -0.00158   2.75718
    R6        2.61347  -0.00094  -0.00105  -0.00012  -0.00117   2.61231
    R7        2.04289   0.00031   0.00022   0.00037   0.00059   2.04348
    R8        2.67030  -0.00050  -0.00026  -0.00055  -0.00080   2.66950
    R9        2.05247   0.00017   0.00032  -0.00005   0.00027   2.05274
   R10        2.66843  -0.00051  -0.00039  -0.00039  -0.00078   2.66765
   R11        2.59548  -0.00203  -0.00148  -0.00112  -0.00260   2.59287
   R12        2.05257   0.00016   0.00031  -0.00005   0.00025   2.05282
   R13        1.90487   0.00026   0.00062  -0.00037   0.00025   1.90512
   R14        1.90509   0.00025   0.00060  -0.00036   0.00024   1.90533
   R15        2.61781  -0.00098  -0.00056  -0.00091  -0.00147   2.61634
   R16        2.83611  -0.00009  -0.00015  -0.00013  -0.00028   2.83583
   R17        2.70247  -0.00024  -0.00036   0.00004  -0.00032   2.70215
   R18        2.70646  -0.00032  -0.00036  -0.00009  -0.00045   2.70601
   R19        2.57642  -0.00123  -0.00048  -0.00118  -0.00166   2.57475
   R20        3.70576  -0.00087  -0.00222  -0.00108  -0.00330   3.70246
   R21        2.72068  -0.00036  -0.00038  -0.00020  -0.00058   2.72009
   R22        2.72480  -0.00026  -0.00058   0.00025  -0.00033   2.72446
   R23        3.55282   0.00034   0.00110  -0.00024   0.00087   3.55369
   R24        3.57294   0.00010   0.00069  -0.00049   0.00020   3.57314
   R25        3.55782   0.00038   0.00099   0.00007   0.00106   3.55888
   R26        2.06617   0.00011   0.00038  -0.00019   0.00019   2.06635
   R27        2.07193   0.00040   0.00045   0.00029   0.00075   2.07268
   R28        2.06513   0.00048   0.00050   0.00037   0.00087   2.06600
   R29        2.07171   0.00037   0.00044   0.00025   0.00069   2.07240
   R30        2.06843   0.00035   0.00052   0.00010   0.00061   2.06904
   R31        2.06667   0.00018   0.00041  -0.00013   0.00028   2.06694
   R32        2.06908   0.00020   0.00036  -0.00002   0.00034   2.06943
   R33        2.07110   0.00035   0.00044   0.00021   0.00066   2.07176
   R34        2.06712   0.00020   0.00029   0.00011   0.00040   2.06752
   R35        2.19778   0.00008   0.00001   0.00004   0.00005   2.19782
   R36        2.20191  -0.00047  -0.00020  -0.00004  -0.00024   2.20168
   R37        2.20244  -0.00043  -0.00015  -0.00007  -0.00022   2.20221
   R38        2.19844  -0.00061  -0.00026  -0.00005  -0.00031   2.19813
    A1        2.13136  -0.00017  -0.00002  -0.00054  -0.00056   2.13080
    A2        2.09325  -0.00001  -0.00054   0.00055   0.00001   2.09326
    A3        2.05853   0.00018   0.00056  -0.00002   0.00053   2.05907
    A4        2.03577   0.00039   0.00008   0.00107   0.00115   2.03692
    A5        2.09640  -0.00016  -0.00032   0.00000  -0.00031   2.09608
    A6        2.15056  -0.00023   0.00030  -0.00116  -0.00085   2.14971
    A7        2.12275  -0.00017  -0.00010  -0.00037  -0.00047   2.12228
    A8        2.10479  -0.00007  -0.00050   0.00025  -0.00024   2.10455
    A9        2.05499   0.00024   0.00065   0.00014   0.00078   2.05577
   A10        2.11199  -0.00018   0.00006  -0.00064  -0.00058   2.11140
   A11        2.08361   0.00009   0.00043  -0.00032   0.00012   2.08373
   A12        2.08747   0.00009  -0.00049   0.00097   0.00047   2.08794
   A13        2.06113   0.00027  -0.00004   0.00100   0.00096   2.06209
   A14        2.10922  -0.00012  -0.00003  -0.00029  -0.00032   2.10890
   A15        2.11183  -0.00015   0.00011  -0.00056  -0.00045   2.11138
   A16        2.10291  -0.00014   0.00001  -0.00046  -0.00045   2.10246
   A17        2.09000   0.00007   0.00043  -0.00036   0.00008   2.09007
   A18        2.09021   0.00007  -0.00044   0.00082   0.00038   2.09059
   A19        2.08638  -0.00011  -0.00164   0.00339   0.00176   2.08814
   A20        2.08416  -0.00008  -0.00161   0.00345   0.00186   2.08602
   A21        2.01977   0.00029  -0.00143   0.00516   0.00375   2.02351
   A22        2.20297  -0.00090   0.00010  -0.00263  -0.00253   2.20043
   A23        2.05299  -0.00048  -0.00016  -0.00087  -0.00103   2.05196
   A24        2.02697   0.00138   0.00004   0.00342   0.00346   2.03044
   A25        2.19313  -0.00083  -0.00006  -0.00233  -0.00240   2.19073
   A26        2.09996   0.00059  -0.00035   0.00180   0.00144   2.10140
   A27        1.98954   0.00024   0.00040   0.00033   0.00072   1.99026
   A28        2.05155   0.00084   0.00080   0.00150   0.00231   2.05386
   A29        2.07988   0.00024   0.00065  -0.00038   0.00028   2.08017
   A30        2.15175  -0.00108  -0.00149  -0.00112  -0.00260   2.14915
   A31        2.14527  -0.00107  -0.00127  -0.00149  -0.00277   2.14250
   A32        2.14356   0.00050   0.00046   0.00084   0.00130   2.14486
   A33        1.99434   0.00057   0.00081   0.00068   0.00149   1.99583
   A34        1.91479  -0.00007  -0.00003  -0.00100  -0.00103   1.91376
   A35        1.87539   0.00004  -0.00096   0.00138   0.00042   1.87581
   A36        1.87495  -0.00007   0.00052  -0.00119  -0.00068   1.87427
   A37        1.93960  -0.00011  -0.00022  -0.00011  -0.00033   1.93927
   A38        1.94149   0.00019   0.00049   0.00051   0.00100   1.94249
   A39        1.91532   0.00002   0.00017   0.00041   0.00058   1.91590
   A40        1.94326   0.00021  -0.00022   0.00133   0.00111   1.94437
   A41        1.89333   0.00004   0.00172  -0.00208  -0.00036   1.89297
   A42        1.96027  -0.00010  -0.00068   0.00033  -0.00035   1.95992
   A43        1.88883  -0.00005  -0.00027   0.00045   0.00018   1.88901
   A44        1.89503  -0.00010  -0.00032  -0.00017  -0.00049   1.89454
   A45        1.88083   0.00000  -0.00022   0.00012  -0.00010   1.88073
   A46        1.89193   0.00007   0.00142  -0.00156  -0.00015   1.89178
   A47        1.96144  -0.00001   0.00014  -0.00018  -0.00004   1.96140
   A48        1.96231   0.00005  -0.00057   0.00096   0.00040   1.96271
   A49        1.87189  -0.00002  -0.00021   0.00020   0.00000   1.87189
   A50        1.87542  -0.00004  -0.00015   0.00013  -0.00002   1.87540
   A51        1.89676  -0.00007  -0.00062   0.00041  -0.00020   1.89656
   A52        1.96290   0.00006   0.00008   0.00009   0.00017   1.96307
   A53        1.89693   0.00005   0.00109  -0.00121  -0.00012   1.89681
   A54        1.96020   0.00007  -0.00038   0.00082   0.00045   1.96065
   A55        1.87646  -0.00004  -0.00029   0.00020  -0.00010   1.87637
   A56        1.88900  -0.00010  -0.00044   0.00002  -0.00042   1.88858
   A57        1.87455  -0.00003  -0.00006   0.00005  -0.00001   1.87454
   A58        3.12953   0.00009   0.00062  -0.00056   0.00006   3.12959
   A59        3.09608   0.00004   0.00050  -0.00053  -0.00003   3.09605
   A60        3.13252  -0.00025   0.00021  -0.00089  -0.00068   3.13184
   A61        3.13140   0.00009  -0.00047   0.00093   0.00045   3.13186
   A62        3.17196  -0.00011  -0.00003  -0.00025  -0.00028   3.17168
   A63        3.16599   0.00011  -0.00017   0.00058   0.00040   3.16639
   A64        3.11398   0.00019  -0.00029   0.00089   0.00060   3.11458
   A65        3.14168   0.00001  -0.00010   0.00016   0.00006   3.14174
    D1       -0.02988   0.00000  -0.00055   0.00124   0.00069  -0.02919
    D2       -3.14021  -0.00008  -0.00303   0.00426   0.00123  -3.13898
    D3        3.12212   0.00001  -0.00101   0.00257   0.00157   3.12369
    D4        0.01179  -0.00006  -0.00348   0.00559   0.00211   0.01390
    D5        0.01906   0.00002   0.00054  -0.00032   0.00022   0.01928
    D6       -3.13489   0.00004   0.00060   0.00009   0.00070  -3.13420
    D7       -3.13274   0.00001   0.00098  -0.00163  -0.00065  -3.13339
    D8       -0.00351   0.00003   0.00104  -0.00121  -0.00017  -0.00368
    D9        0.01501   0.00002   0.00076  -0.00088  -0.00012   0.01489
   D10       -3.08680  -0.00010  -0.00092  -0.00137  -0.00229  -3.08909
   D11        3.12427   0.00010   0.00331  -0.00397  -0.00066   3.12361
   D12        0.02247  -0.00002   0.00163  -0.00446  -0.00284   0.01963
   D13       -2.81579   0.00006  -0.00051   0.00434   0.00383  -2.81196
   D14        0.30044  -0.00002  -0.00102   0.00042  -0.00060   0.29984
   D15        0.35921  -0.00003  -0.00315   0.00752   0.00437   0.36358
   D16       -2.80775  -0.00011  -0.00367   0.00360  -0.00006  -2.80780
   D17        0.01056  -0.00007  -0.00097  -0.00040  -0.00137   0.00919
   D18       -3.11456  -0.00007  -0.00090  -0.00068  -0.00158  -3.11614
   D19        3.11346   0.00004   0.00065   0.00008   0.00072   3.11418
   D20       -0.01166   0.00004   0.00071  -0.00020   0.00051  -0.01115
   D21       -0.02194   0.00009   0.00090   0.00134   0.00225  -0.01969
   D22       -3.11595  -0.00006  -0.00010  -0.00221  -0.00231  -3.11827
   D23        3.10314   0.00009   0.00085   0.00161   0.00246   3.10560
   D24        0.00913  -0.00006  -0.00016  -0.00194  -0.00210   0.00702
   D25        0.00735  -0.00007  -0.00069  -0.00099  -0.00168   0.00567
   D26       -3.12188  -0.00008  -0.00076  -0.00140  -0.00216  -3.12404
   D27        3.10128   0.00009   0.00031   0.00258   0.00289   3.10418
   D28       -0.02795   0.00007   0.00024   0.00217   0.00242  -0.02553
   D29       -2.93285  -0.00007   0.00594  -0.01311  -0.00717  -2.94002
   D30       -0.25983   0.00023  -0.00501   0.01669   0.01168  -0.24816
   D31        0.25771  -0.00024   0.00491  -0.01681  -0.01190   0.24581
   D32        2.93073   0.00006  -0.00604   0.01299   0.00695   2.93767
   D33        0.10601  -0.00006  -0.00192   0.00196   0.00004   0.10604
   D34       -3.07382  -0.00020  -0.00228  -0.00509  -0.00736  -3.08119
   D35       -3.01055   0.00004  -0.00141   0.00588   0.00447  -3.00608
   D36        0.09280  -0.00010  -0.00176  -0.00117  -0.00293   0.08987
   D37        1.38845  -0.00004  -0.00243   0.00079  -0.00163   1.38682
   D38       -1.75527   0.00026   0.00315   0.00000   0.00315  -1.75211
   D39       -1.77593  -0.00014  -0.00289  -0.00282  -0.00571  -1.78164
   D40        1.36354   0.00016   0.00269  -0.00360  -0.00092   1.36261
   D41       -3.12173  -0.00003   0.00210  -0.00381  -0.00171  -3.12344
   D42        0.01286   0.00020   0.00324  -0.00022   0.00303   0.01588
   D43        0.02208  -0.00034  -0.00370  -0.00300  -0.00670   0.01538
   D44       -3.12652  -0.00011  -0.00256   0.00060  -0.00196  -3.12848
   D45       -2.13669  -0.00049  -0.01081   0.00719  -0.00362  -2.14031
   D46        2.03582  -0.00034  -0.00995   0.00707  -0.00288   2.03294
   D47       -0.02400  -0.00035  -0.00991   0.00649  -0.00342  -0.02742
   D48        1.00265  -0.00018  -0.00492   0.00636   0.00144   1.00409
   D49       -1.10803  -0.00002  -0.00406   0.00624   0.00219  -1.10584
   D50        3.11534  -0.00003  -0.00402   0.00566   0.00164   3.11698
   D51        1.00373  -0.00002   0.00096  -0.00297  -0.00201   1.00172
   D52        3.08037   0.00006   0.00158  -0.00293  -0.00135   3.07902
   D53       -1.12577   0.00003   0.00202  -0.00395  -0.00193  -1.12770
   D54        3.07517  -0.00009  -0.00039  -0.00197  -0.00235   3.07282
   D55       -1.13138   0.00000   0.00024  -0.00193  -0.00169  -1.13307
   D56        0.94566  -0.00004   0.00067  -0.00294  -0.00227   0.94340
   D57       -1.06833  -0.00001   0.00003  -0.00116  -0.00113  -1.06946
   D58        1.00831   0.00008   0.00065  -0.00112  -0.00047   1.00784
   D59        3.08535   0.00004   0.00109  -0.00214  -0.00105   3.08430
   D60        3.09331  -0.00003   0.00111  -0.00587  -0.00476   3.08855
   D61       -1.12413   0.00000   0.00186  -0.00674  -0.00488  -1.12901
   D62        1.02266  -0.00006   0.00072  -0.00559  -0.00487   1.01778
   D63        0.99832   0.00010   0.00188  -0.00544  -0.00356   0.99476
   D64        3.06407   0.00012   0.00262  -0.00631  -0.00369   3.06038
   D65       -1.07233   0.00007   0.00149  -0.00517  -0.00368  -1.07601
   D66       -1.15641  -0.00008   0.00128  -0.00630  -0.00502  -1.16143
   D67        0.90934  -0.00005   0.00203  -0.00717  -0.00514   0.90420
   D68        3.05613  -0.00011   0.00089  -0.00602  -0.00514   3.05099
   D69        0.95164   0.00001  -0.00154   0.00494   0.00340   0.95504
   D70        3.02721   0.00002  -0.00113   0.00445   0.00331   3.03052
   D71       -1.18442   0.00005  -0.00073   0.00423   0.00349  -1.18093
   D72        3.04745  -0.00001  -0.00096   0.00326   0.00230   3.04975
   D73       -1.16016   0.00000  -0.00055   0.00276   0.00221  -1.15795
   D74        0.91139   0.00003  -0.00015   0.00254   0.00239   0.91378
   D75       -1.08211  -0.00001  -0.00077   0.00375   0.00298  -1.07914
   D76        0.99346   0.00000  -0.00037   0.00325   0.00288   0.99635
   D77        3.06501   0.00003   0.00003   0.00303   0.00307   3.06808
         Item               Value     Threshold  Converged?
 Maximum Force            0.002031     0.000450     NO 
 RMS     Force            0.000366     0.000300     NO 
 Maximum Displacement     0.030299     0.001800     NO 
 RMS     Displacement     0.007498     0.001200     NO 
 Predicted change in Energy=-3.120637D-05
 GradGradGradGradGradGradGradGradGradGradGradGradGradGradGradGradGradGrad

                          Input orientation:                          
 ---------------------------------------------------------------------
 Center     Atomic     Atomic              Coordinates (Angstroms)
 Number     Number      Type              X           Y           Z
 ---------------------------------------------------------------------
    1          6             0        0.000105    0.036008    0.000232
    2          6             0       -0.003458    0.014433    1.417123
    3          6             0        1.261073   -0.004014    2.057112
    4          6             0        2.439126    0.016444    1.334111
    5          6             0        2.424999    0.067858   -0.077518
    6          6             0        1.173843    0.073309   -0.731248
    7          1             0       -0.937634    0.033918   -0.543026
    8          1             0        1.331676   -0.069780    3.134160
    9          1             0        3.388452   -0.022814    1.860613
   10          1             0        1.132211    0.095822   -1.816525
   11          7             0        3.595626    0.060591   -0.793204
   12          1             0        3.578831    0.272294   -1.778726
   13          1             0        4.468561    0.234494   -0.319577
   14          6             0       -1.267232   -0.028124    2.145037
   15          6             0       -1.453958    0.309435    3.474718
   16          6             0       -2.493361   -0.440260    1.384296
   17          6             0       -2.685799   -1.771525    1.167251
   18         14             0       -3.731908    0.938516    0.748944
   19          6             0       -5.449809    0.612950    1.441201
   20          1             0       -5.440290    0.581708    2.534180
   21          1             0       -6.111325    1.429446    1.126985
   22          1             0       -5.875963   -0.323008    1.070212
   23          6             0       -3.735169    0.871703   -1.140699
   24          1             0       -4.465261    1.601219   -1.511448
   25          1             0       -2.763445    1.138436   -1.568941
   26          6             0       -3.065831    2.602715    1.326458
   27          1             0       -2.031029    2.771918    1.010574
   28          1             0       -3.679105    3.398063    0.886858
   29          1             0       -3.114137    2.715310    2.413659
   30          1             0       -4.028847   -0.109903   -1.523525
   31          6             0       -3.811610   -2.286108    0.432635
   32          6             0       -0.462286    0.875849    4.335194
   33          6             0       -2.737921    0.152104    4.088878
   34          7             0       -4.706319   -2.713336   -0.175337
   35          7             0       -3.783152    0.044309    4.592802
   36          7             0        0.304897    1.355233    5.069378
   37          6             0       -1.779039   -2.782729    1.650804
   38          7             0       -1.054037   -3.606586    2.036377
 ---------------------------------------------------------------------
                    Distance matrix (angstroms):
                    1          2          3          4          5
     1  C    0.000000
     2  C    1.417060   0.000000
     3  C    2.412964   1.417379   0.000000
     4  C    2.780008   2.443995   1.382374   0.000000
     5  C    2.426349   2.852053   2.432392   1.412636   0.000000
     6  C    1.383516   2.450511   2.790796   2.422785   1.411659
     7  H    1.083738   2.171463   3.405359   3.863478   3.394870
     8  H    3.406726   2.176669   1.081362   2.115196   3.395464
     9  H    3.865924   3.420982   2.136517   1.086261   2.166290
    10  H    2.141459   3.428242   3.877065   3.411867   2.167078
    11  N    3.682107   4.223870   3.684916   2.421757   1.372088
    12  H    4.003474   4.807571   4.490211   3.324777   2.065728
    13  H    4.484281   4.802448   3.999189   2.626945   2.064584
    14  C    2.492077   1.459039   2.529948   3.794295   4.310630
    15  C    3.776390   2.534694   3.078840   4.452432   5.265268
    16  C    2.891338   2.531293   3.839110   4.953840   5.156098
    17  C    3.441394   3.232188   4.415173   5.430427   5.572525
    18  Si   3.911906   3.898940   5.246858   6.266921   6.272845
    19  C    5.666641   5.479192   6.767269   7.912180   8.038422
    20  H    6.026324   5.579316   6.743807   7.990300   8.303480
    21  H    6.368738   6.276343   7.567840   8.668892   8.727747
    22  H    5.983471   5.892413   7.212005   8.326199   8.389042
    23  C    3.994043   4.604675   5.996275   6.706570   6.302713
    24  H    4.967349   5.567954   6.935582   7.634087   7.202988
    25  H    3.363757   4.218708   5.536262   6.062453   5.503674
    26  C    4.212698   4.010680   5.104017   6.082221   6.208531
    27  H    3.554083   3.446745   4.431589   5.261141   5.324666
    28  H    5.062224   5.023994   6.111381   7.004865   7.019998
    29  H    4.764640   4.238413   5.163750   6.268017   6.625480
    30  H    4.309939   4.986645   6.388695   7.072250   6.616242
    31  C    4.484235   4.556724   5.794739   6.722062   6.685559
    32  C    4.439712   3.076963   2.988944   4.261839   5.334913
    33  C    4.922123   3.825509   4.488251   5.865915   6.634885
    34  N    5.453452   5.665118   6.923441   7.796636   7.655084
    35  N    5.950194   4.936792   5.645907   7.024001   7.768757
    36  N    5.246856   3.902792   3.440287   4.505497   5.713380
    37  C    3.719545   3.321357   4.138675   5.072335   5.365340
    38  N    4.304137   3.820861   4.282371   5.081507   5.483957
                    6          7          8          9         10
     6  C    0.000000
     7  H    2.120216   0.000000
     8  H    3.871275   4.322293   0.000000
     9  H    3.410495   4.949314   2.419598   0.000000
    10  H    1.086308   2.431025   4.957468   4.315789   0.000000
    11  N    2.422608   4.540236   4.535047   2.663197   2.667741
    12  H    2.630735   4.688521   5.413240   3.656244   2.453267
    13  H    3.324247   5.414527   4.675567   2.446645   3.659415
    14  C    3.773878   2.708906   2.781083   4.664366   4.633213
    15  C    4.965003   4.060144   2.831880   5.115140   5.893314
    16  C    4.264701   2.521846   4.222581   5.915814   4.865944
    17  C    4.680230   3.039862   4.785894   6.358873   5.192986
    18  Si   5.196724   3.208652   5.687337   7.270452   5.563399
    19  C    6.991675   4.963080   7.022875   8.871018   7.362281
    20  H    7.393799   5.481167   6.829637   8.875011   7.896992
    21  H    7.639752   5.612799   7.853324   9.638103   7.931684
    22  H    7.287119   5.207402   7.501605   9.302915   7.590993
    23  C    4.990339   2.980822   6.695799   7.781645   4.974949
    24  H    5.894296   3.979753   7.614355   8.699947   5.804394
    25  H    4.163949   2.367710   6.352084   7.138360   4.040356
    26  C    5.348541   3.823992   5.454180   6.988311   5.812607
    27  H    4.537361   3.332541   4.888012   6.156612   5.015981
    28  H    6.101096   4.569213   6.494939   7.912077   6.431317
    29  H    5.937793   4.546319   5.295385   7.077206   6.541226
    30  H    5.265857   3.246176   7.101468   8.153299   5.173460
    31  C    5.637040   3.820233   6.218018   7.681309   5.930740
    32  C    5.384221   4.973112   2.356905   4.664690   6.402695
    33  C    6.208198   4.970869   4.185969   6.521365   7.060798
    34  N    6.530754   4.678204   7.375537   8.769796   6.683809
    35  N    7.274487   5.871441   5.319974   7.674716   8.077308
    36  N    6.003804   5.898206   2.613428   4.658701   7.048845
    37  C    4.748752   3.668018   4.385999   5.862091   5.365053
    38  N    5.115157   4.463199   4.405197   5.710519   5.773418
                   11         12         13         14         15
    11  N    0.000000
    12  H    1.008144   0.000000
    13  H    1.008256   1.709434   0.000000
    14  C    5.682298   6.242635   6.248409   0.000000
    15  C    6.616296   7.275233   7.034098   1.384509   0.000000
    16  C    6.485994   6.883601   7.199086   1.500659   2.451992
    17  C    6.830544   7.218141   7.577575   2.451091   3.342489
    18  Si   7.539345   7.764011   8.299703   2.993008   3.607581
    19  C    9.333679   9.591679  10.080557   4.289559   4.493789
    20  H    9.643175  10.002072  10.317452   4.235297   4.104825
    21  H    9.989283  10.182400  10.744973   5.160056   5.334543
    22  H    9.660769   9.892622  10.452345   4.741583   5.073043
    23  C    7.383713   7.366204   8.269309   4.206717   5.179010
    24  H    8.238162   8.157506   9.116012   5.123674   5.966448
    25  H    6.496253   6.404583   7.394589   4.170510   5.276410
    26  C    7.438438   7.695750   8.067526   3.290341   3.531613
    27  H    6.501089   6.745283   7.102993   3.116189   3.531125
    28  H    8.178205   8.339869   8.823159   4.374803   4.603034
    29  H    7.896355   8.266815   8.433406   3.318079   3.109707
    30  H    7.661268   7.621546   8.589181   4.592554   5.638114
    31  C    7.866182   8.127371   8.687951   3.808501   4.642159
    32  C    6.590278   7.353566   6.811130   2.502377   1.429915
    33  C    7.997306   8.622330   8.448352   2.444162   1.431958
    34  N    8.774892   8.951455   9.637891   4.941844   5.747861
    35  N    9.135408   9.738950   9.605124   3.510933   2.597219
    36  N    6.846521   7.667329   6.901666   3.596808   2.594263
    37  C    6.553218   7.057025   7.212388   2.845007   3.604694
    38  N    6.563085   7.145921   7.127658   3.586454   4.190941
                   16         17         18         19         20
    16  C    0.000000
    17  C    1.362501   0.000000
    18  Si   1.959258   2.934901   0.000000
    19  C    3.138961   3.660672   1.880531   0.000000
    20  H    3.324311   3.872134   2.496588   1.093467   0.000000
    21  H    4.080646   4.688503   2.458771   1.096814   1.774584
    22  H    3.399176   3.504963   2.508312   1.093279   1.775254
    23  C    3.104663   3.662576   1.890826   3.110169   4.061560
    24  H    4.054795   4.660184   2.467054   3.265600   4.284529
    25  H    3.359589   3.995078   2.520015   4.068616   4.930623
    26  C    3.096895   4.393603   1.883279   3.107359   3.343818
    27  H    3.266728   4.593055   2.514518   4.066281   4.329141
    28  H    4.047981   5.271614   2.463976   3.346571   3.707734
    29  H    3.376769   4.676398   2.511954   3.289522   3.158761
    30  H    3.304887   3.435846   2.520212   3.366192   4.351490
    31  C    2.459796   1.439412   3.241080   3.479287   3.910685
    32  C    3.816439   4.689187   4.853405   5.772322   5.301952
    33  C    2.779473   3.498425   3.572340   3.817972   3.147133
    34  N    3.535041   2.602316   3.890989   3.772287   4.328685
    35  N    3.491830   4.029372   3.946831   3.610220   2.696818
    36  N    4.963252   5.826446   5.927528   6.843339   6.327143
    37  C    2.463421   1.441725   4.298221   5.004910   5.050203
    38  N    3.538712   2.604895   5.430140   6.122216   6.085132
                   21         22         23         24         25
    21  H    0.000000
    22  H    1.769100   0.000000
    23  C    3.331603   3.301282   0.000000
    24  H    3.114540   3.515352   1.096669   0.000000
    25  H    4.308248   4.334595   1.094890   1.764554   0.000000
    26  C    3.269768   4.064770   3.087277   3.318902   3.258663
    27  H    4.297045   4.936157   3.338096   3.695486   3.139840
    28  H    3.138280   4.325063   3.239849   3.098154   3.460534
    29  H    3.506011   4.320175   4.051916   4.298046   4.297745
    30  H    3.705605   3.191351   1.093779   1.765940   1.778104
    31  C    4.424494   2.919215   3.528880   4.395228   4.102738
    32  C    6.520024   6.434693   6.379434   7.122724   6.342168
    33  C    4.667363   4.380113   5.372225   6.037159   5.743206
    34  N    4.564288   2.938218   3.837650   4.523128   4.533546
    35  N    4.398964   4.113809   5.793092   6.336490   6.340662
    36  N    7.530994   7.550685   7.424351   8.131555   7.316351
    37  C    6.065105   4.813741   4.997380   6.036110   5.168302
    38  N    7.194774   5.913233   6.110430   7.165525   6.199647
                   26         27         28         29         30
    26  C    0.000000
    27  H    1.095093   0.000000
    28  H    1.096326   1.767347   0.000000
    29  H    1.094082   1.773408   1.765350   0.000000
    30  H    4.050691   4.326410   4.270607   4.931525   0.000000
    31  C    5.025504   5.393340   5.703829   5.424491   2.934215
    32  C    4.337396   4.136319   5.347944   3.756092   6.929405
    33  C    3.707288   4.103545   4.655642   3.085113   5.764912
    34  N    5.762550   6.217039   6.287497   6.221587   3.009060
    35  N    4.210581   4.831371   4.999251   3.511480   6.123202
    36  N    5.189168   4.892590   6.126899   4.537890   8.024607
    37  C    5.546534   5.597097   6.511225   5.709016   4.720381
    38  N    6.565571   6.533920   7.568189   6.659784   5.809405
                   31         32         33         34         35
    31  C    0.000000
    32  C    6.037045   0.000000
    33  C    4.523915   2.400623   0.000000
    34  N    1.163038   7.158140   5.501715   0.000000
    35  N    4.768506   3.433070   1.165362   5.584980   0.000000
    36  N    7.190576   1.165077   3.415792   8.317005   4.319466
    37  C    2.421139   4.724933   3.934070   3.450880   4.545764
    38  N    3.452515   5.072175   4.601737   4.362194   5.226128
                   36         37         38
    36  N    0.000000
    37  C    5.757792   0.000000
    38  N    5.972056   1.163201   0.000000
 Stoichiometry    C17H15N5Si
 Framework group  C1[X(C17H15N5Si)]
 Deg. of freedom   108
 Full point group                 C1
 Largest Abelian subgroup         C1      NOp   1
 Largest concise Abelian subgroup C1      NOp   1
                         Standard orientation:                         
 ---------------------------------------------------------------------
 Center     Atomic     Atomic              Coordinates (Angstroms)
 Number     Number      Type              X           Y           Z
 ---------------------------------------------------------------------
    1          6             0        1.625356   -1.181221   -0.457625
    2          6             0        1.474908    0.162631   -0.033969
    3          6             0        2.665655    0.882830    0.235099
    4          6             0        3.912211    0.307322    0.074330
    5          6             0        4.045309   -1.024521   -0.377357
    6          6             0        2.868939   -1.760345   -0.637165
    7          1             0        0.749011   -1.785290   -0.661605
    8          1             0        2.622892    1.896810    0.608406
    9          1             0        4.800723    0.884545    0.313750
   10          1             0        2.940224   -2.792002   -0.969828
   11          7             0        5.282998   -1.601738   -0.509916
   12          1             0        5.373637   -2.481451   -0.993903
   13          1             0        6.106606   -1.020369   -0.493743
   14          6             0        0.142032    0.728611    0.144652
   15          6             0       -0.172114    2.076255    0.189731
   16          6             0       -1.009351   -0.227434    0.255431
   17          6             0       -1.213181   -0.836096    1.457260
   18         14             0       -2.139074   -0.548238   -1.312849
   19          6             0       -3.927229   -0.139423   -0.898396
   20          1             0       -4.031469    0.894122   -0.556945
   21          1             0       -4.531117   -0.263704   -1.805520
   22          1             0       -4.337180   -0.802075   -0.131525
   23          6             0       -1.948901   -2.368791   -1.786815
   24          1             0       -2.617417   -2.578322   -2.630537
   25          1             0       -0.931486   -2.611152   -2.110719
   26          6             0       -1.492803    0.543350   -2.704793
   27          1             0       -0.426831    0.385692   -2.899923
   28          1             0       -2.036329    0.297875   -3.624713
   29          1             0       -1.650171    1.607616   -2.505821
   30          1             0       -2.227104   -3.043792   -0.972364
   31          6             0       -2.270201   -1.787640    1.679021
   32          6             0        0.739891    3.150454   -0.053172
   33          6             0       -1.516323    2.498848    0.444724
   34          7             0       -3.108224   -2.572152    1.865879
   35          7             0       -2.610476    2.852492    0.634018
   36          7             0        1.439446    4.058652   -0.261019
   37          6             0       -0.388039   -0.584206    2.612363
   38          7             0        0.271411   -0.388240    3.550317
 ---------------------------------------------------------------------
 Rotational constants (GHZ):      0.3148401      0.1952182      0.1709720
 Standard basis: 6-31+G(d,p) (6D, 7F)
 There are   516 symmetry adapted basis functions of A   symmetry.
 Integral buffers will be    262144 words long.
 Raffenetti 2 integral format.
 Two-electron integral symmetry is turned on.
   516 basis functions,   865 primitive gaussians,   516 cartesian basis functions
    83 alpha electrons       83 beta electrons
       nuclear repulsion energy      1904.2997590932 Hartrees.
 NAtoms=   38 NActive=   38 NUniq=   38 SFac= 7.50D-01 NAtFMM=   80 NAOKFM=F Big=F
 One-electron integrals computed using PRISM.
 NBasis=   516 RedAO= T  NBF=   516
 NBsUse=   512 1.00D-06 NBFU=   512
 Initial guess read from the read-write file:
 Initial guess orbital symmetries:
       Occupied  (A) (A) (A) (A) (A) (A) (A) (A) (A) (A) (A) (A)
                 (A) (A) (A) (A) (A) (A) (A) (A) (A) (A) (A) (A)
                 (A) (A) (A) (A) (A) (A) (A) (A) (A) (A) (A) (A)
                 (A) (A) (A) (A) (A) (A) (A) (A) (A) (A) (A) (A)
                 (A) (A) (A) (A) (A) (A) (A) (A) (A) (A) (A) (A)
                 (A) (A) (A) (A) (A) (A) (A) (A) (A) (A) (A) (A)
                 (A) (A) (A) (A) (A) (A) (A) (A) (A) (A) (A)
       Virtual   (A) (A) (A) (A) (A) (A) (A) (A) (A) (A) (A) (A)
                 (A) (A) (A) (A) (A) (A) (A) (A) (A) (A) (A) (A)
                 (A) (A) (A) (A) (A) (A) (A) (A) (A) (A) (A) (A)
                 (A) (A) (A) (A) (A) (A) (A) (A) (A) (A) (A) (A)
                 (A) (A) (A) (A) (A) (A) (A) (A) (A) (A) (A) (A)
                 (A) (A) (A) (A) (A) (A) (A) (A) (A) (A) (A) (A)
                 (A) (A) (A) (A) (A) (A) (A) (A) (A) (A) (A) (A)
                 (A) (A) (A) (A) (A) (A) (A) (A) (A) (A) (A) (A)
                 (A) (A) (A) (A) (A) (A) (A) (A) (A) (A) (A) (A)
                 (A) (A) (A) (A) (A) (A) (A) (A) (A) (A) (A) (A)
                 (A) (A) (A) (A) (A) (A) (A) (A) (A) (A) (A) (A)
                 (A) (A) (A) (A) (A) (A) (A) (A) (A) (A) (A) (A)
                 (A) (A) (A) (A) (A) (A) (A) (A) (A) (A) (A) (A)
                 (A) (A) (A) (A) (A) (A) (A) (A) (A) (A) (A) (A)
                 (A) (A) (A) (A) (A) (A) (A) (A) (A) (A) (A) (A)
                 (A) (A) (A) (A) (A) (A) (A) (A) (A) (A) (A) (A)
                 (A) (A) (A) (A) (A) (A) (A) (A) (A) (A) (A) (A)
                 (A) (A) (A) (A) (A) (A) (A) (A) (A) (A) (A) (A)
                 (A) (A) (A) (A) (A) (A) (A) (A) (A) (A) (A) (A)
                 (A) (A) (A) (A) (A) (A) (A) (A) (A) (A) (A) (A)
                 (A) (A) (A) (A) (A) (A) (A) (A) (A) (A) (A) (A)
                 (A) (A) (A) (A) (A) (A) (A) (A) (A) (A) (A) (A)
                 (A) (A) (A) (A) (A) (A) (A) (A) (A) (A) (A) (A)
                 (A) (A) (A) (A) (A) (A) (A) (A) (A) (A) (A) (A)
                 (A) (A) (A) (A) (A) (A) (A) (A) (A) (A) (A) (A)
                 (A) (A) (A) (A) (A) (A) (A) (A) (A) (A) (A) (A)
                 (A) (A) (A) (A) (A) (A) (A) (A) (A) (A) (A) (A)
                 (A) (A) (A) (A) (A) (A) (A) (A) (A) (A) (A) (A)
                 (A) (A) (A) (A) (A) (A) (A) (A) (A) (A) (A) (A)
                 (A) (A) (A) (A) (A) (A) (A) (A) (A) (A) (A) (A)
                 (A) (A) (A) (A) (A) (A) (A) (A) (A) (A) (A) (A)
                 (A) (A) (A) (A) (A) (A) (A) (A) (A) (A) (A) (A)
                 (A) (A) (A) (A) (A) (A) (A) (A) (A) (A) (A) (A)
                 (A) (A) (A) (A) (A) (A) (A) (A) (A) (A) (A) (A)
                 (A) (A) (A) (A) (A) (A) (A) (A) (A) (A) (A) (A)
                 (A) (A) (A) (A) (A) (A) (A) (A) (A)
 Harris functional with IExCor=  402 diagonalized for initial guess.
 ExpMin= 3.31D-02 ExpMax= 1.61D+04 ExpMxC= 2.43D+03 IAcc=3 IRadAn=         5 AccDes= 0.00D+00
 HarFok:  IExCor= 402 AccDes= 0.00D+00 IRadAn=         5 IDoV=1
 ScaDFX=  1.000000  1.000000  1.000000  1.000000
 Requested convergence on RMS density matrix=1.00D-08 within 128 cycles.
 Requested convergence on MAX density matrix=1.00D-06.
 Requested convergence on             energy=1.00D-06.
 No special actions if energy rises.
 SCF Done:  E(RB+HF-LYP) =  -1220.08838093     A.U. after   13 cycles
             Convg  =    0.8297D-08             -V/T =  2.0084
             S**2   =   0.0000
 ***** Axes restored to original set *****
 -------------------------------------------------------------------
 Center     Atomic                   Forces (Hartrees/Bohr)
 Number     Number              X              Y              Z
 -------------------------------------------------------------------
    1          6           0.000477257    0.000075548   -0.000058190
    2          6           0.000112846   -0.000174292   -0.000085661
    3          6           0.000298933   -0.000178070   -0.000345847
    4          6          -0.000387333    0.000160971    0.000109714
    5          6           0.000884168   -0.000398471   -0.000556753
    6          6          -0.000288944    0.000111874    0.000284802
    7          1          -0.000109070   -0.000097487    0.000000691
    8          1          -0.000034792   -0.000018554   -0.000021990
    9          1           0.000086683    0.000006999   -0.000010147
   10          1           0.000055823    0.000037548   -0.000073416
   11          7          -0.000840947    0.000541451    0.000537389
   12          1          -0.000072732   -0.000178452   -0.000045332
   13          1           0.000001062   -0.000179194    0.000072945
   14          6          -0.000081067    0.000362590   -0.000141543
   15          6          -0.000179322    0.000022325   -0.000019308
   16          6          -0.000220656   -0.000073116    0.000639226
   17          6           0.000046972   -0.000111130    0.000115248
   18         14           0.000394300   -0.000334236   -0.000090891
   19          6          -0.000003215   -0.000007927   -0.000031207
   20          1          -0.000055188   -0.000013477    0.000067474
   21          1          -0.000150091    0.000073753   -0.000012296
   22          1          -0.000015757   -0.000112270   -0.000062583
   23          6          -0.000019869    0.000043314    0.000132161
   24          1          -0.000074258    0.000072780   -0.000100106
   25          1           0.000117452    0.000014254   -0.000062525
   26          6          -0.000078158   -0.000019435    0.000043201
   27          1           0.000082774    0.000025060   -0.000014967
   28          1          -0.000035794    0.000156300   -0.000012220
   29          1           0.000045223    0.000005363    0.000041105
   30          1           0.000015474   -0.000037536   -0.000062774
   31          6           0.000082319    0.000153078   -0.000106922
   32          6           0.000138764   -0.000084898    0.000141675
   33          6          -0.000039235    0.000097042   -0.000157720
   34          7          -0.000049228    0.000006725    0.000067079
   35          7           0.000175684   -0.000069220    0.000010257
   36          7          -0.000172039   -0.000004454   -0.000113113
   37          6           0.000035732   -0.000082492   -0.000013149
   38          7          -0.000143770    0.000207738   -0.000064310
 -------------------------------------------------------------------
 Cartesian Forces:  Max     0.000884168 RMS     0.000208509

 GradGradGradGradGradGradGradGradGradGradGradGradGradGradGradGradGradGrad
 Berny optimization.
 Internal  Forces:  Max     0.001074093 RMS     0.000132741
 Search for a local minimum.
 Step number   5 out of a maximum of 190
 All quantities printed in internal units (Hartrees-Bohrs-Radians)
 Update second derivatives using D2CorX and points  2  1  3  5  4

 Trust test=-3.81D-02 RLast= 3.36D-02 DXMaxT set to 7.50D-02
 Energy Rises -- skip Quadratic search.
 Quartic linear search produced a step of -0.71384.
 Iteration  1 RMS(Cart)=  0.00535020 RMS(Int)=  0.00000670
 Iteration  2 RMS(Cart)=  0.00001301 RMS(Int)=  0.00000140
 Iteration  3 RMS(Cart)=  0.00000000 RMS(Int)=  0.00000140
 Variable       Old X    -DE/DX   Delta X   Delta X   Delta X     New X
                                 (Linear)    (Quad)   (Total)
    R1        2.67786  -0.00007   0.00079   0.00000   0.00079   2.67865
    R2        2.61447  -0.00033   0.00095   0.00000   0.00095   2.61541
    R3        2.04797   0.00009  -0.00058   0.00000  -0.00058   2.04738
    R4        2.67846  -0.00007   0.00082   0.00000   0.00082   2.67928
    R5        2.75718   0.00025   0.00113   0.00000   0.00113   2.75831
    R6        2.61231  -0.00031   0.00083   0.00000   0.00083   2.61314
    R7        2.04348  -0.00002  -0.00042   0.00000  -0.00042   2.04306
    R8        2.66950  -0.00009   0.00057   0.00000   0.00057   2.67007
    R9        2.05274   0.00007  -0.00019   0.00000  -0.00019   2.05254
   R10        2.66765  -0.00010   0.00055   0.00000   0.00055   2.66820
   R11        2.59287  -0.00107   0.00186   0.00000   0.00186   2.59473
   R12        2.05282   0.00007  -0.00018   0.00000  -0.00018   2.05264
   R13        1.90512   0.00001  -0.00018   0.00000  -0.00018   1.90494
   R14        1.90533   0.00001  -0.00017   0.00000  -0.00017   1.90515
   R15        2.61634  -0.00013   0.00105   0.00000   0.00105   2.61739
   R16        2.83583  -0.00020   0.00020   0.00000   0.00020   2.83603
   R17        2.70215  -0.00004   0.00023   0.00000   0.00023   2.70238
   R18        2.70601  -0.00019   0.00032   0.00000   0.00032   2.70633
   R19        2.57475  -0.00016   0.00119   0.00000   0.00119   2.57594
   R20        3.70246  -0.00020   0.00236   0.00000   0.00236   3.70482
   R21        2.72009  -0.00006   0.00042   0.00000   0.00042   2.72051
   R22        2.72446  -0.00018   0.00024   0.00000   0.00024   2.72470
   R23        3.55369   0.00021  -0.00062   0.00000  -0.00062   3.55307
   R24        3.57314   0.00009  -0.00014   0.00000  -0.00014   3.57300
   R25        3.55888   0.00016  -0.00076   0.00000  -0.00076   3.55812
   R26        2.06635   0.00007  -0.00013   0.00000  -0.00013   2.06622
   R27        2.07268   0.00015  -0.00053   0.00000  -0.00053   2.07214
   R28        2.06600   0.00013  -0.00062   0.00000  -0.00062   2.06538
   R29        2.07240   0.00013  -0.00049   0.00000  -0.00049   2.07191
   R30        2.06904   0.00013  -0.00044   0.00000  -0.00044   2.06860
   R31        2.06694   0.00005  -0.00020   0.00000  -0.00020   2.06675
   R32        2.06943   0.00008  -0.00025   0.00000  -0.00025   2.06918
   R33        2.07176   0.00014  -0.00047   0.00000  -0.00047   2.07129
   R34        2.06752   0.00004  -0.00028   0.00000  -0.00028   2.06723
   R35        2.19782   0.00000  -0.00003   0.00000  -0.00003   2.19779
   R36        2.20168  -0.00019   0.00017   0.00000   0.00017   2.20185
   R37        2.20221  -0.00015   0.00016   0.00000   0.00016   2.20237
   R38        2.19813  -0.00026   0.00022   0.00000   0.00022   2.19835
    A1        2.13080   0.00008   0.00040   0.00000   0.00040   2.13120
    A2        2.09326  -0.00010  -0.00001   0.00000  -0.00001   2.09325
    A3        2.05907   0.00002  -0.00038   0.00000  -0.00038   2.05869
    A4        2.03692  -0.00011  -0.00082   0.00000  -0.00082   2.03610
    A5        2.09608  -0.00013   0.00022   0.00000   0.00022   2.09631
    A6        2.14971   0.00023   0.00061   0.00000   0.00061   2.15032
    A7        2.12228   0.00005   0.00034   0.00000   0.00034   2.12261
    A8        2.10455  -0.00006   0.00017   0.00000   0.00017   2.10472
    A9        2.05577   0.00001  -0.00056   0.00000  -0.00056   2.05521
   A10        2.11140   0.00002   0.00042   0.00000   0.00042   2.11182
   A11        2.08373   0.00005  -0.00008   0.00000  -0.00008   2.08364
   A12        2.08794  -0.00006  -0.00034   0.00000  -0.00034   2.08761
   A13        2.06209  -0.00003  -0.00069   0.00000  -0.00068   2.06141
   A14        2.10890   0.00002   0.00023   0.00000   0.00023   2.10913
   A15        2.11138   0.00001   0.00032   0.00000   0.00032   2.11170
   A16        2.10246  -0.00001   0.00032   0.00000   0.00032   2.10278
   A17        2.09007   0.00007  -0.00006   0.00000  -0.00006   2.09002
   A18        2.09059  -0.00006  -0.00027   0.00000  -0.00027   2.09032
   A19        2.08814   0.00000  -0.00126   0.00000  -0.00125   2.08689
   A20        2.08602   0.00000  -0.00133   0.00000  -0.00132   2.08470
   A21        2.02351   0.00010  -0.00268   0.00000  -0.00266   2.02085
   A22        2.20043   0.00038   0.00181   0.00000   0.00181   2.20224
   A23        2.05196  -0.00025   0.00073   0.00000   0.00073   2.05270
   A24        2.03044  -0.00013  -0.00247   0.00000  -0.00247   2.02797
   A25        2.19073   0.00016   0.00172   0.00000   0.00172   2.19245
   A26        2.10140  -0.00011  -0.00103   0.00000  -0.00103   2.10037
   A27        1.99026  -0.00004  -0.00051   0.00000  -0.00051   1.98974
   A28        2.05386   0.00016  -0.00165   0.00000  -0.00165   2.05221
   A29        2.08017   0.00010  -0.00020   0.00000  -0.00020   2.07997
   A30        2.14915  -0.00026   0.00185   0.00000   0.00185   2.15101
   A31        2.14250  -0.00023   0.00198   0.00000   0.00198   2.14448
   A32        2.14486   0.00007  -0.00093   0.00000  -0.00093   2.14393
   A33        1.99583   0.00016  -0.00106   0.00000  -0.00106   1.99477
   A34        1.91376  -0.00003   0.00074   0.00000   0.00074   1.91449
   A35        1.87581   0.00003  -0.00030   0.00000  -0.00030   1.87551
   A36        1.87427   0.00000   0.00048   0.00000   0.00048   1.87475
   A37        1.93927  -0.00003   0.00023   0.00000   0.00023   1.93951
   A38        1.94249   0.00007  -0.00071   0.00000  -0.00071   1.94178
   A39        1.91590  -0.00004  -0.00041   0.00000  -0.00041   1.91549
   A40        1.94437   0.00008  -0.00079   0.00000  -0.00079   1.94358
   A41        1.89297   0.00012   0.00026   0.00000   0.00026   1.89323
   A42        1.95992  -0.00010   0.00025   0.00000   0.00025   1.96017
   A43        1.88901  -0.00007  -0.00013   0.00000  -0.00013   1.88888
   A44        1.89454  -0.00001   0.00035   0.00000   0.00035   1.89489
   A45        1.88073  -0.00002   0.00007   0.00000   0.00007   1.88080
   A46        1.89178   0.00008   0.00010   0.00000   0.00010   1.89188
   A47        1.96140  -0.00001   0.00003   0.00000   0.00003   1.96143
   A48        1.96271   0.00005  -0.00028   0.00000  -0.00028   1.96243
   A49        1.87189  -0.00003   0.00000   0.00000   0.00000   1.87189
   A50        1.87540  -0.00005   0.00002   0.00000   0.00002   1.87542
   A51        1.89656  -0.00004   0.00014   0.00000   0.00014   1.89670
   A52        1.96307  -0.00001  -0.00012   0.00000  -0.00012   1.96295
   A53        1.89681   0.00012   0.00008   0.00000   0.00008   1.89689
   A54        1.96065   0.00000  -0.00032   0.00000  -0.00032   1.96033
   A55        1.87637  -0.00005   0.00007   0.00000   0.00007   1.87643
   A56        1.88858  -0.00003   0.00030   0.00000   0.00030   1.88888
   A57        1.87454  -0.00004   0.00001   0.00000   0.00001   1.87455
   A58        3.12959   0.00002  -0.00004   0.00000  -0.00004   3.12955
   A59        3.09605  -0.00009   0.00002   0.00000   0.00002   3.09607
   A60        3.13184  -0.00010   0.00049   0.00000   0.00049   3.13233
   A61        3.13186   0.00009  -0.00032   0.00000  -0.00032   3.13153
   A62        3.17168  -0.00010   0.00020   0.00000   0.00020   3.17188
   A63        3.16639   0.00010  -0.00029   0.00000  -0.00029   3.16610
   A64        3.11458   0.00014  -0.00043   0.00000  -0.00043   3.11415
   A65        3.14174   0.00001  -0.00004   0.00000  -0.00004   3.14170
    D1       -0.02919  -0.00005  -0.00049   0.00000  -0.00049  -0.02968
    D2       -3.13898  -0.00009  -0.00088   0.00000  -0.00088  -3.13986
    D3        3.12369  -0.00004  -0.00112   0.00000  -0.00112   3.12257
    D4        0.01390  -0.00008  -0.00150   0.00000  -0.00150   0.01240
    D5        0.01928   0.00004  -0.00015   0.00000  -0.00015   0.01913
    D6       -3.13420   0.00004  -0.00050   0.00000  -0.00050  -3.13469
    D7       -3.13339   0.00003   0.00046   0.00000   0.00046  -3.13293
    D8       -0.00368   0.00003   0.00012   0.00000   0.00012  -0.00356
    D9        0.01489   0.00005   0.00008   0.00000   0.00008   0.01497
   D10       -3.08909   0.00000   0.00164   0.00000   0.00164  -3.08745
   D11        3.12361   0.00009   0.00047   0.00000   0.00047   3.12408
   D12        0.01963   0.00004   0.00203   0.00000   0.00203   0.02166
   D13       -2.81196   0.00007  -0.00274   0.00000  -0.00273  -2.81469
   D14        0.29984   0.00011   0.00043   0.00000   0.00043   0.30027
   D15        0.36358   0.00003  -0.00312   0.00000  -0.00312   0.36046
   D16       -2.80780   0.00007   0.00004   0.00000   0.00004  -2.80776
   D17        0.00919  -0.00004   0.00098   0.00000   0.00098   0.01017
   D18       -3.11614  -0.00004   0.00113   0.00000   0.00113  -3.11501
   D19        3.11418   0.00000  -0.00052   0.00000  -0.00052   3.11366
   D20       -0.01115   0.00001  -0.00036   0.00000  -0.00036  -0.01152
   D21       -0.01969   0.00003  -0.00160   0.00000  -0.00161  -0.02130
   D22       -3.11827  -0.00003   0.00165   0.00000   0.00165  -3.11662
   D23        3.10560   0.00003  -0.00175   0.00000  -0.00176   3.10384
   D24        0.00702  -0.00003   0.00150   0.00000   0.00150   0.00852
   D25        0.00567  -0.00003   0.00120   0.00000   0.00120   0.00686
   D26       -3.12404  -0.00003   0.00154   0.00000   0.00154  -3.12250
   D27        3.10418   0.00003  -0.00207   0.00000  -0.00207   3.10211
   D28       -0.02553   0.00003  -0.00173   0.00000  -0.00173  -0.02726
   D29       -2.94002  -0.00011   0.00512   0.00000   0.00512  -2.93490
   D30       -0.24816   0.00016  -0.00834   0.00000  -0.00834  -0.25649
   D31        0.24581  -0.00017   0.00849   0.00000   0.00850   0.25431
   D32        2.93767   0.00010  -0.00496   0.00000  -0.00496   2.93271
   D33        0.10604   0.00001  -0.00003   0.00000  -0.00002   0.10602
   D34       -3.08119   0.00009   0.00526   0.00000   0.00526  -3.07593
   D35       -3.00608  -0.00003  -0.00319   0.00000  -0.00319  -3.00927
   D36        0.08987   0.00005   0.00209   0.00000   0.00209   0.09196
   D37        1.38682  -0.00007   0.00116   0.00000   0.00116   1.38798
   D38       -1.75211   0.00011  -0.00225   0.00000  -0.00225  -1.75437
   D39       -1.78164  -0.00002   0.00407   0.00000   0.00407  -1.77756
   D40        1.36261   0.00015   0.00066   0.00000   0.00066   1.36327
   D41       -3.12344   0.00009   0.00122   0.00000   0.00122  -3.12222
   D42        0.01588   0.00007  -0.00216   0.00000  -0.00216   0.01372
   D43        0.01538  -0.00009   0.00478   0.00000   0.00478   0.02017
   D44       -3.12848  -0.00011   0.00140   0.00000   0.00140  -3.12708
   D45       -2.14031  -0.00030   0.00259   0.00000   0.00258  -2.13773
   D46        2.03294  -0.00026   0.00205   0.00000   0.00205   2.03499
   D47       -0.02742  -0.00023   0.00244   0.00000   0.00244  -0.02498
   D48        1.00409  -0.00012  -0.00103   0.00000  -0.00103   1.00306
   D49       -1.10584  -0.00008  -0.00156   0.00000  -0.00156  -1.10740
   D50        3.11698  -0.00004  -0.00117   0.00000  -0.00117   3.11581
   D51        1.00172  -0.00001   0.00143   0.00000   0.00143   1.00316
   D52        3.07902   0.00003   0.00096   0.00000   0.00096   3.07999
   D53       -1.12770   0.00002   0.00138   0.00000   0.00138  -1.12632
   D54        3.07282  -0.00001   0.00168   0.00000   0.00168   3.07449
   D55       -1.13307   0.00003   0.00121   0.00000   0.00121  -1.13186
   D56        0.94340   0.00001   0.00162   0.00000   0.00162   0.94501
   D57       -1.06946  -0.00004   0.00081   0.00000   0.00081  -1.06866
   D58        1.00784   0.00000   0.00034   0.00000   0.00034   1.00818
   D59        3.08430  -0.00001   0.00075   0.00000   0.00075   3.08505
   D60        3.08855  -0.00001   0.00340   0.00000   0.00340   3.09194
   D61       -1.12901   0.00000   0.00348   0.00000   0.00348  -1.12553
   D62        1.01778  -0.00003   0.00348   0.00000   0.00348   1.02126
   D63        0.99476   0.00003   0.00254   0.00000   0.00254   0.99730
   D64        3.06038   0.00003   0.00263   0.00000   0.00263   3.06302
   D65       -1.07601   0.00001   0.00263   0.00000   0.00263  -1.07338
   D66       -1.16143  -0.00001   0.00358   0.00000   0.00358  -1.15784
   D67        0.90420  -0.00001   0.00367   0.00000   0.00367   0.90787
   D68        3.05099  -0.00003   0.00367   0.00000   0.00367   3.05466
   D69        0.95504  -0.00001  -0.00243   0.00000  -0.00243   0.95261
   D70        3.03052   0.00001  -0.00236   0.00000  -0.00236   3.02816
   D71       -1.18093   0.00003  -0.00249   0.00000  -0.00249  -1.18342
   D72        3.04975   0.00000  -0.00164   0.00000  -0.00164   3.04811
   D73       -1.15795   0.00002  -0.00158   0.00000  -0.00158  -1.15952
   D74        0.91378   0.00004  -0.00171   0.00000  -0.00171   0.91208
   D75       -1.07914  -0.00002  -0.00212   0.00000  -0.00212  -1.08126
   D76        0.99635   0.00000  -0.00206   0.00000  -0.00206   0.99429
   D77        3.06808   0.00002  -0.00219   0.00000  -0.00219   3.06589
         Item               Value     Threshold  Converged?
 Maximum Force            0.001074     0.000450     NO 
 RMS     Force            0.000133     0.000300     YES
 Maximum Displacement     0.021629     0.001800     NO 
 RMS     Displacement     0.005352     0.001200     NO 
 Predicted change in Energy=-2.493160D-05
 GradGradGradGradGradGradGradGradGradGradGradGradGradGradGradGradGradGrad

                          Input orientation:                          
 ---------------------------------------------------------------------
 Center     Atomic     Atomic              Coordinates (Angstroms)
 Number     Number      Type              X           Y           Z
 ---------------------------------------------------------------------
    1          6             0        0.002629    0.035412   -0.001630
    2          6             0       -0.002250    0.014719    1.415690
    3          6             0        1.262598   -0.003658    2.056017
    4          6             0        2.441351    0.016148    1.333298
    5          6             0        2.428452    0.067989   -0.078632
    6          6             0        1.177176    0.072533   -0.732771
    7          1             0       -0.934333    0.032182   -0.545604
    8          1             0        1.333269   -0.070276    3.132785
    9          1             0        3.390286   -0.024103    1.860216
   10          1             0        1.136071    0.093876   -1.817995
   11          7             0        3.600294    0.058111   -0.794184
   12          1             0        3.583913    0.274616   -1.778573
   13          1             0        4.471915    0.237081   -0.320219
   14          6             0       -1.267075   -0.026578    2.143046
   15          6             0       -1.456462    0.308647    3.473520
   16          6             0       -2.493538   -0.438846    1.382707
   17          6             0       -2.685691   -1.771393    1.169362
   18         14             0       -3.733757    0.940888    0.748853
   19          6             0       -5.450300    0.617898    1.444789
   20          1             0       -5.437999    0.589300    2.537742
   21          1             0       -6.111861    1.433952    1.130508
   22          1             0       -5.877740   -0.318318    1.076910
   23          6             0       -3.740576    0.872749   -1.140657
   24          1             0       -4.468417    1.604492   -1.510671
   25          1             0       -2.768818    1.135438   -1.570724
   26          6             0       -3.066449    2.605278    1.323078
   27          1             0       -2.031688    2.772963    1.006700
   28          1             0       -3.679030    3.400171    0.882307
   29          1             0       -3.114690    2.719604    2.409949
   30          1             0       -4.038636   -0.108021   -1.521939
   31          6             0       -3.809513   -2.290991    0.434800
   32          6             0       -0.467471    0.871818    4.339396
   33          6             0       -2.741202    0.145435    4.084912
   34          7             0       -4.702321   -2.722209   -0.173115
   35          7             0       -3.787335    0.032864    4.586107
   36          7             0        0.297486    1.348104    5.078046
   37          6             0       -1.776715   -2.779970    1.654610
   38          7             0       -1.050098   -3.602004    2.041382
 ---------------------------------------------------------------------
                    Distance matrix (angstroms):
                    1          2          3          4          5
     1  C    0.000000
     2  C    1.417479   0.000000
     3  C    2.413081   1.417814   0.000000
     4  C    2.780245   2.444990   1.382814   0.000000
     5  C    2.427263   2.853795   2.433326   1.412940   0.000000
     6  C    1.384018   2.451586   2.791137   2.422800   1.411953
     7  H    1.083428   2.171579   3.405323   3.863388   3.395242
     8  H    3.406806   2.176982   1.081139   2.115058   3.395842
     9  H    3.866035   3.421756   2.136776   1.086159   2.166272
    10  H    2.141796   3.429105   3.877305   3.411809   2.167096
    11  N    3.683999   4.226553   3.686772   2.423034   1.373072
    12  H    4.005039   4.809514   4.491105   3.325055   2.065813
    13  H    4.485162   4.804267   4.000521   2.627950   2.064630
    14  C    2.493116   1.459635   2.531273   3.796043   4.312971
    15  C    3.778925   2.536887   3.082229   4.456350   5.269560
    16  C    2.893468   2.532454   3.840741   4.956065   5.159300
    17  C    3.444247   3.232913   4.415884   5.432194   5.576314
    18  Si   3.917103   3.902128   5.250182   6.271258   6.278496
    19  C    5.671495   5.481415   6.769263   7.915344   8.043503
    20  H    6.029564   5.580010   6.744009   7.991454   8.306518
    21  H    6.373747   6.278766   7.570068   8.672296   8.732974
    22  H    5.988917   5.894665   7.214020   8.329759   8.395079
    23  C    4.001263   4.609360   6.001547   6.713452   6.311295
    24  H    4.972874   5.571141   6.939160   7.639102   7.209604
    25  H    3.369426   4.222389   5.541038   6.068938   5.511570
    26  C    4.216432   4.013588   5.107288   6.086013   6.212613
    27  H    3.556594   3.448739   4.434299   5.264482   5.328009
    28  H    5.065329   5.026379   6.114190   7.008142   7.023402
    29  H    4.768467   4.241726   5.167404   6.271956   6.629519
    30  H    4.320155   4.993710   6.396541   7.082233   6.628525
    31  C    4.487210   4.557816   5.795390   6.723354   6.688842
    32  C    4.445793   3.082062   2.995565   4.269665   5.343358
    33  C    4.923468   3.826707   4.490997   5.869152   6.638254
    34  N    5.456230   5.666193   6.923858   7.797431   7.657810
    35  N    5.950728   4.937483   5.648407   7.026917   7.771552
    36  N    5.254827   3.909043   3.448385   4.515905   5.724599
    37  C    3.719620   3.319050   4.135995   5.070857   5.366416
    38  N    4.302665   3.817088   4.277484   5.077659   5.483030
                    6          7          8          9         10
     6  C    0.000000
     7  H    2.120172   0.000000
     8  H    3.871342   4.322391   0.000000
     9  H    3.410393   4.949088   2.419273   0.000000
    10  H    1.086212   2.430917   4.957425   4.315628   0.000000
    11  N    2.423939   4.541510   4.536185   2.663964   2.668682
    12  H    2.631904   4.689726   5.413482   3.656161   2.454822
    13  H    3.324542   5.414822   4.676410   2.447946   3.659467
    14  C    3.775515   2.709799   2.782675   4.665942   4.634595
    15  C    4.968369   4.062316   2.835892   5.119027   5.896396
    16  C    4.267422   2.524157   4.224105   5.917720   4.868505
    17  C    4.684007   3.043230   4.785485   6.359858   5.197057
    18  Si   5.202549   3.215298   5.690372   7.274499   5.569683
    19  C    6.997330   4.969777   7.024224   8.873596   7.368896
    20  H    7.397557   5.486384   6.829289   8.875468   7.901664
    21  H    7.645609   5.619707   7.855048   9.641017   7.938639
    22  H    7.293803   5.214660   7.502453   9.305721   7.598943
    23  C    4.999100   2.989254   6.700411   7.788374   4.984688
    24  H    5.901250   3.986635   7.617486   8.704850   5.812632
    25  H    4.171666   2.373474   6.356403   7.144959   4.048969
    26  C    5.352538   3.828669   5.458126   6.992252   5.816756
    27  H    4.540362   3.335523   4.891542   6.160347   5.019074
    28  H    6.104456   4.573361   6.498599   7.915629   6.434936
    29  H    5.941699   4.550987   5.300024   7.081303   6.545145
    30  H    5.278265   3.257236   7.108111   8.163020   5.187100
    31  C    5.640615   3.824263   6.217628   7.681647   5.934769
    32  C    5.391716   4.978571   2.363496   4.672397   6.410148
    33  C    6.210400   4.971848   4.189796   6.524811   7.062592
    34  N    6.533934   4.682217   7.374962   8.769521   6.687510
    35  N    7.275878   5.871463   5.323848   7.678018   8.078129
    36  N    6.013862   5.905461   2.620818   4.669346   7.059157
    37  C    4.749930   3.668617   4.381717   5.859605   5.366777
    38  N    5.114577   4.462422   4.398261   5.705366   5.773531
                   11         12         13         14         15
    11  N    0.000000
    12  H    1.008049   0.000000
    13  H    1.008164   1.707850   0.000000
    14  C    5.685577   6.245150   6.250856   0.000000
    15  C    6.621696   7.279493   7.038696   1.385065   0.000000
    16  C    6.490039   6.887534   7.202386   1.500763   2.450668
    17  C    6.834926   7.223878   7.581830   2.450492   3.338669
    18  Si   7.546428   7.770463   8.304897   2.994042   3.606884
    19  C    9.340215   9.598172  10.085168   4.289788   4.490225
    20  H    9.647520  10.006223  10.319806   4.234584   4.099644
    21  H    9.996167  10.188957  10.749578   5.160459   5.331862
    22  H    9.668290   9.900921  10.458289   4.741307   5.067990
    23  C    7.394055   7.376506   8.277814   4.208290   5.179384
    24  H    8.246742   8.165805   9.122309   5.124317   5.966007
    25  H    6.506092   6.414157   7.402636   4.171043   5.277334
    26  C    7.444214   7.699321   8.070670   3.291923   3.534257
    27  H    6.506369   6.747923   7.105509   3.116624   3.533969
    28  H    8.183431   8.342644   8.825480   4.376025   4.605617
    29  H    7.901964   8.270004   8.436428   3.320607   3.113457
    30  H    7.675317   7.636460   8.601901   4.595683   5.638780
    31  C    7.869811   8.132903   8.691562   3.809155   4.639912
    32  C    6.600188   7.362058   6.820003   2.504083   1.430037
    33  C    8.001736   8.625788   8.452374   2.444070   1.432129
    34  N    8.777775   8.956569   9.640832   4.942868   5.746271
    35  N    9.139214   9.741811   9.608795   3.510525   2.597474
    36  N    6.859717   7.678945   6.913863   3.598865   2.594477
    37  C    6.554657   7.060706   7.214425   2.842441   3.598688
    38  N    6.562242   7.148027   7.127998   3.583446   4.184417
                   16         17         18         19         20
    16  C    0.000000
    17  C    1.363129   0.000000
    18  Si   1.960505   2.937982   0.000000
    19  C    3.140542   3.664373   1.880204   0.000000
    20  H    3.325815   3.875634   2.495632   1.093397   0.000000
    21  H    4.082063   4.691949   2.458485   1.096531   1.774214
    22  H    3.400128   3.508440   2.507964   1.092950   1.775154
    23  C    3.105277   3.666123   1.890750   3.110086   4.061060
    24  H    4.055491   4.664471   2.466889   3.266834   4.284898
    25  H    3.358109   3.995578   2.519800   4.068354   4.929735
    26  C    3.098140   4.395890   1.882877   3.106000   3.341231
    27  H    3.266558   4.594056   2.513965   4.064866   4.326133
    28  H    4.048930   5.273916   2.463509   3.345867   3.706134
    29  H    3.378884   4.678904   2.511237   3.286910   3.154725
    30  H    3.306620   3.440984   2.519852   3.364702   4.350343
    31  C    2.461861   1.439632   3.247985   3.489110   3.920511
    32  C    3.816385   4.685742   4.854420   5.768172   5.294518
    33  C    2.775722   3.489662   3.570322   3.812175   3.140616
    34  N    3.537380   2.602517   3.899541   3.785947   4.342357
    35  N    3.486860   4.017848   3.943589   3.602166   2.688887
    36  N    4.963722   5.823093   5.929474   6.838918   6.318601
    37  C    2.463459   1.441850   4.300604   5.008469   5.053406
    38  N    3.538777   2.605134   5.432360   6.125787   6.088275
                   21         22         23         24         25
    21  H    0.000000
    22  H    1.768653   0.000000
    23  C    3.331086   3.302078   0.000000
    24  H    3.115416   3.518375   1.096408   0.000000
    25  H    4.308329   4.334602   1.094658   1.764159   0.000000
    26  C    3.268581   4.063418   3.086437   3.316205   3.259310
    27  H    4.296055   4.934882   3.338001   3.693254   3.141331
    28  H    3.137880   4.324275   3.237905   3.094178   3.460471
    29  H    3.503271   4.317454   4.050853   4.295033   4.298251
    30  H    3.702892   3.190697   1.093675   1.765655   1.777922
    31  C    4.433961   2.929387   3.534978   4.403839   4.104337
    32  C    6.517062   6.428938   6.383118   7.125143   6.347850
    33  C    4.663703   4.370471   5.369758   6.035119   5.741697
    34  N    4.578200   2.953450   3.845103   4.534767   4.535767
    35  N    4.394046   4.099706   5.788214   6.332818   6.337161
    36  N    7.527959   7.544499   7.429951   8.135770   7.324861
    37  C    6.068387   4.817871   5.001262   6.040511   5.168894
    38  N    7.198055   5.917680   6.114529   7.170048   6.200376
                   26         27         28         29         30
    26  C    0.000000
    27  H    1.094963   0.000000
    28  H    1.096079   1.767087   0.000000
    29  H    1.093932   1.773372   1.765033   0.000000
    30  H    4.049846   4.326883   4.268152   4.930403   0.000000
    31  C    5.031364   5.397347   5.710219   5.430474   2.940524
    32  C    4.342550   4.143427   5.353330   3.760963   6.933148
    33  C    3.712727   4.108857   4.661492   3.093758   5.760586
    34  N    5.770337   6.222633   6.296394   6.229456   3.015590
    35  N    4.217149   4.837623   5.006857   3.522312   6.114836
    36  N    5.195799   4.902156   6.134157   4.543424   8.030072
    37  C    5.547452   5.596415   6.512250   5.710169   4.727162
    38  N    6.565971   6.532556   7.568698   6.660413   5.816918
                   31         32         33         34         35
    31  C    0.000000
    32  C    6.034772   0.000000
    33  C    4.516721   2.400468   0.000000
    34  N    1.163020   7.156377   5.495467   0.000000
    35  N    4.757535   3.433104   1.165445   5.574748   0.000000
    36  N    7.188198   1.165166   3.415605   8.315059   4.319447
    37  C    2.420600   4.717812   3.923595   3.450085   4.533023
    38  N    3.451700   5.063142   4.591203   4.360822   5.213478
                   36         37         38
    36  N    0.000000
    37  C    5.750063   0.000000
    38  N    5.961617   1.163316   0.000000
 Stoichiometry    C17H15N5Si
 Framework group  C1[X(C17H15N5Si)]
 Deg. of freedom   108
 Full point group                 C1
 Largest Abelian subgroup         C1      NOp   1
 Largest concise Abelian subgroup C1      NOp   1
                         Standard orientation:                         
 ---------------------------------------------------------------------
 Center     Atomic     Atomic              Coordinates (Angstroms)
 Number     Number      Type              X           Y           Z
 ---------------------------------------------------------------------
    1          6             0        1.629321   -1.182534   -0.454927
    2          6             0        1.476181    0.163057   -0.036382
    3          6             0        2.666493    0.885815    0.230031
    4          6             0        3.914286    0.311314    0.071492
    5          6             0        4.049987   -1.021890   -0.376339
    6          6             0        2.874254   -1.760514   -0.632653
    7          1             0        0.754401   -1.789167   -0.655747
    8          1             0        2.622794    1.900448    0.600800
    9          1             0        4.801774    0.890372    0.309816
   10          1             0        2.947071   -2.793402   -0.960826
   11          7             0        5.289403   -1.598670   -0.504796
   12          1             0        5.381286   -2.477358   -0.990213
   13          1             0        6.111158   -1.014693   -0.495590
   14          6             0        0.141779    0.727869    0.139386
   15          6             0       -0.176633    2.075147    0.182503
   16          6             0       -1.008887   -0.228770    0.253837
   17          6             0       -1.211818   -0.830563    1.459982
   18         14             0       -2.140521   -0.554362   -1.313637
   19          6             0       -3.927969   -0.141813   -0.901326
   20          1             0       -4.030416    0.893707   -0.565590
   21          1             0       -4.532042   -0.269896   -1.807456
   22          1             0       -4.338566   -0.799652   -0.131133
   23          6             0       -1.952060   -2.376814   -1.780637
   24          1             0       -2.618379   -2.588275   -2.625276
   25          1             0       -0.934354   -2.621991   -2.100699
   26          6             0       -1.494305    0.530449   -2.710354
   27          1             0       -0.428246    0.372429   -2.903981
   28          1             0       -2.037035    0.280206   -3.629164
   29          1             0       -1.652648    1.595366   -2.516534
   30          1             0       -2.233768   -3.048170   -0.964520
   31          6             0       -2.265874   -1.783748    1.690078
   32          6             0        0.730797    3.153536   -0.059679
   33          6             0       -1.521867    2.492686    0.441345
   34          7             0       -3.101190   -2.569485    1.883677
   35          7             0       -2.617089    2.841682    0.633583
   36          7             0        1.426526    4.065000   -0.266581
   37          6             0       -0.384515   -0.571442    2.612091
   38          7             0        0.276527   -0.369891    3.547883
 ---------------------------------------------------------------------
 Rotational constants (GHZ):      0.3147417      0.1949760      0.1708910
 Standard basis: 6-31+G(d,p) (6D, 7F)
 There are   516 symmetry adapted basis functions of A   symmetry.
 Integral buffers will be    262144 words long.
 Raffenetti 2 integral format.
 Two-electron integral symmetry is turned on.
   516 basis functions,   865 primitive gaussians,   516 cartesian basis functions
    83 alpha electrons       83 beta electrons
       nuclear repulsion energy      1903.7694607870 Hartrees.
 NAtoms=   38 NActive=   38 NUniq=   38 SFac= 7.50D-01 NAtFMM=   80 NAOKFM=F Big=F
 One-electron integrals computed using PRISM.
 NBasis=   516 RedAO= T  NBF=   516
 NBsUse=   513 1.00D-06 NBFU=   513
 Initial guess read from the read-write file:
 Initial guess orbital symmetries:
       Occupied  (A) (A) (A) (A) (A) (A) (A) (A) (A) (A) (A) (A)
                 (A) (A) (A) (A) (A) (A) (A) (A) (A) (A) (A) (A)
                 (A) (A) (A) (A) (A) (A) (A) (A) (A) (A) (A) (A)
                 (A) (A) (A) (A) (A) (A) (A) (A) (A) (A) (A) (A)
                 (A) (A) (A) (A) (A) (A) (A) (A) (A) (A) (A) (A)
                 (A) (A) (A) (A) (A) (A) (A) (A) (A) (A) (A) (A)
                 (A) (A) (A) (A) (A) (A) (A) (A) (A) (A) (A)
       Virtual   (A) (A) (A) (A) (A) (A) (A) (A) (A) (A) (A) (A)
                 (A) (A) (A) (A) (A) (A) (A) (A) (A) (A) (A) (A)
                 (A) (A) (A) (A) (A) (A) (A) (A) (A) (A) (A) (A)
                 (A) (A) (A) (A) (A) (A) (A) (A) (A) (A) (A) (A)
                 (A) (A) (A) (A) (A) (A) (A) (A) (A) (A) (A) (A)
                 (A) (A) (A) (A) (A) (A) (A) (A) (A) (A) (A) (A)
                 (A) (A) (A) (A) (A) (A) (A) (A) (A) (A) (A) (A)
                 (A) (A) (A) (A) (A) (A) (A) (A) (A) (A) (A) (A)
                 (A) (A) (A) (A) (A) (A) (A) (A) (A) (A) (A) (A)
                 (A) (A) (A) (A) (A) (A) (A) (A) (A) (A) (A) (A)
                 (A) (A) (A) (A) (A) (A) (A) (A) (A) (A) (A) (A)
                 (A) (A) (A) (A) (A) (A) (A) (A) (A) (A) (A) (A)
                 (A) (A) (A) (A) (A) (A) (A) (A) (A) (A) (A) (A)
                 (A) (A) (A) (A) (A) (A) (A) (A) (A) (A) (A) (A)
                 (A) (A) (A) (A) (A) (A) (A) (A) (A) (A) (A) (A)
                 (A) (A) (A) (A) (A) (A) (A) (A) (A) (A) (A) (A)
                 (A) (A) (A) (A) (A) (A) (A) (A) (A) (A) (A) (A)
                 (A) (A) (A) (A) (A) (A) (A) (A) (A) (A) (A) (A)
                 (A) (A) (A) (A) (A) (A) (A) (A) (A) (A) (A) (A)
                 (A) (A) (A) (A) (A) (A) (A) (A) (A) (A) (A) (A)
                 (A) (A) (A) (A) (A) (A) (A) (A) (A) (A) (A) (A)
                 (A) (A) (A) (A) (A) (A) (A) (A) (A) (A) (A) (A)
                 (A) (A) (A) (A) (A) (A) (A) (A) (A) (A) (A) (A)
                 (A) (A) (A) (A) (A) (A) (A) (A) (A) (A) (A) (A)
                 (A) (A) (A) (A) (A) (A) (A) (A) (A) (A) (A) (A)
                 (A) (A) (A) (A) (A) (A) (A) (A) (A) (A) (A) (A)
                 (A) (A) (A) (A) (A) (A) (A) (A) (A) (A) (A) (A)
                 (A) (A) (A) (A) (A) (A) (A) (A) (A) (A) (A) (A)
                 (A) (A) (A) (A) (A) (A) (A) (A) (A) (A) (A) (A)
                 (A) (A) (A) (A) (A) (A) (A) (A) (A) (A) (A) (A)
                 (A) (A) (A) (A) (A) (A) (A) (A) (A) (A) (A) (A)
                 (A) (A) (A) (A) (A) (A) (A) (A) (A) (A) (A) (A)
                 (A) (A) (A) (A) (A) (A) (A) (A) (A) (A) (A) (A)
                 (A) (A) (A) (A) (A) (A) (A) (A) (A) (A) (A) (A)
                 (A) (A) (A) (A) (A) (A) (A) (A) (A) (A) (A) (A)
                 (A) (A) (A) (A) (A) (A) (A) (A) (A) (A)
 Harris functional with IExCor=  402 diagonalized for initial guess.
 ExpMin= 3.31D-02 ExpMax= 1.61D+04 ExpMxC= 2.43D+03 IAcc=3 IRadAn=         5 AccDes= 0.00D+00
 HarFok:  IExCor= 402 AccDes= 0.00D+00 IRadAn=         5 IDoV=1
 ScaDFX=  1.000000  1.000000  1.000000  1.000000
 Requested convergence on RMS density matrix=1.00D-08 within 128 cycles.
 Requested convergence on MAX density matrix=1.00D-06.
 Requested convergence on             energy=1.00D-06.
 No special actions if energy rises.
 SCF Done:  E(RB+HF-LYP) =  -1220.08839894     A.U. after   13 cycles
             Convg  =    0.8340D-08             -V/T =  2.0084
             S**2   =   0.0000
 ***** Axes restored to original set *****
 -------------------------------------------------------------------
 Center     Atomic                   Forces (Hartrees/Bohr)
 Number     Number              X              Y              Z
 -------------------------------------------------------------------
    1          6           0.000879762    0.000077055    0.000142905
    2          6           0.000249752    0.000020746   -0.000113260
    3          6           0.000228185   -0.000199476   -0.000716018
    4          6          -0.000627264    0.000256154   -0.000058514
    5          6           0.000908821   -0.000675569   -0.000585142
    6          6          -0.000302060    0.000166002    0.000645201
    7          1          -0.000341757   -0.000067641   -0.000108991
    8          1          -0.000100659    0.000056563    0.000224697
    9          1           0.000130076    0.000022141    0.000059206
   10          1           0.000009980    0.000044357   -0.000133031
   11          7          -0.001418580    0.000616295    0.000899779
   12          1          -0.000184987   -0.000169216   -0.000223774
   13          1           0.000107657   -0.000175686    0.000246043
   14          6           0.000050528    0.000342270    0.000224572
   15          6           0.000031319   -0.000219057   -0.000240961
   16          6          -0.000518048   -0.000506473    0.000430328
   17          6           0.000238083    0.000265627   -0.000091706
   18         14           0.000601980   -0.000649166   -0.000273888
   19          6           0.000159465    0.000002331    0.000100615
   20          1          -0.000103953   -0.000078961    0.000095992
   21          1          -0.000236876    0.000209693   -0.000101669
   22          1          -0.000108831   -0.000342331   -0.000110436
   23          6          -0.000044496   -0.000062370    0.000274275
   24          1          -0.000192538    0.000184617   -0.000149789
   25          1           0.000262289    0.000025403   -0.000127847
   26          6           0.000038015   -0.000101575    0.000118342
   27          1           0.000167993    0.000063194   -0.000009801
   28          1          -0.000135477    0.000249419   -0.000085335
   29          1           0.000085222    0.000037570    0.000158416
   30          1           0.000016992   -0.000122918   -0.000094011
   31          6           0.000141779    0.000520270    0.000079015
   32          6           0.000346313   -0.000071425   -0.000002696
   33          6          -0.000176263    0.000257107   -0.000137354
   34          7          -0.000106450    0.000003111    0.000036488
   35          7           0.000385181   -0.000054621   -0.000029181
   36          7          -0.000275613   -0.000081109   -0.000275372
   37          6           0.000138092   -0.000232072    0.000079176
   38          7          -0.000303630    0.000389742   -0.000146277
 -------------------------------------------------------------------
 Cartesian Forces:  Max     0.001418580 RMS     0.000320689

 GradGradGradGradGradGradGradGradGradGradGradGradGradGradGradGradGradGrad
 Berny optimization.
 Internal  Forces:  Max     0.001758919 RMS     0.000285983
 Search for a local minimum.
 Step number   6 out of a maximum of 190
 All quantities printed in internal units (Hartrees-Bohrs-Radians)
 Update second derivatives using D2CorX and points  2  1  3  5  4
                                                        6
     Eigenvalues ---    0.00319   0.00584   0.00929   0.00959   0.00990
     Eigenvalues ---    0.01160   0.01518   0.01565   0.01691   0.01854
     Eigenvalues ---    0.01923   0.02006   0.02047   0.02067   0.02092
     Eigenvalues ---    0.02121   0.02126   0.02192   0.02199   0.02323
     Eigenvalues ---    0.02588   0.02697   0.03759   0.04921   0.05556
     Eigenvalues ---    0.05652   0.05740   0.05803   0.06092   0.06113
     Eigenvalues ---    0.06188   0.06637   0.14957   0.15236   0.15456
     Eigenvalues ---    0.15955   0.15993   0.15998   0.15999   0.16000
     Eigenvalues ---    0.16000   0.16000   0.16000   0.16000   0.16000
     Eigenvalues ---    0.16000   0.16001   0.16021   0.16072   0.16923
     Eigenvalues ---    0.19921   0.20282   0.20499   0.22001   0.22923
     Eigenvalues ---    0.23974   0.24096   0.24583   0.24971   0.24989
     Eigenvalues ---    0.24998   0.24999   0.25000   0.25000   0.25000
     Eigenvalues ---    0.25000   0.25000   0.25000   0.25000   0.25000
     Eigenvalues ---    0.25000   0.25016   0.27846   0.31920   0.33201
     Eigenvalues ---    0.33963   0.33980   0.33993   0.34098   0.34155
     Eigenvalues ---    0.34267   0.34301   0.34320   0.34658   0.35134
     Eigenvalues ---    0.35173   0.35639   0.35912   0.39355   0.39444
     Eigenvalues ---    0.39878   0.40689   0.40879   0.41006   0.41378
     Eigenvalues ---    0.43382   0.44873   0.46044   0.46048   0.46675
     Eigenvalues ---    0.47821   0.49184   0.50184   0.54954   1.24409
     Eigenvalues ---    1.24667   1.25833   1.258421000.000001000.00000
     Eigenvalues --- 1000.000001000.000001000.000001000.000001000.00000
     Eigenvalues --- 1000.000001000.000001000.000001000.000001000.00000
     Eigenvalues --- 1000.000001000.000001000.000001000.000001000.00000
     Eigenvalues --- 1000.000001000.000001000.000001000.000001000.00000
     Eigenvalues --- 1000.000001000.000001000.000001000.000001000.00000
     Eigenvalues --- 1000.000001000.000001000.000001000.000001000.00000
     Eigenvalues --- 1000.000001000.000001000.000001000.000001000.00000
     Eigenvalues --- 1000.000001000.000001000.000001000.000001000.00000
     Eigenvalues --- 1000.000001000.000001000.000001000.000001000.00000
     Eigenvalues --- 1000.000001000.000001000.000001000.000001000.00000
     Eigenvalues --- 1000.000001000.000001000.000001000.000001000.00000
     Eigenvalues --- 1000.000001000.000001000.000001000.000001000.00000
     Eigenvalues --- 1000.000001000.000001000.000001000.000001000.00000
     Eigenvalues --- 1000.000001000.000001000.000001000.000001000.00000
 RFO step:  Lambda=-7.13002245D-05.
 Quartic linear search produced a step of  1.65952.
 Maximum step size (   0.075) exceeded in Quadratic search.
    -- Step size scaled by   0.714
 Iteration  1 RMS(Cart)=  0.02234131 RMS(Int)=  0.00010151
 Iteration  2 RMS(Cart)=  0.00018999 RMS(Int)=  0.00000442
 Iteration  3 RMS(Cart)=  0.00000001 RMS(Int)=  0.00000442
 Variable       Old X    -DE/DX   Delta X   Delta X   Delta X     New X
                                 (Linear)    (Quad)   (Total)
    R1        2.67865  -0.00050  -0.00053  -0.00009  -0.00061   2.67803
    R2        2.61541  -0.00085  -0.00063  -0.00055  -0.00118   2.61423
    R3        2.04738   0.00035   0.00039   0.00009   0.00048   2.04786
    R4        2.67928  -0.00053  -0.00055  -0.00006  -0.00061   2.67867
    R5        2.75831  -0.00054  -0.00075   0.00013  -0.00062   2.75769
    R6        2.61314  -0.00076  -0.00055  -0.00053  -0.00108   2.61206
    R7        2.04306   0.00021   0.00028   0.00001   0.00029   2.04335
    R8        2.67007  -0.00038  -0.00038  -0.00005  -0.00043   2.66964
    R9        2.05254   0.00014   0.00013   0.00018   0.00031   2.05285
   R10        2.66820  -0.00039  -0.00037  -0.00012  -0.00049   2.66771
   R11        2.59473  -0.00176  -0.00124  -0.00079  -0.00202   2.59271
   R12        2.05264   0.00013   0.00012   0.00017   0.00030   2.05294
   R13        1.90494   0.00019   0.00012   0.00033   0.00045   1.90539
   R14        1.90515   0.00018   0.00011   0.00032   0.00044   1.90559
   R15        2.61739  -0.00074  -0.00070  -0.00022  -0.00092   2.61647
   R16        2.83603  -0.00012  -0.00013  -0.00023  -0.00036   2.83567
   R17        2.70238  -0.00018  -0.00015  -0.00017  -0.00032   2.70206
   R18        2.70633  -0.00028  -0.00021  -0.00017  -0.00039   2.70595
   R19        2.57594  -0.00093  -0.00079  -0.00009  -0.00088   2.57506
   R20        3.70482  -0.00068  -0.00157  -0.00097  -0.00254   3.70228
   R21        2.72051  -0.00028  -0.00028  -0.00015  -0.00043   2.72008
   R22        2.72470  -0.00023  -0.00016  -0.00037  -0.00053   2.72418
   R23        3.55307   0.00030   0.00041   0.00064   0.00105   3.55412
   R24        3.57300   0.00010   0.00010   0.00050   0.00059   3.57359
   R25        3.55812   0.00032   0.00050   0.00050   0.00101   3.55913
   R26        2.06622   0.00010   0.00009   0.00028   0.00037   2.06659
   R27        2.07214   0.00033   0.00036   0.00020   0.00055   2.07270
   R28        2.06538   0.00038   0.00041   0.00017   0.00059   2.06596
   R29        2.07191   0.00030   0.00033   0.00020   0.00053   2.07244
   R30        2.06860   0.00029   0.00029   0.00025   0.00054   2.06915
   R31        2.06675   0.00014   0.00013   0.00024   0.00037   2.06711
   R32        2.06918   0.00017   0.00016   0.00020   0.00036   2.06954
   R33        2.07129   0.00029   0.00031   0.00021   0.00052   2.07181
   R34        2.06723   0.00016   0.00019   0.00015   0.00034   2.06757
   R35        2.19779   0.00006   0.00002   0.00000   0.00002   2.19781
   R36        2.20185  -0.00039  -0.00011  -0.00011  -0.00022   2.20163
   R37        2.20237  -0.00035  -0.00011  -0.00007  -0.00018   2.20220
   R38        2.19835  -0.00051  -0.00015  -0.00014  -0.00029   2.19806
    A1        2.13120  -0.00010  -0.00026   0.00016  -0.00010   2.13110
    A2        2.09325  -0.00003   0.00001  -0.00041  -0.00040   2.09285
    A3        2.05869   0.00013   0.00025   0.00025   0.00051   2.05919
    A4        2.03610   0.00025   0.00055  -0.00028   0.00026   2.03637
    A5        2.09631  -0.00016  -0.00015  -0.00014  -0.00028   2.09602
    A6        2.15032  -0.00009  -0.00041   0.00051   0.00010   2.15042
    A7        2.12261  -0.00011  -0.00022   0.00008  -0.00014   2.12247
    A8        2.10472  -0.00006  -0.00011  -0.00030  -0.00042   2.10431
    A9        2.05521   0.00017   0.00037   0.00022   0.00059   2.05580
   A10        2.11182  -0.00013  -0.00028   0.00016  -0.00011   2.11171
   A11        2.08364   0.00008   0.00006   0.00030   0.00035   2.08399
   A12        2.08761   0.00005   0.00022  -0.00047  -0.00024   2.08736
   A13        2.06141   0.00019   0.00046  -0.00028   0.00017   2.06158
   A14        2.10913  -0.00008  -0.00015   0.00002  -0.00014   2.10899
   A15        2.11170  -0.00010  -0.00021   0.00013  -0.00008   2.11162
   A16        2.10278  -0.00010  -0.00022   0.00011  -0.00011   2.10267
   A17        2.09002   0.00007   0.00004   0.00030   0.00034   2.09036
   A18        2.09032   0.00004   0.00018  -0.00042  -0.00024   2.09008
   A19        2.08689  -0.00008   0.00085  -0.00280  -0.00198   2.08491
   A20        2.08470  -0.00006   0.00090  -0.00279  -0.00192   2.08278
   A21        2.02085   0.00023   0.00180  -0.00322  -0.00146   2.01940
   A22        2.20224  -0.00053  -0.00120   0.00112  -0.00008   2.20216
   A23        2.05270  -0.00042  -0.00049   0.00037  -0.00012   2.05257
   A24        2.02797   0.00094   0.00165  -0.00138   0.00026   2.02823
   A25        2.19245  -0.00055  -0.00114   0.00075  -0.00039   2.19206
   A26        2.10037   0.00039   0.00069  -0.00094  -0.00025   2.10012
   A27        1.98974   0.00016   0.00034   0.00030   0.00064   1.99039
   A28        2.05221   0.00065   0.00110   0.00015   0.00124   2.05346
   A29        2.07997   0.00020   0.00014   0.00019   0.00033   2.08029
   A30        2.15101  -0.00084  -0.00123  -0.00034  -0.00157   2.14943
   A31        2.14448  -0.00084  -0.00131  -0.00033  -0.00164   2.14284
   A32        2.14393   0.00038   0.00062  -0.00001   0.00060   2.14453
   A33        1.99477   0.00046   0.00071   0.00032   0.00103   1.99579
   A34        1.91449  -0.00006  -0.00049   0.00014  -0.00035   1.91415
   A35        1.87551   0.00004   0.00020  -0.00042  -0.00022   1.87529
   A36        1.87475  -0.00005  -0.00032   0.00054   0.00022   1.87498
   A37        1.93951  -0.00009  -0.00016  -0.00012  -0.00028   1.93923
   A38        1.94178   0.00016   0.00047  -0.00001   0.00046   1.94224
   A39        1.91549   0.00000   0.00028  -0.00012   0.00015   1.91564
   A40        1.94358   0.00017   0.00053  -0.00044   0.00009   1.94367
   A41        1.89323   0.00006  -0.00017   0.00138   0.00121   1.89443
   A42        1.96017  -0.00010  -0.00017  -0.00037  -0.00054   1.95963
   A43        1.88888  -0.00006   0.00009  -0.00031  -0.00023   1.88866
   A44        1.89489  -0.00008  -0.00023  -0.00019  -0.00043   1.89447
   A45        1.88080  -0.00001  -0.00005  -0.00005  -0.00010   1.88071
   A46        1.89188   0.00008  -0.00007   0.00103   0.00096   1.89285
   A47        1.96143  -0.00001  -0.00002   0.00018   0.00016   1.96158
   A48        1.96243   0.00005   0.00019  -0.00049  -0.00031   1.96212
   A49        1.87189  -0.00002   0.00000  -0.00013  -0.00013   1.87176
   A50        1.87542  -0.00004  -0.00001  -0.00013  -0.00014   1.87528
   A51        1.89670  -0.00006  -0.00010  -0.00045  -0.00054   1.89616
   A52        1.96295   0.00004   0.00008  -0.00002   0.00006   1.96301
   A53        1.89689   0.00007  -0.00006   0.00088   0.00082   1.89771
   A54        1.96033   0.00005   0.00021  -0.00038  -0.00017   1.96016
   A55        1.87643  -0.00004  -0.00005  -0.00016  -0.00020   1.87623
   A56        1.88888  -0.00008  -0.00020  -0.00028  -0.00048   1.88840
   A57        1.87455  -0.00004   0.00000  -0.00003  -0.00004   1.87451
   A58        3.12955   0.00007   0.00003   0.00041   0.00043   3.12998
   A59        3.09607   0.00000  -0.00001   0.00026   0.00024   3.09631
   A60        3.13233  -0.00020  -0.00032   0.00038   0.00005   3.13238
   A61        3.13153   0.00009   0.00022  -0.00032  -0.00011   3.13142
   A62        3.17188  -0.00010  -0.00013   0.00000  -0.00014   3.17174
   A63        3.16610   0.00011   0.00019  -0.00010   0.00009   3.16619
   A64        3.11415   0.00017   0.00029  -0.00028   0.00001   3.11416
   A65        3.14170   0.00001   0.00003  -0.00009  -0.00006   3.14164
    D1       -0.02968  -0.00002   0.00033  -0.00178  -0.00145  -0.03114
    D2       -3.13986  -0.00008   0.00058  -0.00497  -0.00439   3.13894
    D3        3.12257   0.00000   0.00074  -0.00301  -0.00226   3.12031
    D4        0.01240  -0.00007   0.00100  -0.00620  -0.00520   0.00720
    D5        0.01913   0.00003   0.00010   0.00070   0.00080   0.01992
    D6       -3.13469   0.00004   0.00033   0.00020   0.00053  -3.13417
    D7       -3.13293   0.00001  -0.00031   0.00190   0.00159  -3.13134
    D8       -0.00356   0.00003  -0.00008   0.00139   0.00131  -0.00224
    D9        0.01497   0.00003  -0.00006   0.00143   0.00137   0.01635
   D10       -3.08745  -0.00007  -0.00109   0.00157   0.00048  -3.08698
   D11        3.12408   0.00010  -0.00032   0.00472   0.00440   3.12849
   D12        0.02166   0.00000  -0.00135   0.00486   0.00351   0.02516
   D13       -2.81469   0.00006   0.00182  -0.00592  -0.00410  -2.81879
   D14        0.30027   0.00002  -0.00029  -0.00073  -0.00101   0.29926
   D15        0.36046  -0.00002   0.00208  -0.00931  -0.00724   0.35322
   D16       -2.80776  -0.00006  -0.00003  -0.00412  -0.00415  -2.81192
   D17        0.01017  -0.00006  -0.00065   0.00000  -0.00065   0.00951
   D18       -3.11501  -0.00006  -0.00075   0.00036  -0.00039  -3.11541
   D19        3.11366   0.00003   0.00034  -0.00015   0.00019   3.11386
   D20       -0.01152   0.00003   0.00024   0.00021   0.00045  -0.01106
   D21       -0.02130   0.00007   0.00107  -0.00113  -0.00006  -0.02136
   D22       -3.11662  -0.00005  -0.00110   0.00209   0.00099  -3.11563
   D23        3.10384   0.00007   0.00117  -0.00148  -0.00032   3.10352
   D24        0.00852  -0.00005  -0.00100   0.00174   0.00074   0.00926
   D25        0.00686  -0.00006  -0.00080   0.00079  -0.00001   0.00685
   D26       -3.12250  -0.00007  -0.00102   0.00128   0.00026  -3.12224
   D27        3.10211   0.00007   0.00137  -0.00244  -0.00107   3.10104
   D28       -0.02726   0.00006   0.00115  -0.00195  -0.00080  -0.02805
   D29       -2.93490  -0.00008  -0.00340   0.00935   0.00594  -2.92896
   D30       -0.25649   0.00021   0.00554  -0.01263  -0.00708  -0.26357
   D31        0.25431  -0.00022  -0.00565   0.01268   0.00702   0.26133
   D32        2.93271   0.00007   0.00329  -0.00930  -0.00600   2.92671
   D33        0.10602  -0.00004   0.00002  -0.00048  -0.00046   0.10556
   D34       -3.07593  -0.00012  -0.00350   0.00328  -0.00022  -3.07615
   D35       -3.00927   0.00002   0.00212  -0.00563  -0.00350  -3.01278
   D36        0.09196  -0.00005  -0.00139  -0.00187  -0.00326   0.08870
   D37        1.38798  -0.00004  -0.00077  -0.00312  -0.00389   1.38409
   D38       -1.75437   0.00022   0.00149  -0.00607  -0.00458  -1.75894
   D39       -1.77756  -0.00011  -0.00271   0.00159  -0.00112  -1.77868
   D40        1.36327   0.00015  -0.00044  -0.00137  -0.00181   1.36146
   D41       -3.12222   0.00000  -0.00081   0.00173   0.00092  -3.12130
   D42        0.01372   0.00016   0.00144  -0.00235  -0.00091   0.01281
   D43        0.02017  -0.00027  -0.00318   0.00482   0.00164   0.02180
   D44       -3.12708  -0.00011  -0.00093   0.00074  -0.00019  -3.12727
   D45       -2.13773  -0.00044  -0.00172  -0.02091  -0.02263  -2.16036
   D46        2.03499  -0.00031  -0.00137  -0.02059  -0.02196   2.01303
   D47       -0.02498  -0.00031  -0.00163  -0.02051  -0.02214  -0.04712
   D48        1.00306  -0.00016   0.00069  -0.02405  -0.02336   0.97970
   D49       -1.10740  -0.00004   0.00104  -0.02373  -0.02269  -1.13009
   D50        3.11581  -0.00004   0.00078  -0.02365  -0.02287   3.09295
   D51        1.00316  -0.00002  -0.00095   0.00387   0.00291   1.00607
   D52        3.07999   0.00005  -0.00064   0.00409   0.00345   3.08344
   D53       -1.12632   0.00002  -0.00091   0.00471   0.00379  -1.12253
   D54        3.07449  -0.00007  -0.00112   0.00336   0.00225   3.07674
   D55       -1.13186   0.00000  -0.00080   0.00359   0.00279  -1.12908
   D56        0.94501  -0.00002  -0.00108   0.00420   0.00313   0.94814
   D57       -1.06866  -0.00002  -0.00054   0.00311   0.00257  -1.06608
   D58        1.00818   0.00005  -0.00022   0.00333   0.00311   1.01129
   D59        3.08505   0.00003  -0.00050   0.00395   0.00345   3.08850
   D60        3.09194  -0.00002  -0.00226   0.01123   0.00897   3.10091
   D61       -1.12553   0.00000  -0.00232   0.01184   0.00952  -1.11600
   D62        1.02126  -0.00005  -0.00231   0.01101   0.00870   1.02996
   D63        0.99730   0.00008  -0.00169   0.01139   0.00969   1.00700
   D64        3.06302   0.00010  -0.00175   0.01200   0.01025   3.07327
   D65       -1.07338   0.00005  -0.00175   0.01117   0.00942  -1.06396
   D66       -1.15784  -0.00006  -0.00238   0.01157   0.00919  -1.14865
   D67        0.90787  -0.00004  -0.00244   0.01219   0.00975   0.91762
   D68        3.05466  -0.00009  -0.00244   0.01136   0.00892   3.06358
   D69        0.95261   0.00001   0.00162  -0.00685  -0.00523   0.94738
   D70        3.02816   0.00002   0.00157  -0.00648  -0.00491   3.02325
   D71       -1.18342   0.00005   0.00166  -0.00618  -0.00452  -1.18794
   D72        3.04811  -0.00001   0.00109  -0.00633  -0.00524   3.04287
   D73       -1.15952   0.00001   0.00105  -0.00597  -0.00492  -1.16444
   D74        0.91208   0.00004   0.00113  -0.00567  -0.00453   0.90754
   D75       -1.08126  -0.00001   0.00141  -0.00659  -0.00517  -1.08643
   D76        0.99429   0.00000   0.00137  -0.00622  -0.00485   0.98944
   D77        3.06589   0.00003   0.00146  -0.00592  -0.00446   3.06143
         Item               Value     Threshold  Converged?
 Maximum Force            0.001759     0.000450     NO 
 RMS     Force            0.000286     0.000300     YES
 Maximum Displacement     0.093261     0.001800     NO 
 RMS     Displacement     0.022351     0.001200     NO 
 Predicted change in Energy=-1.968152D-05
 GradGradGradGradGradGradGradGradGradGradGradGradGradGradGradGradGradGrad

                          Input orientation:                          
 ---------------------------------------------------------------------
 Center     Atomic     Atomic              Coordinates (Angstroms)
 Number     Number      Type              X           Y           Z
 ---------------------------------------------------------------------
    1          6             0        0.001543    0.021887   -0.004341
    2          6             0       -0.000798    0.012062    1.412777
    3          6             0        1.264747   -0.000096    2.051158
    4          6             0        2.441791    0.016990    1.326680
    5          6             0        2.426327    0.058906   -0.085326
    6          6             0        1.174251    0.056300   -0.737379
    7          1             0       -0.936786    0.011388   -0.546369
    8          1             0        1.336685   -0.058842    3.128455
    9          1             0        3.391987   -0.017915    1.852039
   10          1             0        1.131651    0.069720   -1.822828
   11          7             0        3.596087    0.045193   -0.802167
   12          1             0        3.576604    0.260129   -1.787088
   13          1             0        4.466897    0.234693   -0.330318
   14          6             0       -1.264299   -0.021246    2.142187
   15          6             0       -1.450006    0.320085    3.471120
   16          6             0       -2.492679   -0.435666    1.386500
   17          6             0       -2.687286   -1.768094    1.177648
   18         14             0       -3.734044    0.940838    0.752023
   19          6             0       -5.457395    0.596634    1.421980
   20          1             0       -5.459712    0.558704    2.514913
   21          1             0       -6.123223    1.408851    1.105753
   22          1             0       -5.870710   -0.340902    1.040648
   23          6             0       -3.716033    0.892690   -1.138341
   24          1             0       -4.437722    1.629470   -1.511226
   25          1             0       -2.737926    1.157759   -1.553010
   26          6             0       -3.086729    2.604376    1.352740
   27          1             0       -2.047437    2.781033    1.056051
   28          1             0       -3.696138    3.400381    0.908903
   29          1             0       -3.154103    2.708255    2.439823
   30          1             0       -4.010405   -0.083849   -1.533644
   31          6             0       -3.813800   -2.285836    0.446351
   32          6             0       -0.456905    0.882313    4.332613
   33          6             0       -2.734346    0.164644    4.084894
   34          7             0       -4.709232   -2.715213   -0.159025
   35          7             0       -3.780147    0.058368    4.587936
   36          7             0        0.311753    1.358182    5.067499
   37          6             0       -1.778651   -2.776949    1.662132
   38          7             0       -1.052339   -3.599342    2.048256
 ---------------------------------------------------------------------
                    Distance matrix (angstroms):
                    1          2          3          4          5
     1  C    0.000000
     2  C    1.417155   0.000000
     3  C    2.412726   1.417492   0.000000
     4  C    2.779649   2.444110   1.382241   0.000000
     5  C    2.426419   2.852620   2.432553   1.412712   0.000000
     6  C    1.383392   2.450687   2.790575   2.422507   1.411692
     7  H    1.083681   2.171250   3.405000   3.863046   3.394900
     8  H    3.406397   2.176566   1.081294   2.115042   3.395523
     9  H    3.865598   3.421234   2.136613   1.086322   2.166053
    10  H    2.141571   3.428543   3.876901   3.411546   2.166845
    11  N    3.682094   4.224294   3.684923   2.421814   1.372002
    12  H    4.002001   4.806088   4.488266   3.323021   2.063885
    13  H    4.482292   4.800859   3.997539   2.625660   2.062729
    14  C    2.492348   1.459309   2.530772   3.794946   4.311492
    15  C    3.778194   2.536111   3.080373   4.453827   5.267113
    16  C    2.892220   2.531920   3.840539   4.955549   5.158245
    17  C    3.439612   3.231325   4.416718   5.432878   5.575130
    18  Si   3.920608   3.903376   5.249859   6.270937   6.279261
    19  C    5.671395   5.487828   6.777842   7.920997   8.044513
    20  H    6.038222   5.595826   6.763555   8.008689   8.318693
    21  H    6.377204   6.287238   7.580305   8.680181   8.737037
    22  H    5.975531   5.892277   7.214709   8.325117   8.382630
    23  C    3.983042   4.592024   5.981484   6.690439   6.287497
    24  H    4.956016   5.554466   6.918397   7.614558   7.184360
    25  H    3.345634   4.195281   5.509269   6.035183   5.480062
    26  C    4.248334   4.030716   5.119220   6.104078   6.240292
    27  H    3.596614   3.461674   4.437959   5.278857   5.359783
    28  H    5.091275   5.038863   6.121959   7.021114   7.045461
    29  H    4.811300   4.274062   5.197351   6.308408   6.673576
    30  H    4.294842   4.976700   6.378483   7.058502   6.599206
    31  C    4.481691   4.555579   5.795831   6.723868   6.687278
    32  C    4.445186   3.080716   2.991282   4.264605   5.339402
    33  C    4.922125   3.825673   4.489540   5.867021   6.635847
    34  N    5.450417   5.663739   6.924247   7.798037   7.656198
    35  N    5.949078   4.936320   5.647090   7.024957   7.769151
    36  N    5.254091   3.907264   3.442590   4.508833   5.719365
    37  C    3.712103   3.316854   4.138179   5.072549   5.364469
    38  N    4.293847   3.814683   4.280592   5.080106   5.480517
                    6          7          8          9         10
     6  C    0.000000
     7  H    2.120137   0.000000
     8  H    3.870958   4.321798   0.000000
     9  H    3.410124   4.948889   2.419748   0.000000
    10  H    1.086368   2.431292   4.957195   4.315258   0.000000
    11  N    2.422728   4.540211   4.534922   2.662790   2.667545
    12  H    2.629589   4.687424   5.411243   3.654400   2.452617
    13  H    3.322506   5.412609   4.674131   2.445797   3.657687
    14  C    3.774181   2.708627   2.781952   4.665319   4.633594
    15  C    4.966666   4.061885   2.833135   5.116695   5.895212
    16  C    4.266060   2.521238   4.223794   5.917815   4.867337
    17  C    4.680514   3.033651   4.787435   6.362035   5.192754
    18  Si   5.205005   3.220924   5.688505   7.273896   5.573481
    19  C    6.995249   4.965160   7.035711   8.881113   7.363555
    20  H    7.405354   5.488885   6.851921   8.895194   7.905768
    21  H    7.647199   5.619745   7.867380   9.650483   7.937446
    22  H    7.276718   5.194837   7.508998   9.303775   7.576355
    23  C    4.977469   2.975120   6.681387   7.765019   4.964458
    24  H    5.879450   3.975637   7.597422   8.679273   5.792048
    25  H    4.145310   2.360423   6.324452   7.110021   4.028679
    26  C    5.386765   3.866841   5.460082   7.007102   5.856914
    27  H    4.584739   3.387068   4.879757   6.168877   5.074028
    28  H    6.133010   4.606204   6.497842   7.925640   6.470178
    29  H    5.988499   4.594227   5.319607   7.115391   6.595434
    30  H    5.247317   3.229693   7.094165   8.140185   5.152470
    31  C    5.636264   3.813128   6.219380   7.683931   5.929191
    32  C    5.389600   4.979284   2.356424   4.666650   6.408844
    33  C    6.208316   4.970242   4.187842   6.523107   7.060887
    34  N    6.529253   4.670732   7.376785   8.772089   6.681317
    35  N    7.273585   5.869242   5.322199   7.676618   8.076125
    36  N    6.011273   5.906624   2.611193   4.660543   7.057547
    37  C    4.743899   3.655275   4.386745   5.863773   5.358948
    38  N    5.106974   4.447786   4.405611   5.711143   5.763429
                   11         12         13         14         15
    11  N    0.000000
    12  H    1.008289   0.000000
    13  H    1.008396   1.707469   0.000000
    14  C    5.683044   6.241211   6.247031   0.000000
    15  C    6.618127   7.274556   7.033347   1.384579   0.000000
    16  C    6.488032   6.884184   7.199482   1.500574   2.450299
    17  C    6.832895   7.220780   7.580729   2.450858   3.339366
    18  Si   7.546423   7.768914   8.302141   2.992959   3.604948
    19  C    9.338975   9.592939  10.084301   4.299131   4.509392
    20  H    9.657858  10.012561  10.331403   4.251677   4.129045
    21  H    9.998235  10.186988  10.751353   5.169962   5.349703
    22  H    9.652217   9.879730  10.443993   4.747061   5.087900
    23  C    7.368743   7.348712   8.249013   4.196206   5.168161
    24  H    8.219172   8.135147   9.090225   5.113013   5.955226
    25  H    6.474666   6.382305   7.365902   4.149230   5.253791
    26  C    7.473492   7.730073   8.093538   3.292168   3.519145
    27  H    6.541190   6.787358   7.130387   3.105763   3.499393
    28  H    8.207411   8.367935   8.842647   4.375199   4.593288
    29  H    7.947796   8.316400   8.477726   3.333185   3.109803
    30  H    7.642672   7.599030   8.568204   4.588764   5.636175
    31  C    7.867587   8.129469   8.690583   3.808436   4.639782
    32  C    6.594959   7.355750   6.812207   2.503252   1.429867
    33  C    7.998251   8.620753   8.447302   2.443298   1.431925
    34  N    8.775636   8.953118   9.640157   4.941720   5.745741
    35  N    9.135766   9.736705   9.603856   3.509632   2.597177
    36  N    6.853012   7.671397   6.903903   3.597806   2.594198
    37  C    6.551722   7.056892   7.214341   2.844100   3.601675
    38  N    6.558613   7.143703   7.128773   3.585599   4.188626
                   16         17         18         19         20
    16  C    0.000000
    17  C    1.362665   0.000000
    18  Si   1.959161   2.935162   0.000000
    19  C    3.139497   3.650362   1.880760   0.000000
    20  H    3.326465   3.858577   2.496345   1.093593   0.000000
    21  H    4.081900   4.680151   2.460150   1.096824   1.774465
    22  H    3.397012   3.491395   2.508287   1.093260   1.775293
    23  C    3.104183   3.674493   1.891063   3.110504   4.061801
    24  H    4.055218   4.673062   2.468132   3.272642   4.289615
    25  H    3.352592   4.002459   2.520413   4.069513   4.931022
    26  C    3.097723   4.394167   1.883410   3.107390   3.341626
    27  H    3.264136   4.595514   2.514635   4.066118   4.325580
    28  H    4.048663   5.272869   2.464832   3.350563   3.710066
    29  H    3.381007   4.674260   2.511724   3.286350   3.153100
    30  H    3.309760   3.455204   2.520047   3.360439   4.347894
    31  C    2.460157   1.439405   3.242102   3.458596   3.883218
    32  C    3.815891   4.685410   4.854245   5.792952   5.332621
    33  C    2.774906   3.491386   3.565095   3.833108   3.169818
    34  N    3.535264   2.602306   3.892006   3.745351   4.293215
    35  N    3.485805   4.019997   3.936383   3.623005   2.714535
    36  N    4.963111   5.822265   5.930091   6.866791   6.361185
    37  C    2.463212   1.441572   4.298116   4.997188   5.040241
    38  N    3.538552   2.604703   5.430009   6.115795   6.077175
                   21         22         23         24         25
    21  H    0.000000
    22  H    1.769078   0.000000
    23  C    3.331208   3.303389   0.000000
    24  H    3.120604   3.528156   1.096687   0.000000
    25  H    4.311879   4.334441   1.094945   1.764529   0.000000
    26  C    3.272701   4.064801   3.087292   3.313295   3.264620
    27  H    4.300858   4.936004   3.341468   3.691947   3.149443
    28  H    3.145740   4.329355   3.237301   3.089190   3.465333
    29  H    3.504834   4.316828   4.051580   4.292114   4.303481
    30  H    3.695751   3.186501   1.093869   1.765946   1.777968
    31  C    4.406695   2.892548   3.553004   4.421652   4.124718
    32  C    6.541944   6.453106   6.368153   7.110247   6.318187
    33  C    4.680579   4.399976   5.364322   6.030238   5.724706
    34  N    4.539487   2.902688   3.868136   4.558337   4.563897
    35  N    4.409014   4.136801   5.787094   6.332499   6.325038
    36  N    7.556911   7.571345   7.412974   8.118542   7.291903
    37  C    6.058530   4.802657   5.006231   6.046270   5.171003
    38  N    7.189171   5.903338   6.117845   7.174343   6.200027
                   26         27         28         29         30
    26  C    0.000000
    27  H    1.095153   0.000000
    28  H    1.096355   1.767332   0.000000
    29  H    1.094111   1.773367   1.765378   0.000000
    30  H    4.051042   4.332126   4.266692   4.931282   0.000000
    31  C    5.026365   5.400457   5.706213   5.417571   2.967791
    32  C    4.331411   4.107407   5.343697   3.767174   6.926313
    33  C    3.679827   4.060939   4.634863   3.058171   5.766979
    34  N    5.763330   6.226579   6.290256   6.211798   3.049920
    35  N    4.174863   4.784287   4.971056   3.468173   6.127560
    36  N    5.186725   4.866415   6.125985   4.554068   8.020947
    37  C    5.546661   5.597387   6.511798   5.708251   4.737773
    38  N    6.565714   6.533290   7.568614   6.660068   5.825706
                   31         32         33         34         35
    31  C    0.000000
    32  C    6.033983   0.000000
    33  C    4.517640   2.400657   0.000000
    34  N    1.163032   7.155368   5.495871   0.000000
    35  N    4.759112   3.433368   1.165352   5.575804   0.000000
    36  N    7.187076   1.165050   3.415957   8.313807   4.320086
    37  C    2.420980   4.718970   3.928880   3.450902   4.539310
    38  N    3.452110   5.065378   4.598330   4.361954   5.222045
                   36         37         38
    36  N    0.000000
    37  C    5.750271   0.000000
    38  N    5.962685   1.163165   0.000000
 Stoichiometry    C17H15N5Si
 Framework group  C1[X(C17H15N5Si)]
 Deg. of freedom   108
 Full point group                 C1
 Largest Abelian subgroup         C1      NOp   1
 Largest concise Abelian subgroup C1      NOp   1
                         Standard orientation:                         
 ---------------------------------------------------------------------
 Center     Atomic     Atomic              Coordinates (Angstroms)
 Number     Number      Type              X           Y           Z
 ---------------------------------------------------------------------
    1          6             0        1.629041   -1.183974   -0.451779
    2          6             0        1.476805    0.161611   -0.033984
    3          6             0        2.667200    0.884747    0.229299
    4          6             0        3.914251    0.311060    0.067008
    5          6             0        4.049008   -1.021957   -0.380945
    6          6             0        2.873098   -1.761152   -0.633334
    7          1             0        0.753226   -1.791227   -0.648138
    8          1             0        2.623538    1.899619    0.599870
    9          1             0        4.802548    0.890298    0.302605
   10          1             0        2.945711   -2.794267   -0.961354
   11          7             0        5.287282   -1.598062   -0.511977
   12          1             0        5.377038   -2.474438   -1.002442
   13          1             0        6.107633   -1.011645   -0.510592
   14          6             0        0.142899    0.727111    0.140617
   15          6             0       -0.173983    2.074126    0.187468
   16          6             0       -1.008276   -0.228825    0.253335
   17          6             0       -1.211281   -0.835286    1.456601
   18         14             0       -2.142686   -0.547267   -1.311919
   19          6             0       -3.934834   -0.172492   -0.881796
   20          1             0       -4.053473    0.856353   -0.530586
   21          1             0       -4.544087   -0.298774   -1.785061
   22          1             0       -4.327680   -0.848293   -0.117477
   23          6             0       -1.926263   -2.358708   -1.809878
   24          1             0       -2.586853   -2.566216   -2.660339
   25          1             0       -0.903820   -2.583808   -2.130572
   26          6             0       -1.523170    0.571511   -2.694585
   27          1             0       -0.454458    0.438616   -2.893472
   28          1             0       -2.063241    0.324356   -3.616123
   29          1             0       -1.702501    1.630105   -2.484115
   30          1             0       -2.200314   -3.048006   -1.005942
   31          6             0       -2.266216   -1.788615    1.680575
   32          6             0        0.735626    3.151803   -0.048633
   33          6             0       -1.519289    2.491923    0.444385
   34          7             0       -3.102629   -2.574527    1.868716
   35          7             0       -2.614597    2.841159    0.635124
   36          7             0        1.433434    4.062621   -0.250663
   37          6             0       -0.383084   -0.583479    2.609342
   38          7             0        0.278673   -0.387955    3.545718
 ---------------------------------------------------------------------
 Rotational constants (GHZ):      0.3151615      0.1950795      0.1708720
 Standard basis: 6-31+G(d,p) (6D, 7F)
 There are   516 symmetry adapted basis functions of A   symmetry.
 Integral buffers will be    262144 words long.
 Raffenetti 2 integral format.
 Two-electron integral symmetry is turned on.
   516 basis functions,   865 primitive gaussians,   516 cartesian basis functions
    83 alpha electrons       83 beta electrons
       nuclear repulsion energy      1904.2897684368 Hartrees.
 NAtoms=   38 NActive=   38 NUniq=   38 SFac= 7.50D-01 NAtFMM=   80 NAOKFM=F Big=F
 One-electron integrals computed using PRISM.
 NBasis=   516 RedAO= T  NBF=   516
 NBsUse=   512 1.00D-06 NBFU=   512
 Initial guess read from the read-write file:
 Initial guess orbital symmetries:
       Occupied  (A) (A) (A) (A) (A) (A) (A) (A) (A) (A) (A) (A)
                 (A) (A) (A) (A) (A) (A) (A) (A) (A) (A) (A) (A)
                 (A) (A) (A) (A) (A) (A) (A) (A) (A) (A) (A) (A)
                 (A) (A) (A) (A) (A) (A) (A) (A) (A) (A) (A) (A)
                 (A) (A) (A) (A) (A) (A) (A) (A) (A) (A) (A) (A)
                 (A) (A) (A) (A) (A) (A) (A) (A) (A) (A) (A) (A)
                 (A) (A) (A) (A) (A) (A) (A) (A) (A) (A) (A)
       Virtual   (A) (A) (A) (A) (A) (A) (A) (A) (A) (A) (A) (A)
                 (A) (A) (A) (A) (A) (A) (A) (A) (A) (A) (A) (A)
                 (A) (A) (A) (A) (A) (A) (A) (A) (A) (A) (A) (A)
                 (A) (A) (A) (A) (A) (A) (A) (A) (A) (A) (A) (A)
                 (A) (A) (A) (A) (A) (A) (A) (A) (A) (A) (A) (A)
                 (A) (A) (A) (A) (A) (A) (A) (A) (A) (A) (A) (A)
                 (A) (A) (A) (A) (A) (A) (A) (A) (A) (A) (A) (A)
                 (A) (A) (A) (A) (A) (A) (A) (A) (A) (A) (A) (A)
                 (A) (A) (A) (A) (A) (A) (A) (A) (A) (A) (A) (A)
                 (A) (A) (A) (A) (A) (A) (A) (A) (A) (A) (A) (A)
                 (A) (A) (A) (A) (A) (A) (A) (A) (A) (A) (A) (A)
                 (A) (A) (A) (A) (A) (A) (A) (A) (A) (A) (A) (A)
                 (A) (A) (A) (A) (A) (A) (A) (A) (A) (A) (A) (A)
                 (A) (A) (A) (A) (A) (A) (A) (A) (A) (A) (A) (A)
                 (A) (A) (A) (A) (A) (A) (A) (A) (A) (A) (A) (A)
                 (A) (A) (A) (A) (A) (A) (A) (A) (A) (A) (A) (A)
                 (A) (A) (A) (A) (A) (A) (A) (A) (A) (A) (A) (A)
                 (A) (A) (A) (A) (A) (A) (A) (A) (A) (A) (A) (A)
                 (A) (A) (A) (A) (A) (A) (A) (A) (A) (A) (A) (A)
                 (A) (A) (A) (A) (A) (A) (A) (A) (A) (A) (A) (A)
                 (A) (A) (A) (A) (A) (A) (A) (A) (A) (A) (A) (A)
                 (A) (A) (A) (A) (A) (A) (A) (A) (A) (A) (A) (A)
                 (A) (A) (A) (A) (A) (A) (A) (A) (A) (A) (A) (A)
                 (A) (A) (A) (A) (A) (A) (A) (A) (A) (A) (A) (A)
                 (A) (A) (A) (A) (A) (A) (A) (A) (A) (A) (A) (A)
                 (A) (A) (A) (A) (A) (A) (A) (A) (A) (A) (A) (A)
                 (A) (A) (A) (A) (A) (A) (A) (A) (A) (A) (A) (A)
                 (A) (A) (A) (A) (A) (A) (A) (A) (A) (A) (A) (A)
                 (A) (A) (A) (A) (A) (A) (A) (A) (A) (A) (A) (A)
                 (A) (A) (A) (A) (A) (A) (A) (A) (A) (A) (A) (A)
                 (A) (A) (A) (A) (A) (A) (A) (A) (A) (A) (A) (A)
                 (A) (A) (A) (A) (A) (A) (A) (A) (A) (A) (A) (A)
                 (A) (A) (A) (A) (A) (A) (A) (A) (A) (A) (A) (A)
                 (A) (A) (A) (A) (A) (A) (A) (A) (A) (A) (A) (A)
                 (A) (A) (A) (A) (A) (A) (A) (A) (A) (A) (A) (A)
                 (A) (A) (A) (A) (A) (A) (A) (A) (A)
 Harris functional with IExCor=  402 diagonalized for initial guess.
 ExpMin= 3.31D-02 ExpMax= 1.61D+04 ExpMxC= 2.43D+03 IAcc=3 IRadAn=         5 AccDes= 0.00D+00
 HarFok:  IExCor= 402 AccDes= 0.00D+00 IRadAn=         5 IDoV=1
 ScaDFX=  1.000000  1.000000  1.000000  1.000000
 Requested convergence on RMS density matrix=1.00D-08 within 128 cycles.
 Requested convergence on MAX density matrix=1.00D-06.
 Requested convergence on             energy=1.00D-06.
 No special actions if energy rises.
 SCF Done:  E(RB+HF-LYP) =  -1220.08837176     A.U. after   13 cycles
             Convg  =    0.7370D-08             -V/T =  2.0084
             S**2   =   0.0000
 ***** Axes restored to original set *****
 -------------------------------------------------------------------
 Center     Atomic                   Forces (Hartrees/Bohr)
 Number     Number              X              Y              Z
 -------------------------------------------------------------------
    1          6           0.000252943    0.000089389    0.000047786
    2          6           0.000078158    0.000179617   -0.000067096
    3          6           0.000105835   -0.000182778   -0.000228777
    4          6          -0.000199674    0.000171485   -0.000020308
    5          6           0.000286770   -0.000691069   -0.000193786
    6          6          -0.000067273    0.000106632    0.000181730
    7          1          -0.000124177    0.000006990   -0.000023916
    8          1          -0.000015079    0.000062083    0.000032537
    9          1           0.000036531    0.000016811    0.000020703
   10          1           0.000006287    0.000010291   -0.000040588
   11          7          -0.000431001    0.000828143    0.000282318
   12          1          -0.000097631   -0.000242648   -0.000118407
   13          1           0.000056364   -0.000242180    0.000129828
   14          6           0.000143149   -0.000227460   -0.000036882
   15          6          -0.000012580   -0.000127903    0.000009174
   16          6          -0.000462709   -0.000115252    0.000651496
   17          6           0.000248879    0.000093749   -0.000242062
   18         14           0.000242065   -0.000121821   -0.000145556
   19          6           0.000030245   -0.000106705    0.000001448
   20          1          -0.000016051    0.000003714    0.000061102
   21          1          -0.000064285    0.000101423   -0.000015871
   22          1          -0.000059516   -0.000019766   -0.000037188
   23          6           0.000020062   -0.000036444    0.000079830
   24          1          -0.000084036    0.000055164   -0.000027613
   25          1           0.000057966    0.000039244   -0.000030292
   26          6           0.000061964   -0.000019572    0.000053850
   27          1           0.000037326    0.000049916   -0.000039258
   28          1          -0.000056318    0.000090098   -0.000024330
   29          1           0.000025536    0.000001178   -0.000001673
   30          1           0.000037622   -0.000139986   -0.000031285
   31          6           0.000039777    0.000221901   -0.000044069
   32          6           0.000112409   -0.000030565   -0.000002641
   33          6          -0.000071100    0.000253501   -0.000140338
   34          7          -0.000003147   -0.000022584    0.000003398
   35          7           0.000117514   -0.000081439    0.000022393
   36          7          -0.000126723    0.000020889   -0.000068155
   37          6          -0.000016726   -0.000140334    0.000022355
   38          7          -0.000089374    0.000146291   -0.000019855
 -------------------------------------------------------------------
 Cartesian Forces:  Max     0.000828143 RMS     0.000172439

 GradGradGradGradGradGradGradGradGradGradGradGradGradGradGradGradGradGrad
 Berny optimization.
 Internal  Forces:  Max     0.000559094 RMS     0.000104512
 Search for a local minimum.
 Step number   7 out of a maximum of 190
 All quantities printed in internal units (Hartrees-Bohrs-Radians)
 Update second derivatives using D2CorX and points  2  1  3  5  4
                                                        7  6
 Trust test=-1.38D+00 RLast= 6.81D-02 DXMaxT set to 5.00D-02
 Energy Rises -- skip Quadratic search.
 Quartic linear search produced a step of -0.84323.
 Iteration  1 RMS(Cart)=  0.01884687 RMS(Int)=  0.00007211
 Iteration  2 RMS(Cart)=  0.00013491 RMS(Int)=  0.00000046
 Iteration  3 RMS(Cart)=  0.00000000 RMS(Int)=  0.00000046
 Variable       Old X    -DE/DX   Delta X   Delta X   Delta X     New X
                                 (Linear)    (Quad)   (Total)
    R1        2.67803  -0.00015   0.00052   0.00000   0.00052   2.67855
    R2        2.61423  -0.00024   0.00100   0.00000   0.00100   2.61523
    R3        2.04786   0.00012  -0.00040   0.00000  -0.00040   2.04746
    R4        2.67867  -0.00014   0.00051   0.00000   0.00051   2.67919
    R5        2.75769  -0.00009   0.00052   0.00000   0.00052   2.75821
    R6        2.61206  -0.00023   0.00091   0.00000   0.00091   2.61297
    R7        2.04335   0.00003  -0.00025   0.00000  -0.00025   2.04310
    R8        2.66964  -0.00012   0.00036   0.00000   0.00036   2.67000
    R9        2.05285   0.00004  -0.00026   0.00000  -0.00026   2.05259
   R10        2.66771  -0.00014   0.00042   0.00000   0.00042   2.66813
   R11        2.59271  -0.00056   0.00171   0.00000   0.00171   2.59441
   R12        2.05294   0.00004  -0.00025   0.00000  -0.00025   2.05269
   R13        1.90539   0.00007  -0.00038   0.00000  -0.00038   1.90501
   R14        1.90559   0.00006  -0.00037   0.00000  -0.00037   1.90522
   R15        2.61647  -0.00017   0.00077   0.00000   0.00077   2.61725
   R16        2.83567  -0.00008   0.00030   0.00000   0.00030   2.83598
   R17        2.70206  -0.00006   0.00027   0.00000   0.00027   2.70233
   R18        2.70595  -0.00011   0.00032   0.00000   0.00032   2.70627
   R19        2.57506  -0.00027   0.00074   0.00000   0.00074   2.57580
   R20        3.70228  -0.00019   0.00214   0.00000   0.00214   3.70442
   R21        2.72008  -0.00008   0.00036   0.00000   0.00036   2.72044
   R22        2.72418  -0.00007   0.00044   0.00000   0.00044   2.72462
   R23        3.55412   0.00011  -0.00089   0.00000  -0.00089   3.55324
   R24        3.57359   0.00001  -0.00050   0.00000  -0.00050   3.57309
   R25        3.55913   0.00012  -0.00085   0.00000  -0.00085   3.55828
   R26        2.06659   0.00006  -0.00031   0.00000  -0.00031   2.06628
   R27        2.07270   0.00012  -0.00047   0.00000  -0.00047   2.07223
   R28        2.06596   0.00006  -0.00049   0.00000  -0.00049   2.06547
   R29        2.07244   0.00010  -0.00044   0.00000  -0.00044   2.07199
   R30        2.06915   0.00007  -0.00046   0.00000  -0.00046   2.06869
   R31        2.06711   0.00013  -0.00031   0.00000  -0.00031   2.06680
   R32        2.06954   0.00005  -0.00030   0.00000  -0.00030   2.06924
   R33        2.07181   0.00011  -0.00044   0.00000  -0.00044   2.07137
   R34        2.06757   0.00000  -0.00029   0.00000  -0.00029   2.06728
   R35        2.19781   0.00001  -0.00002   0.00000  -0.00002   2.19779
   R36        2.20163  -0.00012   0.00018   0.00000   0.00018   2.20181
   R37        2.20220  -0.00009   0.00015   0.00000   0.00015   2.20234
   R38        2.19806  -0.00016   0.00024   0.00000   0.00024   2.19830
    A1        2.13110  -0.00001   0.00008   0.00000   0.00008   2.13118
    A2        2.09285  -0.00004   0.00034   0.00000   0.00034   2.09319
    A3        2.05919   0.00005  -0.00043   0.00000  -0.00043   2.05877
    A4        2.03637   0.00005  -0.00022   0.00000  -0.00022   2.03614
    A5        2.09602  -0.00019   0.00024   0.00000   0.00024   2.09626
    A6        2.15042   0.00014  -0.00009   0.00000  -0.00009   2.15034
    A7        2.12247  -0.00003   0.00012   0.00000   0.00012   2.12259
    A8        2.10431   0.00000   0.00035   0.00000   0.00035   2.10466
    A9        2.05580   0.00003  -0.00050   0.00000  -0.00050   2.05531
   A10        2.11171  -0.00002   0.00010   0.00000   0.00010   2.11180
   A11        2.08399   0.00001  -0.00030   0.00000  -0.00030   2.08370
   A12        2.08736   0.00001   0.00020   0.00000   0.00020   2.08757
   A13        2.06158   0.00006  -0.00015   0.00000  -0.00015   2.06143
   A14        2.10899  -0.00001   0.00012   0.00000   0.00012   2.10911
   A15        2.11162  -0.00004   0.00007   0.00000   0.00007   2.11169
   A16        2.10267  -0.00004   0.00009   0.00000   0.00009   2.10277
   A17        2.09036   0.00003  -0.00029   0.00000  -0.00029   2.09007
   A18        2.09008   0.00001   0.00020   0.00000   0.00020   2.09028
   A19        2.08491   0.00000   0.00167   0.00000   0.00167   2.08658
   A20        2.08278   0.00001   0.00162   0.00000   0.00162   2.08440
   A21        2.01940   0.00013   0.00123   0.00000   0.00123   2.02063
   A22        2.20216   0.00010   0.00007   0.00000   0.00007   2.20223
   A23        2.05257  -0.00024   0.00010   0.00000   0.00010   2.05268
   A24        2.02823   0.00014  -0.00022   0.00000  -0.00022   2.02801
   A25        2.19206  -0.00003   0.00033   0.00000   0.00033   2.19239
   A26        2.10012   0.00001   0.00021   0.00000   0.00021   2.10033
   A27        1.99039   0.00001  -0.00054   0.00000  -0.00054   1.98984
   A28        2.05346   0.00021  -0.00105   0.00000  -0.00105   2.05241
   A29        2.08029   0.00013  -0.00028   0.00000  -0.00028   2.08002
   A30        2.14943  -0.00033   0.00133   0.00000   0.00133   2.15076
   A31        2.14284  -0.00029   0.00138   0.00000   0.00138   2.14422
   A32        2.14453   0.00017  -0.00051   0.00000  -0.00051   2.14403
   A33        1.99579   0.00012  -0.00087   0.00000  -0.00087   1.99493
   A34        1.91415   0.00000   0.00029   0.00000   0.00029   1.91444
   A35        1.87529  -0.00007   0.00019   0.00000   0.00019   1.87547
   A36        1.87498   0.00005  -0.00019   0.00000  -0.00019   1.87479
   A37        1.93923   0.00000   0.00024   0.00000   0.00024   1.93946
   A38        1.94224   0.00000  -0.00039   0.00000  -0.00039   1.94185
   A39        1.91564   0.00002  -0.00013   0.00000  -0.00013   1.91551
   A40        1.94367   0.00002  -0.00007   0.00000  -0.00007   1.94360
   A41        1.89443  -0.00002  -0.00102   0.00000  -0.00102   1.89342
   A42        1.95963   0.00004   0.00045   0.00000   0.00045   1.96009
   A43        1.88866  -0.00001   0.00019   0.00000   0.00019   1.88885
   A44        1.89447  -0.00001   0.00036   0.00000   0.00036   1.89483
   A45        1.88071  -0.00002   0.00008   0.00000   0.00008   1.88079
   A46        1.89285   0.00000  -0.00081   0.00000  -0.00081   1.89203
   A47        1.96158   0.00000  -0.00013   0.00000  -0.00013   1.96145
   A48        1.96212  -0.00002   0.00026   0.00000   0.00026   1.96238
   A49        1.87176   0.00000   0.00011   0.00000   0.00011   1.87187
   A50        1.87528   0.00003   0.00012   0.00000   0.00012   1.87539
   A51        1.89616  -0.00001   0.00046   0.00000   0.00046   1.89662
   A52        1.96301   0.00003  -0.00005   0.00000  -0.00005   1.96296
   A53        1.89771   0.00001  -0.00069   0.00000  -0.00069   1.89702
   A54        1.96016   0.00000   0.00014   0.00000   0.00014   1.96030
   A55        1.87623  -0.00003   0.00017   0.00000   0.00017   1.87640
   A56        1.88840  -0.00001   0.00040   0.00000   0.00040   1.88880
   A57        1.87451  -0.00001   0.00003   0.00000   0.00003   1.87454
   A58        3.12998  -0.00005  -0.00037   0.00000  -0.00037   3.12961
   A59        3.09631  -0.00010  -0.00021   0.00000  -0.00021   3.09611
   A60        3.13238  -0.00006  -0.00004   0.00000  -0.00004   3.13234
   A61        3.13142   0.00010   0.00009   0.00000   0.00009   3.13152
   A62        3.17174  -0.00001   0.00012   0.00000   0.00012   3.17186
   A63        3.16619   0.00009  -0.00007   0.00000  -0.00007   3.16612
   A64        3.11416   0.00014  -0.00001   0.00000  -0.00001   3.11415
   A65        3.14164   0.00002   0.00005   0.00000   0.00005   3.14169
    D1       -0.03114   0.00001   0.00123   0.00000   0.00123  -0.02991
    D2        3.13894  -0.00001   0.00370   0.00000   0.00370  -3.14054
    D3        3.12031   0.00002   0.00191   0.00000   0.00191   3.12222
    D4        0.00720   0.00000   0.00438   0.00000   0.00438   0.01158
    D5        0.01992   0.00000  -0.00067   0.00000  -0.00067   0.01925
    D6       -3.13417   0.00002  -0.00044   0.00000  -0.00044  -3.13461
    D7       -3.13134  -0.00001  -0.00134   0.00000  -0.00134  -3.13268
    D8       -0.00224   0.00001  -0.00111   0.00000  -0.00111  -0.00335
    D9        0.01635   0.00001  -0.00116   0.00000  -0.00116   0.01519
   D10       -3.08698  -0.00005  -0.00040   0.00000  -0.00040  -3.08738
   D11        3.12849   0.00002  -0.00371   0.00000  -0.00371   3.12477
   D12        0.02516  -0.00004  -0.00296   0.00000  -0.00296   0.02221
   D13       -2.81879   0.00012   0.00345   0.00000   0.00345  -2.81533
   D14        0.29926   0.00000   0.00085   0.00000   0.00085   0.30011
   D15        0.35322   0.00010   0.00610   0.00000   0.00610   0.35933
   D16       -2.81192  -0.00002   0.00350   0.00000   0.00350  -2.80841
   D17        0.00951  -0.00004   0.00055   0.00000   0.00055   0.01006
   D18       -3.11541  -0.00005   0.00033   0.00000   0.00033  -3.11507
   D19        3.11386   0.00001  -0.00016   0.00000  -0.00016   3.11369
   D20       -0.01106   0.00001  -0.00038   0.00000  -0.00038  -0.01144
   D21       -0.02136   0.00006   0.00005   0.00000   0.00005  -0.02131
   D22       -3.11563  -0.00007  -0.00084   0.00000  -0.00084  -3.11646
   D23        3.10352   0.00006   0.00027   0.00000   0.00027   3.10379
   D24        0.00926  -0.00006  -0.00062   0.00000  -0.00062   0.00864
   D25        0.00685  -0.00004   0.00001   0.00000   0.00001   0.00686
   D26       -3.12224  -0.00006  -0.00022   0.00000  -0.00022  -3.12246
   D27        3.10104   0.00009   0.00090   0.00000   0.00090   3.10194
   D28       -0.02805   0.00007   0.00067   0.00000   0.00067  -0.02738
   D29       -2.92896  -0.00013  -0.00501   0.00000  -0.00501  -2.93397
   D30       -0.26357   0.00026   0.00597   0.00000   0.00597  -0.25760
   D31        0.26133  -0.00026  -0.00592   0.00000  -0.00592   0.25541
   D32        2.92671   0.00012   0.00506   0.00000   0.00506   2.93177
   D33        0.10556   0.00002   0.00039   0.00000   0.00039   0.10595
   D34       -3.07615  -0.00016   0.00018   0.00000   0.00018  -3.07596
   D35       -3.01278   0.00015   0.00295   0.00000   0.00295  -3.00982
   D36        0.08870  -0.00004   0.00275   0.00000   0.00275   0.09145
   D37        1.38409  -0.00001   0.00328   0.00000   0.00328   1.38737
   D38       -1.75894   0.00022   0.00386   0.00000   0.00386  -1.75508
   D39       -1.77868  -0.00012   0.00094   0.00000   0.00094  -1.77774
   D40        1.36146   0.00011   0.00152   0.00000   0.00152   1.36299
   D41       -3.12130   0.00019  -0.00078   0.00000  -0.00078  -3.12207
   D42        0.01281   0.00020   0.00077   0.00000   0.00077   0.01358
   D43        0.02180  -0.00005  -0.00138   0.00000  -0.00138   0.02042
   D44       -3.12727  -0.00005   0.00016   0.00000   0.00016  -3.12711
   D45       -2.16036  -0.00012   0.01909   0.00000   0.01909  -2.14128
   D46        2.01303  -0.00008   0.01852   0.00000   0.01852   2.03155
   D47       -0.04712  -0.00009   0.01867   0.00000   0.01867  -0.02845
   D48        0.97970   0.00012   0.01970   0.00000   0.01970   0.99940
   D49       -1.13009   0.00016   0.01913   0.00000   0.01913  -1.11096
   D50        3.09295   0.00015   0.01928   0.00000   0.01928   3.11223
   D51        1.00607   0.00005  -0.00246   0.00000  -0.00246   1.00361
   D52        3.08344   0.00004  -0.00291   0.00000  -0.00291   3.08053
   D53       -1.12253   0.00003  -0.00320   0.00000  -0.00320  -1.12573
   D54        3.07674  -0.00003  -0.00190   0.00000  -0.00190   3.07485
   D55       -1.12908  -0.00005  -0.00235   0.00000  -0.00235  -1.13142
   D56        0.94814  -0.00006  -0.00264   0.00000  -0.00264   0.94550
   D57       -1.06608  -0.00001  -0.00217   0.00000  -0.00217  -1.06825
   D58        1.01129  -0.00003  -0.00262   0.00000  -0.00262   1.00866
   D59        3.08850  -0.00004  -0.00291   0.00000  -0.00291   3.08559
   D60        3.10091  -0.00005  -0.00756   0.00000  -0.00756   3.09335
   D61       -1.11600  -0.00004  -0.00803   0.00000  -0.00803  -1.12403
   D62        1.02996  -0.00007  -0.00733   0.00000  -0.00733   1.02262
   D63        1.00700   0.00000  -0.00817   0.00000  -0.00817   0.99882
   D64        3.07327   0.00000  -0.00864   0.00000  -0.00864   3.06462
   D65       -1.06396  -0.00002  -0.00795   0.00000  -0.00795  -1.07190
   D66       -1.14865  -0.00001  -0.00775   0.00000  -0.00775  -1.15640
   D67        0.91762  -0.00001  -0.00822   0.00000  -0.00822   0.90940
   D68        3.06358  -0.00003  -0.00752   0.00000  -0.00752   3.05606
   D69        0.94738   0.00000   0.00441   0.00000   0.00441   0.95179
   D70        3.02325  -0.00001   0.00414   0.00000   0.00414   3.02739
   D71       -1.18794  -0.00001   0.00381   0.00000   0.00381  -1.18413
   D72        3.04287   0.00003   0.00442   0.00000   0.00442   3.04729
   D73       -1.16444   0.00002   0.00415   0.00000   0.00415  -1.16030
   D74        0.90754   0.00002   0.00382   0.00000   0.00382   0.91137
   D75       -1.08643   0.00004   0.00436   0.00000   0.00436  -1.08207
   D76        0.98944   0.00004   0.00409   0.00000   0.00409   0.99353
   D77        3.06143   0.00003   0.00376   0.00000   0.00376   3.06519
         Item               Value     Threshold  Converged?
 Maximum Force            0.000559     0.000450     NO 
 RMS     Force            0.000105     0.000300     YES
 Maximum Displacement     0.078626     0.001800     NO 
 RMS     Displacement     0.018848     0.001200     NO 
 Predicted change in Energy=-3.800824D-05
 GradGradGradGradGradGradGradGradGradGradGradGradGradGradGradGradGradGrad

                          Input orientation:                          
 ---------------------------------------------------------------------
 Center     Atomic     Atomic              Coordinates (Angstroms)
 Number     Number      Type              X           Y           Z
 ---------------------------------------------------------------------
    1          6             0        0.002461    0.033293   -0.002064
    2          6             0       -0.002022    0.014302    1.415230
    3          6             0        1.262935   -0.003100    2.055257
    4          6             0        2.441421    0.016280    1.332263
    5          6             0        2.428122    0.066566   -0.079684
    6          6             0        1.176721    0.069990   -0.733502
    7          1             0       -0.934716    0.028924   -0.545740
    8          1             0        1.333803   -0.068485    3.132112
    9          1             0        3.390554   -0.023134    1.858941
   10          1             0        1.135382    0.090092   -1.818765
   11          7             0        3.599639    0.056087   -0.795439
   12          1             0        3.582775    0.272347   -1.779911
   13          1             0        4.471136    0.236708   -0.321796
   14          6             0       -1.266640   -0.025743    2.142912
   15          6             0       -1.455450    0.310440    3.473148
   16          6             0       -2.493405   -0.438348    1.383302
   17          6             0       -2.685944   -1.770877    1.170660
   18         14             0       -3.733804    0.940880    0.749351
   19          6             0       -5.451448    0.614551    1.441234
   20          1             0       -5.441444    0.584499    2.534202
   21          1             0       -6.113684    1.430005    1.126656
   22          1             0       -5.876686   -0.321888    1.071234
   23          6             0       -3.736719    0.875860   -1.140328
   24          1             0       -4.463597    1.608388   -1.510813
   25          1             0       -2.763949    1.138930   -1.567983
   26          6             0       -3.069607    2.605165    1.327745
   27          1             0       -2.034110    2.774269    1.014444
   28          1             0       -3.681695    3.400225    0.886484
   29          1             0       -3.120853    2.717865    2.414677
   30          1             0       -4.034211   -0.104259   -1.523808
   31          6             0       -3.810189   -2.290184    0.436611
   32          6             0       -0.465811    0.873463    4.338336
   33          6             0       -2.740128    0.148445    4.084917
   34          7             0       -4.703410   -2.721114   -0.170906
   35          7             0       -3.786210    0.036860    4.586405
   36          7             0        0.299728    1.349685    5.076395
   37          6             0       -1.777020   -2.779498    1.655786
   38          7             0       -1.050450   -3.601589    2.042455
 ---------------------------------------------------------------------
                    Distance matrix (angstroms):
                    1          2          3          4          5
     1  C    0.000000
     2  C    1.417428   0.000000
     3  C    2.413025   1.417764   0.000000
     4  C    2.780152   2.444852   1.382724   0.000000
     5  C    2.427131   2.853611   2.433205   1.412904   0.000000
     6  C    1.383920   2.451445   2.791049   2.422754   1.411912
     7  H    1.083468   2.171528   3.405272   3.863335   3.395189
     8  H    3.406742   2.176917   1.081163   2.115055   3.395792
     9  H    3.865967   3.421674   2.136751   1.086185   2.166238
    10  H    2.141761   3.429017   3.877242   3.411768   2.167057
    11  N    3.683701   4.226199   3.686483   2.422843   1.372904
    12  H    4.004565   4.808979   4.490662   3.324739   2.065513
    13  H    4.484715   4.803735   4.000056   2.627593   2.064334
    14  C    2.492996   1.459584   2.531195   3.795871   4.312740
    15  C    3.778811   2.536765   3.081937   4.455953   5.269176
    16  C    2.893273   2.532370   3.840710   4.955986   5.159136
    17  C    3.443520   3.232664   4.416015   5.432303   5.576130
    18  Si   3.917654   3.902325   5.250132   6.271210   6.278619
    19  C    5.671516   5.482447   6.770632   7.916261   8.043700
    20  H    6.030968   5.582520   6.747100   7.994191   8.308473
    21  H    6.374327   6.280120   7.571698   8.673564   8.733652
    22  H    5.986860   5.894323   7.214161   8.329070   8.393173
    23  C    3.998379   4.606639   5.998406   6.709843   6.307550
    24  H    4.970203   5.568526   6.935915   7.635257   7.205632
    25  H    3.365644   4.218126   5.536054   6.063633   5.506596
    26  C    4.221436   4.016254   5.109133   6.088823   6.216941
    27  H    3.562844   3.450714   4.434814   5.266677   5.332943
    28  H    5.069394   5.028324   6.115392   7.010161   7.026850
    29  H    4.775213   4.246793   5.172082   6.277665   6.636441
    30  H    4.316172   4.991047   6.393723   7.078522   6.623928
    31  C    4.486344   4.557465   5.795460   6.723437   6.688599
    32  C    4.445699   3.081851   2.994891   4.268868   5.342736
    33  C    4.923258   3.826545   4.490768   5.868818   6.637877
    34  N    5.455317   5.665808   6.923921   7.797529   7.657560
    35  N    5.950470   4.937301   5.648201   7.026610   7.771177
    36  N    5.254713   3.908764   3.447473   4.514792   5.723775
    37  C    3.718443   3.318706   4.136338   5.071123   5.366112
    38  N    4.301284   3.816711   4.277971   5.078042   5.482636
                    6          7          8          9         10
     6  C    0.000000
     7  H    2.120167   0.000000
     8  H    3.871282   4.322298   0.000000
     9  H    3.410351   4.949057   2.419348   0.000000
    10  H    1.086236   2.430976   4.957389   4.315570   0.000000
    11  N    2.423749   4.541306   4.535987   2.663780   2.668504
    12  H    2.631543   4.689367   5.413133   3.655886   2.454477
    13  H    3.324225   5.414478   4.676054   2.447610   3.659189
    14  C    3.775306   2.709615   2.782562   4.665844   4.634439
    15  C    4.968102   4.062249   2.835458   5.118661   5.896211
    16  C    4.267210   2.523698   4.224057   5.917736   4.868324
    17  C    4.683460   3.041728   4.785791   6.360201   5.196384
    18  Si   5.202937   3.216180   5.690080   7.274406   5.570281
    19  C    6.997045   4.969093   7.026041   8.874803   7.368106
    20  H    7.398832   5.486830   6.832851   8.878591   7.902367
    21  H    7.645903   5.619755   7.856997   9.642531   7.938504
    22  H    7.291172   5.211597   7.503505   9.305454   7.595455
    23  C    4.995680   2.986981   6.697442   7.784717   4.981474
    24  H    5.897801   3.984855   7.614362   8.700850   5.809356
    25  H    4.167478   2.371326   6.351403   7.139476   4.045706
    26  C    5.357905   3.834674   5.458403   6.994555   5.823062
    27  H    4.547293   3.343615   4.889643   6.161624   5.027679
    28  H    6.108930   4.578518   6.498463   7.917182   6.440465
    29  H    5.949068   4.557814   5.303058   7.086631   6.553073
    30  H    5.273401   3.252879   7.105945   8.159455   5.181647
    31  C    5.639934   3.822515   6.217904   7.682008   5.933895
    32  C    5.391384   4.978685   2.362383   4.671492   6.409944
    33  C    6.210074   4.971597   4.189488   6.524544   7.062326
    34  N    6.533201   4.680413   7.375250   8.769928   6.686540
    35  N    7.275520   5.871114   5.323589   7.677799   8.077816
    36  N    6.013455   5.905647   2.619305   4.667960   7.058904
    37  C    4.748986   3.666528   4.382505   5.860259   5.365551
    38  N    5.113386   4.460131   4.399413   5.706271   5.771949
                   11         12         13         14         15
    11  N    0.000000
    12  H    1.008087   0.000000
    13  H    1.008201   1.707792   0.000000
    14  C    5.685180   6.244536   6.250260   0.000000
    15  C    6.621136   7.278722   7.037859   1.384989   0.000000
    16  C    6.489727   6.887014   7.201937   1.500734   2.450610
    17  C    6.834610   7.223398   7.581663   2.450549   3.338779
    18  Si   7.546430   7.770227   8.304472   2.993872   3.606581
    19  C    9.340062   9.597399  10.085074   4.291264   4.493235
    20  H    9.649192  10.007275  10.321673   4.237273   4.104251
    21  H    9.996537  10.188701  10.749903   5.161958   5.334660
    22  H    9.665820   9.897654  10.456099   4.742227   5.071130
    23  C    7.390069   7.372129   8.273294   4.206405   5.177649
    24  H    8.242400   8.160976   9.117276   5.122560   5.964351
    25  H    6.501125   6.409118   7.396854   4.167630   5.273667
    26  C    7.448795   7.704139   8.074242   3.291939   3.531858
    27  H    6.511782   6.754068   7.109359   3.114886   3.528530
    28  H    8.187182   8.346605   8.828162   4.375883   4.603669
    29  H    7.909166   8.277304   8.442910   3.322551   3.112816
    30  H    7.670195   7.630590   8.596629   4.594611   5.638400
    31  C    7.869465   8.132371   8.691416   3.809042   4.639892
    32  C    6.599365   7.361069   6.818778   2.503953   1.430010
    33  C    8.001190   8.625002   8.451583   2.443949   1.432097
    34  N    8.777443   8.956035   9.640735   4.942689   5.746189
    35  N    9.138674   9.741015   9.608025   3.510385   2.597428
    36  N    6.858662   7.677760   6.912296   3.598699   2.594433
    37  C    6.554198   7.060112   7.214415   2.842701   3.599156
    38  N    6.561673   7.147352   7.128122   3.583784   4.185077
                   16         17         18         19         20
    16  C    0.000000
    17  C    1.363056   0.000000
    18  Si   1.960294   2.937540   0.000000
    19  C    3.140378   3.662170   1.880291   0.000000
    20  H    3.325917   3.872961   2.495744   1.093427   0.000000
    21  H    4.082038   4.690095   2.458746   1.096577   1.774253
    22  H    3.399639   3.505751   2.508015   1.092999   1.775176
    23  C    3.105106   3.667426   1.890799   3.110151   4.061176
    24  H    4.055451   4.665810   2.467084   3.267743   4.285637
    25  H    3.357243   3.996652   2.519896   4.068539   4.929939
    26  C    3.098074   4.395636   1.882961   3.106218   3.341293
    27  H    3.266177   4.594306   2.514070   4.065063   4.326047
    28  H    4.048889   5.273763   2.463716   3.346603   3.706751
    29  H    3.379217   4.678198   2.511314   3.286822   3.154469
    30  H    3.307112   3.443196   2.519883   3.364033   4.349959
    31  C    2.461594   1.439596   3.247063   3.484320   3.914676
    32  C    3.816308   4.685690   4.854393   5.772071   5.300501
    33  C    2.775594   3.489932   3.569502   3.815439   3.145149
    34  N    3.537048   2.602483   3.898360   3.779579   4.334673
    35  N    3.486694   4.018185   3.942459   3.605391   2.692813
    36  N    4.963627   5.822964   5.929571   6.843307   6.325291
    37  C    2.463421   1.441807   4.300214   5.006698   5.051346
    38  N    3.538742   2.605066   5.431991   6.124221   6.086540
                   21         22         23         24         25
    21  H    0.000000
    22  H    1.768720   0.000000
    23  C    3.331105   3.302283   0.000000
    24  H    3.116224   3.519909   1.096452   0.000000
    25  H    4.308890   4.334581   1.094703   1.764217   0.000000
    26  C    3.269227   4.063636   3.086571   3.315748   3.260141
    27  H    4.296809   4.935060   3.338544   3.693049   3.142599
    28  H    3.139112   4.325072   3.237810   3.093394   3.461232
    29  H    3.503516   4.317355   4.050967   4.294575   4.299070
    30  H    3.701774   3.190035   1.093705   1.765701   1.777929
    31  C    4.429680   2.923584   3.537792   4.406616   4.107534
    32  C    6.520973   6.432759   6.380799   7.122846   6.343226
    33  C    4.666325   4.375099   5.368940   6.034399   5.739068
    34  N    4.572126   2.945467   3.848701   4.538442   4.540184
    35  N    4.396345   4.105510   5.788078   6.332821   6.335303
    36  N    7.532513   7.548746   7.427319   8.133111   7.319720
    37  C    6.066841   4.815476   5.002032   6.041406   5.169216
    38  N    7.196664   5.915426   6.115039   7.170714   6.200311
                   26         27         28         29         30
    26  C    0.000000
    27  H    1.094993   0.000000
    28  H    1.096122   1.767125   0.000000
    29  H    1.093960   1.773371   1.765087   0.000000
    30  H    4.050036   4.327707   4.267925   4.930545   0.000000
    31  C    5.030609   5.397873   5.709611   5.428489   2.944775
    32  C    4.340760   4.137738   5.351795   3.761851   6.932109
    33  C    3.707563   4.101368   4.657316   3.088134   5.761623
    34  N    5.769274   6.223300   6.295456   6.226735   3.020944
    35  N    4.210531   4.829303   5.001256   3.513814   6.116872
    36  N    5.194326   4.896497   6.132846   4.545001   8.028677
    37  C    5.547341   5.596584   6.512188   5.709887   4.728809
    38  N    6.565942   6.532684   7.568693   6.660376   5.818280
                   31         32         33         34         35
    31  C    0.000000
    32  C    6.034649   0.000000
    33  C    4.516866   2.400498   0.000000
    34  N    1.163022   7.156220   5.495532   0.000000
    35  N    4.757784   3.433146   1.165431   5.574916   0.000000
    36  N    7.188023   1.165148   3.415660   8.314864   4.319547
    37  C    2.420660   4.717994   3.924424   3.450213   4.534010
    38  N    3.451765   5.063493   4.592321   4.361000   5.214823
                   36         37         38
    36  N    0.000000
    37  C    5.750096   0.000000
    38  N    5.961786   1.163292   0.000000
 Stoichiometry    C17H15N5Si
 Framework group  C1[X(C17H15N5Si)]
 Deg. of freedom   108
 Full point group                 C1
 Largest Abelian subgroup         C1      NOp   1
 Largest concise Abelian subgroup C1      NOp   1
                         Standard orientation:                         
 ---------------------------------------------------------------------
 Center     Atomic     Atomic              Coordinates (Angstroms)
 Number     Number      Type              X           Y           Z
 ---------------------------------------------------------------------
    1          6             0        1.629277   -1.182761   -0.454436
    2          6             0        1.476279    0.162829   -0.036006
    3          6             0        2.666604    0.885645    0.229918
    4          6             0        3.914282    0.311272    0.070790
    5          6             0        4.049835   -1.021902   -0.377063
    6          6             0        2.874073   -1.760615   -0.632764
    7          1             0        0.754215   -1.789490   -0.654558
    8          1             0        2.622911    1.900315    0.600658
    9          1             0        4.801898    0.890357    0.308688
   10          1             0        2.946857   -2.793537   -0.960914
   11          7             0        5.289071   -1.598576   -0.505925
   12          1             0        5.380625   -2.476902   -0.992136
   13          1             0        6.110612   -1.014217   -0.497944
   14          6             0        0.141955    0.727749    0.139580
   15          6             0       -0.176216    2.074987    0.183285
   16          6             0       -1.008792   -0.228779    0.253758
   17          6             0       -1.211735   -0.831307    1.459451
   18         14             0       -2.140863   -0.553245   -1.313371
   19          6             0       -3.929095   -0.146590   -0.898218
   20          1             0       -4.034089    0.887918   -0.560056
   21          1             0       -4.533989   -0.274378   -1.803898
   22          1             0       -4.336923   -0.807270   -0.128917
   23          6             0       -1.947998   -2.374036   -1.785224
   24          1             0       -2.613417   -2.584904   -2.630777
   25          1             0       -0.929529   -2.616064   -2.105409
   26          6             0       -1.498806    0.536934   -2.707937
   27          1             0       -0.432298    0.382845   -2.902424
   28          1             0       -2.041124    0.287162   -3.627170
   29          1             0       -1.660451    1.600906   -2.511509
   30          1             0       -2.228517   -3.048220   -0.970991
   31          6             0       -2.265929   -1.784517    1.688586
   32          6             0        0.731558    3.153266   -0.057941
   33          6             0       -1.521461    2.492567    0.441827
   34          7             0       -3.101418   -2.570283    1.881328
   35          7             0       -2.616696    2.841600    0.633830
   36          7             0        1.427615    4.064630   -0.264077
   37          6             0       -0.384290   -0.573336    2.611663
   38          7             0        0.276865   -0.372731    3.547548
 ---------------------------------------------------------------------
 Rotational constants (GHZ):      0.3148076      0.1949921      0.1708880
 Standard basis: 6-31+G(d,p) (6D, 7F)
 There are   516 symmetry adapted basis functions of A   symmetry.
 Integral buffers will be    262144 words long.
 Raffenetti 2 integral format.
 Two-electron integral symmetry is turned on.
   516 basis functions,   865 primitive gaussians,   516 cartesian basis functions
    83 alpha electrons       83 beta electrons
       nuclear repulsion energy      1903.8501951405 Hartrees.
 NAtoms=   38 NActive=   38 NUniq=   38 SFac= 7.50D-01 NAtFMM=   80 NAOKFM=F Big=F
 One-electron integrals computed using PRISM.
 NBasis=   516 RedAO= T  NBF=   516
 NBsUse=   513 1.00D-06 NBFU=   513
 Initial guess read from the read-write file:
 Initial guess orbital symmetries:
       Occupied  (A) (A) (A) (A) (A) (A) (A) (A) (A) (A) (A) (A)
                 (A) (A) (A) (A) (A) (A) (A) (A) (A) (A) (A) (A)
                 (A) (A) (A) (A) (A) (A) (A) (A) (A) (A) (A) (A)
                 (A) (A) (A) (A) (A) (A) (A) (A) (A) (A) (A) (A)
                 (A) (A) (A) (A) (A) (A) (A) (A) (A) (A) (A) (A)
                 (A) (A) (A) (A) (A) (A) (A) (A) (A) (A) (A) (A)
                 (A) (A) (A) (A) (A) (A) (A) (A) (A) (A) (A)
       Virtual   (A) (A) (A) (A) (A) (A) (A) (A) (A) (A) (A) (A)
                 (A) (A) (A) (A) (A) (A) (A) (A) (A) (A) (A) (A)
                 (A) (A) (A) (A) (A) (A) (A) (A) (A) (A) (A) (A)
                 (A) (A) (A) (A) (A) (A) (A) (A) (A) (A) (A) (A)
                 (A) (A) (A) (A) (A) (A) (A) (A) (A) (A) (A) (A)
                 (A) (A) (A) (A) (A) (A) (A) (A) (A) (A) (A) (A)
                 (A) (A) (A) (A) (A) (A) (A) (A) (A) (A) (A) (A)
                 (A) (A) (A) (A) (A) (A) (A) (A) (A) (A) (A) (A)
                 (A) (A) (A) (A) (A) (A) (A) (A) (A) (A) (A) (A)
                 (A) (A) (A) (A) (A) (A) (A) (A) (A) (A) (A) (A)
                 (A) (A) (A) (A) (A) (A) (A) (A) (A) (A) (A) (A)
                 (A) (A) (A) (A) (A) (A) (A) (A) (A) (A) (A) (A)
                 (A) (A) (A) (A) (A) (A) (A) (A) (A) (A) (A) (A)
                 (A) (A) (A) (A) (A) (A) (A) (A) (A) (A) (A) (A)
                 (A) (A) (A) (A) (A) (A) (A) (A) (A) (A) (A) (A)
                 (A) (A) (A) (A) (A) (A) (A) (A) (A) (A) (A) (A)
                 (A) (A) (A) (A) (A) (A) (A) (A) (A) (A) (A) (A)
                 (A) (A) (A) (A) (A) (A) (A) (A) (A) (A) (A) (A)
                 (A) (A) (A) (A) (A) (A) (A) (A) (A) (A) (A) (A)
                 (A) (A) (A) (A) (A) (A) (A) (A) (A) (A) (A) (A)
                 (A) (A) (A) (A) (A) (A) (A) (A) (A) (A) (A) (A)
                 (A) (A) (A) (A) (A) (A) (A) (A) (A) (A) (A) (A)
                 (A) (A) (A) (A) (A) (A) (A) (A) (A) (A) (A) (A)
                 (A) (A) (A) (A) (A) (A) (A) (A) (A) (A) (A) (A)
                 (A) (A) (A) (A) (A) (A) (A) (A) (A) (A) (A) (A)
                 (A) (A) (A) (A) (A) (A) (A) (A) (A) (A) (A) (A)
                 (A) (A) (A) (A) (A) (A) (A) (A) (A) (A) (A) (A)
                 (A) (A) (A) (A) (A) (A) (A) (A) (A) (A) (A) (A)
                 (A) (A) (A) (A) (A) (A) (A) (A) (A) (A) (A) (A)
                 (A) (A) (A) (A) (A) (A) (A) (A) (A) (A) (A) (A)
                 (A) (A) (A) (A) (A) (A) (A) (A) (A) (A) (A) (A)
                 (A) (A) (A) (A) (A) (A) (A) (A) (A) (A) (A) (A)
                 (A) (A) (A) (A) (A) (A) (A) (A) (A) (A) (A) (A)
                 (A) (A) (A) (A) (A) (A) (A) (A) (A) (A) (A) (A)
                 (A) (A) (A) (A) (A) (A) (A) (A) (A) (A) (A) (A)
                 (A) (A) (A) (A) (A) (A) (A) (A) (A) (A)
 Harris functional with IExCor=  402 diagonalized for initial guess.
 ExpMin= 3.31D-02 ExpMax= 1.61D+04 ExpMxC= 2.43D+03 IAcc=3 IRadAn=         5 AccDes= 0.00D+00
 HarFok:  IExCor= 402 AccDes= 0.00D+00 IRadAn=         5 IDoV=1
 ScaDFX=  1.000000  1.000000  1.000000  1.000000
 Requested convergence on RMS density matrix=1.00D-08 within 128 cycles.
 Requested convergence on MAX density matrix=1.00D-06.
 Requested convergence on             energy=1.00D-06.
 No special actions if energy rises.
 SCF Done:  E(RB+HF-LYP) =  -1220.08840491     A.U. after   14 cycles
             Convg  =    0.2468D-08             -V/T =  2.0084
             S**2   =   0.0000
 ***** Axes restored to original set *****
 -------------------------------------------------------------------
 Center     Atomic                   Forces (Hartrees/Bohr)
 Number     Number              X              Y              Z
 -------------------------------------------------------------------
    1          6           0.000783277    0.000076755    0.000127797
    2          6           0.000223619    0.000044436   -0.000103817
    3          6           0.000207054   -0.000196303   -0.000641541
    4          6          -0.000557980    0.000243790   -0.000052019
    5          6           0.000812181   -0.000679546   -0.000524867
    6          6          -0.000268961    0.000160074    0.000574219
    7          1          -0.000308184   -0.000055429   -0.000096552
    8          1          -0.000086558    0.000057578    0.000194610
    9          1           0.000115547    0.000021297    0.000053847
   10          1           0.000008273    0.000038959   -0.000118491
   11          7          -0.001263824    0.000648640    0.000804240
   12          1          -0.000171287   -0.000180559   -0.000206972
   13          1           0.000099444   -0.000185441    0.000227171
   14          6           0.000066592    0.000253143    0.000183914
   15          6           0.000023659   -0.000204480   -0.000202917
   16          6          -0.000512365   -0.000447643    0.000461988
   17          6           0.000239088    0.000239410   -0.000111607
   18         14           0.000545957   -0.000567360   -0.000251427
   19          6           0.000140694   -0.000015137    0.000084793
   20          1          -0.000090063   -0.000066831    0.000090962
   21          1          -0.000210126    0.000192077   -0.000088359
   22          1          -0.000099957   -0.000292209   -0.000100518
   23          6          -0.000034743   -0.000058458    0.000244190
   24          1          -0.000175214    0.000164668   -0.000130768
   25          1           0.000231314    0.000027762   -0.000111973
   26          6           0.000041460   -0.000088273    0.000108274
   27          1           0.000149654    0.000061352   -0.000015826
   28          1          -0.000123180    0.000224223   -0.000075950
   29          1           0.000075612    0.000032142    0.000133519
   30          1           0.000019549   -0.000125749   -0.000084660
   31          6           0.000126498    0.000475031    0.000058247
   32          6           0.000310217   -0.000067380   -0.000002552
   33          6          -0.000161054    0.000257098   -0.000136684
   34          7          -0.000091801    0.000000525    0.000031488
   35          7           0.000343327   -0.000058508   -0.000023027
   36          7          -0.000252395   -0.000063871   -0.000242670
   37          6           0.000114567   -0.000217484    0.000071089
   38          7          -0.000269890    0.000351700   -0.000127151
 -------------------------------------------------------------------
 Cartesian Forces:  Max     0.001263824 RMS     0.000292052

 GradGradGradGradGradGradGradGradGradGradGradGradGradGradGradGradGradGrad
 Berny optimization.
 Internal  Forces:  Max     0.001571443 RMS     0.000255043
 Search for a local minimum.
 Step number   8 out of a maximum of 190
 All quantities printed in internal units (Hartrees-Bohrs-Radians)
 Update second derivatives using D2CorX and points  2  1  3  5  4
                                                        7  6  8
     Eigenvalues ---    0.00390   0.00630   0.00916   0.00965   0.00986
     Eigenvalues ---    0.01035   0.01485   0.01612   0.01714   0.01835
     Eigenvalues ---    0.01935   0.02041   0.02051   0.02079   0.02092
     Eigenvalues ---    0.02122   0.02132   0.02195   0.02202   0.02337
     Eigenvalues ---    0.02650   0.02732   0.03723   0.04916   0.05564
     Eigenvalues ---    0.05661   0.05747   0.05841   0.06090   0.06112
     Eigenvalues ---    0.06201   0.06679   0.15142   0.15218   0.15649
     Eigenvalues ---    0.15898   0.15995   0.15998   0.15999   0.16000
     Eigenvalues ---    0.16000   0.16000   0.16000   0.16000   0.16000
     Eigenvalues ---    0.16002   0.16025   0.16039   0.16069   0.16688
     Eigenvalues ---    0.19936   0.20215   0.20504   0.22002   0.22753
     Eigenvalues ---    0.23041   0.24091   0.24428   0.24970   0.24992
     Eigenvalues ---    0.24998   0.24999   0.25000   0.25000   0.25000
     Eigenvalues ---    0.25000   0.25000   0.25000   0.25000   0.25000
     Eigenvalues ---    0.25020   0.25060   0.28114   0.31973   0.33556
     Eigenvalues ---    0.33937   0.33964   0.33995   0.34087   0.34158
     Eigenvalues ---    0.34266   0.34304   0.34369   0.34853   0.35135
     Eigenvalues ---    0.35173   0.35631   0.35944   0.39351   0.39620
     Eigenvalues ---    0.39916   0.40706   0.40988   0.41024   0.42006
     Eigenvalues ---    0.43383   0.45131   0.45716   0.46048   0.46629
     Eigenvalues ---    0.47210   0.48927   0.50354   0.54752   1.24353
     Eigenvalues ---    1.24665   1.25809   1.258471000.000001000.00000
     Eigenvalues --- 1000.000001000.000001000.000001000.000001000.00000
     Eigenvalues --- 1000.000001000.000001000.000001000.000001000.00000
     Eigenvalues --- 1000.000001000.000001000.000001000.000001000.00000
     Eigenvalues --- 1000.000001000.000001000.000001000.000001000.00000
     Eigenvalues --- 1000.000001000.000001000.000001000.000001000.00000
     Eigenvalues --- 1000.000001000.000001000.000001000.000001000.00000
     Eigenvalues --- 1000.000001000.000001000.000001000.000001000.00000
     Eigenvalues --- 1000.000001000.000001000.000001000.000001000.00000
     Eigenvalues --- 1000.000001000.000001000.000001000.000001000.00000
     Eigenvalues --- 1000.000001000.000001000.000001000.000001000.00000
     Eigenvalues --- 1000.000001000.000001000.000001000.000001000.00000
     Eigenvalues --- 1000.000001000.000001000.000001000.000001000.00000
     Eigenvalues --- 1000.000001000.000001000.000001000.000001000.00000
     Eigenvalues --- 1000.000001000.000001000.000001000.000001000.00000
 RFO step:  Lambda=-8.32030781D-05.
 Quartic linear search produced a step of  2.00000.
 Maximum step size (   0.050) exceeded in Quadratic search.
    -- Step size scaled by   0.506
 Iteration  1 RMS(Cart)=  0.00808083 RMS(Int)=  0.00002375
 Iteration  2 RMS(Cart)=  0.00002755 RMS(Int)=  0.00001342
 Iteration  3 RMS(Cart)=  0.00000000 RMS(Int)=  0.00001342
 Variable       Old X    -DE/DX   Delta X   Delta X   Delta X     New X
                                 (Linear)    (Quad)   (Total)
    R1        2.67855  -0.00045  -0.00019  -0.00064  -0.00083   2.67772
    R2        2.61523  -0.00076  -0.00037  -0.00070  -0.00107   2.61416
    R3        2.04746   0.00032   0.00015   0.00047   0.00062   2.04808
    R4        2.67919  -0.00047  -0.00019  -0.00064  -0.00083   2.67836
    R5        2.75821  -0.00047  -0.00019  -0.00028  -0.00047   2.75774
    R6        2.61297  -0.00068  -0.00034  -0.00054  -0.00088   2.61209
    R7        2.04310   0.00018   0.00009   0.00020   0.00029   2.04339
    R8        2.67000  -0.00034  -0.00013  -0.00052  -0.00065   2.66935
    R9        2.05259   0.00013   0.00010   0.00012   0.00022   2.05281
   R10        2.66813  -0.00035  -0.00015  -0.00044  -0.00059   2.66753
   R11        2.59441  -0.00157  -0.00063  -0.00226  -0.00289   2.59152
   R12        2.05269   0.00012   0.00009   0.00012   0.00021   2.05290
   R13        1.90501   0.00017   0.00014  -0.00021  -0.00006   1.90495
   R14        1.90522   0.00016   0.00014  -0.00021  -0.00007   1.90515
   R15        2.61725  -0.00065  -0.00029  -0.00087  -0.00116   2.61609
   R16        2.83598  -0.00012  -0.00011  -0.00058  -0.00069   2.83528
   R17        2.70233  -0.00016  -0.00010  -0.00005  -0.00015   2.70218
   R18        2.70627  -0.00025  -0.00012  -0.00037  -0.00049   2.70578
   R19        2.57580  -0.00083  -0.00027  -0.00106  -0.00134   2.57447
   R20        3.70442  -0.00061  -0.00080  -0.00167  -0.00247   3.70195
   R21        2.72044  -0.00025  -0.00013  -0.00026  -0.00039   2.72005
   R22        2.72462  -0.00021  -0.00017  -0.00016  -0.00033   2.72429
   R23        3.55324   0.00027   0.00033   0.00053   0.00086   3.55410
   R24        3.57309   0.00008   0.00019  -0.00001   0.00018   3.57327
   R25        3.55828   0.00029   0.00032   0.00063   0.00094   3.55922
   R26        2.06628   0.00009   0.00012   0.00008   0.00019   2.06647
   R27        2.07223   0.00029   0.00017   0.00051   0.00068   2.07291
   R28        2.06547   0.00033   0.00018   0.00048   0.00067   2.06613
   R29        2.07199   0.00027   0.00016   0.00045   0.00062   2.07261
   R30        2.06869   0.00025   0.00017   0.00033   0.00050   2.06919
   R31        2.06680   0.00014   0.00011   0.00009   0.00020   2.06700
   R32        2.06924   0.00015   0.00011   0.00018   0.00030   2.06953
   R33        2.07137   0.00026   0.00016   0.00044   0.00061   2.07198
   R34        2.06728   0.00013   0.00011   0.00016   0.00027   2.06755
   R35        2.19779   0.00005   0.00001   0.00002   0.00003   2.19782
   R36        2.20181  -0.00035  -0.00007  -0.00014  -0.00021   2.20161
   R37        2.20234  -0.00031  -0.00006  -0.00014  -0.00019   2.20215
   R38        2.19830  -0.00046  -0.00009  -0.00019  -0.00028   2.19803
    A1        2.13118  -0.00008  -0.00003  -0.00010  -0.00014   2.13105
    A2        2.09319  -0.00003  -0.00013  -0.00001  -0.00013   2.09306
    A3        2.05877   0.00011   0.00016   0.00010   0.00026   2.05902
    A4        2.03614   0.00022   0.00008   0.00039   0.00047   2.03661
    A5        2.09626  -0.00017  -0.00009  -0.00042  -0.00051   2.09575
    A6        2.15034  -0.00005   0.00003  -0.00001   0.00003   2.15036
    A7        2.12259  -0.00009  -0.00005  -0.00009  -0.00013   2.12246
    A8        2.10466  -0.00005  -0.00013  -0.00001  -0.00014   2.10452
    A9        2.05531   0.00015   0.00018   0.00015   0.00033   2.05564
   A10        2.11180  -0.00011  -0.00004  -0.00041  -0.00044   2.11136
   A11        2.08370   0.00007   0.00011  -0.00001   0.00010   2.08380
   A12        2.08757   0.00005  -0.00008   0.00042   0.00035   2.08791
   A13        2.06143   0.00017   0.00005   0.00059   0.00064   2.06207
   A14        2.10911  -0.00007  -0.00004  -0.00009  -0.00014   2.10897
   A15        2.11169  -0.00009  -0.00003  -0.00030  -0.00033   2.11137
   A16        2.10277  -0.00009  -0.00003  -0.00035  -0.00039   2.10238
   A17        2.09007   0.00006   0.00011   0.00002   0.00013   2.09020
   A18        2.09028   0.00003  -0.00007   0.00034   0.00026   2.09054
   A19        2.08658  -0.00007  -0.00061   0.00342   0.00271   2.08929
   A20        2.08440  -0.00005  -0.00060   0.00351   0.00282   2.08722
   A21        2.02063   0.00022  -0.00045   0.00519   0.00464   2.02526
   A22        2.20223  -0.00042  -0.00003  -0.00039  -0.00041   2.20182
   A23        2.05268  -0.00039  -0.00004  -0.00107  -0.00111   2.05157
   A24        2.02801   0.00082   0.00008   0.00141   0.00149   2.02950
   A25        2.19239  -0.00047  -0.00012  -0.00095  -0.00108   2.19131
   A26        2.10033   0.00032  -0.00008   0.00055   0.00047   2.10080
   A27        1.98984   0.00014   0.00020   0.00023   0.00043   1.99027
   A28        2.05241   0.00058   0.00039   0.00153   0.00191   2.05432
   A29        2.08002   0.00019   0.00010  -0.00006   0.00003   2.08005
   A30        2.15076  -0.00077  -0.00049  -0.00147  -0.00197   2.14879
   A31        2.14422  -0.00076  -0.00051  -0.00173  -0.00225   2.14197
   A32        2.14403   0.00035   0.00019   0.00077   0.00096   2.14499
   A33        1.99493   0.00041   0.00032   0.00096   0.00129   1.99621
   A34        1.91444  -0.00005  -0.00011  -0.00094  -0.00105   1.91339
   A35        1.87547   0.00002  -0.00007   0.00105   0.00099   1.87646
   A36        1.87479  -0.00003   0.00007  -0.00060  -0.00053   1.87426
   A37        1.93946  -0.00008  -0.00009  -0.00031  -0.00040   1.93906
   A38        1.94185   0.00013   0.00015   0.00067   0.00082   1.94267
   A39        1.91551   0.00000   0.00005   0.00013   0.00017   1.91568
   A40        1.94360   0.00015   0.00003   0.00120   0.00123   1.94483
   A41        1.89342   0.00005   0.00038  -0.00086  -0.00048   1.89294
   A42        1.96009  -0.00008  -0.00017  -0.00017  -0.00034   1.95975
   A43        1.88885  -0.00005  -0.00007   0.00010   0.00003   1.88888
   A44        1.89483  -0.00006  -0.00013  -0.00020  -0.00033   1.89449
   A45        1.88079  -0.00001  -0.00003  -0.00011  -0.00014   1.88065
   A46        1.89203   0.00006   0.00030  -0.00068  -0.00038   1.89165
   A47        1.96145  -0.00001   0.00005  -0.00013  -0.00008   1.96137
   A48        1.96238   0.00004  -0.00010   0.00076   0.00067   1.96305
   A49        1.87187  -0.00002  -0.00004  -0.00002  -0.00006   1.87181
   A50        1.87539  -0.00003  -0.00004  -0.00001  -0.00005   1.87534
   A51        1.89662  -0.00005  -0.00017   0.00005  -0.00012   1.89650
   A52        1.96296   0.00004   0.00002   0.00000   0.00001   1.96297
   A53        1.89702   0.00006   0.00026  -0.00025   0.00000   1.89703
   A54        1.96030   0.00004  -0.00005   0.00052   0.00046   1.96077
   A55        1.87640  -0.00004  -0.00006  -0.00004  -0.00010   1.87630
   A56        1.88880  -0.00007  -0.00015  -0.00020  -0.00034   1.88846
   A57        1.87454  -0.00003  -0.00001  -0.00005  -0.00006   1.87448
   A58        3.12961   0.00006   0.00014  -0.00029  -0.00015   3.12946
   A59        3.09611  -0.00001   0.00008  -0.00066  -0.00058   3.09553
   A60        3.13234  -0.00018   0.00002  -0.00071  -0.00070   3.13164
   A61        3.13152   0.00009  -0.00003   0.00089   0.00085   3.13237
   A62        3.17186  -0.00009  -0.00004  -0.00041  -0.00046   3.17140
   A63        3.16612   0.00011   0.00003   0.00072   0.00075   3.16687
   A64        3.11415   0.00016   0.00000   0.00097   0.00097   3.11512
   A65        3.14169   0.00001  -0.00002   0.00011   0.00009   3.14178
    D1       -0.02991  -0.00001  -0.00046  -0.00053  -0.00099  -0.03090
    D2       -3.14054  -0.00007  -0.00138   0.00096  -0.00041  -3.14096
    D3        3.12222   0.00000  -0.00071   0.00096   0.00025   3.12246
    D4        0.01158  -0.00006  -0.00163   0.00245   0.00082   0.01241
    D5        0.01925   0.00002   0.00025   0.00093   0.00118   0.02043
    D6       -3.13461   0.00004   0.00016   0.00124   0.00140  -3.13321
    D7       -3.13268   0.00001   0.00050  -0.00053  -0.00004  -3.13271
    D8       -0.00335   0.00002   0.00041  -0.00023   0.00018  -0.00317
    D9        0.01519   0.00003   0.00043   0.00087   0.00130   0.01649
   D10       -3.08738  -0.00007   0.00015  -0.00087  -0.00072  -3.08809
   D11        3.12477   0.00009   0.00138  -0.00068   0.00070   3.12547
   D12        0.02221  -0.00001   0.00110  -0.00242  -0.00132   0.02088
   D13       -2.81533   0.00007  -0.00128   0.00781   0.00652  -2.80881
   D14        0.30011   0.00001  -0.00032   0.00548   0.00516   0.30528
   D15        0.35933   0.00000  -0.00227   0.00940   0.00713   0.36646
   D16       -2.80841  -0.00006  -0.00130   0.00707   0.00577  -2.80264
   D17        0.01006  -0.00006  -0.00021  -0.00163  -0.00184   0.00823
   D18       -3.11507  -0.00006  -0.00012  -0.00168  -0.00180  -3.11688
   D19        3.11369   0.00003   0.00006   0.00006   0.00012   3.11381
   D20       -0.01144   0.00003   0.00014   0.00001   0.00015  -0.01129
   D21       -0.02131   0.00007  -0.00002   0.00195   0.00193  -0.01938
   D22       -3.11646  -0.00006   0.00031  -0.00281  -0.00250  -3.11896
   D23        3.10379   0.00007  -0.00010   0.00199   0.00189   3.10568
   D24        0.00864  -0.00005   0.00023  -0.00276  -0.00253   0.00611
   D25        0.00686  -0.00005   0.00000  -0.00160  -0.00160   0.00526
   D26       -3.12246  -0.00007   0.00008  -0.00190  -0.00182  -3.12428
   D27        3.10194   0.00007  -0.00033   0.00317   0.00284   3.10478
   D28       -0.02738   0.00006  -0.00025   0.00287   0.00262  -0.02476
   D29       -2.93397  -0.00009   0.00186  -0.01282  -0.01098  -2.94495
   D30       -0.25760   0.00022  -0.00222   0.01749   0.01528  -0.24232
   D31        0.25541  -0.00022   0.00220  -0.01774  -0.01555   0.23985
   D32        2.93177   0.00008  -0.00188   0.01257   0.01071   2.94248
   D33        0.10595  -0.00003  -0.00014   0.00248   0.00234   0.10828
   D34       -3.07596  -0.00013  -0.00007  -0.00307  -0.00314  -3.07910
   D35       -3.00982   0.00004  -0.00110   0.00481   0.00372  -3.00611
   D36        0.09145  -0.00005  -0.00102  -0.00074  -0.00176   0.08969
   D37        1.38737  -0.00004  -0.00122  -0.00269  -0.00391   1.38346
   D38       -1.75508   0.00022  -0.00144   0.00443   0.00300  -1.75208
   D39       -1.77774  -0.00011  -0.00035  -0.00481  -0.00516  -1.78290
   D40        1.36299   0.00015  -0.00057   0.00231   0.00175   1.36474
   D41       -3.12207   0.00003   0.00029   0.00258   0.00287  -3.11920
   D42        0.01358   0.00017  -0.00029   0.00322   0.00294   0.01651
   D43        0.02042  -0.00023   0.00051  -0.00485  -0.00434   0.01608
   D44       -3.12711  -0.00010  -0.00006  -0.00421  -0.00427  -3.13138
   D45       -2.14128  -0.00039  -0.00710   0.00071  -0.00638  -2.14766
   D46        2.03155  -0.00028  -0.00689   0.00100  -0.00588   2.02567
   D47       -0.02845  -0.00028  -0.00694   0.00061  -0.00633  -0.03477
   D48        0.99940  -0.00012  -0.00732   0.00826   0.00093   1.00033
   D49       -1.11096  -0.00001  -0.00711   0.00854   0.00143  -1.10953
   D50        3.11223   0.00000  -0.00717   0.00816   0.00099   3.11322
   D51        1.00361  -0.00001   0.00091  -0.00315  -0.00223   1.00138
   D52        3.08053   0.00005   0.00108  -0.00285  -0.00177   3.07876
   D53       -1.12573   0.00002   0.00119  -0.00365  -0.00246  -1.12819
   D54        3.07485  -0.00006   0.00070  -0.00263  -0.00193   3.07292
   D55       -1.13142   0.00000   0.00087  -0.00233  -0.00146  -1.13288
   D56        0.94550  -0.00003   0.00098  -0.00313  -0.00215   0.94335
   D57       -1.06825  -0.00002   0.00081  -0.00222  -0.00141  -1.06966
   D58        1.00866   0.00004   0.00097  -0.00192  -0.00094   1.00772
   D59        3.08559   0.00001   0.00108  -0.00272  -0.00164   3.08395
   D60        3.09335  -0.00003   0.00281  -0.00773  -0.00491   3.08844
   D61       -1.12403  -0.00001   0.00299  -0.00827  -0.00529  -1.12932
   D62        1.02262  -0.00005   0.00273  -0.00773  -0.00500   1.01762
   D63        0.99882   0.00007   0.00304  -0.00705  -0.00401   0.99481
   D64        3.06462   0.00009   0.00321  -0.00760  -0.00439   3.06024
   D65       -1.07190   0.00004   0.00295  -0.00706  -0.00410  -1.07601
   D66       -1.15640  -0.00005   0.00288  -0.00778  -0.00490  -1.16130
   D67        0.90940  -0.00003   0.00306  -0.00833  -0.00527   0.90412
   D68        3.05606  -0.00008   0.00280  -0.00779  -0.00499   3.05107
   D69        0.95179   0.00001  -0.00164   0.00547   0.00383   0.95562
   D70        3.02739   0.00001  -0.00154   0.00526   0.00372   3.03111
   D71       -1.18413   0.00004  -0.00142   0.00535   0.00393  -1.18020
   D72        3.04729   0.00000  -0.00164   0.00434   0.00269   3.04998
   D73       -1.16030   0.00001  -0.00154   0.00412   0.00258  -1.15772
   D74        0.91137   0.00003  -0.00142   0.00421   0.00279   0.91416
   D75       -1.08207   0.00000  -0.00162   0.00449   0.00287  -1.07920
   D76        0.99353   0.00001  -0.00152   0.00427   0.00275   0.99628
   D77        3.06519   0.00003  -0.00140   0.00436   0.00296   3.06816
         Item               Value     Threshold  Converged?
 Maximum Force            0.001571     0.000450     NO 
 RMS     Force            0.000255     0.000300     YES
 Maximum Displacement     0.032874     0.001800     NO 
 RMS     Displacement     0.008083     0.001200     NO 
 Predicted change in Energy=-3.131251D-05
 GradGradGradGradGradGradGradGradGradGradGradGradGradGradGradGradGradGrad

                          Input orientation:                          
 ---------------------------------------------------------------------
 Center     Atomic     Atomic              Coordinates (Angstroms)
 Number     Number      Type              X           Y           Z
 ---------------------------------------------------------------------
    1          6             0       -0.001805    0.037999    0.001016
    2          6             0       -0.003363    0.014440    1.417808
    3          6             0        1.262191   -0.008600    2.055501
    4          6             0        2.439055    0.011321    1.330772
    5          6             0        2.422761    0.065612   -0.080649
    6          6             0        1.170610    0.074898   -0.732296
    7          1             0       -0.940491    0.038261   -0.540728
    8          1             0        1.334487   -0.077014    3.132228
    9          1             0        3.389196   -0.030827    1.855656
   10          1             0        1.127304    0.099914   -1.817491
   11          7             0        3.591593    0.058627   -0.797901
   12          1             0        3.573972    0.268002   -1.783814
   13          1             0        4.466497    0.225532   -0.325585
   14          6             0       -1.266699   -0.025114    2.147241
   15          6             0       -1.453334    0.314049    3.476387
   16          6             0       -2.493211   -0.439136    1.388720
   17          6             0       -2.684749   -1.770480    1.172316
   18         14             0       -3.731272    0.938047    0.749812
   19          6             0       -5.451658    0.607646    1.434152
   20          1             0       -5.447257    0.574309    2.527165
   21          1             0       -6.113560    1.423432    1.118477
   22          1             0       -5.874220   -0.328513    1.059368
   23          6             0       -3.726703    0.874823   -1.140018
   24          1             0       -4.456811    1.603726   -1.512264
   25          1             0       -2.753743    1.144483   -1.563792
   26          6             0       -3.070901    2.602796    1.332854
   27          1             0       -2.035125    2.774565    1.021384
   28          1             0       -3.683957    3.397871    0.892163
   29          1             0       -3.123657    2.713532    2.420058
   30          1             0       -4.016815   -0.106544   -1.526253
   31          6             0       -3.808777   -2.285228    0.435134
   32          6             0       -0.462460    0.882534    4.336441
   33          6             0       -2.737237    0.156298    4.090282
   34          7             0       -4.702067   -2.712700   -0.174750
   35          7             0       -3.782326    0.047934    4.594304
   36          7             0        0.303501    1.363915    5.070534
   37          6             0       -1.776878   -2.780859    1.655236
   38          7             0       -1.050615   -3.603649    2.040548
 ---------------------------------------------------------------------
                    Distance matrix (angstroms):
                    1          2          3          4          5
     1  C    0.000000
     2  C    1.416989   0.000000
     3  C    2.412626   1.417326   0.000000
     4  C    2.779705   2.443971   1.382258   0.000000
     5  C    2.426098   2.852030   2.432194   1.412559   0.000000
     6  C    1.383353   2.450473   2.790550   2.422652   1.411598
     7  H    1.083798   2.171322   3.405056   3.863233   3.394685
     8  H    3.406375   2.176567   1.081318   2.114975   3.395182
     9  H    3.865658   3.420997   2.136488   1.086300   2.166235
    10  H    2.141423   3.428247   3.876859   3.411759   2.167027
    11  N    3.681196   4.223154   3.684092   2.421121   1.371374
    12  H    4.003087   4.807495   4.490120   3.324841   2.065676
    13  H    4.484145   4.802461   3.998995   2.626771   2.064564
    14  C    2.492031   1.459333   2.530608   3.794807   4.310898
    15  C    3.776419   2.535730   3.081736   4.454885   5.266720
    16  C    2.891449   2.530991   3.838360   4.953132   5.155637
    17  C    3.441036   3.230486   4.411641   5.427089   5.570262
    18  Si   3.908926   3.898278   5.247442   6.266520   6.270800
    19  C    5.663856   5.480517   6.770643   7.913889   8.037095
    20  H    6.026774   5.583915   6.751218   7.996389   8.306422
    21  H    6.365665   6.277688   7.571687   8.671007   8.726417
    22  H    5.978268   5.891778   7.212697   8.324643   8.384203
    23  C    3.984607   4.598477   5.990062   6.698284   6.292296
    24  H    4.958688   5.562764   6.930767   7.627029   7.193318
    25  H    3.353520   4.210882   5.527804   6.052083   5.491800
    26  C    4.215605   4.014548   5.110509   6.088955   6.214147
    27  H    3.558697   3.450144   4.437082   5.267781   5.331570
    28  H    5.063707   5.026995   6.117335   7.010876   7.024409
    29  H    4.770345   4.245684   5.174801   6.279511   6.635342
    30  H    4.298109   4.978948   6.380162   7.060789   6.602086
    31  C    4.480946   4.553602   5.789935   6.716525   6.680160
    32  C    4.440872   3.079411   2.995201   4.267534   5.338778
    33  C    4.921247   3.825742   4.490318   5.867701   6.635546
    34  N    5.448825   5.661391   6.917988   7.789897   7.647943
    35  N    5.949010   4.936781   5.647643   7.025494   7.769080
    36  N    5.248931   3.906105   3.448668   4.513970   5.719401
    37  C    3.719313   3.318949   4.132987   5.067113   5.362151
    38  N    4.303637   3.817736   4.274773   5.074405   5.479717
                    6          7          8          9         10
     6  C    0.000000
     7  H    2.120092   0.000000
     8  H    3.870979   4.321969   0.000000
     9  H    3.410395   4.949103   2.419421   0.000000
    10  H    1.086347   2.430988   4.957212   4.315699   0.000000
    11  N    2.421926   4.539421   4.534186   2.662767   2.667207
    12  H    2.630424   4.688115   5.413114   3.656389   2.452667
    13  H    3.324300   5.414506   4.675200   2.446244   3.659477
    14  C    3.773885   2.708432   2.781917   4.665020   4.633139
    15  C    4.965409   4.059098   2.836075   5.118184   5.893275
    16  C    4.264566   2.522224   4.221638   5.915019   4.866054
    17  C    4.679398   3.041135   4.781563   6.355010   5.193175
    18  Si   5.193276   3.203680   5.689303   7.270672   5.558711
    19  C    6.987972   4.957315   7.028796   8.873895   7.356202
    20  H    7.393894   5.478162   6.839764   8.882568   7.894678
    21  H    7.635643   5.606452   7.860022   9.641612   7.924754
    22  H    7.280277   5.199664   7.505029   9.302342   7.581636
    23  C    4.978935   2.970178   6.691317   7.773691   4.961939
    24  H    5.883327   3.969769   7.611525   8.693358   5.791109
    25  H    4.151620   2.357598   6.344942   7.128091   4.027160
    26  C    5.352152   3.824368   5.461371   6.995867   5.814982
    27  H    4.543163   3.335531   4.893000   6.163561   5.021346
    28  H    6.103101   4.568015   6.502115   7.919204   6.431717
    29  H    5.944784   4.548575   5.307483   7.089944   6.546639
    30  H    5.250968   3.233573   7.094981   8.141992   5.156491
    31  C    5.632706   3.818111   6.213186   7.675351   5.926897
    32  C    5.386212   4.972734   2.366406   4.671593   6.403961
    33  C    6.207669   4.968751   4.189420   6.523937   7.059720
    34  N    6.524560   4.674524   7.370409   8.762621   6.677645
    35  N    7.273580   5.868958   5.323068   7.677052   8.075784
    36  N    6.007185   5.898401   2.626069   4.669289   7.051329
    37  C    4.747983   3.670047   4.378685   5.855866   5.365907
    38  N    5.114119   4.465269   4.395183   5.701857   5.774442
                   11         12         13         14         15
    11  N    0.000000
    12  H    1.008054   0.000000
    13  H    1.008165   1.710215   0.000000
    14  C    5.681890   6.242692   6.248778   0.000000
    15  C    6.617104   7.276376   7.036137   1.384374   0.000000
    16  C    6.484899   6.883002   7.198483   1.500367   2.450915
    17  C    6.827874   7.215657   7.574173   2.451051   3.342213
    18  Si   7.536123   7.761109   8.298649   2.992426   3.607297
    19  C    9.330802   9.588152  10.080301   4.292175   4.499279
    20  H    9.644833  10.003047  10.321935   4.240368   4.113414
    21  H    9.986250  10.178733  10.745133   5.162239   5.339305
    22  H    9.654063   9.884728  10.447750   4.743919   5.079281
    23  C    7.371613   7.354085   8.259140   4.203282   5.176279
    24  H    8.226448   8.145635   9.106758   5.120734   5.964124
    25  H    6.482975   6.391918   7.383054   4.165456   5.271061
    26  C    7.443235   7.701898   8.075529   3.290029   3.528403
    27  H    6.507385   6.753811   7.112170   3.113878   3.524154
    28  H    8.181718   8.344728   8.830433   4.374379   4.600419
    29  H    7.905591   8.277161   8.446250   3.320076   3.108590
    30  H    7.644975   7.604385   8.574290   4.589589   5.636909
    31  C    7.859994   8.120819   8.681173   3.808095   4.642582
    32  C    6.593606   7.357170   6.816212   2.502643   1.429930
    33  C    7.997372   8.622578   8.449761   2.443522   1.431838
    34  N    8.766605   8.942398   9.629045   4.941307   5.748589
    35  N    9.135134   9.738786   9.606244   3.510247   2.597067
    36  N    6.852288   7.673271   6.909743   3.597301   2.594223
    37  C    6.549889   7.053667   7.207064   2.845432   3.605513
    38  N    6.558899   7.141585   7.120375   3.586640   4.191918
                   16         17         18         19         20
    16  C    0.000000
    17  C    1.362349   0.000000
    18  Si   1.958988   2.934253   0.000000
    19  C    3.138507   3.657844   1.880748   0.000000
    20  H    3.324082   3.868475   2.497178   1.093530   0.000000
    21  H    4.080334   4.686226   2.459026   1.096938   1.774647
    22  H    3.398813   3.502106   2.508430   1.093351   1.775335
    23  C    3.105238   3.664722   1.890892   3.110178   4.061877
    24  H    4.055209   4.661807   2.467087   3.265465   4.284585
    25  H    3.360514   3.998507   2.520107   4.068735   4.931130
    26  C    3.096805   4.393226   1.883460   3.107875   3.344878
    27  H    3.266903   4.593716   2.514650   4.066769   4.330260
    28  H    4.048095   5.271505   2.464394   3.347219   3.708768
    29  H    3.376453   4.675026   2.512223   3.290342   3.160200
    30  H    3.305912   3.438802   2.520550   3.366429   4.352002
    31  C    2.459287   1.439389   3.239526   3.473588   3.903608
    32  C    3.815733   4.689215   4.853053   5.778489   5.311938
    33  C    2.777145   3.497107   3.571832   3.824503   3.156308
    34  N    3.534483   2.602294   3.889114   3.764990   4.319732
    35  N    3.489245   4.027568   3.946521   3.617527   2.705943
    36  N    4.962696   5.826678   5.927006   6.849604   6.337462
    37  C    2.463296   1.441633   4.297640   5.003484   5.048673
    38  N    3.538376   2.604751   5.429450   6.121430   6.084619
                   21         22         23         24         25
    21  H    0.000000
    22  H    1.769206   0.000000
    23  C    3.331495   3.301082   0.000000
    24  H    3.114181   3.515094   1.096779   0.000000
    25  H    4.308219   4.334519   1.094966   1.764652   0.000000
    26  C    3.270265   4.065214   3.087242   3.318671   3.258500
    27  H    4.297514   4.936516   3.337980   3.695240   3.139540
    28  H    3.138885   4.325638   3.239963   3.097988   3.460458
    29  H    3.506849   4.321008   4.051994   4.297921   4.297652
    30  H    3.705640   3.191341   1.093812   1.766017   1.778153
    31  C    4.419631   2.912809   3.531821   4.397303   4.107520
    32  C    6.525549   6.441505   6.375495   7.119150   6.334930
    33  C    4.672988   4.388866   5.371346   6.036597   5.739803
    34  N    4.557668   2.929392   3.841015   4.525552   4.539081
    35  N    4.405453   4.124743   5.793900   6.337633   6.338970
    36  N    7.536642   7.557645   7.419751   8.127196   7.308158
    37  C    6.063909   4.812200   4.997927   6.036529   5.169596
    38  N    7.194107   5.912393   6.110168   7.165291   6.199732
                   26         27         28         29         30
    26  C    0.000000
    27  H    1.095149   0.000000
    28  H    1.096444   1.767444   0.000000
    29  H    1.094102   1.773392   1.765423   0.000000
    30  H    4.050897   4.326469   4.270885   4.931929   0.000000
    31  C    5.024255   5.393610   5.702812   5.421892   2.938875
    32  C    4.334144   4.128275   5.344905   3.755935   6.926969
    33  C    3.701365   4.094682   4.651026   3.078704   5.766444
    34  N    5.760909   6.217185   6.286011   6.218392   3.014660
    35  N    4.203630   4.822135   4.993756   3.502371   6.126995
    36  N    5.185718   4.884130   6.123364   4.537830   8.021532
    37  C    5.546366   5.597428   6.511217   5.708511   4.721351
    38  N    6.565238   6.533725   7.567996   6.659452   5.809488
                   31         32         33         34         35
    31  C    0.000000
    32  C    6.037611   0.000000
    33  C    4.524307   2.400546   0.000000
    34  N    1.163038   7.158968   5.502927   0.000000
    35  N    4.768966   3.432865   1.165329   5.586672   0.000000
    36  N    7.191245   1.165040   3.415453   8.317903   4.318864
    37  C    2.421345   4.726204   3.934289   3.451119   4.545549
    38  N    3.452976   5.073746   4.602532   4.362847   5.226660
                   36         37         38
    36  N    0.000000
    37  C    5.759461   0.000000
    38  N    5.974207   1.163145   0.000000
 Stoichiometry    C17H15N5Si
 Framework group  C1[X(C17H15N5Si)]
 Deg. of freedom   108
 Full point group                 C1
 Largest Abelian subgroup         C1      NOp   1
 Largest concise Abelian subgroup C1      NOp   1
                         Standard orientation:                         
 ---------------------------------------------------------------------
 Center     Atomic     Atomic              Coordinates (Angstroms)
 Number     Number      Type              X           Y           Z
 ---------------------------------------------------------------------
    1          6             0        1.624605   -1.178318   -0.460610
    2          6             0        1.474479    0.164469   -0.033711
    3          6             0        2.665513    0.882632    0.239220
    4          6             0        3.911760    0.307056    0.077300
    5          6             0        4.044356   -1.023372   -0.378443
    6          6             0        2.867757   -1.757567   -0.641468
    7          1             0        0.747948   -1.781366   -0.666575
    8          1             0        2.623194    1.895307    0.615980
    9          1             0        4.800505    0.882979    0.319153
   10          1             0        2.938681   -2.788186   -0.977543
   11          7             0        5.281155   -1.600357   -0.512921
   12          1             0        5.371922   -2.480640   -0.995660
   13          1             0        6.105892   -1.020971   -0.490199
   14          6             0        0.141272    0.730826    0.143634
   15          6             0       -0.174504    2.077963    0.188376
   16          6             0       -1.009411   -0.225355    0.256535
   17          6             0       -1.211008   -0.834686    1.458229
   18         14             0       -2.138636   -0.550115   -1.310952
   19          6             0       -3.928913   -0.153281   -0.893049
   20          1             0       -4.039545    0.878769   -0.548896
   21          1             0       -4.533317   -0.279214   -1.799751
   22          1             0       -4.333628   -0.820512   -0.127265
   23          6             0       -1.938310   -2.368399   -1.789684
   24          1             0       -2.606819   -2.579700   -2.633113
   25          1             0       -0.919884   -2.603865   -2.115748
   26          6             0       -1.500760    0.548484   -2.701497
   27          1             0       -0.434094    0.397493   -2.898417
   28          1             0       -2.044068    0.301984   -3.621412
   29          1             0       -1.663956    1.611410   -2.499967
   30          1             0       -2.211293   -3.047348   -0.976707
   31          6             0       -2.264585   -1.790196    1.679175
   32          6             0        0.735220    3.153744   -0.056157
   33          6             0       -1.519090    2.498126    0.444717
   34          7             0       -3.099842   -2.577778    1.865503
   35          7             0       -2.613517    2.850049    0.635428
   36          7             0        1.432281    4.063460   -0.265538
   37          6             0       -0.384465   -0.582954    2.612250
   38          7             0        0.276475   -0.386742    3.549034
 ---------------------------------------------------------------------
 Rotational constants (GHZ):      0.3146966      0.1953736      0.1710215
 Standard basis: 6-31+G(d,p) (6D, 7F)
 There are   516 symmetry adapted basis functions of A   symmetry.
 Integral buffers will be    262144 words long.
 Raffenetti 2 integral format.
 Two-electron integral symmetry is turned on.
   516 basis functions,   865 primitive gaussians,   516 cartesian basis functions
    83 alpha electrons       83 beta electrons
       nuclear repulsion energy      1904.4529905506 Hartrees.
 NAtoms=   38 NActive=   38 NUniq=   38 SFac= 7.50D-01 NAtFMM=   80 NAOKFM=F Big=F
 One-electron integrals computed using PRISM.
 NBasis=   516 RedAO= T  NBF=   516
 NBsUse=   512 1.00D-06 NBFU=   512
 Initial guess read from the read-write file:
 Initial guess orbital symmetries:
       Occupied  (A) (A) (A) (A) (A) (A) (A) (A) (A) (A) (A) (A)
                 (A) (A) (A) (A) (A) (A) (A) (A) (A) (A) (A) (A)
                 (A) (A) (A) (A) (A) (A) (A) (A) (A) (A) (A) (A)
                 (A) (A) (A) (A) (A) (A) (A) (A) (A) (A) (A) (A)
                 (A) (A) (A) (A) (A) (A) (A) (A) (A) (A) (A) (A)
                 (A) (A) (A) (A) (A) (A) (A) (A) (A) (A) (A) (A)
                 (A) (A) (A) (A) (A) (A) (A) (A) (A) (A) (A)
       Virtual   (A) (A) (A) (A) (A) (A) (A) (A) (A) (A) (A) (A)
                 (A) (A) (A) (A) (A) (A) (A) (A) (A) (A) (A) (A)
[truncated: 1,055,103 more chars]
