# Supplementary material for: On the Mechanism of the Formal [2+2] Cycloaddition – Retro‐electrocyclization (CA‐RE) Reaction
Source: Chemistry. 2022 Nov 22;29(3):e202202833. doi: 10.1002/chem.202202833 (PMC10099493; doi:10.1002/chem.202202833)
Supplement: Supplementary file 8 — Supporting Information [file CHEM-29-0-s010.cdxml]

<?xml version="1.0" encoding="UTF-8" ?>
<!DOCTYPE CDXML SYSTEM "http://www.cambridgesoft.com/xml/cdxml.dtd" >
<CDXML
 CreationProgram="ChemDraw 19.1.0.5"
 Name="Scheme1.cdxml"
 BoundingBox="144.67 293.73 378.33 459.27"
 WindowPosition="0 0"
 WindowSize="0 0"
 FractionalWidths="yes"
 InterpretChemically="yes"
 ShowAtomQuery="yes"
 ShowAtomStereo="no"
 ShowAtomEnhancedStereo="yes"
 ShowAtomNumber="no"
 ShowResidueID="no"
 ShowBondQuery="yes"
 ShowBondRxn="yes"
 ShowBondStereo="no"
 ShowTerminalCarbonLabels="no"
 ShowNonTerminalCarbonLabels="no"
 HideImplicitHydrogens="no"
 LabelFont="58"
 LabelSize="10"
 LabelFace="96"
 CaptionFont="21"
 CaptionSize="10"
 HashSpacing="2.50"
 MarginWidth="1.60"
 LineWidth="0.60"
 BoldWidth="2"
 BondLength="14.40"
 BondSpacing="18"
 ChainAngle="120"
 LabelJustification="Auto"
 CaptionJustification="Left"
 AminoAcidTermini="HOH"
 ShowSequenceTermini="yes"
 ShowSequenceBonds="yes"
 ShowSequenceUnlinkedBranches="no"
 ResidueWrapCount="40"
 ResidueBlockCount="10"
 ResidueZigZag="yes"
 NumberResidueBlocks="no"
 PrintMargins="36 36 36 36"
 MacPrintInfo="0003000000480048000000000300024CFFF4FFF4030C02580367052803FC0002000000480048000000000300024C000100000064000000010001010100000001270F000100010000000000000000000000000002001901900000000000400000000000000000000100000000000000000000000000000000"
 ChemPropName=""
 ChemPropFormula="Chemical Formula: "
 ChemPropExactMass="Exact Mass: "
 ChemPropMolWt="Molecular Weight: "
 ChemPropMOverZ="m/z: "
 ChemPropAnalysis="Elemental Analysis: "
 ChemPropBoilingPt="Boiling Point: "
 ChemPropMeltingPt="Melting Point: "
 ChemPropCritTemp="Critical Temp: "
 ChemPropCritPres="Critical Pres: "
 ChemPropCritVol="Critical Vol: "
 ChemPropGibbs="Gibbs Energy: "
 ChemPropLogP="Log P: "
 ChemPropMR="MR: "
 ChemPropHenry="Henry&apos;s Law: "
 ChemPropEForm="Heat of Form: "
 ChemProptPSA="tPSA: "
 ChemPropID=""
 ChemPropFragmentLabel=""
 color="0"
 bgcolor="1"
 RxnAutonumberStart="1"
 RxnAutonumberConditions="no"
 RxnAutonumberStyle="Roman"
 RxnAutonumberFormat="(#)"
><colortable>
<color r="1" g="1" b="1"/>
<color r="0" g="0" b="0"/>
<color r="1" g="0" b="0"/>
<color r="1" g="1" b="0"/>
<color r="0" g="1" b="0"/>
<color r="0" g="1" b="1"/>
<color r="0" g="0" b="1"/>
<color r="1" g="0" b="1"/>
</colortable><fonttable>
<font id="21" charset="x-mac-roman" name="Helvetica"/>
<font id="58" charset="x-mac-roman" name="Arial"/>
<font id="224" charset="x-mac-roman" name="Helvetica Oblique"/>
</fonttable><page
 id="333"
 BoundingBox="0 0 540 720"
 HeaderPosition="36"
 FooterPosition="36"
 PrintTrimMarks="yes"
 HeightPages="1"
 WidthPages="1"
><fragment
 id="12"
 BoundingBox="144.67 293.73 165.28 344.26"
 Z="195"
><n
 id="11"
 p="147.57 311.70"
 Z="194"
 AS="N"
/><n
 id="13"
 p="147.57 326.10"
 Z="196"
 AS="N"
/><n
 id="21"
 p="147.57 297.30"
 Z="198"
 NodeType="GenericNickname"
 NumHydrogens="0"
 NeedsClean="yes"
 AS="N"
 GenericNickname="R"
><t
 p="143.96 300.88"
 BoundingBox="144.74 293.73 151.05 300.88"
 LabelJustification="Left"
><s font="58" size="10" color="0" face="96">R</s></t></n><n
 id="23"
 p="147.57 340.49"
 Z="200"
 Warning="ChemDraw can’t interpret this label."
 NodeType="Unspecified"
 NeedsClean="yes"
 AS="N"
><t
 p="144.23 344.13"
 BoundingBox="145.02 336.85 165.28 344.26"
 LabelJustification="Left"
 LabelAlignment="Left"
><s font="58" size="10" color="0" face="96">EDG</s></t></n><b
 id="14"
 Z="197"
 B="11"
 E="13"
 Order="3"
 BS="N"
/><b
 id="22"
 Z="199"
 B="11"
 E="21"
 BS="N"
/><b
 id="24"
 Z="201"
 B="13"
 E="23"
 BS="N"
/></fragment><fragment
 id="27"
 BoundingBox="200.71 300.89 245.72 337.10"
 Z="203"
><n
 id="26"
 p="223.25 311.73"
 Z="202"
 AS="N"
/><n
 id="28"
 p="223.25 326.13"
 Z="204"
 AS="N"
/><n
 id="33"
 p="210.78 304.53"
 Z="206"
 NodeType="Fragment"
 NeedsClean="yes"
 AS="N"
><fragment
 id="334"
><n
 id="217"
 p="210.78 304.53"
 Z="14"
/><n
 id="218"
 p="198.35 297.35"
 Z="15"
 Element="7"
 NumHydrogens="0"
 NeedsClean="yes"
><t
 p="194.74 300.93"
 BoundingBox="195.50 293.78 201.14 300.93"
 LabelJustification="Left"
><s font="58" size="10" color="0" face="96">N</s></t></n><n
 id="219"
 p="223.20 311.70"
 Z="16"
 NodeType="ExternalConnectionPoint"
/><b
 id="220"
 Z="17"
 B="217"
 E="218"
 Order="3"
/><b
 id="221"
 Z="18"
 B="219"
 E="217"
/></fragment><t
 p="214.39 308.17"
 BoundingBox="200.71 300.89 213.99 308.30"
 LabelJustification="Right"
 Justification="Right"
 LabelAlignment="Right"
><s font="58" size="10" color="0" face="96">CN</s></t></n><n
 id="35"
 p="235.71 304.53"
 Z="208"
 NodeType="Fragment"
 NeedsClean="yes"
 AS="N"
><fragment
 id="335"
><n
 id="224"
 p="235.71 304.53"
 Z="21"
/><n
 id="225"
 p="248.14 297.35"
 Z="22"
 Element="7"
 NumHydrogens="0"
 NeedsClean="yes"
><t
 p="244.53 300.93"
 BoundingBox="245.29 293.78 250.93 300.93"
 LabelJustification="Left"
><s font="58" size="10" color="0" face="96">N</s></t></n><n
 id="226"
 p="223.29 311.70"
 Z="23"
 NodeType="ExternalConnectionPoint"
/><b
 id="227"
 Z="24"
 B="224"
 E="225"
 Order="3"
/><b
 id="228"
 Z="25"
 B="226"
 E="224"
/></fragment><t
 p="232.10 308.17"
 BoundingBox="232.59 300.89 245.72 308.30"
 LabelJustification="Left"
 LabelAlignment="Left"
><s font="58" size="10" color="0" face="96">CN</s></t></n><n
 id="37"
 p="235.71 333.33"
 Z="210"
 NodeType="Fragment"
 NeedsClean="yes"
 AS="N"
><fragment
 id="336"
><n
 id="231"
 p="235.71 333.33"
 Z="28"
/><n
 id="232"
 p="248.14 340.50"
 Z="29"
 Element="7"
 NumHydrogens="0"
 NeedsClean="yes"
><t
 p="244.53 344.08"
 BoundingBox="245.29 336.93 250.93 344.08"
 LabelJustification="Left"
><s font="58" size="10" color="0" face="96">N</s></t></n><n
 id="233"
 p="223.29 326.15"
 Z="30"
 NodeType="ExternalConnectionPoint"
/><b
 id="234"
 Z="31"
 B="231"
 E="232"
 Order="3"
/><b
 id="235"
 Z="32"
 B="233"
 E="231"
/></fragment><t
 p="232.10 336.97"
 BoundingBox="232.59 329.69 245.72 337.10"
 LabelJustification="Left"
 LabelAlignment="Left"
><s font="58" size="10" color="0" face="96">CN</s></t></n><n
 id="39"
 p="210.78 333.33"
 Z="212"
 NodeType="Fragment"
 NeedsClean="yes"
 AS="N"
><fragment
 id="337"
><n
 id="238"
 p="210.78 333.33"
 Z="35"
/><n
 id="239"
 p="198.35 340.50"
 Z="36"
 Element="7"
 NumHydrogens="0"
 NeedsClean="yes"
><t
 p="194.74 344.08"
 BoundingBox="195.50 336.93 201.14 344.08"
 LabelJustification="Left"
><s font="58" size="10" color="0" face="96">N</s></t></n><n
 id="240"
 p="223.20 326.15"
 Z="37"
 NodeType="ExternalConnectionPoint"
/><b
 id="241"
 Z="38"
 B="238"
 E="239"
 Order="3"
/><b
 id="242"
 Z="39"
 B="240"
 E="238"
/></fragment><t
 p="214.39 336.97"
 BoundingBox="200.71 329.69 213.99 337.10"
 LabelJustification="Right"
 Justification="Right"
 LabelAlignment="Right"
><s font="58" size="10" color="0" face="96">CN</s></t></n><b
 id="29"
 Z="205"
 B="26"
 E="28"
 Order="2"
 DoublePosition="Center"
 BS="N"
 BondCircularOrdering="36 34 40 38"
/><b
 id="34"
 Z="207"
 B="26"
 E="33"
 BS="N"
/><b
 id="36"
 Z="209"
 B="26"
 E="35"
 BS="N"
/><b
 id="38"
 Z="211"
 B="28"
 E="37"
 BS="N"
/><b
 id="40"
 Z="213"
 B="28"
 E="39"
 BS="N"
/></fragment><fragment
 id="46"
 BoundingBox="312.06 294.18 378.33 343.80"
 Z="218"
><n
 id="43"
 p="336.04 311.73"
 Z="216"
 AS="N"
/><n
 id="45"
 p="336.04 326.13"
 Z="217"
 AS="N"
/><n
 id="47"
 p="350.44 326.13"
 Z="219"
 AS="N"
/><n
 id="49"
 p="350.44 311.73"
 Z="220"
 AS="N"
/><n
 id="55"
 p="360.62 301.55"
 Z="225"
 NodeType="GenericNickname"
 NumHydrogens="0"
 NeedsClean="yes"
 AS="N"
 GenericNickname="R"
><t
 p="357.01 305.13"
 BoundingBox="357.79 297.98 364.10 305.13"
 LabelJustification="Left"
><s font="58" size="10" color="0" face="96">R</s></t></n><n
 id="57"
 p="360.62 336.31"
 Z="227"
 Warning="ChemDraw can’t interpret this label."
 NodeType="Unspecified"
 NeedsClean="yes"
 AS="N"
><t
 p="357.28 339.95"
 BoundingBox="358.07 332.67 378.33 340.08"
 LabelJustification="Left"
 LabelAlignment="Left"
><s font="58" size="10" color="0" face="96">EDG</s></t></n><n
 id="59"
 p="332.31 297.82"
 Z="229"
 NodeType="Fragment"
 NeedsClean="yes"
 AS="N"
><fragment
 id="338"
><n
 id="245"
 p="332.31 297.82"
 Z="54"
/><n
 id="246"
 p="328.60 283.96"
 Z="55"
 Element="7"
 NumHydrogens="0"
 NeedsClean="yes"
><t
 p="324.99 287.54"
 BoundingBox="325.75 280.39 331.39 287.54"
 LabelJustification="Left"
><s font="58" size="10" color="0" face="96">N</s></t></n><n
 id="247"
 p="336.02 311.68"
 Z="56"
 NodeType="ExternalConnectionPoint"
/><b
 id="248"
 Z="57"
 B="245"
 E="246"
 Order="3"
/><b
 id="249"
 Z="58"
 B="247"
 E="245"
/></fragment><t
 p="335.92 301.46"
 BoundingBox="322.24 294.18 335.52 301.59"
 LabelJustification="Right"
 Justification="Right"
 LabelAlignment="Right"
><s font="58" size="10" color="0" face="96">CN</s></t></n><n
 id="61"
 p="322.13 308"
 Z="230"
 NodeType="Fragment"
 NeedsClean="yes"
 AS="N"
><fragment
 id="339"
><n
 id="252"
 p="322.13 308"
 Z="61"
/><n
 id="253"
 p="308.27 304.29"
 Z="62"
 Element="7"
 NumHydrogens="0"
 NeedsClean="yes"
><t
 p="304.66 307.87"
 BoundingBox="305.42 300.72 311.06 307.87"
 LabelJustification="Left"
><s font="58" size="10" color="0" face="96">N</s></t></n><n
 id="254"
 p="335.99 311.72"
 Z="63"
 NodeType="ExternalConnectionPoint"
/><b
 id="255"
 Z="64"
 B="252"
 E="253"
 Order="3"
/><b
 id="256"
 Z="65"
 B="254"
 E="252"
/></fragment><t
 p="325.74 311.64"
 BoundingBox="312.06 304.36 325.34 311.77"
 LabelJustification="Right"
 Justification="Right"
 LabelAlignment="Right"
><s font="58" size="10" color="0" face="96">CN</s></t></n><n
 id="66"
 p="322.13 329.85"
 Z="233"
 NodeType="Fragment"
 NeedsClean="yes"
 AS="N"
><fragment
 id="340"
><n
 id="259"
 p="322.13 329.85"
 Z="68"
/><n
 id="260"
 p="308.27 333.57"
 Z="69"
 Element="7"
 NumHydrogens="0"
 NeedsClean="yes"
><t
 p="304.66 337.15"
 BoundingBox="305.42 330 311.06 337.15"
 LabelJustification="Left"
><s font="58" size="10" color="0" face="96">N</s></t></n><n
 id="261"
 p="335.99 326.14"
 Z="70"
 NodeType="ExternalConnectionPoint"
/><b
 id="262"
 Z="71"
 B="259"
 E="260"
 Order="3"
/><b
 id="263"
 Z="72"
 B="261"
 E="259"
/></fragment><t
 p="325.74 333.49"
 BoundingBox="312.06 326.21 325.34 333.62"
 LabelJustification="Right"
 Justification="Right"
 LabelAlignment="Right"
><s font="58" size="10" color="0" face="96">CN</s></t></n><n
 id="68"
 p="332.31 340.03"
 Z="234"
 NodeType="Fragment"
 NeedsClean="yes"
 AS="N"
><fragment
 id="341"
><n
 id="266"
 p="332.31 340.03"
 Z="75"
/><n
 id="267"
 p="328.60 353.90"
 Z="76"
 Element="7"
 NumHydrogens="0"
 NeedsClean="yes"
><t
 p="324.99 357.48"
 BoundingBox="325.75 350.33 331.39 357.48"
 LabelJustification="Left"
><s font="58" size="10" color="0" face="96">N</s></t></n><n
 id="268"
 p="336.02 326.17"
 Z="77"
 NodeType="ExternalConnectionPoint"
/><b
 id="269"
 Z="78"
 B="266"
 E="267"
 Order="3"
/><b
 id="270"
 Z="79"
 B="268"
 E="266"
/></fragment><t
 p="335.92 343.67"
 BoundingBox="322.24 336.39 335.52 343.80"
 LabelJustification="Right"
 Justification="Right"
 LabelAlignment="Right"
><s font="58" size="10" color="0" face="96">CN</s></t></n><b
 id="51"
 Z="221"
 B="43"
 E="45"
 BS="N"
/><b
 id="52"
 Z="222"
 B="45"
 E="47"
 BS="N"
/><b
 id="53"
 Z="223"
 B="47"
 E="49"
 Order="2"
 BS="N"
 BondCircularOrdering="52 58 56 54"
/><b
 id="54"
 Z="224"
 B="49"
 E="43"
 BS="N"
/><b
 id="56"
 Z="226"
 B="49"
 E="55"
 BS="N"
/><b
 id="58"
 Z="228"
 B="47"
 E="57"
 BS="N"
/><b
 id="63"
 Z="231"
 B="43"
 E="59"
 BS="N"
/><b
 id="65"
 Z="232"
 B="61"
 E="43"
 BS="N"
/><b
 id="70"
 Z="235"
 B="45"
 E="66"
 BS="N"
/><b
 id="72"
 Z="236"
 B="68"
 E="45"
 BS="N"
/></fragment><fragment
 id="74"
 BoundingBox="308.60 397.21 373.79 455.02"
 Z="238"
><n
 id="73"
 p="343.61 408.05"
 Z="237"
 AS="N"
/><n
 id="75"
 p="343.61 422.45"
 Z="239"
 AS="N"
/><n
 id="80"
 p="356.08 429.65"
 Z="241"
 Warning="ChemDraw can’t interpret this label."
 NodeType="Unspecified"
 NeedsClean="yes"
 AS="N"
><t
 p="352.74 433.29"
 BoundingBox="353.53 426.01 373.79 433.42"
 LabelJustification="Left"
 LabelAlignment="Left"
><s font="58" size="10" color="0" face="96">EDG</s></t></n><n
 id="82"
 p="331.14 400.85"
 Z="243"
 NodeType="Fragment"
 NeedsClean="yes"
 AS="N"
><fragment
 id="342"
><n
 id="273"
 p="331.14 400.85"
 Z="96"
/><n
 id="274"
 p="318.71 393.68"
 Z="97"
 Element="7"
 NumHydrogens="0"
 NeedsClean="yes"
><t
 p="315.10 397.26"
 BoundingBox="315.86 390.11 321.50 397.26"
 LabelJustification="Left"
><s font="58" size="10" color="0" face="96">N</s></t></n><n
 id="275"
 p="343.57 408.03"
 Z="98"
 NodeType="ExternalConnectionPoint"
/><b
 id="276"
 Z="99"
 B="273"
 E="274"
 Order="3"
/><b
 id="277"
 Z="100"
 B="275"
 E="273"
/></fragment><t
 p="334.75 404.49"
 BoundingBox="321.07 397.21 334.35 404.62"
 LabelJustification="Right"
 Justification="Right"
 LabelAlignment="Right"
><s font="58" size="10" color="0" face="96">CN</s></t></n><n
 id="84"
 p="356.08 400.85"
 Z="245"
 NodeType="Fragment"
 NeedsClean="yes"
 AS="N"
><fragment
 id="343"
><n
 id="280"
 p="356.08 400.85"
 Z="103"
/><n
 id="281"
 p="368.51 393.68"
 Z="104"
 Element="7"
 NumHydrogens="0"
 NeedsClean="yes"
><t
 p="364.90 397.26"
 BoundingBox="365.66 390.11 371.30 397.26"
 LabelJustification="Left"
><s font="58" size="10" color="0" face="96">N</s></t></n><n
 id="282"
 p="343.65 408.03"
 Z="105"
 NodeType="ExternalConnectionPoint"
/><b
 id="283"
 Z="106"
 B="280"
 E="281"
 Order="3"
/><b
 id="284"
 Z="107"
 B="282"
 E="280"
/></fragment><t
 p="352.47 404.49"
 BoundingBox="352.96 397.21 366.09 404.62"
 LabelJustification="Left"
 LabelAlignment="Left"
><s font="58" size="10" color="0" face="96">CN</s></t></n><n
 id="86"
 p="331.14 429.65"
 Z="247"
 AS="N"
/><n
 id="88"
 p="318.67 422.45"
 Z="249"
 NodeType="GenericNickname"
 NumHydrogens="0"
 NeedsClean="yes"
 AS="N"
 GenericNickname="R"
><t
 p="315.06 426.03"
 BoundingBox="315.84 418.88 322.15 426.03"
 LabelJustification="Left"
><s font="58" size="10" color="0" face="96">R</s></t></n><n
 id="90"
 p="331.14 444.05"
 Z="251"
 AS="N"
/><n
 id="92"
 p="343.61 451.25"
 Z="253"
 NodeType="Fragment"
 NeedsClean="yes"
 AS="N"
><fragment
 id="344"
><n
 id="287"
 p="343.61 451.25"
 Z="113"
/><n
 id="288"
 p="356.04 458.42"
 Z="114"
 Element="7"
 NumHydrogens="0"
 NeedsClean="yes"
><t
 p="352.43 462"
 BoundingBox="353.19 454.85 358.83 462"
 LabelJustification="Left"
><s font="58" size="10" color="0" face="96">N</s></t></n><n
 id="289"
 p="331.18 444.07"
 Z="115"
 NodeType="ExternalConnectionPoint"
/><b
 id="290"
 Z="116"
 B="287"
 E="288"
 Order="3"
/><b
 id="291"
 Z="117"
 B="289"
 E="287"
/></fragment><t
 p="340 454.89"
 BoundingBox="340.49 447.61 353.62 455.02"
 LabelJustification="Left"
 LabelAlignment="Left"
><s font="58" size="10" color="0" face="96">CN</s></t></n><n
 id="94"
 p="318.67 451.25"
 Z="255"
 NodeType="Fragment"
 NeedsClean="yes"
 AS="N"
><fragment
 id="345"
><n
 id="294"
 p="318.67 451.25"
 Z="120"
/><n
 id="295"
 p="306.24 458.42"
 Z="121"
 Element="7"
 NumHydrogens="0"
 NeedsClean="yes"
><t
 p="302.63 462"
 BoundingBox="303.39 454.85 309.03 462"
 LabelJustification="Left"
><s font="58" size="10" color="0" face="96">N</s></t></n><n
 id="296"
 p="331.10 444.07"
 Z="122"
 NodeType="ExternalConnectionPoint"
/><b
 id="297"
 Z="123"
 B="294"
 E="295"
 Order="3"
/><b
 id="298"
 Z="124"
 B="296"
 E="294"
/></fragment><t
 p="322.28 454.89"
 BoundingBox="308.60 447.61 321.88 455.02"
 LabelJustification="Right"
 Justification="Right"
 LabelAlignment="Right"
><s font="58" size="10" color="0" face="96">CN</s></t></n><b
 id="76"
 Z="240"
 B="73"
 E="75"
 Order="2"
 DoublePosition="Center"
 BS="N"
 BondCircularOrdering="85 83 87 81"
/><b
 id="81"
 Z="242"
 B="75"
 E="80"
 BS="N"
/><b
 id="83"
 Z="244"
 B="73"
 E="82"
 BS="N"
/><b
 id="85"
 Z="246"
 B="73"
 E="84"
 BS="N"
/><b
 id="87"
 Z="248"
 B="75"
 E="86"
 BS="N"
/><b
 id="89"
 Z="250"
 B="86"
 E="88"
 BS="N"
/><b
 id="91"
 Z="252"
 B="86"
 E="90"
 Order="2"
 DoublePosition="Center"
 BS="N"
 BondCircularOrdering="87 89 95 93"
/><b
 id="93"
 Z="254"
 B="90"
 E="92"
 BS="N"
/><b
 id="95"
 Z="256"
 B="90"
 E="94"
 BS="N"
/></fragment><fragment
 id="153"
 BoundingBox="156.14 395.73 222.48 453.54"
 Z="261"
><n
 id="152"
 p="198.07 420.97"
 Z="260"
 AS="N"
/><n
 id="154"
 p="198.07 435.37"
 Z="262"
 AS="N"
/><n
 id="156"
 p="185.60 413.77"
 Z="264"
 AS="N"
/><n
 id="158"
 p="185.60 399.37"
 Z="266"
 Warning="An atom in this label has an invalid valence."
 NodeType="Unspecified"
 Charge="-1"
 NeedsClean="yes"
 AS="N"
><fragment
 id="346"
><n
 id="301"
 p="185.60 399.37"
 Z="140"
 NumHydrogens="0"
 Charge="-1"
 NeedsClean="yes"
><t
 p="181.99 403.01"
 BoundingBox="182.48 392.15 191.47 403.14"
 LabelJustification="Left"
 LabelAlignment="Left"
><s font="58" size="10" color="0" face="96">C-</s></t></n><n
 id="302"
 p="198.03 392.20"
 Z="141"
 Element="7"
 NumHydrogens="0"
 NeedsClean="yes"
><t
 p="194.42 395.78"
 BoundingBox="195.18 388.63 200.82 395.78"
 LabelJustification="Left"
><s font="58" size="10" color="0" face="96">N</s></t></n><n
 id="303"
 p="185.60 413.72"
 Z="142"
 NodeType="ExternalConnectionPoint"
/><b
 id="304"
 Z="143"
 B="301"
 E="302"
 Order="2"
/><b
 id="305"
 Z="144"
 B="303"
 E="301"
/></fragment><t
 p="181.99 403.01"
 BoundingBox="182.48 395.73 195.61 403.14"
 LabelJustification="Left"
 LabelAlignment="Left"
><s font="58" size="10" color="0" face="96">CN</s></t></n><n
 id="160"
 p="173.13 420.97"
 Z="268"
 NodeType="Fragment"
 NeedsClean="yes"
 AS="N"
><fragment
 id="347"
><n
 id="308"
 p="173.13 420.97"
 Z="147"
/><n
 id="309"
 p="160.70 428.14"
 Z="148"
 Element="7"
 NumHydrogens="0"
 NeedsClean="yes"
><t
 p="157.09 431.72"
 BoundingBox="157.85 424.57 163.49 431.72"
 LabelJustification="Left"
><s font="58" size="10" color="0" face="96">N</s></t></n><n
 id="310"
 p="185.56 413.79"
 Z="149"
 NodeType="ExternalConnectionPoint"
/><b
 id="311"
 Z="150"
 B="308"
 E="309"
 Order="3"
/><b
 id="312"
 Z="151"
 B="310"
 E="308"
/></fragment><t
 p="176.74 424.61"
 BoundingBox="163.06 417.33 176.34 424.74"
 LabelJustification="Right"
 Justification="Right"
 LabelAlignment="Right"
><s font="58" size="10" color="0" face="96">CN</s></t></n><n
 id="162"
 p="212.47 420.97"
 Z="270"
 NodeType="Fragment"
 NeedsClean="yes"
 AS="N"
><fragment
 id="348"
><n
 id="315"
 p="212.47 420.97"
 Z="154"
/><n
 id="316"
 p="226.82 420.97"
 Z="155"
 Element="7"
 NumHydrogens="0"
 NeedsClean="yes"
><t
 p="223.21 424.55"
 BoundingBox="223.97 417.40 229.61 424.55"
 LabelJustification="Left"
><s font="58" size="10" color="0" face="96">N</s></t></n><n
 id="317"
 p="198.12 420.97"
 Z="156"
 NodeType="ExternalConnectionPoint"
/><b
 id="318"
 Z="157"
 B="315"
 E="316"
 Order="3"
/><b
 id="319"
 Z="158"
 B="317"
 E="315"
/></fragment><t
 p="208.86 424.61"
 BoundingBox="209.35 417.33 222.48 424.74"
 LabelJustification="Left"
 LabelAlignment="Left"
><s font="58" size="10" color="0" face="96">CN</s></t></n><n
 id="164"
 p="205.27 408.50"
 Z="271"
 NodeType="Fragment"
 NeedsClean="yes"
 AS="N"
><fragment
 id="349"
><n
 id="322"
 p="205.27 408.50"
 Z="161"
/><n
 id="323"
 p="212.44 396.07"
 Z="162"
 Element="7"
 NumHydrogens="0"
 NeedsClean="yes"
><t
 p="208.83 399.65"
 BoundingBox="209.59 392.50 215.23 399.65"
 LabelJustification="Left"
><s font="58" size="10" color="0" face="96">N</s></t></n><n
 id="324"
 p="198.09 420.93"
 Z="163"
 NodeType="ExternalConnectionPoint"
/><b
 id="325"
 Z="164"
 B="322"
 E="323"
 Order="3"
/><b
 id="326"
 Z="165"
 B="324"
 E="322"
/></fragment><t
 p="201.66 412.14"
 BoundingBox="202.15 404.86 215.28 412.27"
 LabelJustification="Left"
 LabelAlignment="Left"
><s font="58" size="10" color="0" face="96">CN</s></t></n><n
 id="170"
 p="210.54 442.57"
 Z="274"
 NodeType="GenericNickname"
 NumHydrogens="0"
 NeedsClean="yes"
 AS="N"
 GenericNickname="R"
><t
 p="206.93 446.15"
 BoundingBox="207.71 439 214.02 446.15"
 LabelJustification="Left"
><s font="58" size="10" color="0" face="96">R</s></t></n><n
 id="172"
 p="185.60 442.57"
 Z="276"
 Charge="1"
 AS="N"
/><n
 id="177"
 p="173.13 449.77"
 Z="278"
 Warning="ChemDraw can’t interpret this label."
 NodeType="Unspecified"
 NeedsClean="yes"
 AS="N"
><t
 p="177.02 453.41"
 BoundingBox="156.14 446.13 176.39 453.54"
 LabelJustification="Right"
 Justification="Right"
 LabelAlignment="Right"
><s font="58" size="10" color="0" face="96">GDE</s></t></n><b
 id="155"
 Z="263"
 B="152"
 E="154"
 BS="N"
/><b
 id="157"
 Z="265"
 B="152"
 E="156"
 BS="N"
/><b
 id="159"
 Z="267"
 B="156"
 E="158"
 BS="N"
/><b
 id="161"
 Z="269"
 B="156"
 E="160"
 BS="N"
/><b
 id="166"
 Z="272"
 B="152"
 E="162"
 BS="N"
/><b
 id="168"
 Z="273"
 B="164"
 E="152"
 BS="N"
/><b
 id="171"
 Z="275"
 B="154"
 E="170"
 BS="N"
/><b
 id="173"
 Z="277"
 B="154"
 E="172"
 Order="2"
 BS="N"
/><b
 id="178"
 Z="279"
 B="172"
 E="177"
 BS="N"
/><graphic
 id="204"
 BoundingBox="187.57 448.97 187.57 456.47"
 Z="280"
 GraphicType="Symbol"
 SymbolType="CirclePlus"
><represent attribute="Charge" object="172"/></graphic><graphic
 id="205"
 BoundingBox="178.57 409.47 178.57 416.97"
 Z="281"
 GraphicType="Symbol"
 SymbolType="CircleMinus"
><represent attribute="Charge" object="158"/></graphic></fragment><t
 id="41"
 p="180 321.54"
 BoundingBox="180.45 316.44 185.54 321.54"
 Z="214"
 Warning="Chemical Interpretation is not possible for this label"
 LineHeight="auto"
><s font="21" size="10" color="0">+</s></t><t
 id="96"
 p="208.24 351.30"
 BoundingBox="208.40 343.94 234.94 351.49"
 Z="257"
 Warning="Chemical Interpretation is not possible for this label"
 LineHeight="auto"
><s font="21" size="10" color="0">TCNE</s></t><t
 id="97"
 p="267.57 313.97"
 BoundingBox="268.34 306.61 281.34 314.16"
 Z="258"
 Warning="Chemical Interpretation is not possible for this label"
 LineHeight="auto"
><s font="224" size="10" color="0" face="2">CA</s></t><t
 id="98"
 p="346.32 376.89"
 BoundingBox="347.19 369.72 361.15 376.89"
 Z="259"
 Warning="Chemical Interpretation is not possible for this label"
 LineHeight="auto"
><s font="224" size="10" color="0" face="2">RE</s></t><graphic
 id="328"
 SupersededBy="350"
 BoundingBox="296.89 319.32 260.89 319.32"
 Z="215"
 GraphicType="Line"
 ArrowType="FullHead"
 HeadSize="1500"
/><graphic
 id="206"
 BoundingBox="227.07 391.97 227.07 458.97"
 Z="282"
 GraphicType="Bracket"
 BracketType="Square"
 LipSize="60"
/><graphic
 id="207"
 BoundingBox="148.07 458.97 148.07 391.97"
 Z="283"
 GraphicType="Bracket"
 BracketType="Square"
 LipSize="60"
/><graphic
 id="329"
 SupersededBy="351"
 BoundingBox="188.57 383.47 188.57 355.97"
 Z="284"
 GraphicType="Line"
 ArrowType="FullHead"
 HeadSize="1500"
/><graphic
 id="330"
 SupersededBy="352"
 BoundingBox="300.41 347.63 238.57 409.47"
 Z="285"
 GraphicType="Line"
 ArrowType="FullHead"
 HeadSize="1500"
/><graphic
 id="331"
 SupersededBy="353"
 BoundingBox="341.45 392.47 341.45 358.47"
 Z="286"
 GraphicType="Line"
 ArrowType="FullHead"
 HeadSize="1500"
/><scheme
 id="354"
><step
 id="355"
 ReactionStepReactants="12 27"
 ReactionStepProducts="46"
 ReactionStepArrows="328"
 ReactionStepObjectsAboveArrow="97"
/><step
 id="356"
 ReactionStepReactants="12 27"
 ReactionStepProducts="153"
 ReactionStepArrows="329"
/><step
 id="357"
 ReactionStepReactants="46"
 ReactionStepProducts="74"
 ReactionStepArrows="331"
 ReactionStepObjectsAboveArrow="98"
/><step
 id="358"
 ReactionStepReactants="153"
 ReactionStepProducts="46"
 ReactionStepArrows="330"
/></scheme><bracketedgroup
 id="359"
 BracketedObjectIDs="152 154 156 158 160 162 164 170 172 177"
><bracketattachment
 id="360"
 GraphicID="207"
/><bracketattachment
 id="361"
 GraphicID="206"
/></bracketedgroup><arrow
 id="350"
 BoundingBox="260.89 316.07 296.89 321.58"
 Z="215"
 FillType="None"
 ArrowheadHead="Full"
 ArrowheadType="Solid"
 HeadSize="1500"
 ArrowheadCenterSize="1313"
 ArrowheadWidth="375"
 Head3D="296.89 319.32 0"
 Tail3D="260.89 319.32 0"
 Center3D="419.89 418.32 0"
 MajorAxisEnd3D="455.89 418.32 0"
 MinorAxisEnd3D="419.89 454.32 0"
/><arrow
 id="351"
 BoundingBox="185.31 355.97 190.82 383.47"
 Z="284"
 FillType="None"
 ArrowheadHead="Full"
 ArrowheadType="Solid"
 HeadSize="1500"
 ArrowheadCenterSize="1313"
 ArrowheadWidth="375"
 Head3D="188.57 383.47 0"
 Tail3D="188.57 355.97 0"
 Center3D="241.82 507.47 0"
 MajorAxisEnd3D="269.32 507.47 0"
 MinorAxisEnd3D="241.82 534.97 0"
/><arrow
 id="352"
 BoundingBox="238.35 347.42 300.62 409.69"
 Z="285"
 FillType="None"
 ArrowheadHead="Full"
 ArrowheadType="Solid"
 HeadSize="1500"
 ArrowheadCenterSize="1313"
 ArrowheadWidth="375"
 Head3D="300.41 347.63 0"
 Tail3D="238.57 409.47 0"
 Center3D="409.91 491.88 0"
 MajorAxisEnd3D="497.37 491.88 0"
 MinorAxisEnd3D="409.91 579.34 0"
/><arrow
 id="353"
 BoundingBox="338.19 358.47 343.70 392.47"
 Z="286"
 FillType="None"
 ArrowheadHead="Full"
 ArrowheadType="Solid"
 HeadSize="1500"
 ArrowheadCenterSize="1313"
 ArrowheadWidth="375"
 Head3D="341.45 392.47 0"
 Tail3D="341.45 358.47 0"
 Center3D="500.95 511.22 0"
 MajorAxisEnd3D="534.95 511.22 0"
 MinorAxisEnd3D="500.95 545.22 0"
/></page></CDXML>
