# Supplementary material for: On the Mechanism of the Formal [2+2] Cycloaddition – Retro‐electrocyclization (CA‐RE) Reaction
Source: Chemistry. 2022 Nov 22;29(3):e202202833. doi: 10.1002/chem.202202833 (PMC10099493; doi:10.1002/chem.202202833)
Supplement: Supplementary file 9 — Supporting Information [file CHEM-29-0-s004.cdxml]

<?xml version="1.0" encoding="UTF-8" ?>
<!DOCTYPE CDXML SYSTEM "http://www.cambridgesoft.com/xml/cdxml.dtd" >
<CDXML
 CreationProgram="ChemDraw 19.1.0.8"
 Name="Article_Scheme3.cdxml"
 BoundingBox="152.13 160.01 372.78 235.79"
 WindowPosition="0 0"
 WindowSize="-2147483648 0"
 WindowIsZoomed="yes"
 FractionalWidths="yes"
 InterpretChemically="yes"
 ShowAtomQuery="yes"
 ShowAtomStereo="no"
 ShowAtomEnhancedStereo="yes"
 ShowAtomNumber="no"
 ShowResidueID="no"
 ShowBondQuery="yes"
 ShowBondRxn="yes"
 ShowBondStereo="no"
 ShowTerminalCarbonLabels="no"
 ShowNonTerminalCarbonLabels="no"
 HideImplicitHydrogens="no"
 LabelFont="3"
 LabelSize="10"
 LabelFace="96"
 CaptionFont="3"
 CaptionSize="10"
 HashSpacing="2.49"
 MarginWidth="1.59"
 LineWidth="0.60"
 BoldWidth="2.01"
 BondLength="14.40"
 BondSpacing="18"
 ChainAngle="120"
 LabelJustification="Auto"
 CaptionJustification="Left"
 AminoAcidTermini="HOH"
 ShowSequenceTermini="yes"
 ShowSequenceBonds="yes"
 ShowSequenceUnlinkedBranches="no"
 ResidueWrapCount="40"
 ResidueBlockCount="10"
 ResidueZigZag="yes"
 NumberResidueBlocks="no"
 PrintMargins="36 36 36 36"
 MacPrintInfo="0003000001200120000000000B6608A0FF84FF880BE309180367052703FC0002000001200120000000000B6608A0000100000064000000010001010100000001270F000100010000000000000000000000000002001901900000000000600000000000000000000100000000000000000000000000000000"
 ChemPropName=""
 ChemPropFormula="Chemical Formula: "
 ChemPropExactMass="Exact Mass: "
 ChemPropMolWt="Molecular Weight: "
 ChemPropMOverZ="m/z: "
 ChemPropAnalysis="Elemental Analysis: "
 ChemPropBoilingPt="Boiling Point: "
 ChemPropMeltingPt="Melting Point: "
 ChemPropCritTemp="Critical Temp: "
 ChemPropCritPres="Critical Pres: "
 ChemPropCritVol="Critical Vol: "
 ChemPropGibbs="Gibbs Energy: "
 ChemPropLogP="Log P: "
 ChemPropMR="MR: "
 ChemPropHenry="Henry&apos;s Law: "
 ChemPropEForm="Heat of Form: "
 ChemProptPSA="tPSA: "
 ChemPropCLogP="CLogP: "
 ChemPropCMR="CMR: "
 ChemPropLogS="LogS: "
 ChemPropPKa="pKa: "
 ChemPropID=""
 ChemPropFragmentLabel=""
 color="0"
 bgcolor="1"
 RxnAutonumberStart="1"
 RxnAutonumberConditions="no"
 RxnAutonumberStyle="Roman"
 RxnAutonumberFormat="(#)"
><colortable>
<color r="1" g="1" b="1"/>
<color r="0" g="0" b="0"/>
<color r="1" g="0" b="0"/>
<color r="1" g="1" b="0"/>
<color r="0" g="1" b="0"/>
<color r="0" g="1" b="1"/>
<color r="0" g="0" b="1"/>
<color r="1" g="0" b="1"/>
<color r="0" g="0.5020" b="0"/>
</colortable><fonttable>
<font id="3" charset="iso-8859-1" name="Arial"/>
</fonttable><page
 id="6251"
 BoundingBox="0 0 540 719.75"
 HeaderPosition="36"
 FooterPosition="36"
 PrintTrimMarks="yes"
 HeightPages="1"
 WidthPages="1"
><group
 id="2519"
 BoundingBox="152.13 204.64 372.78 235.79"
 Z="82"
><group
 id="1047"
 BoundingBox="205.84 204.64 372.78 235.79"
 Z="76"
><fragment
 id="1048"
 BoundingBox="205.84 212.26 213.06 224.01"
 Z="62"
><n
 id="1049"
 p="209.44 217.59"
 Z="61"
 color="10"
 NodeType="GenericNickname"
 NumHydrogens="0"
 NeedsClean="yes"
 AS="N"
 GenericNickname="A"
><t
 p="205.84 221.51"
 BoundingBox="205.84 212.26 213.06 224.01"
 color="10"
 LabelJustification="Left"
 LabelLineHeight="auto"
 LineHeight="auto"
><s font="3" size="10" color="10" face="1">A</s></t></n></fragment><fragment
 id="1050"
 BoundingBox="232.09 212.26 239.31 224.01"
 Z="65"
><n
 id="1051"
 p="235.69 217.59"
 Z="64"
 Warning="An atom in this label has an invalid valence."
 Element="5"
 NumHydrogens="0"
 NeedsClean="yes"
 AS="N"
><t
 p="232.09 221.51"
 BoundingBox="232.09 212.26 239.31 224.01"
 LabelJustification="Left"
 LabelLineHeight="auto"
 LineHeight="auto"
><s font="3" size="10" color="0" face="1">B</s></t></n></fragment><fragment
 id="1052"
 BoundingBox="276.37 212.26 289.15 224.01"
 Z="68"
><n
 id="1053"
 p="279.97 217.59"
 Z="67"
 color="4"
 Warning="ChemDraw can&apos;t interpret this label."
 NodeType="Unspecified"
 NeedsClean="yes"
 AS="N"
><t
 p="276.37 221.51"
 BoundingBox="276.37 212.26 289.15 224.01"
 color="4"
 LabelJustification="Left"
 LabelLineHeight="auto"
 LineHeight="auto"
 LabelAlignment="Left"
><s font="3" size="10" color="4" face="1">C1</s></t></n></fragment><fragment
 id="1054"
 BoundingBox="366.11 212.26 372.78 224.01"
 Z="70"
><n
 id="1055"
 p="369.44 217.59"
 Z="69"
 color="8"
 Warning="An atom in this label has an invalid valence."
 Element="15"
 NumHydrogens="0"
 NeedsClean="yes"
 AS="N"
><t
 p="366.11 221.51"
 BoundingBox="366.11 212.26 372.78 224.01"
 color="8"
 LabelJustification="Left"
 LabelLineHeight="auto"
 LineHeight="auto"
><s font="3" size="10" color="8" face="1">P</s></t></n></fragment><t
 id="1056"
 p="219.65 221.49"
 BoundingBox="219.65 212.54 225.50 224.04"
 Z="63"
 Warning="Chemical Interpretation is not possible for this label"
 LineHeight="auto"
><s font="3" size="10" color="0">+</s></t><t
 id="1057"
 p="254.13 213.59"
 BoundingBox="254.13 204.64 263.30 217.79"
 Z="72"
 Warning="Chemical Interpretation is not possible for this label"
 LineHeight="auto"
><s font="3" size="10" color="0">k</s><s font="3" size="10" color="0" face="32">1</s></t><t
 id="1058"
 p="254.13 231.59"
 BoundingBox="254.13 222.64 265.80 235.79"
 Z="73"
 Warning="Chemical Interpretation is not possible for this label"
 LineHeight="auto"
><s font="3" size="10" color="0">k</s><s font="3" size="10" color="0" face="32">-1</s></t><t
 id="1059"
 p="344.88 214.34"
 BoundingBox="344.88 205.39 354.05 218.54"
 Z="74"
 Warning="Chemical Interpretation is not possible for this label"
 LineHeight="auto"
><s font="3" size="10" color="0">k</s><s font="3" size="10" color="0" face="32">3</s></t><graphic
 id="6245"
 SupersededBy="6252"
 BoundingBox="269.13 218.29 249.38 218.29"
 Z="66"
 GraphicType="Line"
 ArrowType="Equilibrium"
 HeadSize="1000"
/><graphic
 id="6246"
 SupersededBy="6253"
 BoundingBox="361.13 218.54 341.13 218.54"
 Z="71"
 GraphicType="Line"
 ArrowType="FullHead"
 HeadSize="1000"
/><arrow
 id="6252"
 BoundingBox="248.48 215.14 270.03 221.44"
 Z="66"
 FillType="None"
 ArrowheadHead="HalfLeft"
 ArrowheadTail="HalfLeft"
 ArrowheadType="Solid"
 HeadSize="1000"
 ArrowheadCenterSize="875"
 ArrowheadWidth="250"
 ArrowShaftSpacing="300"
 Head3D="269.13 218.29 0"
 Tail3D="249.38 218.29 0"
 Center3D="249.38 218.29 0"
 MajorAxisEnd3D="266.48 218.29 0"
 MinorAxisEnd3D="249.38 235.40 0"
/><arrow
 id="6253"
 BoundingBox="341.13 216.29 361.13 220.04"
 Z="71"
 FillType="None"
 ArrowheadHead="Full"
 ArrowheadType="Solid"
 HeadSize="1000"
 ArrowheadCenterSize="875"
 ArrowheadWidth="250"
 Head3D="361.13 218.54 0"
 Tail3D="341.13 218.54 0"
 Center3D="489.38 273.51 0"
 MajorAxisEnd3D="509.38 273.51 0"
 MinorAxisEnd3D="489.38 293.51 0"
/></group><fragment
 id="2512"
 BoundingBox="323.25 212.26 336.03 224.01"
 Z="79"
><n
 id="2513"
 p="326.85 217.59"
 Z="78"
 color="4"
 Warning="ChemDraw can&apos;t interpret this label."
 NodeType="Unspecified"
 NeedsClean="yes"
 AS="N"
><t
 p="323.25 221.51"
 BoundingBox="323.25 212.26 336.03 224.01"
 color="4"
 LabelJustification="Left"
 LabelLineHeight="auto"
 LineHeight="auto"
 LabelAlignment="Left"
><s font="3" size="10" color="4" face="1">C2</s></t></n></fragment><t
 id="1064"
 p="152.13 222.28"
 BoundingBox="152.13 213.33 196.40 224.83"
 Z="75"
 Warning="Chemical Interpretation is not possible for this label"
 LineHeight="auto"
><s font="3" size="10" color="0">Model 2 =</s></t><t
 id="2514"
 p="301.38 213.59"
 BoundingBox="301.38 204.64 310.55 217.79"
 Z="80"
 Warning="Chemical Interpretation is not possible for this label"
 LineHeight="auto"
><s font="3" size="10" color="0">k</s><s font="3" size="10" color="0" face="32">2</s></t><t
 id="2515"
 p="301.38 231.59"
 BoundingBox="301.38 222.64 313.05 235.79"
 Z="81"
 Warning="Chemical Interpretation is not possible for this label"
 LineHeight="auto"
><s font="3" size="10" color="0">k</s><s font="3" size="10" color="0" face="32">-2</s></t><graphic
 id="6247"
 SupersededBy="6254"
 BoundingBox="316.38 218.29 296.63 218.29"
 Z="77"
 GraphicType="Line"
 ArrowType="Equilibrium"
 HeadSize="1000"
/><arrow
 id="6254"
 BoundingBox="295.73 215.14 317.28 221.44"
 Z="77"
 FillType="None"
 ArrowheadHead="HalfLeft"
 ArrowheadTail="HalfLeft"
 ArrowheadType="Solid"
 HeadSize="1000"
 ArrowheadCenterSize="875"
 ArrowheadWidth="250"
 ArrowShaftSpacing="300"
 Head3D="316.38 218.29 0"
 Tail3D="296.63 218.29 0"
 Center3D="296.63 218.29 0"
 MajorAxisEnd3D="313.73 218.29 0"
 MinorAxisEnd3D="296.63 235.40 0"
/></group><group
 id="2520"
 BoundingBox="152.13 160.01 324.78 190.79"
 Z="83"
><group
 id="226"
 BoundingBox="205.84 160.01 324.78 190.79"
 Z="60"
><fragment
 id="7"
 BoundingBox="205.84 167.63 213.06 179.38"
 Z="46"
><n
 id="6"
 p="209.44 172.96"
 Z="45"
 color="10"
 NodeType="GenericNickname"
 NumHydrogens="0"
 NeedsClean="yes"
 AS="N"
 GenericNickname="A"
><t
 p="205.84 176.88"
 BoundingBox="205.84 167.63 213.06 179.38"
 color="10"
 LabelJustification="Left"
 LabelLineHeight="auto"
 LineHeight="auto"
><s font="3" size="10" color="10" face="1">A</s></t></n></fragment><fragment
 id="11"
 BoundingBox="232.09 167.63 239.31 179.38"
 Z="49"
><n
 id="10"
 p="235.69 172.96"
 Z="48"
 Warning="An atom in this label has an invalid valence."
 Element="5"
 NumHydrogens="0"
 NeedsClean="yes"
 AS="N"
><t
 p="232.09 176.88"
 BoundingBox="232.09 167.63 239.31 179.38"
 LabelJustification="Left"
 LabelLineHeight="auto"
 LineHeight="auto"
><s font="3" size="10" color="0" face="1">B</s></t></n></fragment><fragment
 id="15"
 BoundingBox="278.62 167.63 285.84 179.38"
 Z="52"
><n
 id="14"
 p="282.22 172.96"
 Z="51"
 color="4"
 Warning="An atom in this label has an invalid valence."
 NumHydrogens="0"
 NeedsClean="yes"
 AS="N"
><t
 p="278.62 176.88"
 BoundingBox="278.62 167.63 285.84 179.38"
 color="4"
 LabelJustification="Left"
 LabelLineHeight="auto"
 LineHeight="auto"
><s font="3" size="10" color="4" face="1">C</s></t></n></fragment><fragment
 id="18"
 BoundingBox="318.11 167.63 324.78 179.38"
 Z="54"
><n
 id="17"
 p="321.44 172.96"
 Z="53"
 color="8"
 Warning="An atom in this label has an invalid valence."
 Element="15"
 NumHydrogens="0"
 NeedsClean="yes"
 AS="N"
><t
 p="318.11 176.88"
 BoundingBox="318.11 167.63 324.78 179.38"
 color="8"
 LabelJustification="Left"
 LabelLineHeight="auto"
 LineHeight="auto"
><s font="3" size="10" color="8" face="1">P</s></t></n></fragment><t
 id="8"
 p="219.65 176.86"
 BoundingBox="219.65 167.91 225.50 179.41"
 Z="47"
 Warning="Chemical Interpretation is not possible for this label"
 LineHeight="auto"
><s font="3" size="10" color="0">+</s></t><t
 id="20"
 p="254.13 168.96"
 BoundingBox="254.13 160.01 263.30 173.16"
 Z="56"
 Warning="Chemical Interpretation is not possible for this label"
 LineHeight="auto"
><s font="3" size="10" color="0">k</s><s font="3" size="10" color="0" face="32">1</s></t><t
 id="21"
 p="254.13 186.59"
 BoundingBox="254.13 177.64 265.80 190.79"
 Z="57"
 Warning="Chemical Interpretation is not possible for this label"
 LineHeight="auto"
><s font="3" size="10" color="0">k</s><s font="3" size="10" color="0" face="32">-1</s></t><t
 id="22"
 p="296.13 168.96"
 BoundingBox="296.13 160.01 305.30 173.16"
 Z="58"
 Warning="Chemical Interpretation is not possible for this label"
 LineHeight="auto"
><s font="3" size="10" color="0">k</s><s font="3" size="10" color="0" face="32">2</s></t><graphic
 id="6248"
 SupersededBy="6255"
 BoundingBox="269.13 173.66 249.38 173.66"
 Z="50"
 GraphicType="Line"
 ArrowType="Equilibrium"
 HeadSize="1000"
/><graphic
 id="6249"
 SupersededBy="6256"
 BoundingBox="313.13 173.91 293.13 173.91"
 Z="55"
 GraphicType="Line"
 ArrowType="FullHead"
 HeadSize="1000"
/><arrow
 id="6255"
 BoundingBox="248.48 170.51 270.03 176.81"
 Z="50"
 FillType="None"
 ArrowheadHead="HalfLeft"
 ArrowheadTail="HalfLeft"
 ArrowheadType="Solid"
 HeadSize="1000"
 ArrowheadCenterSize="875"
 ArrowheadWidth="250"
 ArrowShaftSpacing="300"
 Head3D="269.13 173.66 0"
 Tail3D="249.38 173.66 0"
 Center3D="249.38 173.66 0"
 MajorAxisEnd3D="266.48 173.66 0"
 MinorAxisEnd3D="249.38 190.77 0"
/><arrow
 id="6256"
 BoundingBox="293.13 171.66 313.13 175.41"
 Z="55"
 FillType="None"
 ArrowheadHead="Full"
 ArrowheadType="Solid"
 HeadSize="1000"
 ArrowheadCenterSize="875"
 ArrowheadWidth="250"
 Head3D="313.13 173.91 0"
 Tail3D="293.13 173.91 0"
 Center3D="441.38 228.88 0"
 MajorAxisEnd3D="461.38 228.88 0"
 MinorAxisEnd3D="441.38 248.88 0"
/></group><t
 id="225"
 p="152.13 177.66"
 BoundingBox="152.13 168.71 196.40 180.21"
 Z="59"
 Warning="Chemical Interpretation is not possible for this label"
 LineHeight="auto"
><s font="3" size="10" color="0">Model 1 =</s></t></group><scheme
 id="6257"
><step
 id="6258"
 ReactionStepReactants="7 11"
 ReactionStepProducts="15"
 ReactionStepArrows="6248"
 ReactionStepObjectsAboveArrow="20"
 ReactionStepObjectsBelowArrow="21"
/><step
 id="6259"
 ReactionStepReactants="15"
 ReactionStepProducts="18"
 ReactionStepArrows="6249"
 ReactionStepObjectsAboveArrow="22"
/></scheme><scheme
 id="6260"
><step
 id="6261"
 ReactionStepReactants="1048 1050"
 ReactionStepProducts="1052"
 ReactionStepArrows="6245"
 ReactionStepObjectsAboveArrow="1057"
 ReactionStepObjectsBelowArrow="1058"
/><step
 id="6262"
 ReactionStepReactants="1052"
 ReactionStepProducts="2512"
 ReactionStepArrows="6247"
 ReactionStepObjectsAboveArrow="2514"
 ReactionStepObjectsBelowArrow="2515"
/><step
 id="6263"
 ReactionStepReactants="2512"
 ReactionStepProducts="1054"
 ReactionStepArrows="6246"
 ReactionStepObjectsAboveArrow="1059"
/></scheme></page></CDXML>
