# Supplementary material for: On the Mechanism of the Formal [2+2] Cycloaddition – Retro‐electrocyclization (CA‐RE) Reaction
Source: Chemistry. 2022 Nov 22;29(3):e202202833. doi: 10.1002/chem.202202833 (PMC10099493; doi:10.1002/chem.202202833)
Supplement: Supplementary file 10 — Supporting Information [file CHEM-29-0-s002.cdxml]

<?xml version="1.0" encoding="UTF-8" ?>
<!DOCTYPE CDXML SYSTEM "http://www.cambridgesoft.com/xml/cdxml.dtd" >
<CDXML
 CreationProgram="ChemDraw 19.1.0.8"
 Name="Article_Scheme4.cdxml"
 BoundingBox="143.13 163.76 400.91 308.51"
 WindowPosition="0 0"
 WindowSize="-2147483648 0"
 WindowIsZoomed="yes"
 FractionalWidths="yes"
 InterpretChemically="yes"
 ShowAtomQuery="yes"
 ShowAtomStereo="no"
 ShowAtomEnhancedStereo="yes"
 ShowAtomNumber="no"
 ShowResidueID="no"
 ShowBondQuery="yes"
 ShowBondRxn="yes"
 ShowBondStereo="no"
 ShowTerminalCarbonLabels="no"
 ShowNonTerminalCarbonLabels="no"
 HideImplicitHydrogens="no"
 LabelFont="3"
 LabelSize="10"
 LabelFace="96"
 CaptionFont="3"
 CaptionSize="10"
 HashSpacing="2.49"
 MarginWidth="1.59"
 LineWidth="0.60"
 BoldWidth="2.01"
 BondLength="14.40"
 BondSpacing="18"
 ChainAngle="120"
 LabelJustification="Auto"
 CaptionJustification="Left"
 AminoAcidTermini="HOH"
 ShowSequenceTermini="yes"
 ShowSequenceBonds="yes"
 ShowSequenceUnlinkedBranches="no"
 ResidueWrapCount="40"
 ResidueBlockCount="10"
 ResidueZigZag="yes"
 NumberResidueBlocks="no"
 PrintMargins="36 36 36 36"
 MacPrintInfo="0003000001200120000000000B6608A0FF84FF880BE309180367052703FC0002000001200120000000000B6608A0000100000064000000010001010100000001270F000100010000000000000000000000000002001901900000000000600000000000000000000100000000000000000000000000000000"
 ChemPropName=""
 ChemPropFormula="Chemical Formula: "
 ChemPropExactMass="Exact Mass: "
 ChemPropMolWt="Molecular Weight: "
 ChemPropMOverZ="m/z: "
 ChemPropAnalysis="Elemental Analysis: "
 ChemPropBoilingPt="Boiling Point: "
 ChemPropMeltingPt="Melting Point: "
 ChemPropCritTemp="Critical Temp: "
 ChemPropCritPres="Critical Pres: "
 ChemPropCritVol="Critical Vol: "
 ChemPropGibbs="Gibbs Energy: "
 ChemPropLogP="Log P: "
 ChemPropMR="MR: "
 ChemPropHenry="Henry&apos;s Law: "
 ChemPropEForm="Heat of Form: "
 ChemProptPSA="tPSA: "
 ChemPropCLogP="CLogP: "
 ChemPropCMR="CMR: "
 ChemPropLogS="LogS: "
 ChemPropPKa="pKa: "
 ChemPropID=""
 ChemPropFragmentLabel=""
 color="0"
 bgcolor="1"
 RxnAutonumberStart="1"
 RxnAutonumberConditions="no"
 RxnAutonumberStyle="Roman"
 RxnAutonumberFormat="(#)"
><colortable>
<color r="1" g="1" b="1"/>
<color r="0" g="0" b="0"/>
<color r="1" g="0" b="0"/>
<color r="1" g="1" b="0"/>
<color r="0" g="1" b="0"/>
<color r="0" g="1" b="1"/>
<color r="0" g="0" b="1"/>
<color r="1" g="0" b="1"/>
<color r="0" g="0.5020" b="0"/>
</colortable><fonttable>
<font id="3" charset="iso-8859-1" name="Arial"/>
</fonttable><page
 id="6303"
 BoundingBox="0 0 540 719.75"
 HeaderPosition="36"
 FooterPosition="36"
 PrintTrimMarks="yes"
 HeightPages="1"
 WidthPages="1"
><group
 id="2546"
 BoundingBox="143.13 163.76 360.03 194.54"
 Z="164"
><group
 id="2547"
 BoundingBox="196.84 163.76 360.03 194.54"
 Z="163"
><fragment
 id="2548"
 BoundingBox="196.84 171.38 204.06 183.13"
 Z="149"
><n
 id="2549"
 p="200.44 176.71"
 Z="148"
 color="10"
 NodeType="GenericNickname"
 NumHydrogens="0"
 NeedsClean="yes"
 AS="N"
 GenericNickname="A"
><t
 p="196.84 180.63"
 BoundingBox="196.84 171.38 204.06 183.13"
 color="10"
 LabelJustification="Left"
 LabelLineHeight="auto"
 LineHeight="auto"
><s font="3" size="10" color="10" face="1">A</s></t></n></fragment><fragment
 id="2550"
 BoundingBox="223.09 171.38 230.31 183.13"
 Z="152"
><n
 id="2551"
 p="226.69 176.71"
 Z="151"
 Warning="An atom in this label has an invalid valence."
 Element="5"
 NumHydrogens="0"
 NeedsClean="yes"
 AS="N"
><t
 p="223.09 180.63"
 BoundingBox="223.09 171.38 230.31 183.13"
 LabelJustification="Left"
 LabelLineHeight="auto"
 LineHeight="auto"
><s font="3" size="10" color="0" face="1">B</s></t></n></fragment><fragment
 id="2552"
 BoundingBox="314.25 171.38 321.47 183.13"
 Z="155"
><n
 id="2553"
 p="317.85 176.71"
 Z="154"
 color="4"
 Warning="An atom in this label has an invalid valence."
 NumHydrogens="0"
 NeedsClean="yes"
 AS="N"
><t
 p="314.25 180.63"
 BoundingBox="314.25 171.38 321.47 183.13"
 color="4"
 LabelJustification="Left"
 LabelLineHeight="auto"
 LineHeight="auto"
><s font="3" size="10" color="4" face="1">C</s></t></n></fragment><fragment
 id="2554"
 BoundingBox="353.36 171.38 360.03 183.13"
 Z="157"
><n
 id="2555"
 p="356.69 176.71"
 Z="156"
 color="8"
 Warning="An atom in this label has an invalid valence."
 Element="15"
 NumHydrogens="0"
 NeedsClean="yes"
 AS="N"
><t
 p="353.36 180.63"
 BoundingBox="353.36 171.38 360.03 183.13"
 color="8"
 LabelJustification="Left"
 LabelLineHeight="auto"
 LineHeight="auto"
><s font="3" size="10" color="8" face="1">P</s></t></n></fragment><t
 id="2556"
 p="210.65 180.61"
 BoundingBox="210.65 171.66 216.50 183.16"
 Z="150"
 Warning="Chemical Interpretation is not possible for this label"
 LineHeight="auto"
><s font="3" size="10" color="0">+</s></t><t
 id="2557"
 p="290.50 172.71"
 BoundingBox="290.50 163.76 299.67 176.91"
 Z="159"
 Warning="Chemical Interpretation is not possible for this label"
 LineHeight="auto"
><s font="3" size="10" color="0">k</s><s font="3" size="10" color="0" face="32">2</s></t><t
 id="2558"
 p="290.50 190.34"
 BoundingBox="290.50 181.39 302.17 194.54"
 Z="160"
 Warning="Chemical Interpretation is not possible for this label"
 LineHeight="auto"
><s font="3" size="10" color="0">k</s><s font="3" size="10" color="0" face="32">-2</s></t><t
 id="2559"
 p="331.38 172.71"
 BoundingBox="331.38 163.76 340.55 176.91"
 Z="161"
 Warning="Chemical Interpretation is not possible for this label"
 LineHeight="auto"
><s font="3" size="10" color="0">k</s><s font="3" size="10" color="0" face="32">6</s></t><graphic
 id="6287"
 SupersededBy="6304"
 BoundingBox="305.50 177.41 285.75 177.41"
 Z="153"
 GraphicType="Line"
 ArrowType="Equilibrium"
 HeadSize="1000"
/><graphic
 id="6288"
 SupersededBy="6305"
 BoundingBox="348.38 177.66 328.38 177.66"
 Z="158"
 GraphicType="Line"
 ArrowType="FullHead"
 HeadSize="1000"
/><arrow
 id="6304"
 BoundingBox="284.85 174.26 306.40 180.56"
 Z="153"
 FillType="None"
 ArrowheadHead="HalfLeft"
 ArrowheadTail="HalfLeft"
 ArrowheadType="Solid"
 HeadSize="1000"
 ArrowheadCenterSize="875"
 ArrowheadWidth="250"
 ArrowShaftSpacing="300"
 Head3D="305.50 177.41 0"
 Tail3D="285.75 177.41 0"
 Center3D="285.75 177.41 0"
 MajorAxisEnd3D="302.86 177.41 0"
 MinorAxisEnd3D="285.75 194.52 0"
/><arrow
 id="6305"
 BoundingBox="328.38 175.41 348.38 179.16"
 Z="158"
 FillType="None"
 ArrowheadHead="Full"
 ArrowheadType="Solid"
 HeadSize="1000"
 ArrowheadCenterSize="875"
 ArrowheadWidth="250"
 Head3D="348.38 177.66 0"
 Tail3D="328.38 177.66 0"
 Center3D="476.63 232.63 0"
 MajorAxisEnd3D="496.63 232.63 0"
 MinorAxisEnd3D="476.63 252.63 0"
/></group><t
 id="2564"
 p="143.13 181.41"
 BoundingBox="143.13 172.46 187.40 183.96"
 Z="162"
 Warning="Chemical Interpretation is not possible for this label"
 LineHeight="auto"
><s font="3" size="10" color="0">Model 3 =</s></t></group><group
 id="2693"
 BoundingBox="143.13 240.64 400.91 271.41"
 Z="214"
><group
 id="2694"
 BoundingBox="196.84 240.64 400.91 271.41"
 Z="213"
><fragment
 id="2695"
 BoundingBox="196.84 248.26 204.06 260.01"
 Z="199"
><n
 id="2696"
 p="200.44 253.59"
 Z="198"
 color="10"
 NodeType="GenericNickname"
 NumHydrogens="0"
 NeedsClean="yes"
 AS="N"
 GenericNickname="A"
><t
 p="196.84 257.51"
 BoundingBox="196.84 248.26 204.06 260.01"
 color="10"
 LabelJustification="Left"
 LabelLineHeight="auto"
 LineHeight="auto"
><s font="3" size="10" color="10" face="1">A</s></t></n></fragment><fragment
 id="2697"
 BoundingBox="223.09 248.26 230.31 260.01"
 Z="202"
><n
 id="2698"
 p="226.69 253.59"
 Z="201"
 Warning="An atom in this label has an invalid valence."
 Element="5"
 NumHydrogens="0"
 NeedsClean="yes"
 AS="N"
><t
 p="223.09 257.51"
 BoundingBox="223.09 248.26 230.31 260.01"
 LabelJustification="Left"
 LabelLineHeight="auto"
 LineHeight="auto"
><s font="3" size="10" color="0" face="1">B</s></t></n></fragment><fragment
 id="2699"
 BoundingBox="312 248.26 324.78 260.01"
 Z="205"
><n
 id="2700"
 p="315.60 253.59"
 Z="204"
 color="4"
 Warning="ChemDraw can&apos;t interpret this label."
 NodeType="Unspecified"
 NeedsClean="yes"
 AS="N"
><t
 p="312 257.51"
 BoundingBox="312 248.26 324.78 260.01"
 color="4"
 LabelJustification="Left"
 LabelLineHeight="auto"
 LineHeight="auto"
 LabelAlignment="Left"
><s font="3" size="10" color="4" face="1">C1</s></t></n></fragment><fragment
 id="2701"
 BoundingBox="394.24 248.26 400.91 260.01"
 Z="207"
><n
 id="2702"
 p="397.57 253.59"
 Z="206"
 color="8"
 Warning="An atom in this label has an invalid valence."
 Element="15"
 NumHydrogens="0"
 NeedsClean="yes"
 AS="N"
><t
 p="394.24 257.51"
 BoundingBox="394.24 248.26 400.91 260.01"
 color="8"
 LabelJustification="Left"
 LabelLineHeight="auto"
 LineHeight="auto"
><s font="3" size="10" color="8" face="1">P</s></t></n></fragment><t
 id="2703"
 p="210.65 257.49"
 BoundingBox="210.65 248.54 216.50 260.04"
 Z="200"
 Warning="Chemical Interpretation is not possible for this label"
 LineHeight="auto"
><s font="3" size="10" color="0">+</s></t><t
 id="2704"
 p="290.50 249.59"
 BoundingBox="290.50 240.64 299.67 253.79"
 Z="209"
 Warning="Chemical Interpretation is not possible for this label"
 LineHeight="auto"
><s font="3" size="10" color="0">k</s><s font="3" size="10" color="0" face="32">2</s></t><t
 id="2705"
 p="290.50 267.21"
 BoundingBox="290.50 258.26 302.17 271.41"
 Z="210"
 Warning="Chemical Interpretation is not possible for this label"
 LineHeight="auto"
><s font="3" size="10" color="0">k</s><s font="3" size="10" color="0" face="32">-2</s></t><t
 id="2706"
 p="372.25 249.59"
 BoundingBox="372.25 240.64 381.42 253.79"
 Z="211"
 Warning="Chemical Interpretation is not possible for this label"
 LineHeight="auto"
><s font="3" size="10" color="0">k</s><s font="3" size="10" color="0" face="32">6</s></t><graphic
 id="6271"
 SupersededBy="6308"
 BoundingBox="305.50 254.29 285.75 254.29"
 Z="203"
 GraphicType="Line"
 ArrowType="Equilibrium"
 HeadSize="1000"
/><graphic
 id="6272"
 SupersededBy="6309"
 BoundingBox="389.25 254.54 369.25 254.54"
 Z="208"
 GraphicType="Line"
 ArrowType="FullHead"
 HeadSize="1000"
/><arrow
 id="6308"
 BoundingBox="284.85 251.14 306.40 257.44"
 Z="203"
 FillType="None"
 ArrowheadHead="HalfLeft"
 ArrowheadTail="HalfLeft"
 ArrowheadType="Solid"
 HeadSize="1000"
 ArrowheadCenterSize="875"
 ArrowheadWidth="250"
 ArrowShaftSpacing="300"
 Head3D="305.50 254.29 0"
 Tail3D="285.75 254.29 0"
 Center3D="285.75 254.29 0"
 MajorAxisEnd3D="302.86 254.29 0"
 MinorAxisEnd3D="285.75 271.40 0"
/><arrow
 id="6309"
 BoundingBox="369.25 252.29 389.25 256.04"
 Z="208"
 FillType="None"
 ArrowheadHead="Full"
 ArrowheadType="Solid"
 HeadSize="1000"
 ArrowheadCenterSize="875"
 ArrowheadWidth="250"
 Head3D="389.25 254.54 0"
 Tail3D="369.25 254.54 0"
 Center3D="517.50 309.51 0"
 MajorAxisEnd3D="537.50 309.51 0"
 MinorAxisEnd3D="517.50 329.51 0"
/></group><t
 id="2711"
 p="143.13 258.66"
 BoundingBox="143.13 249.71 187.40 261.21"
 Z="212"
 Warning="Chemical Interpretation is not possible for this label"
 LineHeight="auto"
><s font="3" size="10" color="0">Model 4 =</s></t></group><fragment
 id="2565"
 BoundingBox="265.50 171.38 279.94 183.13"
 Z="167"
><n
 id="2566"
 p="269.10 176.71"
 Z="166"
 Warning="An atom in this label has an invalid valence."
 NodeType="Unspecified"
 NeedsClean="yes"
 AS="N"
><fragment
 id="6306"
><n
 id="2906"
 p="262.17 176.71"
 Z="140"
 NodeType="GenericNickname"
 NumHydrogens="0"
 NeedsClean="yes"
 GenericNickname="A"
><t
 p="258.84 180.61"
 BoundingBox="258.84 172.27 265.51 180.61"
 LabelJustification="Left"
><s font="3" size="10" color="0" face="96">A</s></t></n><n
 id="2907"
 p="276.52 176.71"
 Z="141"
 Element="5"
 NumHydrogens="0"
 NeedsClean="yes"
><t
 p="273.19 180.61"
 BoundingBox="273.19 172.27 279.86 180.61"
 LabelJustification="Left"
><s font="3" size="10" color="0" face="96">B</s></t></n><b
 id="2908"
 Z="142"
 B="2906"
 E="2907"
/></fragment><t
 p="265.50 180.63"
 BoundingBox="265.50 171.38 279.94 183.13"
 LabelJustification="Left"
 LabelLineHeight="auto"
 LineHeight="auto"
 LabelAlignment="Left"
><s font="3" size="10" color="0" face="1">AB</s></t></n></fragment><fragment
 id="2572"
 BoundingBox="285.19 219.88 306.30 231.63"
 Z="172"
><n
 id="2573"
 p="288.79 225.21"
 Z="171"
 Warning="An atom in this label has an invalid valence."
 NodeType="Unspecified"
 NeedsClean="yes"
 AS="N"
><fragment
 id="6307"
><n
 id="2911"
 p="276.86 228.80"
 Z="143"
 NodeType="GenericNickname"
 NumHydrogens="0"
 NeedsClean="yes"
 GenericNickname="A"
><t
 p="273.53 232.70"
 BoundingBox="273.53 224.36 280.20 232.70"
 LabelJustification="Left"
><s font="3" size="10" color="0" face="96">A</s></t></n><n
 id="2912"
 p="289.29 221.63"
 Z="144"
 Element="5"
 NumHydrogens="0"
 NeedsClean="yes"
><t
 p="285.96 225.53"
 BoundingBox="285.96 217.19 292.63 225.53"
 LabelJustification="Left"
><s font="3" size="10" color="0" face="96">B</s></t></n><n
 id="2913"
 p="301.71 228.80"
 Z="145"
 Element="15"
 NumHydrogens="0"
 NeedsClean="yes"
><t
 p="298.38 232.70"
 BoundingBox="298.38 224.36 305.05 232.70"
 LabelJustification="Left"
><s font="3" size="10" color="0" face="96">P</s></t></n><b
 id="2914"
 Z="146"
 B="2912"
 E="2913"
/><b
 id="2915"
 Z="147"
 B="2911"
 E="2912"
/></fragment><t
 p="285.19 229.13"
 BoundingBox="285.19 219.88 306.30 231.63"
 LabelJustification="Left"
 LabelLineHeight="auto"
 LineHeight="auto"
 LabelAlignment="Left"
><s font="3" size="10" color="0" face="1">ABP</s></t></n></fragment><fragment
 id="2596"
 BoundingBox="246.65 193.49 253.32 205.24"
 Z="180"
><n
 id="2595"
 p="249.98 198.82"
 Z="179"
 color="8"
 Warning="An atom in this label has an invalid valence."
 Element="15"
 NumHydrogens="0"
 NeedsClean="yes"
 AS="N"
><t
 p="246.65 202.74"
 BoundingBox="246.65 193.49 253.32 205.24"
 color="8"
 LabelJustification="Left"
 LabelLineHeight="auto"
 LineHeight="auto"
><s font="3" size="10" color="8" face="1">P</s></t></n></fragment><fragment
 id="2611"
 BoundingBox="337.69 193.49 344.36 205.24"
 Z="181"
><n
 id="2612"
 p="341.02 198.82"
 Z="182"
 color="8"
 Warning="An atom in this label has an invalid valence."
 Element="15"
 NumHydrogens="0"
 NeedsClean="yes"
 AS="N"
><t
 p="337.69 202.74"
 BoundingBox="337.69 193.49 344.36 205.24"
 color="8"
 LabelJustification="Left"
 LabelLineHeight="auto"
 LineHeight="auto"
><s font="3" size="10" color="8" face="1">P</s></t></n></fragment><fragment
 id="2712"
 BoundingBox="265.87 248.26 280.31 260.01"
 Z="217"
><n
 id="2713"
 p="269.47 253.59"
 Z="216"
 Warning="An atom in this label has an invalid valence."
 NodeType="Unspecified"
 NeedsClean="yes"
 AS="N"
><fragment
 id="6310"
><n
 id="2715"
 p="262.55 253.59"
 Z="190"
 NodeType="GenericNickname"
 NumHydrogens="0"
 NeedsClean="yes"
 GenericNickname="A"
><t
 p="259.22 257.49"
 BoundingBox="259.22 249.15 265.89 257.49"
 LabelJustification="Left"
><s font="3" size="10" color="0" face="96">A</s></t></n><n
 id="2716"
 p="276.90 253.59"
 Z="191"
 Element="5"
 NumHydrogens="0"
 NeedsClean="yes"
><t
 p="273.57 257.49"
 BoundingBox="273.57 249.15 280.24 257.49"
 LabelJustification="Left"
><s font="3" size="10" color="0" face="96">B</s></t></n><b
 id="2717"
 Z="192"
 B="2715"
 E="2716"
/></fragment><t
 p="265.87 257.51"
 BoundingBox="265.87 248.26 280.31 260.01"
 LabelJustification="Left"
 LabelLineHeight="auto"
 LineHeight="auto"
 LabelAlignment="Left"
><s font="3" size="10" color="0" face="1">AB</s></t></n></fragment><fragment
 id="2718"
 BoundingBox="285.56 296.76 306.67 308.51"
 Z="222"
><n
 id="2719"
 p="289.16 302.09"
 Z="221"
 Warning="An atom in this label has an invalid valence."
 NodeType="Unspecified"
 NeedsClean="yes"
 AS="N"
><fragment
 id="6311"
><n
 id="2721"
 p="277.24 305.68"
 Z="193"
 NodeType="GenericNickname"
 NumHydrogens="0"
 NeedsClean="yes"
 GenericNickname="A"
><t
 p="273.91 309.58"
 BoundingBox="273.91 301.24 280.58 309.58"
 LabelJustification="Left"
><s font="3" size="10" color="0" face="96">A</s></t></n><n
 id="2722"
 p="289.66 298.50"
 Z="194"
 Element="5"
 NumHydrogens="0"
 NeedsClean="yes"
><t
 p="286.33 302.40"
 BoundingBox="286.33 294.06 293 302.40"
 LabelJustification="Left"
><s font="3" size="10" color="0" face="96">B</s></t></n><n
 id="2723"
 p="302.09 305.68"
 Z="195"
 Element="15"
 NumHydrogens="0"
 NeedsClean="yes"
><t
 p="298.76 309.58"
 BoundingBox="298.76 301.24 305.43 309.58"
 LabelJustification="Left"
><s font="3" size="10" color="0" face="96">P</s></t></n><b
 id="2724"
 Z="196"
 B="2722"
 E="2723"
/><b
 id="2725"
 Z="197"
 B="2721"
 E="2722"
/></fragment><t
 p="285.56 306.01"
 BoundingBox="285.56 296.76 306.67 308.51"
 LabelJustification="Left"
 LabelLineHeight="auto"
 LineHeight="auto"
 LabelAlignment="Left"
><s font="3" size="10" color="0" face="1">ABP</s></t></n></fragment><fragment
 id="2726"
 BoundingBox="247.03 270.36 253.70 282.11"
 Z="230"
><n
 id="2727"
 p="250.36 275.69"
 Z="229"
 color="8"
 Warning="An atom in this label has an invalid valence."
 Element="15"
 NumHydrogens="0"
 NeedsClean="yes"
 AS="N"
><t
 p="247.03 279.61"
 BoundingBox="247.03 270.36 253.70 282.11"
 color="8"
 LabelJustification="Left"
 LabelLineHeight="auto"
 LineHeight="auto"
><s font="3" size="10" color="8" face="1">P</s></t></n></fragment><fragment
 id="2728"
 BoundingBox="338.07 270.36 344.74 282.11"
 Z="231"
><n
 id="2729"
 p="341.40 275.69"
 Z="232"
 color="8"
 Warning="An atom in this label has an invalid valence."
 Element="15"
 NumHydrogens="0"
 NeedsClean="yes"
 AS="N"
><t
 p="338.07 279.61"
 BoundingBox="338.07 270.36 344.74 282.11"
 color="8"
 LabelJustification="Left"
 LabelLineHeight="auto"
 LineHeight="auto"
><s font="3" size="10" color="8" face="1">P</s></t></n></fragment><fragment
 id="2758"
 BoundingBox="352.87 248.26 365.65 260.01"
 Z="242"
><n
 id="2759"
 p="356.47 253.59"
 Z="241"
 color="4"
 Warning="ChemDraw can&apos;t interpret this label."
 NodeType="Unspecified"
 NeedsClean="yes"
 AS="N"
><t
 p="352.87 257.51"
 BoundingBox="352.87 248.26 365.65 260.01"
 color="4"
 LabelJustification="Left"
 LabelLineHeight="auto"
 LineHeight="auto"
 LabelAlignment="Left"
><s font="3" size="10" color="4" face="1">C2</s></t></n></fragment><t
 id="2567"
 p="242.50 172.71"
 BoundingBox="242.50 163.76 251.67 176.91"
 Z="168"
 Warning="Chemical Interpretation is not possible for this label"
 LineHeight="auto"
><s font="3" size="10" color="0">k</s><s font="3" size="10" color="0" face="32">1</s></t><t
 id="2568"
 p="242.50 190.34"
 BoundingBox="242.50 181.39 254.17 194.54"
 Z="169"
 Warning="Chemical Interpretation is not possible for this label"
 LineHeight="auto"
><s font="3" size="10" color="0">k</s><s font="3" size="10" color="0" face="32">-1</s></t><t
 id="2589"
 p="275.44 216.63"
 BoundingBox="275.44 207.68 284.61 220.83"
 Z="176"
 Warning="Chemical Interpretation is not possible for this label"
 LineHeight="auto"
><s font="3" size="10" color="0">k</s><s font="3" size="10" color="0" face="32">3</s></t><t
 id="2590"
 p="258.06 216.63"
 BoundingBox="258.06 207.68 269.73 220.83"
 Z="177"
 Warning="Chemical Interpretation is not possible for this label"
 LineHeight="auto"
><s font="3" size="10" color="0">k</s><s font="3" size="10" color="0" face="32">-3</s></t><t
 id="2614"
 p="332.95 216.63"
 BoundingBox="321.28 207.68 332.95 220.83"
 Z="184"
 Warning="Chemical Interpretation is not possible for this label"
 CaptionJustification="Right"
 Justification="Right"
 LineHeight="auto"
><s font="3" size="10" color="0">k</s><s font="3" size="10" color="0" face="32">-4</s></t><t
 id="2613"
 p="315.58 216.63"
 BoundingBox="306.41 207.68 315.58 220.83"
 Z="185"
 Warning="Chemical Interpretation is not possible for this label"
 CaptionJustification="Right"
 Justification="Right"
 LineHeight="auto"
><s font="3" size="10" color="0">k</s><s font="3" size="10" color="0" face="32">4</s></t><t
 id="2730"
 p="242.88 249.59"
 BoundingBox="242.88 240.64 252.05 253.79"
 Z="218"
 Warning="Chemical Interpretation is not possible for this label"
 LineHeight="auto"
><s font="3" size="10" color="0">k</s><s font="3" size="10" color="0" face="32">1</s></t><t
 id="2731"
 p="242.88 267.21"
 BoundingBox="242.88 258.26 254.55 271.41"
 Z="219"
 Warning="Chemical Interpretation is not possible for this label"
 LineHeight="auto"
><s font="3" size="10" color="0">k</s><s font="3" size="10" color="0" face="32">-1</s></t><t
 id="2732"
 p="275.81 293.50"
 BoundingBox="275.81 284.55 284.98 297.70"
 Z="226"
 Warning="Chemical Interpretation is not possible for this label"
 LineHeight="auto"
><s font="3" size="10" color="0">k</s><s font="3" size="10" color="0" face="32">3</s></t><t
 id="2733"
 p="258.44 293.50"
 BoundingBox="258.44 284.55 270.11 297.70"
 Z="227"
 Warning="Chemical Interpretation is not possible for this label"
 LineHeight="auto"
><s font="3" size="10" color="0">k</s><s font="3" size="10" color="0" face="32">-3</s></t><t
 id="2734"
 p="333.33 293.50"
 BoundingBox="321.66 284.55 333.33 297.70"
 Z="234"
 Warning="Chemical Interpretation is not possible for this label"
 CaptionJustification="Right"
 Justification="Right"
 LineHeight="auto"
><s font="3" size="10" color="0">k</s><s font="3" size="10" color="0" face="32">-4</s></t><t
 id="2735"
 p="315.95 293.50"
 BoundingBox="306.78 284.55 315.95 297.70"
 Z="235"
 Warning="Chemical Interpretation is not possible for this label"
 CaptionJustification="Right"
 Justification="Right"
 LineHeight="auto"
><s font="3" size="10" color="0">k</s><s font="3" size="10" color="0" face="32">4</s></t><t
 id="2760"
 p="333.25 249.59"
 BoundingBox="333.25 240.64 342.42 253.79"
 Z="243"
 Warning="Chemical Interpretation is not possible for this label"
 LineHeight="auto"
><s font="3" size="10" color="0">k</s><s font="3" size="10" color="0" face="32">5</s></t><t
 id="2761"
 p="333.25 267.21"
 BoundingBox="333.25 258.26 344.92 271.41"
 Z="244"
 Warning="Chemical Interpretation is not possible for this label"
 LineHeight="auto"
><s font="3" size="10" color="0">k</s><s font="3" size="10" color="0" face="32">-5</s></t><graphic
 id="6291"
 SupersededBy="6312"
 BoundingBox="257.50 177.41 237.75 177.41"
 Z="165"
 GraphicType="Line"
 ArrowType="Equilibrium"
 HeadSize="1000"
/><graphic
 id="6292"
 SupersededBy="6313"
 BoundingBox="273.75 224.38 273.75 188"
 Z="170"
 GraphicType="Line"
 HeadSize="1000"
/><graphic
 id="6293"
 SupersededBy="6314"
 BoundingBox="282.75 224.38 273.47 224.38"
 Z="173"
 GraphicType="Line"
 ArrowType="HalfHead"
 HeadSize="1000"
/><graphic
 id="6294"
 SupersededBy="6315"
 BoundingBox="271.78 226.48 282.56 226.48"
 Z="174"
 GraphicType="Line"
 HeadSize="1000"
/><graphic
 id="6295"
 SupersededBy="6316"
 BoundingBox="271.78 188.13 271.78 226.81"
 Z="175"
 GraphicType="Line"
 ArrowType="HalfHead"
 HeadSize="1000"
/><graphic
 id="6296"
 SupersededBy="6317"
 BoundingBox="273.72 209.43 261.09 209.43"
 Z="178"
 GraphicType="Arc"
 HeadSize="1000"
 AngularSize="120"
/><graphic
 id="6297"
 SupersededBy="6318"
 BoundingBox="336.22 198.49 329.91 209.43"
 Z="183"
 GraphicType="Arc"
 HeadSize="1000"
 AngularSize="120"
/><graphic
 id="6298"
 SupersededBy="6319"
 BoundingBox="319.22 188.13 319.22 226.81"
 Z="186"
 GraphicType="Line"
 ArrowType="HalfHead"
 HeadSize="-1000"
/><graphic
 id="6299"
 SupersededBy="6320"
 BoundingBox="319.22 226.48 308.44 226.48"
 Z="187"
 GraphicType="Line"
 HeadSize="1000"
/><graphic
 id="6300"
 SupersededBy="6321"
 BoundingBox="308.25 224.38 317.54 224.38"
 Z="188"
 GraphicType="Line"
 ArrowType="HalfHead"
 HeadSize="-1000"
/><graphic
 id="6301"
 SupersededBy="6322"
 BoundingBox="317.25 224.38 317.25 188"
 Z="189"
 GraphicType="Line"
 HeadSize="1000"
/><graphic
 id="6275"
 SupersededBy="6323"
 BoundingBox="257.88 254.29 238.13 254.29"
 Z="215"
 GraphicType="Line"
 ArrowType="Equilibrium"
 HeadSize="1000"
/><graphic
 id="6276"
 SupersededBy="6324"
 BoundingBox="274.13 301.25 274.13 264.88"
 Z="220"
 GraphicType="Line"
 HeadSize="1000"
/><graphic
 id="6277"
 SupersededBy="6325"
 BoundingBox="283.13 301.25 273.84 301.25"
 Z="223"
 GraphicType="Line"
 ArrowType="HalfHead"
 HeadSize="1000"
/><graphic
 id="6278"
 SupersededBy="6326"
 BoundingBox="272.16 303.35 282.94 303.35"
 Z="224"
 GraphicType="Line"
 HeadSize="1000"
/><graphic
 id="6279"
 SupersededBy="6327"
 BoundingBox="272.16 265 272.16 303.69"
 Z="225"
 GraphicType="Line"
 ArrowType="HalfHead"
 HeadSize="1000"
/><graphic
 id="6280"
 SupersededBy="6328"
 BoundingBox="274.09 286.31 261.47 286.31"
 Z="228"
 GraphicType="Arc"
 HeadSize="1000"
 AngularSize="120"
/><graphic
 id="6281"
 SupersededBy="6329"
 BoundingBox="336.60 275.38 330.29 286.31"
 Z="233"
 GraphicType="Arc"
 HeadSize="1000"
 AngularSize="120"
/><graphic
 id="6282"
 SupersededBy="6330"
 BoundingBox="319.60 265 319.60 303.69"
 Z="236"
 GraphicType="Line"
 ArrowType="HalfHead"
 HeadSize="-1000"
/><graphic
 id="6283"
 SupersededBy="6331"
 BoundingBox="319.60 303.35 308.82 303.35"
 Z="237"
 GraphicType="Line"
 HeadSize="1000"
/><graphic
 id="6284"
 SupersededBy="6332"
 BoundingBox="308.63 301.25 317.91 301.25"
 Z="238"
 GraphicType="Line"
 ArrowType="HalfHead"
 HeadSize="-1000"
/><graphic
 id="6285"
 SupersededBy="6333"
 BoundingBox="317.63 301.25 317.63 264.88"
 Z="239"
 GraphicType="Line"
 HeadSize="1000"
/><graphic
 id="6286"
 SupersededBy="6334"
 BoundingBox="348.25 254.29 328.50 254.29"
 Z="240"
 GraphicType="Line"
 ArrowType="Equilibrium"
 HeadSize="1000"
/><scheme
 id="6335"
><step
 id="6336"
 ReactionStepReactants="2548 2550"
 ReactionStepProducts="2565"
 ReactionStepArrows="6291"
 ReactionStepObjectsAboveArrow="2567"
 ReactionStepObjectsBelowArrow="2568 2596"
/><step
 id="6337"
 ReactionStepReactants="2565"
 ReactionStepProducts="2552"
 ReactionStepArrows="6287"
 ReactionStepObjectsAboveArrow="2557"
 ReactionStepObjectsBelowArrow="2558"
/><step
 id="6338"
 ReactionStepReactants="2552"
 ReactionStepProducts="2554"
 ReactionStepArrows="6288"
 ReactionStepObjectsAboveArrow="2559"
/></scheme><scheme
 id="6339"
><step
 id="6340"
 ReactionStepReactants="2611"
 ReactionStepProducts="2572"
 ReactionStepArrows="6293"
 ReactionStepObjectsAboveArrow="2589"
/></scheme><scheme
 id="6341"
><step
 id="6342"
 ReactionStepReactants="2695 2697"
 ReactionStepProducts="2712"
 ReactionStepArrows="6275"
 ReactionStepObjectsAboveArrow="2730"
 ReactionStepObjectsBelowArrow="2731 2726"
/><step
 id="6343"
 ReactionStepReactants="2712"
 ReactionStepProducts="2565"
 ReactionStepArrows="6295"
 ReactionStepObjectsAboveArrow="2590"
/><step
 id="6344"
 ReactionStepReactants="2712"
 ReactionStepProducts="2699"
 ReactionStepArrows="6271"
 ReactionStepObjectsAboveArrow="2704"
 ReactionStepObjectsBelowArrow="2705"
/><step
 id="6345"
 ReactionStepReactants="2565"
 ReactionStepProducts="2552"
 ReactionStepArrows="6287"
 ReactionStepObjectsAboveArrow="2557"
 ReactionStepObjectsBelowArrow="2558"
/><step
 id="6346"
 ReactionStepReactants="2552"
 ReactionStepProducts="2554"
 ReactionStepArrows="6288"
 ReactionStepObjectsAboveArrow="2559"
/><step
 id="6347"
 ReactionStepReactants="2699"
 ReactionStepProducts="2552"
 ReactionStepArrows="6298"
 ReactionStepObjectsBelowArrow="2614"
/><step
 id="6348"
 ReactionStepReactants="2699"
 ReactionStepProducts="2758"
 ReactionStepArrows="6286"
 ReactionStepObjectsAboveArrow="2760"
 ReactionStepObjectsBelowArrow="2761"
/><step
 id="6349"
 ReactionStepReactants="2758"
 ReactionStepProducts="2701"
 ReactionStepArrows="6272"
 ReactionStepObjectsAboveArrow="2706"
/></scheme><scheme
 id="6350"
><step
 id="6351"
 ReactionStepReactants="2728"
 ReactionStepProducts="2718"
 ReactionStepArrows="6277"
 ReactionStepObjectsAboveArrow="2732"
/></scheme><scheme
 id="6352"
><step
 id="6353"
 ReactionStepProducts="2572"
 ReactionStepArrows="6300"
 ReactionStepObjectsAboveArrow="2613"
/></scheme><scheme
 id="6354"
><step
 id="6355"
 ReactionStepProducts="2699"
 ReactionStepArrows="6282"
 ReactionStepObjectsBelowArrow="2734"
/><step
 id="6356"
 ReactionStepReactants="2699"
 ReactionStepProducts="2552"
 ReactionStepArrows="6298"
 ReactionStepObjectsBelowArrow="2614"
/><step
 id="6357"
 ReactionStepReactants="2699"
 ReactionStepProducts="2758"
 ReactionStepArrows="6286"
 ReactionStepObjectsAboveArrow="2760"
 ReactionStepObjectsBelowArrow="2761"
/><step
 id="6358"
 ReactionStepReactants="2552"
 ReactionStepProducts="2554"
 ReactionStepArrows="6288"
 ReactionStepObjectsAboveArrow="2559"
/><step
 id="6359"
 ReactionStepReactants="2758"
 ReactionStepProducts="2701"
 ReactionStepArrows="6272"
 ReactionStepObjectsAboveArrow="2706"
/></scheme><scheme
 id="6360"
><step
 id="6361"
 ReactionStepProducts="2712"
 ReactionStepArrows="6279"
 ReactionStepObjectsAboveArrow="2733"
/><step
 id="6362"
 ReactionStepReactants="2712"
 ReactionStepProducts="2565"
 ReactionStepArrows="6295"
 ReactionStepObjectsAboveArrow="2590"
/><step
 id="6363"
 ReactionStepReactants="2712"
 ReactionStepProducts="2699"
 ReactionStepArrows="6271"
 ReactionStepObjectsAboveArrow="2704"
 ReactionStepObjectsBelowArrow="2705"
/><step
 id="6364"
 ReactionStepReactants="2565"
 ReactionStepProducts="2552"
 ReactionStepArrows="6287"
 ReactionStepObjectsAboveArrow="2557"
 ReactionStepObjectsBelowArrow="2558"
/><step
 id="6365"
 ReactionStepReactants="2552"
 ReactionStepProducts="2554"
 ReactionStepArrows="6288"
 ReactionStepObjectsAboveArrow="2559"
/><step
 id="6366"
 ReactionStepReactants="2699"
 ReactionStepProducts="2552"
 ReactionStepArrows="6298"
 ReactionStepObjectsBelowArrow="2614"
/><step
 id="6367"
 ReactionStepReactants="2699"
 ReactionStepProducts="2758"
 ReactionStepArrows="6286"
 ReactionStepObjectsAboveArrow="2760"
 ReactionStepObjectsBelowArrow="2761"
/><step
 id="6368"
 ReactionStepReactants="2758"
 ReactionStepProducts="2701"
 ReactionStepArrows="6272"
 ReactionStepObjectsAboveArrow="2706"
/></scheme><scheme
 id="6369"
><step
 id="6370"
 ReactionStepProducts="2718"
 ReactionStepArrows="6284"
 ReactionStepObjectsAboveArrow="2735"
/></scheme><arrow
 id="6312"
 BoundingBox="236.85 174.26 258.40 180.56"
 Z="165"
 FillType="None"
 ArrowheadHead="HalfLeft"
 ArrowheadTail="HalfLeft"
 ArrowheadType="Solid"
 HeadSize="1000"
 ArrowheadCenterSize="875"
 ArrowheadWidth="250"
 ArrowShaftSpacing="300"
 Head3D="257.50 177.41 0"
 Tail3D="237.75 177.41 0"
 Center3D="237.75 177.41 0"
 MajorAxisEnd3D="254.86 177.41 0"
 MinorAxisEnd3D="237.75 194.52 0"
/><arrow
 id="6313"
 BoundingBox="273.45 188 274.05 224.38"
 Z="170"
 FillType="None"
 ArrowheadType="Solid"
 HeadSize="1000"
 ArrowheadCenterSize="875"
 ArrowheadWidth="250"
 Head3D="273.75 224.38 0"
 Tail3D="273.75 188 0"
 Center3D="352.88 442.81 0"
 MajorAxisEnd3D="389.25 442.81 0"
 MinorAxisEnd3D="352.88 479.19 0"
/><arrow
 id="6314"
 BoundingBox="273.47 222.13 282.75 224.68"
 Z="173"
 FillType="None"
 ArrowheadHead="HalfLeft"
 ArrowheadType="Solid"
 HeadSize="1000"
 ArrowheadCenterSize="875"
 ArrowheadWidth="250"
 Head3D="282.75 224.38 0"
 Tail3D="273.47 224.38 0"
 Center3D="361.73 461 0"
 MajorAxisEnd3D="371.02 461 0"
 MinorAxisEnd3D="361.73 470.28 0"
/><arrow
 id="6315"
 BoundingBox="271.78 226.18 282.56 226.78"
 Z="174"
 FillType="None"
 ArrowheadType="Solid"
 HeadSize="1000"
 ArrowheadCenterSize="875"
 ArrowheadWidth="250"
 Head3D="271.78 226.48 0"
 Tail3D="282.56 226.48 0"
 Center3D="355.31 464.15 0"
 MajorAxisEnd3D="344.53 464.15 0"
 MinorAxisEnd3D="355.31 457.35 0"
/><arrow
 id="6316"
 BoundingBox="269.53 188.13 272.08 226.81"
 Z="175"
 FillType="None"
 ArrowheadHead="HalfLeft"
 ArrowheadType="Solid"
 HeadSize="1000"
 ArrowheadCenterSize="875"
 ArrowheadWidth="250"
 Head3D="271.78 188.13 0"
 Tail3D="271.78 226.81 0"
 Center3D="349.92 425.97 0"
 MajorAxisEnd3D="388.61 425.97 0"
 MinorAxisEnd3D="349.92 464.66 0"
/><arrow
 id="6317"
 BoundingBox="253.72 195.75 274.77 210.48"
 Z="178"
 FillType="None"
 ArrowheadType="Solid"
 HeadSize="800"
 ArrowheadCenterSize="700"
 ArrowheadWidth="200"
 AngularSize="-120"
 Head3D="273.72 209.43 0"
 Tail3D="254.77 198.49 0"
 Center3D="261.09 209.43 0"
 MajorAxisEnd3D="273.72 209.43 0"
 MinorAxisEnd3D="261.09 222.06 0"
/><arrow
 id="6318"
 BoundingBox="316.24 195.78 337.27 210.48"
 Z="183"
 FillType="None"
 ArrowheadType="Solid"
 HeadSize="800"
 ArrowheadCenterSize="700"
 ArrowheadWidth="200"
 AngularSize="-120"
 Head3D="336.22 198.49 0"
 Tail3D="317.29 209.43 0"
 Center3D="329.91 209.43 0"
 MajorAxisEnd3D="317.29 209.43 0"
 MinorAxisEnd3D="329.91 222.06 0"
/><arrow
 id="6319"
 BoundingBox="318.92 188.13 320.72 226.81"
 Z="186"
 FillType="None"
 ArrowheadHead="HalfRight"
 ArrowheadType="Solid"
 HeadSize="1000"
 ArrowheadCenterSize="875"
 ArrowheadWidth="250"
 Head3D="319.22 188.13 0"
 Tail3D="319.22 226.81 0"
 Center3D="241.08 425.97 0"
 MajorAxisEnd3D="202.40 425.97 0"
 MinorAxisEnd3D="241.08 464.66 0"
/><arrow
 id="6320"
 BoundingBox="308.44 226.18 319.22 226.78"
 Z="187"
 FillType="None"
 ArrowheadType="Solid"
 HeadSize="1000"
 ArrowheadCenterSize="875"
 ArrowheadWidth="250"
 Head3D="319.22 226.48 0"
 Tail3D="308.44 226.48 0"
 Center3D="235.69 464.15 0"
 MajorAxisEnd3D="246.47 464.15 0"
 MinorAxisEnd3D="235.69 457.35 0"
/><arrow
 id="6321"
 BoundingBox="308.25 222.13 317.54 224.68"
 Z="188"
 FillType="None"
 ArrowheadHead="HalfRight"
 ArrowheadType="Solid"
 HeadSize="1000"
 ArrowheadCenterSize="875"
 ArrowheadWidth="250"
 Head3D="308.25 224.38 0"
 Tail3D="317.54 224.38 0"
 Center3D="229.27 461 0"
 MajorAxisEnd3D="219.99 461 0"
 MinorAxisEnd3D="229.27 470.28 0"
/><arrow
 id="6322"
 BoundingBox="316.95 188 317.55 224.38"
 Z="189"
 FillType="None"
 ArrowheadType="Solid"
 HeadSize="1000"
 ArrowheadCenterSize="875"
 ArrowheadWidth="250"
 Head3D="317.25 224.38 0"
 Tail3D="317.25 188 0"
 Center3D="238.13 442.81 0"
 MajorAxisEnd3D="201.75 442.81 0"
 MinorAxisEnd3D="238.13 479.19 0"
/><arrow
 id="6323"
 BoundingBox="237.23 251.14 258.78 257.44"
 Z="215"
 FillType="None"
 ArrowheadHead="HalfLeft"
 ArrowheadTail="HalfLeft"
 ArrowheadType="Solid"
 HeadSize="1000"
 ArrowheadCenterSize="875"
 ArrowheadWidth="250"
 ArrowShaftSpacing="300"
 Head3D="257.88 254.29 0"
 Tail3D="238.13 254.29 0"
 Center3D="238.13 254.29 0"
 MajorAxisEnd3D="255.23 254.29 0"
 MinorAxisEnd3D="238.13 271.40 0"
/><arrow
 id="6324"
 BoundingBox="273.83 264.88 274.43 301.25"
 Z="220"
 FillType="None"
 ArrowheadType="Solid"
 HeadSize="1000"
 ArrowheadCenterSize="875"
 ArrowheadWidth="250"
 Head3D="274.13 301.25 0"
 Tail3D="274.13 264.88 0"
 Center3D="353.25 519.69 0"
 MajorAxisEnd3D="389.63 519.69 0"
 MinorAxisEnd3D="353.25 556.06 0"
/><arrow
 id="6325"
 BoundingBox="273.84 299 283.13 301.55"
 Z="223"
 FillType="None"
 ArrowheadHead="HalfLeft"
 ArrowheadType="Solid"
 HeadSize="1000"
 ArrowheadCenterSize="875"
 ArrowheadWidth="250"
 Head3D="283.13 301.25 0"
 Tail3D="273.84 301.25 0"
 Center3D="362.11 537.88 0"
 MajorAxisEnd3D="371.39 537.88 0"
 MinorAxisEnd3D="362.11 547.16 0"
/><arrow
 id="6326"
 BoundingBox="272.16 303.05 282.94 303.65"
 Z="224"
 FillType="None"
 ArrowheadType="Solid"
 HeadSize="1000"
 ArrowheadCenterSize="875"
 ArrowheadWidth="250"
 Head3D="272.16 303.35 0"
 Tail3D="282.94 303.35 0"
 Center3D="355.69 541.03 0"
 MajorAxisEnd3D="344.91 541.03 0"
 MinorAxisEnd3D="355.69 534.23 0"
/><arrow
 id="6327"
 BoundingBox="269.91 265 272.46 303.69"
 Z="225"
 FillType="None"
 ArrowheadHead="HalfLeft"
 ArrowheadType="Solid"
 HeadSize="1000"
 ArrowheadCenterSize="875"
 ArrowheadWidth="250"
 Head3D="272.16 265 0"
 Tail3D="272.16 303.69 0"
 Center3D="350.30 502.84 0"
 MajorAxisEnd3D="388.98 502.84 0"
 MinorAxisEnd3D="350.30 541.53 0"
/><arrow
 id="6328"
 BoundingBox="254.11 272.90 275.14 287.36"
 Z="228"
 FillType="None"
 ArrowheadType="Solid"
 HeadSize="800"
 ArrowheadCenterSize="700"
 ArrowheadWidth="200"
 AngularSize="-120"
 Head3D="274.09 286.31 0"
 Tail3D="255.16 275.38 0"
 Center3D="261.47 286.31 0"
 MajorAxisEnd3D="274.09 286.31 0"
 MinorAxisEnd3D="261.47 298.93 0"
/><arrow
 id="6329"
 BoundingBox="316.61 272.73 337.65 287.36"
 Z="233"
 FillType="None"
 ArrowheadType="Solid"
 HeadSize="800"
 ArrowheadCenterSize="700"
 ArrowheadWidth="200"
 AngularSize="-120"
 Head3D="336.60 275.38 0"
 Tail3D="317.66 286.31 0"
 Center3D="330.29 286.31 0"
 MajorAxisEnd3D="317.66 286.31 0"
 MinorAxisEnd3D="330.29 298.93 0"
/><arrow
 id="6330"
 BoundingBox="319.30 265 321.10 303.69"
 Z="236"
 FillType="None"
 ArrowheadHead="HalfRight"
 ArrowheadType="Solid"
 HeadSize="1000"
 ArrowheadCenterSize="875"
 ArrowheadWidth="250"
 Head3D="319.60 265 0"
 Tail3D="319.60 303.69 0"
 Center3D="241.46 502.84 0"
 MajorAxisEnd3D="202.77 502.84 0"
 MinorAxisEnd3D="241.46 541.53 0"
/><arrow
 id="6331"
 BoundingBox="308.82 303.05 319.60 303.65"
 Z="237"
 FillType="None"
 ArrowheadType="Solid"
 HeadSize="1000"
 ArrowheadCenterSize="875"
 ArrowheadWidth="250"
 Head3D="319.60 303.35 0"
 Tail3D="308.82 303.35 0"
 Center3D="236.07 541.03 0"
 MajorAxisEnd3D="246.85 541.03 0"
 MinorAxisEnd3D="236.07 534.23 0"
/><arrow
 id="6332"
 BoundingBox="308.63 299 317.91 301.55"
 Z="238"
 FillType="None"
 ArrowheadHead="HalfRight"
 ArrowheadType="Solid"
 HeadSize="1000"
 ArrowheadCenterSize="875"
 ArrowheadWidth="250"
 Head3D="308.63 301.25 0"
 Tail3D="317.91 301.25 0"
 Center3D="229.65 537.88 0"
 MajorAxisEnd3D="220.36 537.88 0"
 MinorAxisEnd3D="229.65 547.16 0"
/><arrow
 id="6333"
 BoundingBox="317.33 264.88 317.93 301.25"
 Z="239"
 FillType="None"
 ArrowheadType="Solid"
 HeadSize="1000"
 ArrowheadCenterSize="875"
 ArrowheadWidth="250"
 Head3D="317.63 301.25 0"
 Tail3D="317.63 264.88 0"
 Center3D="238.50 519.69 0"
 MajorAxisEnd3D="202.13 519.69 0"
 MinorAxisEnd3D="238.50 556.06 0"
/><arrow
 id="6334"
 BoundingBox="327.60 251.14 349.15 257.44"
 Z="240"
 FillType="None"
 ArrowheadHead="HalfLeft"
 ArrowheadTail="HalfLeft"
 ArrowheadType="Solid"
 HeadSize="1000"
 ArrowheadCenterSize="875"
 ArrowheadWidth="250"
 ArrowShaftSpacing="300"
 Head3D="348.25 254.29 0"
 Tail3D="328.50 254.29 0"
 Center3D="328.50 254.29 0"
 MajorAxisEnd3D="345.61 254.29 0"
 MinorAxisEnd3D="328.50 271.40 0"
/></page></CDXML>
