# Supplementary material for: On the Mechanism of the Formal [2+2] Cycloaddition – Retro‐electrocyclization (CA‐RE) Reaction
Source: Chemistry. 2022 Nov 22;29(3):e202202833. doi: 10.1002/chem.202202833 (PMC10099493; doi:10.1002/chem.202202833)
Supplement: Supplementary file 11 — Supporting Information [file CHEM-29-0-s001.txt]

 Entering Link 1 = C:\G03W\l1.exe PID=      2028.
  
 Copyright (c) 1988,1990,1992,1993,1995,1998,2003,2004, Gaussian, Inc.
                  All Rights Reserved.
  
 This is the Gaussian(R) 03 program.  It is based on the
 the Gaussian(R) 98 system (copyright 1998, Gaussian, Inc.),
 the Gaussian(R) 94 system (copyright 1995, Gaussian, Inc.),
 the Gaussian 92(TM) system (copyright 1992, Gaussian, Inc.),
 the Gaussian 90(TM) system (copyright 1990, Gaussian, Inc.),
 the Gaussian 88(TM) system (copyright 1988, Gaussian, Inc.),
 the Gaussian 86(TM) system (copyright 1986, Carnegie Mellon
 University), and the Gaussian 82(TM) system (copyright 1983,
 Carnegie Mellon University). Gaussian is a federally registered
 trademark of Gaussian, Inc.
  
 This software contains proprietary and confidential information,
 including trade secrets, belonging to Gaussian, Inc.
  
 This software is provided under written license and may be
 used, copied, transmitted, or stored only in accord with that
 written license.
  
 The following legend is applicable only to US Government
 contracts under FAR:
  
                    RESTRICTED RIGHTS LEGEND
  
 Use, reproduction and disclosure by the US Government is
 subject to restrictions as set forth in subparagraphs (a)
 and (c) of the Commercial Computer Software - Restricted
 Rights clause in FAR 52.227-19.
  
 Gaussian, Inc.
 340 Quinnipiac St., Bldg. 40, Wallingford CT 06492
  
  
 ---------------------------------------------------------------
 Warning -- This program may not be used in any manner that
 competes with the business of Gaussian, Inc. or will provide
 assistance to any competitor of Gaussian, Inc.  The licensee
 of this program is prohibited from giving any competitor of
 Gaussian, Inc. access to this program.  By using this program,
 the user acknowledges that Gaussian, Inc. is engaged in the
 business of creating and licensing software in the field of
 computational chemistry and represents and warrants to the
 licensee that it is not a competitor of Gaussian, Inc. and that
 it will not use this program in any manner prohibited above.
 ---------------------------------------------------------------
  

 Cite this work as:
 Gaussian 03, Revision D.01,
 M. J. Frisch, G. W. Trucks, H. B. Schlegel, G. E. Scuseria, 
 M. A. Robb, J. R. Cheeseman, J. A. Montgomery, Jr., T. Vreven, 
 K. N. Kudin, J. C. Burant, J. M. Millam, S. S. Iyengar, J. Tomasi, 
 V. Barone, B. Mennucci, M. Cossi, G. Scalmani, N. Rega, 
 G. A. Petersson, H. Nakatsuji, M. Hada, M. Ehara, K. Toyota, 
 R. Fukuda, J. Hasegawa, M. Ishida, T. Nakajima, Y. Honda, O. Kitao, 
 H. Nakai, M. Klene, X. Li, J. E. Knox, H. P. Hratchian, J. B. Cross, 
 V. Bakken, C. Adamo, J. Jaramillo, R. Gomperts, R. E. Stratmann, 
 O. Yazyev, A. J. Austin, R. Cammi, C. Pomelli, J. W. Ochterski, 
 P. Y. Ayala, K. Morokuma, G. A. Voth, P. Salvador, J. J. Dannenberg, 
 V. G. Zakrzewski, S. Dapprich, A. D. Daniels, M. C. Strain, 
 O. Farkas, D. K. Malick, A. D. Rabuck, K. Raghavachari, 
 J. B. Foresman, J. V. Ortiz, Q. Cui, A. G. Baboul, S. Clifford, 
 J. Cioslowski, B. B. Stefanov, G. Liu, A. Liashenko, P. Piskorz, 
 I. Komaromi, R. L. Martin, D. J. Fox, T. Keith, M. A. Al-Laham, 
 C. Y. Peng, A. Nanayakkara, M. Challacombe, P. M. W. Gill, 
 B. Johnson, W. Chen, M. W. Wong, C. Gonzalez, and J. A. Pople, 
 Gaussian, Inc., Wallingford CT, 2004.
 
 ******************************************
 Gaussian 03:  IA32W-G03RevD.01 13-Oct-2005
                05-Mar-2019 
 ******************************************
 %chk=tcne-dft-ny.chk
 %mem=166MW
 %nproc=2
 Will use up to    2 processors via shared memory.
 ----------------------------
 # b3lyp/6-31+g(d,p) opt freq
 ----------------------------
 1/14=-1,18=20,26=3,38=1/1,3;
 2/9=110,17=6,18=5,40=1/2;
 3/5=1,6=6,7=111,11=2,16=1,25=1,30=1,74=-5/1,2,3;
 4//1;
 5/5=2,38=5/2;
 6/7=2,8=2,9=2,10=2,28=1/1;
 7//1,2,3,16;
 1/14=-1,18=20/3(3);
 2/9=110/2;
 6/7=2,8=2,9=2,10=2,19=2,28=1/1;
 99//99;
 2/9=110/2;
 3/5=1,6=6,7=111,11=2,16=1,25=1,30=1,74=-5/1,2,3;
 4/5=5,16=3/1;
 5/5=2,38=5/2;
 7//1,2,3,16;
 1/14=-1,18=20/3(-5);
 2/9=110/2;
 6/7=2,8=2,9=2,10=2,19=2,28=1/1;
 99/9=1/99;
 ----
 tcne
 ----
 Symbolic Z-matrix:
 Charge =  0 Multiplicity = 1
 C
 C                    1    B1
 C                    2    B2       1    A1
 C                    2    B3       1    A2       3    D1       0
 C                    1    B4       2    A3       3    D2       0
 C                    1    B5       2    A4       3    D3       0
 N                    3    B6       2    A5       1    D4       0
 N                    4    B7       2    A6       1    D5       0
 N                    5    B8       1    A7       2    D6       0
 N                    6    B9       1    A8       2    D7       0
       Variables:
  B1                    1.3724                   
  B2                    1.42966                  
  B3                    1.42968                  
  B4                    1.42966                  
  B5                    1.42968                  
  B6                    1.16282                  
  B7                    1.16282                  
  B8                    1.16282                  
  B9                    1.16282                  
  A1                  121.50131                  
  A2                  121.49594                  
  A3                  121.50131                  
  A4                  121.49594                  
  A5                  178.91615                  
  A6                  178.91455                  
  A7                  178.91615                  
  A8                  178.91455                  
  D1                  180.                       
  D2                  180.                       
  D3                    0.                       
  D4                  180.                       
  D5                  180.                       
  D6                  180.                       
  D7                  180.                       
 

 GradGradGradGradGradGradGradGradGradGradGradGradGradGradGradGradGradGrad
 Berny optimization.
 Initialization pass.
                           ----------------------------
                           !    Initial Parameters    !
                           ! (Angstroms and Degrees)  !
 --------------------------                            --------------------------
 ! Name  Definition              Value          Derivative Info.                !
 --------------------------------------------------------------------------------
 ! R1    R(1,2)                  1.3724         estimate D2E/DX2                !
 ! R2    R(1,5)                  1.4297         estimate D2E/DX2                !
 ! R3    R(1,6)                  1.4297         estimate D2E/DX2                !
 ! R4    R(2,3)                  1.4297         estimate D2E/DX2                !
 ! R5    R(2,4)                  1.4297         estimate D2E/DX2                !
 ! R6    R(3,7)                  1.1628         estimate D2E/DX2                !
 ! R7    R(4,8)                  1.1628         estimate D2E/DX2                !
 ! R8    R(5,9)                  1.1628         estimate D2E/DX2                !
 ! R9    R(6,10)                 1.1628         estimate D2E/DX2                !
 ! A1    A(2,1,5)              121.5013         estimate D2E/DX2                !
 ! A2    A(2,1,6)              121.4959         estimate D2E/DX2                !
 ! A3    A(5,1,6)              117.0028         estimate D2E/DX2                !
 ! A4    A(1,2,3)              121.5013         estimate D2E/DX2                !
 ! A5    A(1,2,4)              121.4959         estimate D2E/DX2                !
 ! A6    A(3,2,4)              117.0028         estimate D2E/DX2                !
 ! A7    L(2,3,7,4,-1)         178.9161         estimate D2E/DX2                !
 ! A8    L(2,4,8,3,-1)         178.9145         estimate D2E/DX2                !
 ! A9    L(1,5,9,6,-1)         178.9161         estimate D2E/DX2                !
 ! A10   L(1,6,10,5,-1)        178.9145         estimate D2E/DX2                !
 ! A11   L(2,3,7,4,-2)         180.0            estimate D2E/DX2                !
 ! A12   L(2,4,8,3,-2)         180.0            estimate D2E/DX2                !
 ! A13   L(1,5,9,6,-2)         180.0            estimate D2E/DX2                !
 ! A14   L(1,6,10,5,-2)        180.0            estimate D2E/DX2                !
 ! D1    D(5,1,2,3)            180.0            estimate D2E/DX2                !
 ! D2    D(5,1,2,4)              0.0            estimate D2E/DX2                !
 ! D3    D(6,1,2,3)              0.0            estimate D2E/DX2                !
 ! D4    D(6,1,2,4)            180.0            estimate D2E/DX2                !
 --------------------------------------------------------------------------------
 Trust Radius=3.00D-01 FncErr=1.00D-07 GrdErr=1.00D-06
 Number of steps in this run=  37 maximum allowed number of steps= 100.
 GradGradGradGradGradGradGradGradGradGradGradGradGradGradGradGradGradGrad

                          Input orientation:                          
 ---------------------------------------------------------------------
 Center     Atomic     Atomic              Coordinates (Angstroms)
 Number     Number      Type              X           Y           Z
 ---------------------------------------------------------------------
    1          6             0        0.000000    0.000000    0.000000
    2          6             0        0.000000    0.000000    1.372400
    3          6             0        1.218972    0.000000    2.119425
    4          6             0       -1.219058    0.000000    2.119321
    5          6             0       -1.218972    0.000000   -0.747025
    6          6             0        1.219058    0.000000   -0.746921
    7          7             0        2.198757    0.000000    2.745666
    8          7             0       -2.198883    0.000000    2.745497
    9          7             0       -2.198757    0.000000   -1.373266
   10          7             0        2.198883    0.000000   -1.373097
 ---------------------------------------------------------------------
                    Distance matrix (angstroms):
                    1          2          3          4          5
     1  C    0.000000
     2  C    1.372400   0.000000
     3  C    2.444966   1.429664   0.000000
     4  C    2.444918   1.429683   2.438030   0.000000
     5  C    1.429664   2.444966   3.762992   2.866346   0.000000
     6  C    1.429683   2.444918   2.866346   3.762944   2.438030
     7  N    3.517558   2.592372   1.162822   3.474733   4.886693
     8  N    3.517505   2.592389   3.474723   1.162821   3.627387
     9  N    2.592372   3.517558   4.886693   3.627392   1.162822
    10  N    2.592389   3.517505   3.627387   4.886645   3.474723
                    6          7          8          9         10
     6  C    0.000000
     7  N    3.627392   0.000000
     8  N    4.886645   4.397640   0.000000
     9  N    3.474733   6.025258   4.118763   0.000000
    10  N    1.162821   4.118763   6.025210   4.397640   0.000000
 Stoichiometry    C6N4
 Framework group  C2H[SGH(C6N4)]
 Deg. of freedom     9
 Full point group                 C2H
 Largest Abelian subgroup         C2H     NOp   4
 Largest concise Abelian subgroup C2      NOp   2
                         Standard orientation:                         
 ---------------------------------------------------------------------
 Center     Atomic     Atomic              Coordinates (Angstroms)
 Number     Number      Type              X           Y           Z
 ---------------------------------------------------------------------
    1          6             0        0.000021    0.686200    0.000000
    2          6             0       -0.000021   -0.686200    0.000000
    3          6             0       -1.219016   -1.433188    0.000000
    4          6             0        1.219014   -1.433158    0.000000
    5          6             0        1.219016    1.433188    0.000000
    6          6             0       -1.219014    1.433158    0.000000
    7          7             0       -2.198820   -2.059399    0.000000
    8          7             0        2.198820   -2.059364    0.000000
    9          7             0        2.198820    2.059399    0.000000
   10          7             0       -2.198820    2.059364    0.000000
 ---------------------------------------------------------------------
 Rotational constants (GHZ):      1.4771262      1.4545657      0.7328796
 Standard basis: 6-31+G(d,p) (6D, 7F)
 There are    70 symmetry adapted basis functions of AG  symmetry.
 There are    25 symmetry adapted basis functions of BG  symmetry.
 There are    25 symmetry adapted basis functions of AU  symmetry.
 There are    70 symmetry adapted basis functions of BU  symmetry.
 Integral buffers will be    262144 words long.
 Raffenetti 2 integral format.
 Two-electron integral symmetry is turned on.
   190 basis functions,   320 primitive gaussians,   190 cartesian basis functions
    32 alpha electrons       32 beta electrons
       nuclear repulsion energy       374.6912203042 Hartrees.
 NAtoms=   10 NActive=   10 NUniq=    5 SFac= 3.00D+00 NAtFMM=   80 NAOKFM=F Big=F
 One-electron integrals computed using PRISM.
 NBasis=   190 RedAO= T  NBF=    70    25    25    70
 NBsUse=   190 1.00D-06 NBFU=    70    25    25    70
 Harris functional with IExCor=  402 diagonalized for initial guess.
 ExpMin= 4.38D-02 ExpMax= 4.17D+03 ExpMxC= 6.27D+02 IAcc=2 IRadAn=         4 AccDes= 0.00D+00
 HarFok:  IExCor= 402 AccDes= 0.00D+00 IRadAn=         4 IDoV=1
 ScaDFX=  1.000000  1.000000  1.000000  1.000000
 Initial guess orbital symmetries:
       Occupied  (AG) (BU) (BU) (AG) (AG) (BU) (AG) (BU) (BU) (AG)
                 (AG) (BU) (BU) (AG) (AG) (BU) (BU) (AG) (AG) (AU)
                 (AG) (BU) (BU) (AG) (BG) (BU) (AG) (BG) (AU) (BU)
                 (AG) (AU)
       Virtual   (BG) (AG) (BU) (BU) (BG) (AU) (AG) (AU) (AG) (BU)
                 (BU) (AU) (AG) (BG) (AG) (BU) (BG) (AG) (BU) (BG)
                 (AG) (BU) (BU) (BU) (AU) (AG) (BU) (AU) (AG) (AG)
                 (BG) (AG) (AU) (BG) (BU) (AG) (BU) (BG) (BU) (AG)
                 (BU) (AG) (BU) (AG) (BU) (BU) (AG) (AU) (BU) (BU)
                 (AG) (AG) (AG) (BU) (BU) (BG) (AU) (AG) (BU) (AG)
                 (AG) (AU) (AU) (AG) (BU) (BG) (AG) (BU) (BG) (BU)
                 (BU) (AG) (BU) (BU) (AG) (BG) (AU) (AG) (BU) (AU)
                 (AG) (BU) (BG) (AG) (BU) (AG) (BU) (AG) (AG) (AU)
                 (BG) (AG) (BU) (AU) (BU) (AG) (BU) (BG) (AG) (AU)
                 (BG) (AU) (BU) (AG) (BU) (BU) (BG) (AG) (AG) (AU)
                 (AG) (BU) (BU) (BG) (BG) (AU) (BG) (AU) (AG) (AG)
                 (BU) (AG) (AU) (AG) (BU) (BU) (BU) (AG) (BG) (BU)
                 (AG) (BU) (BU) (AU) (BG) (BG) (AG) (AG) (AU) (AG)
                 (BU) (AG) (BU) (BU) (AG) (BU) (BU) (AG) (AG) (BU)
                 (AG) (BU) (AG) (BU) (BU) (AG) (AG) (BU)
 The electronic state of the initial guess is 1-AG.
 Requested convergence on RMS density matrix=1.00D-08 within 128 cycles.
 Requested convergence on MAX density matrix=1.00D-06.
 Requested convergence on             energy=1.00D-06.
 No special actions if energy rises.
 Keep R1 integrals in memory in canonical form, NReq=   169135917.
 SCF Done:  E(RB+HF-LYP) =  -447.534053761     A.U. after   12 cycles
             Convg  =    0.6228D-08             -V/T =  2.0095
             S**2   =   0.0000

 **********************************************************************

            Population analysis using the SCF density.

 **********************************************************************

 Orbital symmetries:
       Occupied  (AG) (BU) (AG) (BU) (AG) (BU) (AG) (BU) (BU) (AG)
                 (AG) (BU) (BU) (AG) (AG) (BU) (BU) (AG) (AG) (AU)
                 (BG) (AG) (BU) (BU) (AG) (BU) (AG) (BG) (BU) (AU)
                 (AG) (AU)
       Virtual   (BG) (AG) (BU) (BG) (BU) (AG) (AU) (BU) (AU) (BU)
                 (AG) (AU) (AG) (AG) (BG) (AG) (BG) (BU) (BU) (BU)
                 (AG) (BU) (BG) (AU) (AU) (AG) (BU) (BU) (AG) (AG)
                 (BG) (AU) (AG) (BG) (BU) (AG) (BU) (AG) (BU) (BG)
                 (BU) (BU) (AG) (BU) (AG) (AU) (BU) (AG) (BU) (BU)
                 (AG) (AG) (AG) (BU) (BU) (BG) (AU) (AG) (AG) (AG)
                 (BU) (AU) (AU) (BU) (AG) (BG) (BU) (BG) (AG) (BU)
                 (AG) (BU) (BU) (AG) (BU) (BG) (AG) (AU) (BU) (AU)
                 (AG) (BG) (AG) (BU) (AG) (BU) (BU) (AG) (AG) (AU)
                 (AG) (BG) (BU) (AU) (BU) (BU) (AG) (AG) (BG) (AU)
                 (BU) (BG) (AU) (AG) (BU) (BU) (AG) (BG) (AG) (AU)
                 (AG) (BU) (BU) (BG) (BG) (AU) (BG) (AU) (AG) (AG)
                 (BU) (AG) (AG) (BU) (AU) (BU) (BU) (AG) (BG) (BU)
                 (AG) (BU) (BU) (AU) (BG) (BG) (AG) (AG) (AU) (AG)
                 (BU) (AG) (BU) (BU) (AG) (BU) (BU) (AG) (AG) (BU)
                 (AG) (BU) (AG) (BU) (BU) (AG) (AG) (BU)
 The electronic state is 1-AG.
 Alpha  occ. eigenvalues --  -14.42236 -14.42236 -14.42236 -14.42236 -10.37229
 Alpha  occ. eigenvalues --  -10.37163 -10.30961 -10.30961 -10.30961 -10.30960
 Alpha  occ. eigenvalues --   -1.00623  -0.98500  -0.97979  -0.97676  -0.93373
 Alpha  occ. eigenvalues --   -0.82308  -0.71191  -0.64393  -0.62075  -0.50912
 Alpha  occ. eigenvalues --   -0.44404  -0.44222  -0.43800  -0.43717  -0.43055
 Alpha  occ. eigenvalues --   -0.41895  -0.41599  -0.41587  -0.41065  -0.40939
 Alpha  occ. eigenvalues --   -0.39607  -0.34572
 Alpha virt. eigenvalues --   -0.19301  -0.08149  -0.06705  -0.03995  -0.03991
 Alpha virt. eigenvalues --   -0.02448  -0.01684   0.00486   0.01261   0.01318
 Alpha virt. eigenvalues --    0.01894   0.03597   0.04884   0.04957   0.05150
 Alpha virt. eigenvalues --    0.06004   0.06918   0.07624   0.07825   0.08969
 Alpha virt. eigenvalues --    0.09331   0.10430   0.11520   0.11651   0.12373
 Alpha virt. eigenvalues --    0.13005   0.13032   0.13990   0.14926   0.17223
 Alpha virt. eigenvalues --    0.18888   0.20733   0.21268   0.21585   0.21628
 Alpha virt. eigenvalues --    0.22451   0.22474   0.22809   0.22812   0.22839
 Alpha virt. eigenvalues --    0.24685   0.25032   0.25363   0.25847   0.26275
 Alpha virt. eigenvalues --    0.26668   0.26701   0.27007   0.28500   0.28967
 Alpha virt. eigenvalues --    0.30626   0.32149   0.37158   0.42450   0.53369
 Alpha virt. eigenvalues --    0.59958   0.60317   0.62941   0.64780   0.66291
 Alpha virt. eigenvalues --    0.67342   0.68166   0.68594   0.70507   0.71832
 Alpha virt. eigenvalues --    0.72017   0.76386   0.80067   0.80212   0.81864
 Alpha virt. eigenvalues --    0.83661   0.85733   0.87959   0.89401   0.90050
 Alpha virt. eigenvalues --    0.93010   0.93529   0.94803   0.97530   0.98670
 Alpha virt. eigenvalues --    0.98892   0.99181   1.01510   1.01654   1.02318
 Alpha virt. eigenvalues --    1.03492   1.03580   1.09056   1.10440   1.18648
 Alpha virt. eigenvalues --    1.21965   1.22723   1.24042   1.28054   1.29282
 Alpha virt. eigenvalues --    1.39960   1.40102   1.43401   1.43546   1.44916
 Alpha virt. eigenvalues --    1.45429   1.45610   1.46061   1.49450   1.49864
 Alpha virt. eigenvalues --    1.58127   1.60891   1.61770   1.64724   1.72278
 Alpha virt. eigenvalues --    1.73906   1.77389   1.79154   1.82251   1.85255
 Alpha virt. eigenvalues --    1.87352   1.90209   1.90396   1.91432   1.92379
 Alpha virt. eigenvalues --    1.93311   1.96940   1.97036   1.97663   1.97945
 Alpha virt. eigenvalues --    1.99974   2.02331   2.17148   2.19798   2.23262
 Alpha virt. eigenvalues --    2.32651   2.47108   2.56105   2.62350   2.69982
 Alpha virt. eigenvalues --    2.72360   2.80348   2.81195   2.83362   2.91620
 Alpha virt. eigenvalues --    2.98363   3.06182   3.06841   3.08648   3.13752
 Alpha virt. eigenvalues --    3.23324   3.31839   3.50489   4.04634   4.11454
 Alpha virt. eigenvalues --    4.18444   4.22052   4.31309   4.39935   4.48198
 Alpha virt. eigenvalues --    4.51865   4.64343   4.89694
          Condensed to atoms (all electrons):
              1          2          3          4          5          6
     1  C   13.517738  -5.653160   1.131282   1.131963  -2.982568  -2.981989
     2  C   -5.653160  13.517738  -2.982568  -2.981989   1.131282   1.131963
     3  C    1.131282  -2.982568  13.342703  -3.210467   0.941857  -2.886879
     4  C    1.131963  -2.981989  -3.210467  13.341622  -2.886879   0.941494
     5  C   -2.982568   1.131282   0.941857  -2.886879  13.342703  -3.210467
     6  C   -2.981989   1.131963  -2.886879   0.941494  -3.210467  13.341622
     7  N   -0.038423   0.408415  -0.438239   0.116272   0.017091   0.082625
     8  N   -0.038392   0.408247   0.116226  -0.438007   0.082594   0.017110
     9  N    0.408415  -0.038423   0.017091   0.082625  -0.438239   0.116272
    10  N    0.408247  -0.038392   0.082594   0.017110   0.116226  -0.438007
              7          8          9         10
     1  C   -0.038423  -0.038392   0.408415   0.408247
     2  C    0.408415   0.408247  -0.038423  -0.038392
     3  C   -0.438239   0.116226   0.017091   0.082594
     4  C    0.116272  -0.438007   0.082625   0.017110
     5  C    0.017091   0.082594  -0.438239   0.116226
     6  C    0.082625   0.017110   0.116272  -0.438007
     7  N    7.283630   0.000025  -0.000954   0.004337
     8  N    0.000025   7.283574   0.004337  -0.000954
     9  N   -0.000954   0.004337   7.283630   0.000025
    10  N    0.004337  -0.000954   0.000025   7.283574
 Mulliken atomic charges:
              1
     1  C    1.096885
     2  C    1.096885
     3  C   -0.113602
     4  C   -0.113745
     5  C   -0.113602
     6  C   -0.113745
     7  N   -0.434779
     8  N   -0.434760
     9  N   -0.434779
    10  N   -0.434760
 Sum of Mulliken charges=   0.00000
 Atomic charges with hydrogens summed into heavy atoms:
              1
     1  C    1.096885
     2  C    1.096885
     3  C   -0.113602
     4  C   -0.113745
     5  C   -0.113602
     6  C   -0.113745
     7  N   -0.434779
     8  N   -0.434760
     9  N   -0.434779
    10  N   -0.434760
 Sum of Mulliken charges=   0.00000
 Electronic spatial extent (au):  <R**2>=  1375.6766
 Charge=     0.0000 electrons
 Dipole moment (field-independent basis, Debye):
    X=     0.0000    Y=     0.0000    Z=     0.0000  Tot=     0.0000
 Quadrupole moment (field-independent basis, Debye-Ang):
   XX=   -74.8047   YY=   -66.5906   ZZ=   -53.1082
   XY=     0.0003   XZ=     0.0000   YZ=     0.0000
 Traceless Quadrupole moment (field-independent basis, Debye-Ang):
   XX=    -9.9702   YY=    -1.7561   ZZ=    11.7263
   XY=     0.0003   XZ=     0.0000   YZ=     0.0000
 Octapole moment (field-independent basis, Debye-Ang**2):
  XXX=     0.0000  YYY=     0.0000  ZZZ=     0.0000  XYY=     0.0000
  XXY=     0.0000  XXZ=     0.0000  XZZ=     0.0000  YZZ=     0.0000
  YYZ=     0.0000  XYZ=     0.0000
 Hexadecapole moment (field-independent basis, Debye-Ang**3):
 XXXX= -1064.7760 YYYY= -1009.0276 ZZZZ=   -54.5362 XXXY=    -0.0027
 XXXZ=     0.0000 YYYX=    -0.0052 YYYZ=     0.0000 ZZZX=     0.0000
 ZZZY=     0.0000 XXYY=  -427.3960 XXZZ=  -160.6532 YYZZ=  -161.8327
 XXYZ=     0.0000 YYXZ=     0.0000 ZZXY=    -0.0011
 N-N= 3.746912203042D+02 E-N=-1.787270474990D+03  KE= 4.433287999795D+02
 Symmetry AG   KE= 2.167565793229D+02
 Symmetry BG   KE= 5.466556725116D+00
 Symmetry AU   KE= 8.167021512157D+00
 Symmetry BU   KE= 2.129386424194D+02
 ***** Axes restored to original set *****
 -------------------------------------------------------------------
 Center     Atomic                   Forces (Hartrees/Bohr)
 Number     Number              X              Y              Z
 -------------------------------------------------------------------
    1          6           0.000022278    0.000000000    0.000152931
    2          6          -0.000022278    0.000000000   -0.000152931
    3          6           0.000198960    0.000000000    0.000358533
    4          6          -0.000186916    0.000000000    0.000361020
    5          6          -0.000198960    0.000000000   -0.000358533
    6          6           0.000186916    0.000000000   -0.000361020
    7          7           0.000181568    0.000000000    0.000128730
    8          7          -0.000183798    0.000000000    0.000128495
    9          7          -0.000181568    0.000000000   -0.000128730
   10          7           0.000183798    0.000000000   -0.000128495
 -------------------------------------------------------------------
 Cartesian Forces:  Max     0.000361020 RMS     0.000174570

 GradGradGradGradGradGradGradGradGradGradGradGradGradGradGradGradGradGrad
 Berny optimization.
 Internal  Forces:  Max     0.000823848 RMS     0.000316932
 Search for a local minimum.
 Step number   1 out of a maximum of  37
 All quantities printed in internal units (Hartrees-Bohrs-Radians)
 Second derivative matrix not updated -- first step.
     Eigenvalues ---    0.02454   0.02454   0.02454   0.25000   0.25000
     Eigenvalues ---    0.25000   0.25000   0.25000   0.25000   0.25000
     Eigenvalues ---    0.25000   0.25000   0.25000   0.25000   0.25000
     Eigenvalues ---    0.41035   0.41035   0.41038   0.41038   0.50518
     Eigenvalues ---    1.25964   1.25964   1.25965   1.259651000.00000
     Eigenvalues --- 1000.000001000.00000
 RFO step:  Lambda=-6.76738591D-06.
 Linear search not attempted -- first point.
 Iteration  1 RMS(Cart)=  0.00244212 RMS(Int)=  0.00000058
 Iteration  2 RMS(Cart)=  0.00000111 RMS(Int)=  0.00000000
 Iteration  3 RMS(Cart)=  0.00000000 RMS(Int)=  0.00000000
 Variable       Old X    -DE/DX   Delta X   Delta X   Delta X     New X
                                 (Linear)    (Quad)   (Total)
    R1        2.59346   0.00082   0.00000   0.00163   0.00163   2.59509
    R2        2.70167   0.00058   0.00000   0.00141   0.00141   2.70308
    R3        2.70171   0.00057   0.00000   0.00139   0.00139   2.70310
    R4        2.70167   0.00058   0.00000   0.00141   0.00141   2.70308
    R5        2.70171   0.00057   0.00000   0.00139   0.00139   2.70310
    R6        2.19742   0.00022   0.00000   0.00018   0.00018   2.19759
    R7        2.19741   0.00022   0.00000   0.00018   0.00018   2.19759
    R8        2.19742   0.00022   0.00000   0.00018   0.00018   2.19759
    R9        2.19741   0.00022   0.00000   0.00018   0.00018   2.19759
    A1        2.12060   0.00020   0.00000   0.00079   0.00079   2.12139
    A2        2.12050   0.00021   0.00000   0.00085   0.00085   2.12136
    A3        2.04208  -0.00041   0.00000  -0.00164  -0.00164   2.04044
    A4        2.12060   0.00020   0.00000   0.00079   0.00079   2.12139
    A5        2.12050   0.00021   0.00000   0.00085   0.00085   2.12136
    A6        2.04208  -0.00041   0.00000  -0.00164  -0.00164   2.04044
    A7        3.12268  -0.00002   0.00000  -0.00009  -0.00009   3.12258
    A8        3.12265  -0.00002   0.00000  -0.00008  -0.00008   3.12257
    A9        3.12268  -0.00002   0.00000  -0.00009  -0.00009   3.12258
   A10        3.12265  -0.00002   0.00000  -0.00008  -0.00008   3.12257
   A11        3.14159   0.00000   0.00000   0.00000   0.00000   3.14159
   A12        3.14159   0.00000   0.00000   0.00000   0.00000   3.14159
   A13        3.14159   0.00000   0.00000   0.00000   0.00000   3.14159
   A14        3.14159   0.00000   0.00000   0.00000   0.00000   3.14159
    D1        3.14159   0.00000   0.00000   0.00000   0.00000   3.14159
    D2        0.00000   0.00000   0.00000   0.00000   0.00000   0.00000
    D3        0.00000   0.00000   0.00000   0.00000   0.00000   0.00000
    D4        3.14159   0.00000   0.00000   0.00000   0.00000   3.14159
         Item               Value     Threshold  Converged?
 Maximum Force            0.000824     0.000450     NO 
 RMS     Force            0.000317     0.000300     NO 
 Maximum Displacement     0.005240     0.001800     NO 
 RMS     Displacement     0.002443     0.001200     NO 
 Predicted change in Energy=-3.383693D-06
 GradGradGradGradGradGradGradGradGradGradGradGradGradGradGradGradGradGrad

                          Input orientation:                          
 ---------------------------------------------------------------------
 Center     Atomic     Atomic              Coordinates (Angstroms)
 Number     Number      Type              X           Y           Z
 ---------------------------------------------------------------------
    1          6             0        0.000017    0.000000   -0.000431
    2          6             0       -0.000017    0.000000    1.372831
    3          6             0        1.218983    0.000000    2.121240
    4          6             0       -1.219083    0.000000    2.121150
    5          6             0       -1.218983    0.000000   -0.748840
    6          6             0        1.219083    0.000000   -0.748750
    7          7             0        2.198277    0.000000    2.748421
    8          7             0       -2.198416    0.000000    2.748270
    9          7             0       -2.198277    0.000000   -1.376021
   10          7             0        2.198416    0.000000   -1.375870
 ---------------------------------------------------------------------
                    Distance matrix (angstroms):
                    1          2          3          4          5
     1  C    0.000000
     2  C    1.373263   0.000000
     3  C    2.446910   1.430411   0.000000
     4  C    2.446898   1.430420   2.438065   0.000000
     5  C    1.430411   2.446910   3.765772   2.869990   0.000000
     6  C    1.430420   2.446898   2.869990   3.765763   2.438065
     7  N    3.519736   2.593211   1.162916   3.474452   4.889632
     8  N    3.519725   2.593220   3.474446   1.162916   3.631675
     9  N    2.593211   3.519736   4.889632   3.631670   1.162916
    10  N    2.593220   3.519725   3.631675   4.889626   3.474446
                    6          7          8          9         10
     6  C    0.000000
     7  N    3.631670   0.000000
     8  N    4.889626   4.396693   0.000000
     9  N    3.474452   6.028326   4.124291   0.000000
    10  N    1.162916   4.124291   6.028321   4.396693   0.000000
 Stoichiometry    C6N4
 Framework group  C2H[SGH(C6N4)]
 Deg. of freedom     9
 Full point group                 C2H
 Largest Abelian subgroup         C2H     NOp   4
 Largest concise Abelian subgroup C2      NOp   2
                         Standard orientation:                         
 ---------------------------------------------------------------------
 Center     Atomic     Atomic              Coordinates (Angstroms)
 Number     Number      Type              X           Y           Z
 ---------------------------------------------------------------------
    1          6             0        0.000007    0.686631    0.000000
    2          6             0       -0.000007   -0.686631    0.000000
    3          6             0       -1.219033   -1.434998    0.000000
    4          6             0        1.219033   -1.434992    0.000000
    5          6             0        1.219033    1.434998    0.000000
    6          6             0       -1.219033    1.434992    0.000000
    7          7             0       -2.198349   -2.062145    0.000000
    8          7             0        2.198344   -2.062146    0.000000
    9          7             0        2.198349    2.062145    0.000000
   10          7             0       -2.198344    2.062146    0.000000
 ---------------------------------------------------------------------
 Rotational constants (GHZ):      1.4776211      1.4507945      0.7320425
 Standard basis: 6-31+G(d,p) (6D, 7F)
 There are    70 symmetry adapted basis functions of AG  symmetry.
 There are    25 symmetry adapted basis functions of BG  symmetry.
 There are    25 symmetry adapted basis functions of AU  symmetry.
 There are    70 symmetry adapted basis functions of BU  symmetry.
 Integral buffers will be    262144 words long.
 Raffenetti 2 integral format.
 Two-electron integral symmetry is turned on.
   190 basis functions,   320 primitive gaussians,   190 cartesian basis functions
    32 alpha electrons       32 beta electrons
       nuclear repulsion energy       374.5156163477 Hartrees.
 NAtoms=   10 NActive=   10 NUniq=    5 SFac= 3.00D+00 NAtFMM=   80 NAOKFM=F Big=F
 One-electron integrals computed using PRISM.
 NBasis=   190 RedAO= T  NBF=    70    25    25    70
 NBsUse=   190 1.00D-06 NBFU=    70    25    25    70
 Initial guess read from the read-write file:
 Initial guess orbital symmetries:
       Occupied  (AG) (BU) (AG) (BU) (AG) (BU) (AG) (BU) (BU) (AG)
                 (AG) (BU) (BU) (AG) (AG) (BU) (BU) (AG) (AG) (AU)
                 (BG) (AG) (BU) (BU) (AG) (BU) (AG) (BG) (BU) (AU)
                 (AG) (AU)
       Virtual   (BG) (AG) (BU) (BG) (BU) (AG) (AU) (BU) (AU) (BU)
                 (AG) (AU) (AG) (AG) (BG) (AG) (BG) (BU) (BU) (BU)
                 (AG) (BU) (BG) (AU) (AU) (AG) (BU) (BU) (AG) (AG)
                 (BG) (AU) (AG) (BG) (BU) (AG) (BU) (AG) (BU) (BG)
                 (BU) (BU) (AG) (BU) (AG) (AU) (BU) (AG) (BU) (BU)
                 (AG) (AG) (AG) (BU) (BU) (BG) (AU) (AG) (AG) (AG)
                 (BU) (AU) (AU) (BU) (AG) (BG) (BU) (BG) (AG) (BU)
                 (AG) (BU) (BU) (AG) (BU) (BG) (AG) (AU) (BU) (AU)
                 (AG) (BG) (AG) (BU) (AG) (BU) (BU) (AG) (AG) (AU)
                 (AG) (BG) (BU) (AU) (BU) (BU) (AG) (AG) (BG) (AU)
                 (BU) (BG) (AU) (AG) (BU) (BU) (AG) (BG) (AG) (AU)
                 (AG) (BU) (BU) (BG) (BG) (AU) (BG) (AU) (AG) (AG)
                 (BU) (AG) (AG) (BU) (AU) (BU) (BU) (AG) (BG) (BU)
                 (AG) (BU) (BU) (AU) (BG) (BG) (AG) (AG) (AU) (AG)
                 (BU) (AG) (BU) (BU) (AG) (BU) (BU) (AG) (AG) (BU)
                 (AG) (BU) (AG) (BU) (BU) (AG) (AG) (BU)
 Requested convergence on RMS density matrix=1.00D-08 within 128 cycles.
 Requested convergence on MAX density matrix=1.00D-06.
 Requested convergence on             energy=1.00D-06.
 No special actions if energy rises.
 Keep R1 integrals in memory in canonical form, NReq=   169135917.
 SCF Done:  E(RB+HF-LYP) =  -447.534057025     A.U. after    9 cycles
             Convg  =    0.8064D-08             -V/T =  2.0095
             S**2   =   0.0000
 ***** Axes restored to original set *****
 -------------------------------------------------------------------
 Center     Atomic                   Forces (Hartrees/Bohr)
 Number     Number              X              Y              Z
 -------------------------------------------------------------------
    1          6           0.000008702    0.000000000    0.000398992
    2          6          -0.000008702    0.000000000   -0.000398992
    3          6          -0.000015608    0.000000000    0.000005983
    4          6           0.000021253    0.000000000    0.000005912
    5          6           0.000015608    0.000000000   -0.000005983
    6          6          -0.000021253    0.000000000   -0.000005912
    7          7          -0.000009137    0.000000000    0.000014848
    8          7           0.000008545    0.000000000    0.000014478
    9          7           0.000009137    0.000000000   -0.000014848
   10          7          -0.000008545    0.000000000   -0.000014478
 -------------------------------------------------------------------
 Cartesian Forces:  Max     0.000398992 RMS     0.000103481

 GradGradGradGradGradGradGradGradGradGradGradGradGradGradGradGradGradGrad
 Berny optimization.
 Internal  Forces:  Max     0.000357771 RMS     0.000075698
 Search for a local minimum.
 Step number   2 out of a maximum of  37
 All quantities printed in internal units (Hartrees-Bohrs-Radians)
 Update second derivatives using D2CorX and points  1  2
 Trust test= 9.65D-01 RLast= 4.34D-03 DXMaxT set to 3.00D-01
     Eigenvalues ---    0.02454   0.02454   0.02454   0.21498   0.25000
     Eigenvalues ---    0.25000   0.25000   0.25000   0.25000   0.25000
     Eigenvalues ---    0.25000   0.25000   0.25000   0.25000   0.25099
     Eigenvalues ---    0.40030   0.41035   0.41038   0.41038   0.62059
     Eigenvalues ---    1.25935   1.25964   1.25965   1.259651000.00000
     Eigenvalues --- 1000.000001000.00000
 RFO step:  Lambda=-3.28173932D-07.
 Quartic linear search produced a step of -0.03331.
 Iteration  1 RMS(Cart)=  0.00043050 RMS(Int)=  0.00000006
 Iteration  2 RMS(Cart)=  0.00000008 RMS(Int)=  0.00000000
 Variable       Old X    -DE/DX   Delta X   Delta X   Delta X     New X
                                 (Linear)    (Quad)   (Total)
    R1        2.59509  -0.00036  -0.00005  -0.00055  -0.00061   2.59449
    R2        2.70308  -0.00001  -0.00005   0.00009   0.00004   2.70313
    R3        2.70310  -0.00001  -0.00005   0.00008   0.00003   2.70314
    R4        2.70308  -0.00001  -0.00005   0.00009   0.00004   2.70313
    R5        2.70310  -0.00001  -0.00005   0.00008   0.00003   2.70314
    R6        2.19759   0.00000  -0.00001   0.00001   0.00001   2.19760
    R7        2.19759   0.00000  -0.00001   0.00002   0.00001   2.19760
    R8        2.19759   0.00000  -0.00001   0.00001   0.00001   2.19760
    R9        2.19759   0.00000  -0.00001   0.00002   0.00001   2.19760
    A1        2.12139   0.00004  -0.00003   0.00021   0.00019   2.12158
    A2        2.12136   0.00004  -0.00003   0.00024   0.00021   2.12157
    A3        2.04044  -0.00008   0.00005  -0.00045  -0.00040   2.04004
    A4        2.12139   0.00004  -0.00003   0.00021   0.00019   2.12158
    A5        2.12136   0.00004  -0.00003   0.00024   0.00021   2.12157
    A6        2.04044  -0.00008   0.00005  -0.00045  -0.00040   2.04004
    A7        3.12258  -0.00004   0.00000  -0.00016  -0.00015   3.12243
    A8        3.12257  -0.00004   0.00000  -0.00015  -0.00015   3.12242
    A9        3.12258  -0.00004   0.00000  -0.00016  -0.00015   3.12243
   A10        3.12257  -0.00004   0.00000  -0.00015  -0.00015   3.12242
   A11        3.14159   0.00000   0.00000   0.00000   0.00000   3.14159
   A12        3.14159   0.00000   0.00000   0.00000   0.00000   3.14159
   A13        3.14159   0.00000   0.00000   0.00000   0.00000   3.14159
   A14        3.14159   0.00000   0.00000   0.00000   0.00000   3.14159
    D1        3.14159   0.00000   0.00000   0.00000   0.00000   3.14159
    D2        0.00000   0.00000   0.00000   0.00000   0.00000   0.00000
    D3        0.00000   0.00000   0.00000   0.00000   0.00000   0.00000
    D4        3.14159   0.00000   0.00000   0.00000   0.00000   3.14159
         Item               Value     Threshold  Converged?
 Maximum Force            0.000358     0.000450     YES
 RMS     Force            0.000076     0.000300     YES
 Maximum Displacement     0.000829     0.001800     YES
 RMS     Displacement     0.000431     0.001200     YES
 Predicted change in Energy=-1.680045D-07
 Optimization completed.
    -- Stationary point found.
                           ----------------------------
                           !   Optimized Parameters   !
                           ! (Angstroms and Degrees)  !
 --------------------------                            --------------------------
 ! Name  Definition              Value          Derivative Info.                !
 --------------------------------------------------------------------------------
 ! R1    R(1,2)                  1.3733         -DE/DX =   -0.0004              !
 ! R2    R(1,5)                  1.4304         -DE/DX =    0.0                 !
 ! R3    R(1,6)                  1.4304         -DE/DX =    0.0                 !
 ! R4    R(2,3)                  1.4304         -DE/DX =    0.0                 !
 ! R5    R(2,4)                  1.4304         -DE/DX =    0.0                 !
 ! R6    R(3,7)                  1.1629         -DE/DX =    0.0                 !
 ! R7    R(4,8)                  1.1629         -DE/DX =    0.0                 !
 ! R8    R(5,9)                  1.1629         -DE/DX =    0.0                 !
 ! R9    R(6,10)                 1.1629         -DE/DX =    0.0                 !
 ! A1    A(2,1,5)              121.5466         -DE/DX =    0.0                 !
 ! A2    A(2,1,6)              121.5449         -DE/DX =    0.0                 !
 ! A3    A(5,1,6)              116.9085         -DE/DX =   -0.0001              !
 ! A4    A(1,2,3)              121.5466         -DE/DX =    0.0                 !
 ! A5    A(1,2,4)              121.5449         -DE/DX =    0.0                 !
 ! A6    A(3,2,4)              116.9085         -DE/DX =   -0.0001              !
 ! A7    L(2,3,7,4,-1)         178.9108         -DE/DX =    0.0                 !
 ! A8    L(2,4,8,3,-1)         178.9099         -DE/DX =    0.0                 !
 ! A9    L(1,5,9,6,-1)         178.9108         -DE/DX =    0.0                 !
 ! A10   L(1,6,10,5,-1)        178.9099         -DE/DX =    0.0                 !
 ! A11   L(2,3,7,4,-2)         180.0            -DE/DX =    0.0                 !
 ! A12   L(2,4,8,3,-2)         180.0            -DE/DX =    0.0                 !
 ! A13   L(1,5,9,6,-2)         180.0            -DE/DX =    0.0                 !
 ! A14   L(1,6,10,5,-2)        180.0            -DE/DX =    0.0                 !
 ! D1    D(5,1,2,3)            180.0            -DE/DX =    0.0                 !
 ! D2    D(5,1,2,4)              0.0            -DE/DX =    0.0                 !
 ! D3    D(6,1,2,3)              0.0            -DE/DX =    0.0                 !
 ! D4    D(6,1,2,4)            180.0            -DE/DX =    0.0                 !
 --------------------------------------------------------------------------------
 GradGradGradGradGradGradGradGradGradGradGradGradGradGradGradGradGradGrad

                          Input orientation:                          
 ---------------------------------------------------------------------
 Center     Atomic     Atomic              Coordinates (Angstroms)
 Number     Number      Type              X           Y           Z
 ---------------------------------------------------------------------
    1          6             0        0.000017    0.000000   -0.000431
    2          6             0       -0.000017    0.000000    1.372831
    3          6             0        1.218983    0.000000    2.121240
    4          6             0       -1.219083    0.000000    2.121150
    5          6             0       -1.218983    0.000000   -0.748840
    6          6             0        1.219083    0.000000   -0.748750
    7          7             0        2.198277    0.000000    2.748421
    8          7             0       -2.198416    0.000000    2.748270
    9          7             0       -2.198277    0.000000   -1.376021
   10          7             0        2.198416    0.000000   -1.375870
 ---------------------------------------------------------------------
                    Distance matrix (angstroms):
                    1          2          3          4          5
     1  C    0.000000
     2  C    1.373263   0.000000
     3  C    2.446910   1.430411   0.000000
     4  C    2.446898   1.430420   2.438065   0.000000
     5  C    1.430411   2.446910   3.765772   2.869990   0.000000
     6  C    1.430420   2.446898   2.869990   3.765763   2.438065
     7  N    3.519736   2.593211   1.162916   3.474452   4.889632
     8  N    3.519725   2.593220   3.474446   1.162916   3.631675
     9  N    2.593211   3.519736   4.889632   3.631670   1.162916
    10  N    2.593220   3.519725   3.631675   4.889626   3.474446
                    6          7          8          9         10
     6  C    0.000000
     7  N    3.631670   0.000000
     8  N    4.889626   4.396693   0.000000
     9  N    3.474452   6.028326   4.124291   0.000000
    10  N    1.162916   4.124291   6.028321   4.396693   0.000000
 Stoichiometry    C6N4
 Framework group  C2H[SGH(C6N4)]
 Deg. of freedom     9
 Full point group                 C2H
 Largest Abelian subgroup         C2H     NOp   4
 Largest concise Abelian subgroup C2      NOp   2
                         Standard orientation:                         
 ---------------------------------------------------------------------
 Center     Atomic     Atomic              Coordinates (Angstroms)
 Number     Number      Type              X           Y           Z
 ---------------------------------------------------------------------
    1          6             0        0.000007    0.686631    0.000000
    2          6             0       -0.000007   -0.686631    0.000000
    3          6             0       -1.219033   -1.434998    0.000000
    4          6             0        1.219033   -1.434992    0.000000
    5          6             0        1.219033    1.434998    0.000000
    6          6             0       -1.219033    1.434992    0.000000
    7          7             0       -2.198349   -2.062145    0.000000
    8          7             0        2.198344   -2.062146    0.000000
    9          7             0        2.198349    2.062145    0.000000
   10          7             0       -2.198344    2.062146    0.000000
 ---------------------------------------------------------------------
 Rotational constants (GHZ):      1.4776211      1.4507945      0.7320425

 **********************************************************************

            Population analysis using the SCF density.

 **********************************************************************

 Orbital symmetries:
       Occupied  (AG) (BU) (AG) (BU) (AG) (BU) (AG) (BU) (BU) (AG)
                 (AG) (BU) (BU) (AG) (AG) (BU) (BU) (AG) (AG) (AU)
                 (BG) (AG) (BU) (BU) (AG) (BU) (AG) (BG) (BU) (AU)
                 (AG) (AU)
       Virtual   (BG) (AG) (BU) (BG) (BU) (AG) (AU) (BU) (AU) (BU)
                 (AG) (AU) (AG) (AG) (BG) (AG) (BG) (BU) (BU) (BU)
                 (AG) (BU) (BG) (AU) (AU) (BU) (AG) (BU) (AG) (AG)
                 (BG) (AU) (AG) (BG) (BU) (BU) (AG) (AG) (BU) (BG)
                 (BU) (BU) (AG) (BU) (AG) (AU) (BU) (AG) (BU) (BU)
                 (AG) (AG) (AG) (BU) (BU) (BG) (AU) (AG) (AG) (AG)
                 (BU) (AU) (AU) (BU) (AG) (BG) (BU) (BG) (AG) (BU)
                 (AG) (BU) (BU) (AG) (BU) (BG) (AG) (AU) (BU) (AU)
                 (AG) (BG) (AG) (BU) (AG) (BU) (BU) (AG) (AG) (AU)
                 (AG) (BG) (BU) (AU) (BU) (BU) (AG) (AG) (BG) (AU)
                 (BU) (BG) (AU) (AG) (BU) (BU) (AG) (BG) (AG) (AU)
                 (AG) (BU) (BU) (BG) (BG) (AU) (BG) (AU) (AG) (AG)
                 (BU) (AG) (AG) (BU) (AU) (BU) (BU) (AG) (BG) (BU)
                 (AG) (BU) (BU) (AU) (BG) (BG) (AG) (AG) (AU) (AG)
                 (BU) (AG) (BU) (BU) (AG) (BU) (BU) (AG) (AG) (BU)
                 (AG) (BU) (AG) (BU) (BU) (AG) (AG) (BU)
 The electronic state is 1-AG.
 Alpha  occ. eigenvalues --  -14.42240 -14.42240 -14.42240 -14.42240 -10.37257
 Alpha  occ. eigenvalues --  -10.37192 -10.30971 -10.30970 -10.30970 -10.30969
 Alpha  occ. eigenvalues --   -1.00601  -0.98497  -0.97973  -0.97673  -0.93350
 Alpha  occ. eigenvalues --   -0.82298  -0.71143  -0.64388  -0.62057  -0.50887
 Alpha  occ. eigenvalues --   -0.44400  -0.44220  -0.43802  -0.43717  -0.43056
 Alpha  occ. eigenvalues --   -0.41903  -0.41598  -0.41580  -0.41054  -0.40937
 Alpha  occ. eigenvalues --   -0.39608  -0.34573
 Alpha virt. eigenvalues --   -0.19308  -0.08151  -0.06719  -0.03992  -0.03990
 Alpha virt. eigenvalues --   -0.02449  -0.01689   0.00480   0.01253   0.01311
 Alpha virt. eigenvalues --    0.01883   0.03588   0.04883   0.04961   0.05150
 Alpha virt. eigenvalues --    0.06005   0.06915   0.07620   0.07820   0.08965
 Alpha virt. eigenvalues --    0.09314   0.10414   0.11486   0.11650   0.12366
 Alpha virt. eigenvalues --    0.12991   0.12998   0.13968   0.14928   0.17210
 Alpha virt. eigenvalues --    0.18886   0.20740   0.21266   0.21577   0.21619
 Alpha virt. eigenvalues --    0.22455   0.22474   0.22791   0.22812   0.22834
 Alpha virt. eigenvalues --    0.24662   0.25029   0.25358   0.25844   0.26271
 Alpha virt. eigenvalues --    0.26665   0.26701   0.27000   0.28483   0.28939
 Alpha virt. eigenvalues --    0.30593   0.32150   0.37116   0.42374   0.53361
 Alpha virt. eigenvalues --    0.59972   0.60309   0.62862   0.64774   0.66290
 Alpha virt. eigenvalues --    0.67339   0.68147   0.68575   0.70524   0.71820
 Alpha virt. eigenvalues --    0.72006   0.76347   0.80043   0.80178   0.81870
 Alpha virt. eigenvalues --    0.83668   0.85713   0.87957   0.89349   0.90055
 Alpha virt. eigenvalues --    0.93006   0.93506   0.94793   0.97547   0.98657
 Alpha virt. eigenvalues --    0.98882   0.99174   1.01495   1.01636   1.02299
 Alpha virt. eigenvalues --    1.03476   1.03529   1.09035   1.10453   1.18651
 Alpha virt. eigenvalues --    1.21879   1.22743   1.24011   1.28063   1.29248
 Alpha virt. eigenvalues --    1.39783   1.40131   1.43358   1.43547   1.44921
 Alpha virt. eigenvalues --    1.45467   1.45615   1.46059   1.49403   1.49831
 Alpha virt. eigenvalues --    1.58103   1.60871   1.61717   1.64633   1.72262
 Alpha virt. eigenvalues --    1.73862   1.77329   1.79105   1.82217   1.85255
 Alpha virt. eigenvalues --    1.87346   1.90196   1.90378   1.91472   1.92295
 Alpha virt. eigenvalues --    1.93227   1.96862   1.97010   1.97597   1.97884
 Alpha virt. eigenvalues --    1.99863   2.02315   2.17077   2.19707   2.23136
 Alpha virt. eigenvalues --    2.32615   2.47036   2.56034   2.62321   2.69899
 Alpha virt. eigenvalues --    2.72328   2.80240   2.81022   2.83211   2.91510
 Alpha virt. eigenvalues --    2.98316   3.06158   3.06771   3.08599   3.13636
 Alpha virt. eigenvalues --    3.23256   3.31631   3.50408   4.04552   4.11409
 Alpha virt. eigenvalues --    4.18311   4.21988   4.31271   4.39809   4.48091
 Alpha virt. eigenvalues --    4.51852   4.64321   4.89476
          Condensed to atoms (all electrons):
              1          2          3          4          5          6
     1  C   13.497333  -5.641165   1.131907   1.132164  -2.977198  -2.977044
     2  C   -5.641165  13.497333  -2.977198  -2.977044   1.131907   1.132164
     3  C    1.131907  -2.977198  13.324701  -3.204845   0.944846  -2.885446
     4  C    1.132164  -2.977044  -3.204845  13.324361  -2.885446   0.944733
     5  C   -2.977198   1.131907   0.944846  -2.885446  13.324701  -3.204845
     6  C   -2.977044   1.132164  -2.885446   0.944733  -3.204845  13.324361
     7  N   -0.038259   0.407108  -0.435418   0.115919   0.016797   0.082623
     8  N   -0.038253   0.407060   0.115903  -0.435345   0.082614   0.016802
     9  N    0.407108  -0.038259   0.016797   0.082623  -0.435418   0.115919
    10  N    0.407060  -0.038253   0.082614   0.016802   0.115903  -0.435345
              7          8          9         10
     1  C   -0.038259  -0.038253   0.407108   0.407060
     2  C    0.407108   0.407060  -0.038259  -0.038253
     3  C   -0.435418   0.115903   0.016797   0.082614
     4  C    0.115919  -0.435345   0.082623   0.016802
     5  C    0.016797   0.082614  -0.435418   0.115903
     6  C    0.082623   0.016802   0.115919  -0.435345
     7  N    7.282164   0.000019  -0.000943   0.004276
     8  N    0.000019   7.282146   0.004276  -0.000943
     9  N   -0.000943   0.004276   7.282164   0.000019
    10  N    0.004276  -0.000943   0.000019   7.282146
 Mulliken atomic charges:
              1
     1  C    1.096347
     2  C    1.096347
     3  C   -0.113860
     4  C   -0.113922
     5  C   -0.113860
     6  C   -0.113922
     7  N   -0.434285
     8  N   -0.434280
     9  N   -0.434285
    10  N   -0.434280
 Sum of Mulliken charges=   0.00000
 Atomic charges with hydrogens summed into heavy atoms:
              1
     1  C    1.096347
     2  C    1.096347
     3  C   -0.113860
     4  C   -0.113922
     5  C   -0.113860
     6  C   -0.113922
     7  N   -0.434285
     8  N   -0.434280
     9  N   -0.434285
    10  N   -0.434280
 Sum of Mulliken charges=   0.00000
 Electronic spatial extent (au):  <R**2>=  1377.1130
 Charge=     0.0000 electrons
 Dipole moment (field-independent basis, Debye):
    X=     0.0000    Y=     0.0000    Z=     0.0000  Tot=     0.0000
 Quadrupole moment (field-independent basis, Debye-Ang):
   XX=   -74.7922   YY=   -66.6329   ZZ=   -53.1169
   XY=     0.0001   XZ=     0.0000   YZ=     0.0000
 Traceless Quadrupole moment (field-independent basis, Debye-Ang):
   XX=    -9.9449   YY=    -1.7855   ZZ=    11.7304
   XY=     0.0001   XZ=     0.0000   YZ=     0.0000
 Octapole moment (field-independent basis, Debye-Ang**2):
  XXX=     0.0000  YYY=     0.0000  ZZZ=     0.0000  XYY=     0.0000
  XXY=     0.0000  XXZ=     0.0000  XZZ=     0.0000  YZZ=     0.0000
  YYZ=     0.0000  XYZ=     0.0000
 Hexadecapole moment (field-independent basis, Debye-Ang**3):
 XXXX= -1064.3125 YYYY= -1011.8073 ZZZZ=   -54.5561 XXXY=    -0.0001
 XXXZ=     0.0000 YYYX=     0.0001 YYYZ=     0.0000 ZZZX=     0.0000
 ZZZY=     0.0000 XXYY=  -427.9680 XXZZ=  -160.6144 YYZZ=  -162.2190
 XXYZ=     0.0000 YYXZ=     0.0000 ZZXY=    -0.0001
 N-N= 3.745156163477D+02 E-N=-1.786910627566D+03  KE= 4.433174947378D+02
 Symmetry AG   KE= 2.167499703286D+02
 Symmetry BG   KE= 5.466572212471D+00
 Symmetry AU   KE= 8.166199036815D+00
 Symmetry BU   KE= 2.129347531600D+02
 Final structure in terms of initial Z-matrix:
 C
 C,1,B1
 C,2,B2,1,A1
 C,2,B3,1,A2,3,D1,0
 C,1,B4,2,A3,3,D2,0
 C,1,B5,2,A4,3,D3,0
 N,3,B6,2,A5,1,D4,0
 N,4,B7,2,A6,1,D5,0
 N,5,B8,1,A7,2,D6,0
 N,6,B9,1,A8,2,D7,0
      Variables:
 B1=1.37326297
 B2=1.43041093
 B3=1.43042011
 B4=1.43041093
 B5=1.43042011
 B6=1.16291586
 B7=1.16291559
 B8=1.16291586
 B9=1.16291559
 A1=121.5465723
 A2=121.54490641
 A3=121.5465723
 A4=121.54490641
 A5=178.91076859
 A6=178.90986294
 A7=178.91076859
 A8=178.90986294
 D1=180.
 D2=180.
 D3=0.
 D4=180.
 D5=180.
 D6=180.
 D7=180.
 1|1|UNPC-UNK|FOpt|RB3LYP|6-31+G(d,p)|C6N4|PCUSER|05-Mar-2019|0||# b3ly
 p/6-31+g(d,p) opt freq||tcne||0,1|C,0.0000168114,0.,-0.0004314838|C,-0
 .0000168114,0.,1.3728314838|C,1.2189827692,0.,2.1212401032|C,-1.219082
 6175,0.,2.1211497676|C,-1.2189827692,0.,-0.7488401032|C,1.2190826175,0
 .,-0.7487497676|N,2.1982769568,0.,2.7484212593|N,-2.1984156053,0.,2.74
 82698267|N,-2.1982769568,0.,-1.3760212593|N,2.1984156053,0.,-1.3758698
 267||Version=IA32W-G03RevD.01|State=1-AG|HF=-447.534057|RMSD=8.064e-00
 9|RMSF=1.035e-004|Thermal=0.|Dipole=0.,0.,0.|PG=C02H [SGH(C6N4)]||@


 THE SECRET OF SUCCESS IN LIFE IS TO EAT WHAT YOU LIKE, AND LET THE FOOD
 FIGHT IT OUT INSIDE YOU. -- FROM A FORTUNE COOKIE
 Job cpu time:  0 days  0 hours  2 minutes 27.0 seconds.
 File lengths (MBytes):  RWF=     28 Int=      0 D2E=      0 Chk=      9 Scr=      1
 Normal termination of Gaussian 03 at Tue Mar 05 13:51:20 2019.
 Link1:  Proceeding to internal job step number  2.
 ---------------------------------------------------------------------
 #N Geom=AllCheck Guess=Read SCRF=Check GenChk RB3LYP/6-31+G(d,p) Freq
 ---------------------------------------------------------------------
 1/10=4,29=7,30=1,38=1,40=1,46=1/1,3;
 2/40=1/2;
 3/5=1,6=6,7=111,11=2,16=1,25=1,30=1,70=2,71=2,74=-5/1,2,3;
 4/5=1,7=1/1;
 5/5=2,38=6/2;
 8/6=4,10=90,11=11/1;
 11/6=1,8=1,9=11,15=111,16=1/1,2,10;
 10/6=1/2;
 6/7=2,8=2,9=2,10=2,18=1,28=1/1;
 7/8=1,10=1,25=1/1,2,3,16;
 1/10=4,30=1,46=1/3;
 99//99;
 ----
 tcne
 ----
 Redundant internal coordinates taken from checkpoint file:
 tcne-dft-ny.chk
 Charge =  0 Multiplicity = 1
 C,0,0.0000168114,0.,-0.0004314838
 C,0,-0.0000168114,0.,1.3728314838
 C,0,1.2189827692,0.,2.1212401032
 C,0,-1.2190826175,0.,2.1211497676
 C,0,-1.2189827692,0.,-0.7488401032
 C,0,1.2190826175,0.,-0.7487497676
 N,0,2.1982769568,0.,2.7484212593
 N,0,-2.1984156053,0.,2.7482698267
 N,0,-2.1982769568,0.,-1.3760212593
 N,0,2.1984156053,0.,-1.3758698267
 Recover connectivity data from disk.

 GradGradGradGradGradGradGradGradGradGradGradGradGradGradGradGradGradGrad
 Berny optimization.
 Initialization pass.
                           ----------------------------
                           !    Initial Parameters    !
                           ! (Angstroms and Degrees)  !
 --------------------------                            --------------------------
 ! Name  Definition              Value          Derivative Info.                !
 --------------------------------------------------------------------------------
 ! R1    R(1,2)                  1.3733         calculate D2E/DX2 analytically  !
 ! R2    R(1,5)                  1.4304         calculate D2E/DX2 analytically  !
 ! R3    R(1,6)                  1.4304         calculate D2E/DX2 analytically  !
 ! R4    R(2,3)                  1.4304         calculate D2E/DX2 analytically  !
 ! R5    R(2,4)                  1.4304         calculate D2E/DX2 analytically  !
 ! R6    R(3,7)                  1.1629         calculate D2E/DX2 analytically  !
 ! R7    R(4,8)                  1.1629         calculate D2E/DX2 analytically  !
 ! R8    R(5,9)                  1.1629         calculate D2E/DX2 analytically  !
 ! R9    R(6,10)                 1.1629         calculate D2E/DX2 analytically  !
 ! A1    A(2,1,5)              121.5466         calculate D2E/DX2 analytically  !
 ! A2    A(2,1,6)              121.5449         calculate D2E/DX2 analytically  !
 ! A3    A(5,1,6)              116.9085         calculate D2E/DX2 analytically  !
 ! A4    A(1,2,3)              121.5466         calculate D2E/DX2 analytically  !
 ! A5    A(1,2,4)              121.5449         calculate D2E/DX2 analytically  !
 ! A6    A(3,2,4)              116.9085         calculate D2E/DX2 analytically  !
 ! A7    L(2,3,7,4,-1)         178.9108         calculate D2E/DX2 analytically  !
 ! A8    L(2,4,8,3,-1)         178.9099         calculate D2E/DX2 analytically  !
 ! A9    L(1,5,9,6,-1)         178.9108         calculate D2E/DX2 analytically  !
 ! A10   L(1,6,10,5,-1)        178.9099         calculate D2E/DX2 analytically  !
 ! A11   L(2,3,7,4,-2)         180.0            calculate D2E/DX2 analytically  !
 ! A12   L(2,4,8,3,-2)         180.0            calculate D2E/DX2 analytically  !
 ! A13   L(1,5,9,6,-2)         180.0            calculate D2E/DX2 analytically  !
 ! A14   L(1,6,10,5,-2)        180.0            calculate D2E/DX2 analytically  !
 ! D1    D(5,1,2,3)            180.0            calculate D2E/DX2 analytically  !
 ! D2    D(5,1,2,4)              0.0            calculate D2E/DX2 analytically  !
 ! D3    D(6,1,2,3)              0.0            calculate D2E/DX2 analytically  !
 ! D4    D(6,1,2,4)            180.0            calculate D2E/DX2 analytically  !
 --------------------------------------------------------------------------------
 Trust Radius=3.00D-01 FncErr=1.00D-07 GrdErr=1.00D-07
 Number of steps in this run=   2 maximum allowed number of steps=   2.
 GradGradGradGradGradGradGradGradGradGradGradGradGradGradGradGradGradGrad

                          Input orientation:                          
 ---------------------------------------------------------------------
 Center     Atomic     Atomic              Coordinates (Angstroms)
 Number     Number      Type              X           Y           Z
 ---------------------------------------------------------------------
    1          6             0        0.000017    0.000000   -0.000431
    2          6             0       -0.000017    0.000000    1.372831
    3          6             0        1.218983    0.000000    2.121240
    4          6             0       -1.219083    0.000000    2.121150
    5          6             0       -1.218983    0.000000   -0.748840
    6          6             0        1.219083    0.000000   -0.748750
    7          7             0        2.198277    0.000000    2.748421
    8          7             0       -2.198416    0.000000    2.748270
    9          7             0       -2.198277    0.000000   -1.376021
   10          7             0        2.198416    0.000000   -1.375870
 ---------------------------------------------------------------------
                    Distance matrix (angstroms):
                    1          2          3          4          5
     1  C    0.000000
     2  C    1.373263   0.000000
     3  C    2.446910   1.430411   0.000000
     4  C    2.446898   1.430420   2.438065   0.000000
     5  C    1.430411   2.446910   3.765772   2.869990   0.000000
     6  C    1.430420   2.446898   2.869990   3.765763   2.438065
     7  N    3.519736   2.593211   1.162916   3.474452   4.889632
     8  N    3.519725   2.593220   3.474446   1.162916   3.631675
     9  N    2.593211   3.519736   4.889632   3.631670   1.162916
    10  N    2.593220   3.519725   3.631675   4.889626   3.474446
                    6          7          8          9         10
     6  C    0.000000
     7  N    3.631670   0.000000
     8  N    4.889626   4.396693   0.000000
     9  N    3.474452   6.028326   4.124291   0.000000
    10  N    1.162916   4.124291   6.028321   4.396693   0.000000
 Stoichiometry    C6N4
 Framework group  C2H[SGH(C6N4)]
 Deg. of freedom     9
 Full point group                 C2H
 Largest Abelian subgroup         C2H     NOp   4
 Largest concise Abelian subgroup C2      NOp   2
                         Standard orientation:                         
 ---------------------------------------------------------------------
 Center     Atomic     Atomic              Coordinates (Angstroms)
 Number     Number      Type              X           Y           Z
 ---------------------------------------------------------------------
    1          6             0        0.000007    0.686631    0.000000
    2          6             0       -0.000007   -0.686631    0.000000
    3          6             0       -1.219033   -1.434998    0.000000
    4          6             0        1.219033   -1.434992    0.000000
    5          6             0        1.219033    1.434998    0.000000
    6          6             0       -1.219033    1.434992    0.000000
    7          7             0       -2.198349   -2.062145    0.000000
    8          7             0        2.198344   -2.062146    0.000000
    9          7             0        2.198349    2.062145    0.000000
   10          7             0       -2.198344    2.062146    0.000000
 ---------------------------------------------------------------------
 Rotational constants (GHZ):      1.4776211      1.4507945      0.7320425
 Standard basis: 6-31+G(d,p) (6D, 7F)
 There are    70 symmetry adapted basis functions of AG  symmetry.
 There are    25 symmetry adapted basis functions of BG  symmetry.
 There are    25 symmetry adapted basis functions of AU  symmetry.
 There are    70 symmetry adapted basis functions of BU  symmetry.
 Integral buffers will be    262144 words long.
 Raffenetti 2 integral format.
 Two-electron integral symmetry is turned on.
   190 basis functions,   320 primitive gaussians,   190 cartesian basis functions
    32 alpha electrons       32 beta electrons
       nuclear repulsion energy       374.5156163477 Hartrees.
 NAtoms=   10 NActive=   10 NUniq=    5 SFac= 3.00D+00 NAtFMM=   80 NAOKFM=F Big=F
 One-electron integrals computed using PRISM.
 NBasis=   190 RedAO= T  NBF=    70    25    25    70
 NBsUse=   190 1.00D-06 NBFU=    70    25    25    70
 Initial guess read from the checkpoint file:
 tcne-dft-ny.chk
 Initial guess orbital symmetries:
       Occupied  (AG) (BU) (AG) (BU) (AG) (BU) (AG) (BU) (BU) (AG)
                 (AG) (BU) (BU) (AG) (AG) (BU) (BU) (AG) (AG) (AU)
                 (BG) (AG) (BU) (BU) (AG) (BU) (AG) (BG) (BU) (AU)
                 (AG) (AU)
       Virtual   (BG) (AG) (BU) (BG) (BU) (AG) (AU) (BU) (AU) (BU)
                 (AG) (AU) (AG) (AG) (BG) (AG) (BG) (BU) (BU) (BU)
                 (AG) (BU) (BG) (AU) (AU) (BU) (AG) (BU) (AG) (AG)
                 (BG) (AU) (AG) (BG) (BU) (BU) (AG) (AG) (BU) (BG)
                 (BU) (BU) (AG) (BU) (AG) (AU) (BU) (AG) (BU) (BU)
                 (AG) (AG) (AG) (BU) (BU) (BG) (AU) (AG) (AG) (AG)
                 (BU) (AU) (AU) (BU) (AG) (BG) (BU) (BG) (AG) (BU)
                 (AG) (BU) (BU) (AG) (BU) (BG) (AG) (AU) (BU) (AU)
                 (AG) (BG) (AG) (BU) (AG) (BU) (BU) (AG) (AG) (AU)
                 (AG) (BG) (BU) (AU) (BU) (BU) (AG) (AG) (BG) (AU)
                 (BU) (BG) (AU) (AG) (BU) (BU) (AG) (BG) (AG) (AU)
                 (AG) (BU) (BU) (BG) (BG) (AU) (BG) (AU) (AG) (AG)
                 (BU) (AG) (AG) (BU) (AU) (BU) (BU) (AG) (BG) (BU)
                 (AG) (BU) (BU) (AU) (BG) (BG) (AG) (AG) (AU) (AG)
                 (BU) (AG) (BU) (BU) (AG) (BU) (BU) (AG) (AG) (BU)
                 (AG) (BU) (AG) (BU) (BU) (AG) (AG) (BU)
 Requested convergence on RMS density matrix=1.00D-08 within 128 cycles.
 Requested convergence on MAX density matrix=1.00D-06.
 Requested convergence on             energy=1.00D-06.
 No special actions if energy rises.
 Keep R1 integrals in memory in canonical form, NReq=   169135917.
 SCF Done:  E(RB+HF-LYP) =  -447.534057025     A.U. after    2 cycles
             Convg  =    0.1866D-08             -V/T =  2.0095
             S**2   =   0.0000
 Range of M.O.s used for correlation:     1   190
 NBasis=   190 NAE=    32 NBE=    32 NFC=     0 NFV=     0
 NROrb=    190 NOA=    32 NOB=    32 NVA=   158 NVB=   158

 **** Warning!!: The largest alpha MO coefficient is  0.18980779D+03

 Symmetrizing basis deriv contribution to polar:
 IMax=3 JMax=2 DiffMx= 0.00D+00
 G2DrvN: will do   11 centers at a time, making    1 passes doing MaxLOS=2.
 FoFDir/FoFCou used for L=0 through L=2.
 DoAtom=TTTTTTTTTT
          Differentiating once with respect to electric field.
                with respect to dipole field.
          Differentiating once with respect to nuclear coordinates.
          Store integrals in memory, NReq=   165452355.
          There are  18 degrees of freedom in the 1st order CPHF.
    18 vectors were produced by pass  0.
 AX will form  18 AO Fock derivatives at one time.
    18 vectors were produced by pass  1.
    18 vectors were produced by pass  2.
    18 vectors were produced by pass  3.
    18 vectors were produced by pass  4.
    18 vectors were produced by pass  5.
    18 vectors were produced by pass  6.
     9 vectors were produced by pass  7.
     5 vectors were produced by pass  8.
     3 vectors were produced by pass  9.
     3 vectors were produced by pass 10.
     3 vectors were produced by pass 11.
     2 vectors were produced by pass 12.
     1 vectors were produced by pass 13.
 Inv2:  IOpt= 1 Iter= 1 AM= 1.17D-14 Conv= 1.00D-12.
 Inverted reduced A of dimension  152 with in-core refinement.
 Isotropic polarizability for W=    0.000000       92.72 Bohr**3.
 End of Minotr Frequency-dependent properties file   721 does not exist.

 **********************************************************************

            Population analysis using the SCF density.

 **********************************************************************

 Orbital symmetries:
       Occupied  (AG) (BU) (AG) (BU) (AG) (BU) (AG) (BU) (BU) (AG)
                 (AG) (BU) (BU) (AG) (AG) (BU) (BU) (AG) (AG) (AU)
                 (BG) (AG) (BU) (BU) (AG) (BU) (AG) (BG) (BU) (AU)
                 (AG) (AU)
       Virtual   (BG) (AG) (BU) (BG) (BU) (AG) (AU) (BU) (AU) (BU)
                 (AG) (AU) (AG) (AG) (BG) (AG) (BG) (BU) (BU) (BU)
                 (AG) (BU) (BG) (AU) (AU) (BU) (AG) (BU) (AG) (AG)
                 (BG) (AU) (AG) (BG) (BU) (BU) (AG) (AG) (BU) (BG)
                 (BU) (BU) (AG) (BU) (AG) (AU) (BU) (AG) (BU) (BU)
                 (AG) (AG) (AG) (BU) (BU) (BG) (AU) (AG) (AG) (AG)
                 (BU) (AU) (AU) (BU) (AG) (BG) (BU) (BG) (AG) (BU)
                 (AG) (BU) (BU) (AG) (BU) (BG) (AG) (AU) (BU) (AU)
                 (AG) (BG) (AG) (BU) (AG) (BU) (BU) (AG) (AG) (AU)
                 (AG) (BG) (BU) (AU) (BU) (BU) (AG) (AG) (BG) (AU)
                 (BU) (BG) (AU) (AG) (BU) (BU) (AG) (BG) (AG) (AU)
                 (AG) (BU) (BU) (BG) (BG) (AU) (BG) (AU) (AG) (AG)
                 (BU) (AG) (AG) (BU) (AU) (BU) (BU) (AG) (BG) (BU)
                 (AG) (BU) (BU) (AU) (BG) (BG) (AG) (AG) (AU) (AG)
                 (BU) (AG) (BU) (BU) (AG) (BU) (BU) (AG) (AG) (BU)
                 (AG) (BU) (AG) (BU) (BU) (AG) (AG) (BU)
 The electronic state is 1-AG.
 Alpha  occ. eigenvalues --  -14.42240 -14.42240 -14.42240 -14.42240 -10.37257
 Alpha  occ. eigenvalues --  -10.37192 -10.30971 -10.30970 -10.30970 -10.30969
 Alpha  occ. eigenvalues --   -1.00601  -0.98497  -0.97973  -0.97673  -0.93350
 Alpha  occ. eigenvalues --   -0.82298  -0.71143  -0.64388  -0.62057  -0.50887
 Alpha  occ. eigenvalues --   -0.44400  -0.44220  -0.43802  -0.43717  -0.43056
 Alpha  occ. eigenvalues --   -0.41903  -0.41598  -0.41580  -0.41054  -0.40937
 Alpha  occ. eigenvalues --   -0.39608  -0.34573
 Alpha virt. eigenvalues --   -0.19308  -0.08151  -0.06719  -0.03992  -0.03990
 Alpha virt. eigenvalues --   -0.02449  -0.01689   0.00480   0.01253   0.01311
 Alpha virt. eigenvalues --    0.01883   0.03588   0.04883   0.04961   0.05150
 Alpha virt. eigenvalues --    0.06005   0.06915   0.07620   0.07820   0.08965
 Alpha virt. eigenvalues --    0.09314   0.10414   0.11486   0.11650   0.12366
 Alpha virt. eigenvalues --    0.12991   0.12998   0.13968   0.14928   0.17210
 Alpha virt. eigenvalues --    0.18886   0.20740   0.21266   0.21577   0.21619
 Alpha virt. eigenvalues --    0.22455   0.22474   0.22791   0.22812   0.22834
 Alpha virt. eigenvalues --    0.24662   0.25029   0.25358   0.25844   0.26271
 Alpha virt. eigenvalues --    0.26665   0.26701   0.27000   0.28483   0.28939
 Alpha virt. eigenvalues --    0.30593   0.32150   0.37116   0.42374   0.53361
 Alpha virt. eigenvalues --    0.59972   0.60309   0.62862   0.64774   0.66290
 Alpha virt. eigenvalues --    0.67339   0.68147   0.68575   0.70524   0.71820
 Alpha virt. eigenvalues --    0.72006   0.76347   0.80043   0.80178   0.81870
 Alpha virt. eigenvalues --    0.83668   0.85713   0.87957   0.89349   0.90055
 Alpha virt. eigenvalues --    0.93006   0.93506   0.94793   0.97547   0.98657
 Alpha virt. eigenvalues --    0.98882   0.99174   1.01495   1.01636   1.02299
 Alpha virt. eigenvalues --    1.03476   1.03529   1.09035   1.10453   1.18651
 Alpha virt. eigenvalues --    1.21879   1.22743   1.24011   1.28063   1.29248
 Alpha virt. eigenvalues --    1.39783   1.40131   1.43358   1.43547   1.44921
 Alpha virt. eigenvalues --    1.45467   1.45615   1.46059   1.49403   1.49831
 Alpha virt. eigenvalues --    1.58103   1.60871   1.61717   1.64633   1.72262
 Alpha virt. eigenvalues --    1.73862   1.77329   1.79105   1.82217   1.85255
 Alpha virt. eigenvalues --    1.87346   1.90196   1.90378   1.91472   1.92295
 Alpha virt. eigenvalues --    1.93227   1.96862   1.97010   1.97597   1.97884
 Alpha virt. eigenvalues --    1.99863   2.02315   2.17077   2.19707   2.23136
 Alpha virt. eigenvalues --    2.32615   2.47036   2.56034   2.62321   2.69899
 Alpha virt. eigenvalues --    2.72328   2.80240   2.81022   2.83211   2.91510
 Alpha virt. eigenvalues --    2.98316   3.06158   3.06771   3.08599   3.13636
 Alpha virt. eigenvalues --    3.23256   3.31631   3.50408   4.04552   4.11409
 Alpha virt. eigenvalues --    4.18311   4.21988   4.31271   4.39809   4.48091
 Alpha virt. eigenvalues --    4.51852   4.64321   4.89476
          Condensed to atoms (all electrons):
              1          2          3          4          5          6
     1  C   13.497333  -5.641165   1.131907   1.132164  -2.977198  -2.977044
     2  C   -5.641165  13.497333  -2.977198  -2.977044   1.131907   1.132164
     3  C    1.131907  -2.977198  13.324700  -3.204844   0.944845  -2.885446
     4  C    1.132164  -2.977044  -3.204844  13.324361  -2.885446   0.944733
     5  C   -2.977198   1.131907   0.944845  -2.885446  13.324700  -3.204844
     6  C   -2.977044   1.132164  -2.885446   0.944733  -3.204844  13.324361
     7  N   -0.038259   0.407107  -0.435418   0.115919   0.016797   0.082623
     8  N   -0.038253   0.407060   0.115903  -0.435345   0.082614   0.016802
     9  N    0.407107  -0.038259   0.016797   0.082623  -0.435418   0.115919
    10  N    0.407060  -0.038253   0.082614   0.016802   0.115903  -0.435345
              7          8          9         10
     1  C   -0.038259  -0.038253   0.407107   0.407060
     2  C    0.407107   0.407060  -0.038259  -0.038253
     3  C   -0.435418   0.115903   0.016797   0.082614
     4  C    0.115919  -0.435345   0.082623   0.016802
     5  C    0.016797   0.082614  -0.435418   0.115903
     6  C    0.082623   0.016802   0.115919  -0.435345
     7  N    7.282164   0.000019  -0.000943   0.004276
     8  N    0.000019   7.282146   0.004276  -0.000943
     9  N   -0.000943   0.004276   7.282164   0.000019
    10  N    0.004276  -0.000943   0.000019   7.282146
 Mulliken atomic charges:
              1
     1  C    1.096347
     2  C    1.096347
     3  C   -0.113860
     4  C   -0.113922
     5  C   -0.113860
     6  C   -0.113922
     7  N   -0.434285
     8  N   -0.434280
     9  N   -0.434285
    10  N   -0.434280
 Sum of Mulliken charges=   0.00000
 Atomic charges with hydrogens summed into heavy atoms:
              1
     1  C    1.096347
     2  C    1.096347
     3  C   -0.113860
     4  C   -0.113922
     5  C   -0.113860
     6  C   -0.113922
     7  N   -0.434285
     8  N   -0.434280
     9  N   -0.434285
    10  N   -0.434280
 Sum of Mulliken charges=   0.00000
 APT atomic charges:
              1
     1  C    0.332709
     2  C    0.332708
     3  C   -0.041807
     4  C   -0.041811
     5  C   -0.041807
     6  C   -0.041811
     7  N   -0.124544
     8  N   -0.124546
     9  N   -0.124544
    10  N   -0.124546
 Sum of APT charges=   0.00000
 APT Atomic charges with hydrogens summed into heavy atoms:
              1
     1  C    0.332709
     2  C    0.332708
     3  C   -0.041807
     4  C   -0.041811
     5  C   -0.041807
     6  C   -0.041811
     7  N   -0.124544
     8  N   -0.124546
     9  N   -0.124544
    10  N   -0.124546
 Sum of APT charges=   0.00000
 Electronic spatial extent (au):  <R**2>=  1377.1130
 Charge=     0.0000 electrons
 Dipole moment (field-independent basis, Debye):
    X=     0.0000    Y=     0.0000    Z=     0.0000  Tot=     0.0000
 Quadrupole moment (field-independent basis, Debye-Ang):
   XX=   -74.7922   YY=   -66.6329   ZZ=   -53.1169
   XY=     0.0001   XZ=     0.0000   YZ=     0.0000
 Traceless Quadrupole moment (field-independent basis, Debye-Ang):
   XX=    -9.9449   YY=    -1.7855   ZZ=    11.7304
   XY=     0.0001   XZ=     0.0000   YZ=     0.0000
 Octapole moment (field-independent basis, Debye-Ang**2):
  XXX=     0.0000  YYY=     0.0000  ZZZ=     0.0000  XYY=     0.0000
  XXY=     0.0000  XXZ=     0.0000  XZZ=     0.0000  YZZ=     0.0000
  YYZ=     0.0000  XYZ=     0.0000
 Hexadecapole moment (field-independent basis, Debye-Ang**3):
 XXXX= -1064.3125 YYYY= -1011.8073 ZZZZ=   -54.5561 XXXY=    -0.0001
 XXXZ=     0.0000 YYYX=     0.0001 YYYZ=     0.0000 ZZZX=     0.0000
 ZZZY=     0.0000 XXYY=  -427.9680 XXZZ=  -160.6144 YYZZ=  -162.2190
 XXYZ=     0.0000 YYXZ=     0.0000 ZZXY=    -0.0001
 N-N= 3.745156163477D+02 E-N=-1.786910627677D+03  KE= 4.433174947259D+02
 Symmetry AG   KE= 2.167499703209D+02
 Symmetry BG   KE= 5.466572208193D+00
 Symmetry AU   KE= 8.166199039573D+00
 Symmetry BU   KE= 2.129347531572D+02
  Exact polarizability: 114.434   0.000 121.387   0.000   0.000  42.346
 Approx polarizability: 203.565   0.002 222.276   0.000   0.000  60.041
 Full mass-weighted force constant matrix:
 Low frequencies ---   -0.0008   -0.0005    0.0008    1.2111    2.1619    3.1026
 Low frequencies ---   75.4462  106.5999  119.3582
 Diagonal vibrational polarizability:
        9.4753780      14.6818466      29.8740836
 Harmonic frequencies (cm**-1), IR intensities (KM/Mole), Raman scattering
 activities (A**4/AMU), depolarization ratios for plane and unpolarized
 incident light, reduced masses (AMU), force constants (mDyne/A),
 and normal coordinates:
                     1                      2                      3
                    AU                     BU                     AG
 Frequencies --    75.4462               106.5999               119.3582
 Red. masses --    13.7232                13.6704                13.8964
 Frc consts  --     0.0460                 0.0915                 0.1166
 IR Inten    --     0.0000                 3.6324                 0.0000
 Atom AN      X      Y      Z        X      Y      Z        X      Y      Z
   1   6     0.00   0.00   0.00    -0.16   0.00   0.00     0.00   0.00   0.00
   2   6     0.00   0.00   0.00    -0.16   0.00   0.00     0.00   0.00   0.00
   3   6     0.00   0.00   0.19    -0.06  -0.16   0.00    -0.06   0.10   0.00
   4   6     0.00   0.00  -0.19    -0.06   0.16   0.00     0.06   0.10   0.00
   5   6     0.00   0.00   0.19    -0.06  -0.16   0.00     0.06  -0.10   0.00
   6   6     0.00   0.00  -0.19    -0.06   0.16   0.00    -0.06  -0.10   0.00
   7   7     0.00   0.00   0.46     0.12  -0.44   0.00    -0.26   0.41   0.00
   8   7     0.00   0.00  -0.46     0.12   0.44   0.00     0.26   0.41   0.00
   9   7     0.00   0.00   0.46     0.12  -0.44   0.00     0.26  -0.41   0.00
  10   7     0.00   0.00  -0.46     0.12   0.44   0.00    -0.26  -0.41   0.00
                     4                      5                      6
                    BU                     AU                     AG
 Frequencies --   146.8957               155.0627               252.8968
 Red. masses --    13.4480                12.9400                12.8317
 Frc consts  --     0.1710                 0.1833                 0.4835
 IR Inten    --    11.3859                26.5685                 0.0000
 Atom AN      X      Y      Z        X      Y      Z        X      Y      Z
   1   6     0.00   0.28   0.00     0.00   0.00   0.45    -0.22   0.00   0.00
   2   6     0.00   0.28   0.00     0.00   0.00   0.45     0.22   0.00   0.00
   3   6     0.08   0.16   0.00     0.00   0.00   0.17     0.33  -0.12   0.00
   4   6    -0.08   0.16   0.00     0.00   0.00   0.17     0.33   0.12   0.00
   5   6     0.08   0.16   0.00     0.00   0.00   0.17    -0.33   0.12   0.00
   6   6    -0.08   0.16   0.00     0.00   0.00   0.17    -0.33  -0.12   0.00
   7   7     0.34  -0.25   0.00     0.00   0.00  -0.34     0.05   0.32   0.00
   8   7    -0.34  -0.25   0.00     0.00   0.00  -0.34     0.05  -0.32   0.00
   9   7     0.34  -0.25   0.00     0.00   0.00  -0.34    -0.05  -0.32   0.00
  10   7    -0.34  -0.25   0.00     0.00   0.00  -0.34    -0.05   0.32   0.00
                     7                      8                      9
                    BG                     BG                     BU
 Frequencies --   270.7915               386.4609               435.5477
 Red. masses --    12.5367                12.3690                12.2104
 Frc consts  --     0.5416                 1.0884                 1.3647
 IR Inten    --     0.0000                 0.0000                 0.0001
 Atom AN      X      Y      Z        X      Y      Z        X      Y      Z
   1   6     0.00   0.00  -0.34     0.00   0.00   0.00     0.06   0.00   0.00
   2   6     0.00   0.00   0.34     0.00   0.00   0.00     0.06   0.00   0.00
   3   6     0.00   0.00   0.35     0.00   0.00  -0.45    -0.19   0.43   0.00
   4   6     0.00   0.00   0.35     0.00   0.00   0.45    -0.19  -0.43   0.00
   5   6     0.00   0.00  -0.35     0.00   0.00   0.45    -0.19   0.43   0.00
   6   6     0.00   0.00  -0.35     0.00   0.00  -0.45    -0.19  -0.43   0.00
   7   7     0.00   0.00  -0.26     0.00   0.00   0.21     0.14  -0.08   0.00
   8   7     0.00   0.00  -0.26     0.00   0.00  -0.21     0.14   0.08   0.00
   9   7     0.00   0.00   0.26     0.00   0.00  -0.21     0.14  -0.08   0.00
  10   7     0.00   0.00   0.26     0.00   0.00   0.21     0.14   0.08   0.00
                    10                     11                     12
                    AU                     AG                     AG
 Frequencies --   472.3648               514.7199               533.3526
 Red. masses --    12.2134                12.5706                12.4693
 Frc consts  --     1.6056                 1.9622                 2.0899
 IR Inten    --     0.0000                 0.0000                 0.0000
 Atom AN      X      Y      Z        X      Y      Z        X      Y      Z
   1   6     0.00   0.00   0.00     0.10   0.00   0.00     0.00  -0.10   0.00
   2   6     0.00   0.00   0.00    -0.10   0.00   0.00     0.00   0.10   0.00
   3   6     0.00   0.00   0.47     0.00  -0.42   0.00    -0.04   0.43   0.00
   4   6     0.00   0.00  -0.47     0.00   0.42   0.00     0.04   0.43   0.00
   5   6     0.00   0.00   0.47     0.00   0.42   0.00     0.04  -0.43   0.00
   6   6     0.00   0.00  -0.47     0.00  -0.42   0.00    -0.04  -0.43   0.00
   7   7     0.00   0.00  -0.16    -0.26  -0.06   0.00     0.24   0.05   0.00
   8   7     0.00   0.00   0.16    -0.26   0.06   0.00    -0.24   0.05   0.00
   9   7     0.00   0.00  -0.16     0.26   0.06   0.00    -0.24  -0.05   0.00
  10   7     0.00   0.00   0.16     0.26  -0.06   0.00     0.24  -0.05   0.00
                    13                     14                     15
                    BU                     AU                     AG
 Frequencies --   593.4158               599.9337               608.3208
 Red. masses --    12.3962                12.0945                12.6962
 Frc consts  --     2.5719                 2.5647                 2.7682
 IR Inten    --     1.8837                 1.8448                 0.0000
 Atom AN      X      Y      Z        X      Y      Z        X      Y      Z
   1   6     0.00   0.07   0.00     0.00   0.00   0.47     0.00   0.04   0.00
   2   6     0.00   0.07   0.00     0.00   0.00   0.47     0.00  -0.04   0.00
   3   6     0.37  -0.25   0.00     0.00   0.00  -0.36    -0.38   0.14   0.00
   4   6    -0.37  -0.25   0.00     0.00   0.00  -0.36     0.38   0.14   0.00
   5   6     0.37  -0.25   0.00     0.00   0.00  -0.36     0.38  -0.14   0.00
   6   6    -0.37  -0.25   0.00     0.00   0.00  -0.36    -0.38  -0.14   0.00
   7   7     0.13   0.18   0.00     0.00   0.00   0.11    -0.21  -0.21   0.00
   8   7    -0.13   0.18   0.00     0.00   0.00   0.11     0.21  -0.21   0.00
   9   7     0.13   0.18   0.00     0.00   0.00   0.11     0.21   0.21   0.00
  10   7    -0.13   0.18   0.00     0.00   0.00   0.11    -0.21   0.21   0.00
                    16                     17                     18
                    BG                     BU                     BU
 Frequencies --   738.3769               978.9406              1163.4681
 Red. masses --    12.0292                12.3828                12.3855
 Frc consts  --     3.8640                 6.9917                 9.8781
 IR Inten    --     0.0000                11.1821                36.6397
 Atom AN      X      Y      Z        X      Y      Z        X      Y      Z
   1   6     0.00   0.00   0.61     0.00   0.58   0.00     0.62   0.00   0.00
   2   6     0.00   0.00  -0.61     0.00   0.58   0.00     0.62   0.00   0.00
   3   6     0.00   0.00   0.25    -0.04  -0.18   0.00    -0.10  -0.04   0.00
   4   6     0.00   0.00   0.25     0.04  -0.18   0.00    -0.10   0.04   0.00
   5   6     0.00   0.00  -0.25    -0.04  -0.18   0.00    -0.10  -0.04   0.00
   6   6     0.00   0.00  -0.25     0.04  -0.18   0.00    -0.10   0.04   0.00
   7   7     0.00   0.00  -0.06    -0.20  -0.10   0.00    -0.18  -0.12   0.00
   8   7     0.00   0.00  -0.06     0.20  -0.10   0.00    -0.18   0.12   0.00
   9   7     0.00   0.00   0.06    -0.20  -0.10   0.00    -0.18  -0.12   0.00
  10   7     0.00   0.00   0.06     0.20  -0.10   0.00    -0.18   0.12   0.00
                    19                     20                     21
                    AG                     AG                     AG
 Frequencies --  1299.4773              1582.4250              2336.4333
 Red. masses --    12.2079                12.0333                12.6901
 Frc consts  --    12.1459                17.7534                40.8152
 IR Inten    --     0.0000                 0.0000                 0.0000
 Atom AN      X      Y      Z        X      Y      Z        X      Y      Z
   1   6     0.66   0.00   0.00     0.00   0.70   0.00     0.00   0.05   0.00
   2   6    -0.66   0.00   0.00     0.00  -0.70   0.00     0.00  -0.05   0.00
   3   6     0.08  -0.03   0.00    -0.01   0.04   0.00     0.34   0.22   0.00
   4   6     0.08   0.03   0.00     0.01   0.04   0.00    -0.34   0.22   0.00
   5   6    -0.08   0.03   0.00     0.01  -0.04   0.00    -0.34  -0.22   0.00
   6   6    -0.08  -0.03   0.00    -0.01  -0.04   0.00     0.34  -0.22   0.00
   7   7     0.13   0.09   0.00     0.06   0.03   0.00    -0.25  -0.16   0.00
   8   7     0.13  -0.09   0.00    -0.06   0.03   0.00     0.25  -0.16   0.00
   9   7    -0.13  -0.09   0.00    -0.06  -0.03   0.00     0.25   0.16   0.00
  10   7    -0.13   0.09   0.00     0.06  -0.03   0.00    -0.25   0.16   0.00
                    22                     23                     24
                    AG                     BU                     BU
 Frequencies --  2337.2670              2341.2545              2361.1947
 Red. masses --    12.6771                12.6710                12.6710
 Frc consts  --    40.8025                40.9223                41.6221
 IR Inten    --     0.0000                29.4538                 4.9905
 Atom AN      X      Y      Z        X      Y      Z        X      Y      Z
   1   6    -0.10   0.00   0.00    -0.11   0.00   0.00     0.00  -0.07   0.00
   2   6     0.10   0.00   0.00    -0.11   0.00   0.00     0.00  -0.07   0.00
   3   6    -0.34  -0.22   0.00     0.34   0.22   0.00     0.34   0.22   0.00
   4   6    -0.34   0.22   0.00     0.34  -0.22   0.00    -0.34   0.22   0.00
   5   6     0.34   0.22   0.00     0.34   0.22   0.00     0.34   0.22   0.00
   6   6     0.34  -0.22   0.00     0.34  -0.22   0.00    -0.34   0.22   0.00
   7   7     0.25   0.16   0.00    -0.24  -0.16   0.00    -0.24  -0.16   0.00
   8   7     0.24  -0.16   0.00    -0.24   0.16   0.00     0.24  -0.16   0.00
   9   7    -0.25  -0.16   0.00    -0.24  -0.16   0.00    -0.24  -0.16   0.00
  10   7    -0.24   0.16   0.00    -0.24   0.16   0.00     0.24  -0.16   0.00

 -------------------
 - Thermochemistry -
 -------------------
 Temperature   298.150 Kelvin.  Pressure   1.00000 Atm.
 Atom  1 has atomic number  6 and mass  12.00000
 Atom  2 has atomic number  6 and mass  12.00000
 Atom  3 has atomic number  6 and mass  12.00000
 Atom  4 has atomic number  6 and mass  12.00000
 Atom  5 has atomic number  6 and mass  12.00000
 Atom  6 has atomic number  6 and mass  12.00000
 Atom  7 has atomic number  7 and mass  14.00307
 Atom  8 has atomic number  7 and mass  14.00307
 Atom  9 has atomic number  7 and mass  14.00307
 Atom 10 has atomic number  7 and mass  14.00307
 Molecular mass:   128.01230 amu.
 Principal axes and moments of inertia in atomic units:
                           1         2         3
     EIGENVALUES --  1221.382941243.967502465.35044
           X            0.00007   1.00000   0.00000
           Y            1.00000  -0.00007   0.00000
           Z            0.00000   0.00000   1.00000
 This molecule is an asymmetric top.
 Rotational symmetry number  2.
 Warning -- assumption of classical behavior for rotation
           may cause significant error
 Rotational temperatures (Kelvin)      0.07091     0.06963     0.03513
 Rotational constants (GHZ):           1.47762     1.45079     0.73204
 Zero-point vibrational energy     122078.9 (Joules/Mol)
                                   29.17757 (Kcal/Mol)
 Warning -- explicit consideration of  15 degrees of freedom as
           vibrations may cause significant error
 Vibrational temperatures:    108.55   153.37   171.73   211.35   223.10
          (Kelvin)            363.86   389.61   556.03   626.66   679.63
                              740.57   767.37   853.79   863.17   875.24
                             1062.36  1408.48  1673.97  1869.66  2276.75
                             3361.60  3362.80  3368.54  3397.23
 
 Zero-point correction=                           0.046497 (Hartree/Particle)
 Thermal correction to Energy=                    0.055667
 Thermal correction to Enthalpy=                  0.056611
 Thermal correction to Gibbs Free Energy=         0.012217
 Sum of electronic and zero-point Energies=           -447.487560
 Sum of electronic and thermal Energies=              -447.478390
 Sum of electronic and thermal Enthalpies=            -447.477446
 Sum of electronic and thermal Free Energies=         -447.521841
 
                     E (Thermal)             CV                S
                      KCal/Mol        Cal/Mol-Kelvin    Cal/Mol-Kelvin
 Total                   34.932             30.386             93.436
 Electronic               0.000              0.000              0.000
 Translational            0.889              2.981             40.454
 Rotational               0.889              2.981             28.328
 Vibrational             33.154             24.424             24.654
 Vibration  1             0.599              1.965              4.006
 Vibration  2             0.605              1.944              3.330
 Vibration  3             0.609              1.933              3.111
 Vibration  4             0.617              1.906              2.712
 Vibration  5             0.620              1.897              2.609
 Vibration  6             0.664              1.758              1.710
 Vibration  7             0.674              1.727              1.591
 Vibration  8             0.755              1.499              1.014
 Vibration  9             0.796              1.393              0.841
 Vibration 10             0.829              1.311              0.731
 Vibration 11             0.870              1.217              0.622
 Vibration 12             0.888              1.176              0.580
 Vibration 13             0.951              1.046              0.461
 Vibration 14             0.958              1.032              0.450
 Vibration 15             0.967              1.014              0.436
                       Q            Log10(Q)             Ln(Q)
 Total Bot       0.240328D-05         -5.619195        -12.938675
 Total V=0       0.586252D+16         15.768085         36.307356
 Vib (Bot)       0.121867D-18        -18.914114        -43.551357
 Vib (Bot)  1    0.273155D+01          0.436409          1.004868
 Vib (Bot)  2    0.192268D+01          0.283907          0.653720
 Vib (Bot)  3    0.171239D+01          0.233603          0.537890
 Vib (Bot)  4    0.138158D+01          0.140377          0.323231
 Vib (Bot)  5    0.130572D+01          0.115849          0.266753
 Vib (Bot)  6    0.770680D+00         -0.113126         -0.260481
 Vib (Bot)  7    0.713403D+00         -0.146665         -0.337709
 Vib (Bot)  8    0.465725D+00         -0.331870         -0.764160
 Vib (Bot)  9    0.398308D+00         -0.399781         -0.920530
 Vib (Bot) 10    0.356373D+00         -0.448096         -1.031779
 Vib (Bot) 11    0.315111D+00         -0.501536         -1.154830
 Vib (Bot) 12    0.298919D+00         -0.524447         -1.207583
 Vib (Bot) 13    0.253330D+00         -0.596313         -1.373062
 Vib (Bot) 14    0.248911D+00         -0.603956         -1.390661
 Vib (Bot) 15    0.243359D+00         -0.613752         -1.413217
 Vib (V=0)       0.297280D+03          2.473166          5.694674
 Vib (V=0)  1    0.327693D+01          0.515467          1.186907
 Vib (V=0)  2    0.248663D+01          0.395611          0.910928
 Vib (V=0)  3    0.228389D+01          0.358676          0.825882
 Vib (V=0)  4    0.196928D+01          0.294307          0.677667
 Vib (V=0)  5    0.189818D+01          0.278337          0.640894
 Vib (V=0)  6    0.141867D+01          0.151880          0.349717
 Vib (V=0)  7    0.137117D+01          0.137093          0.315667
 Vib (V=0)  8    0.118330D+01          0.073095          0.168308
 Vib (V=0)  9    0.113926D+01          0.056622          0.130376
 Vib (V=0) 10    0.111400D+01          0.046887          0.107961
 Vib (V=0) 11    0.109101D+01          0.037829          0.087106
 Vib (V=0) 12    0.108254D+01          0.034444          0.079310
 Vib (V=0) 13    0.106051D+01          0.025516          0.058754
 Vib (V=0) 14    0.105853D+01          0.024703          0.056882
 Vib (V=0) 15    0.105608D+01          0.023696          0.054563
 Electronic      0.100000D+01          0.000000          0.000000
 Translational   0.569289D+08          7.755333         17.857313
 Rotational      0.346407D+06          5.539586         12.755369
 ***** Axes restored to original set *****
 -------------------------------------------------------------------
 Center     Atomic                   Forces (Hartrees/Bohr)
 Number     Number              X              Y              Z
 -------------------------------------------------------------------
    1          6           0.000008697    0.000000000    0.000398987
    2          6          -0.000008697    0.000000000   -0.000398987
    3          6          -0.000015604    0.000000000    0.000005983
    4          6           0.000021253    0.000000000    0.000005908
    5          6           0.000015604    0.000000000   -0.000005983
    6          6          -0.000021253    0.000000000   -0.000005908
    7          7          -0.000009139    0.000000000    0.000014848
    8          7           0.000008540    0.000000000    0.000014483
    9          7           0.000009139    0.000000000   -0.000014848
   10          7          -0.000008540    0.000000000   -0.000014483
 -------------------------------------------------------------------
 Cartesian Forces:  Max     0.000398987 RMS     0.000103479

 GradGradGradGradGradGradGradGradGradGradGradGradGradGradGradGradGradGrad
 Berny optimization.
 Internal  Forces:  Max     0.000357766 RMS     0.000075697
 Search for a local minimum.
 Step number   1 out of a maximum of   2
 All quantities printed in internal units (Hartrees-Bohrs-Radians)
 Second derivative matrix not updated -- analytic derivatives used.
     Eigenvalues ---    0.01889   0.02320   0.02320   0.02356   0.03015
     Eigenvalues ---    0.05007   0.06184   0.06519   0.06666   0.06892
     Eigenvalues ---    0.07134   0.15396   0.17335   0.17386   0.19769
     Eigenvalues ---    0.36413   0.37483   0.37534   0.40761   0.55215
     Eigenvalues ---    1.23347   1.23416   1.23510   1.239321000.00000
     Eigenvalues --- 1000.000001000.00000
 Angle between quadratic step and forces=  42.60 degrees.
 Linear search not attempted -- first point.
 Iteration  1 RMS(Cart)=  0.00107112 RMS(Int)=  0.00000041
 Iteration  2 RMS(Cart)=  0.00000047 RMS(Int)=  0.00000000
 Variable       Old X    -DE/DX   Delta X   Delta X   Delta X     New X
                                 (Linear)    (Quad)   (Total)
    R1        2.59509  -0.00036   0.00000  -0.00083  -0.00083   2.59426
    R2        2.70308  -0.00001   0.00000   0.00007   0.00007   2.70315
    R3        2.70310  -0.00001   0.00000   0.00005   0.00005   2.70315
    R4        2.70308  -0.00001   0.00000   0.00007   0.00007   2.70315
    R5        2.70310  -0.00001   0.00000   0.00005   0.00005   2.70315
    R6        2.19759   0.00000   0.00000  -0.00001  -0.00001   2.19759
    R7        2.19759   0.00000   0.00000  -0.00001  -0.00001   2.19759
    R8        2.19759   0.00000   0.00000  -0.00001  -0.00001   2.19759
    R9        2.19759   0.00000   0.00000  -0.00001  -0.00001   2.19759
    A1        2.12139   0.00004   0.00000   0.00032   0.00032   2.12171
    A2        2.12136   0.00004   0.00000   0.00035   0.00035   2.12171
    A3        2.04044  -0.00008   0.00000  -0.00067  -0.00067   2.03977
    A4        2.12139   0.00004   0.00000   0.00032   0.00032   2.12171
    A5        2.12136   0.00004   0.00000   0.00035   0.00035   2.12171
    A6        2.04044  -0.00008   0.00000  -0.00067  -0.00067   2.03977
    A7        3.12258  -0.00004   0.00000  -0.00065  -0.00065   3.12193
    A8        3.12257  -0.00004   0.00000  -0.00064  -0.00064   3.12193
    A9        3.12258  -0.00004   0.00000  -0.00065  -0.00065   3.12193
   A10        3.12257  -0.00004   0.00000  -0.00064  -0.00064   3.12193
   A11        3.14159   0.00000   0.00000   0.00000   0.00000   3.14159
   A12        3.14159   0.00000   0.00000   0.00000   0.00000   3.14159
   A13        3.14159   0.00000   0.00000   0.00000   0.00000   3.14159
   A14        3.14159   0.00000   0.00000   0.00000   0.00000   3.14159
    D1        3.14159   0.00000   0.00000   0.00000   0.00000   3.14159
    D2        0.00000   0.00000   0.00000   0.00000   0.00000   0.00000
    D3        0.00000   0.00000   0.00000   0.00000   0.00000   0.00000
    D4        3.14159   0.00000   0.00000   0.00000   0.00000   3.14159
         Item               Value     Threshold  Converged?
 Maximum Force            0.000358     0.000450     YES
 RMS     Force            0.000076     0.000300     YES
 Maximum Displacement     0.002191     0.001800     NO 
 RMS     Displacement     0.001071     0.001200     YES
 Predicted change in Energy=-2.786992D-07
 GradGradGradGradGradGradGradGradGradGradGradGradGradGradGradGradGradGrad

 1|1|UNPC-UNK|Freq|RB3LYP|6-31+G(d,p)|C6N4|PCUSER|05-Mar-2019|0||#N Geo
 m=AllCheck Guess=Read SCRF=Check GenChk RB3LYP/6-31+G(d,p) Freq||tcne|
 |0,1|C,0.0000168114,0.,-0.0004314838|C,-0.0000168114,0.,1.3728314838|C
 ,1.2189827692,0.,2.1212401032|C,-1.2190826175,0.,2.1211497676|C,-1.218
 9827692,0.,-0.7488401032|C,1.2190826175,0.,-0.7487497676|N,2.198276956
 8,0.,2.7484212593|N,-2.1984156053,0.,2.7482698267|N,-2.1982769568,0.,-
 1.3760212593|N,2.1984156053,0.,-1.3758698267||Version=IA32W-G03RevD.01
 |State=1-AG|HF=-447.534057|RMSD=1.866e-009|RMSF=1.035e-004|ZeroPoint=0
 .0464974|Thermal=0.055667|Dipole=0.,0.,0.|DipoleDeriv=0.501882,0.,0.00
 00047,0.,0.1796253,0.,0.0000036,0.,0.3166183,0.5018819,0.,0.0000048,0.
 ,0.1796253,0.,0.0000035,0.,0.3166182,-0.2492603,0.,-0.1245876,0.,0.149
 3245,0.,-0.123381,0.,-0.0254863,-0.2492762,0.,0.1245745,0.,0.1493228,0
 .,0.1233692,0.,-0.0254785,-0.2492603,0.,-0.1245876,0.,0.1493245,0.,-0.
 123381,0.,-0.0254863,-0.2492762,0.,0.1245745,0.,0.1493228,0.,0.1233693
 ,0.,-0.0254785,-0.001676,0.,0.1035611,0.,-0.2391355,0.,0.114666,0.,-0.
 1328212,-0.0016696,0.,-0.1035527,0.,-0.2391371,0.,-0.1146578,0.,-0.132
 8322,-0.001676,0.,0.1035611,0.,-0.2391355,0.,0.114666,0.,-0.1328212,-0
 .0016696,0.,-0.1035527,0.,-0.2391371,0.,-0.1146578,0.,-0.1328322|Polar
 =114.4343599,0.,42.3456148,0.000255,0.,121.3865441|PG=C02H [SGH(C6N4)]
 |NImag=0||0.60553856,0.,0.13272681,0.00000907,0.,0.71617789,-0.0977566
 3,0.,0.00000745,0.60553856,0.,-0.05804367,0.,0.,0.13272681,0.00000745,
 0.,-0.40478483,0.00000907,0.,0.71617789,-0.00179746,0.,-0.03402219,-0.
 23781524,0.,-0.09256908,1.14872689,0.,0.00684269,0.,0.,-0.05967735,0.,
 0.,0.07604102,-0.03566428,0.,-0.03385890,-0.09886356,0.,-0.13138959,0.
 66547221,0.,0.53203405,-0.00180172,0.,0.03402423,-0.23781840,0.,0.0925
 5209,-0.04428915,0.,0.00705880,1.14880432,0.,0.00684327,0.,0.,-0.05967
 939,0.,0.,0.00455491,0.,0.,0.07604197,0.03566691,0.,-0.03385431,0.0988
 4719,0.,-0.13137092,-0.00706305,0.,0.01536327,-0.66542525,0.,0.5319446
 6,-0.23781524,0.,-0.09256908,-0.00179746,0.,-0.03402219,0.00699552,0.,
 0.00434489,-0.00573558,0.,0.00518815,1.14872689,0.,-0.05967735,0.,0.,0
 .00684269,0.,0.,0.01119807,0.,0.,-0.00658038,0.,0.,0.07604102,-0.09886
 356,0.,-0.13138959,-0.03566428,0.,-0.03385890,0.00434489,0.,-0.0035797
 2,-0.00518865,0.,0.00139603,0.66547221,0.,0.53203405,-0.23781840,0.,0.
 09255209,-0.00180172,0.,0.03402423,-0.00573558,0.,-0.00518865,0.006995
 73,0.,-0.00434386,-0.04428915,0.,0.00705880,1.14880432,0.,-0.05967939,
 0.,0.,0.00684327,0.,0.,-0.00658038,0.,0.,0.01119822,0.,0.,0.00455491,0
 .,0.,0.07604197,0.09884719,0.,-0.13137092,0.03566691,0.,-0.03385431,0.
 00518815,0.,0.00139603,-0.00434386,0.,-0.00358087,-0.00706305,0.,0.015
 36327,-0.66542525,0.,0.53194466,-0.00230396,0.,0.01305957,-0.01197031,
 0.,-0.02418830,-0.86978880,0.,-0.53845580,0.00409052,0.,-0.00209058,-0
 .00282648,0.,-0.00253986,0.00244009,0.,-0.00174503,0.88042447,0.,0.000
 46866,0.,0.,0.01502520,0.,0.,-0.03193924,0.,0.,0.00039763,0.,0.,-0.001
 71536,0.,0.,0.00087802,0.,0.,0.01673797,0.00203481,0.,0.00769820,-0.01
 629474,0.,0.00184125,-0.53862127,0.,-0.37450232,-0.00051763,0.,-0.0032
 8354,-0.00181827,0.,-0.00079643,0.00142986,0.,-0.00138311,0.55396225,0
 .,0.36889968,-0.00230353,0.,-0.01305972,-0.01197131,0.,0.02418687,0.00
 409025,0.,0.00209100,-0.86985923,0.,0.53842580,0.00244004,0.,0.0017452
 6,-0.00282658,0.,0.00253971,-0.00071095,0.,-0.00017818,0.88049587,0.,0
 .00046862,0.,0.,0.01502516,0.,0.,0.00039761,0.,0.,-0.03193884,0.,0.,0.
 00087803,0.,0.,-0.00171542,0.,0.,-0.00004576,0.,0.,0.01673770,-0.00203
 525,0.,0.00769687,0.01629239,0.,0.00184433,0.00051822,0.,-0.00328331,0
 .53859236,0.,-0.37443515,-0.00142960,0.,-0.00138309,0.00181804,0.,-0.0
 0079605,0.00017811,0.,0.00058551,-0.55393111,0.,0.36883028,-0.01197031
 ,0.,-0.02418830,-0.00230396,0.,0.01305957,-0.00282648,0.,-0.00253986,0
 .00244009,0.,-0.00174503,-0.86978880,0.,-0.53845580,0.00409052,0.,-0.0
 0209058,0.00141494,0.,0.00091146,-0.00076953,0.,0.00090820,0.88042447,
 0.,0.01502520,0.,0.,0.00046866,0.,0.,-0.00171536,0.,0.,0.00087802,0.,0
 .,-0.03193924,0.,0.,0.00039763,0.,0.,0.00025084,0.,0.,-0.00005795,0.,0
 .,0.01673797,-0.01629474,0.,0.00184125,0.00203481,0.,0.00769820,-0.001
 81827,0.,-0.00079643,0.00142986,0.,-0.00138311,-0.53862127,0.,-0.37450
 232,-0.00051763,0.,-0.00328354,0.00091146,0.,0.00050952,-0.00090828,0.
 ,0.00043125,0.55396225,0.,0.36889968,-0.01197131,0.,0.02418687,-0.0023
 0353,0.,-0.01305972,0.00244004,0.,0.00174526,-0.00282658,0.,0.00253971
 ,0.00409025,0.,0.00209100,-0.86985923,0.,0.53842580,-0.00076953,0.,-0.
 00090828,0.00141495,0.,-0.00091136,-0.00071095,0.,-0.00017818,0.880495
 87,0.,0.01502516,0.,0.,0.00046862,0.,0.,0.00087803,0.,0.,-0.00171542,0
 .,0.,0.00039761,0.,0.,-0.03193884,0.,0.,-0.00005795,0.,0.,0.00025086,0
 .,0.,-0.00004576,0.,0.,0.01673770,0.01629239,0.,0.00184433,-0.00203525
 ,0.,0.00769687,-0.00142960,0.,-0.00138309,0.00181804,0.,-0.00079605,0.
 00051822,0.,-0.00328331,0.53859236,0.,-0.37443515,0.00090820,0.,0.0004
 3125,-0.00091136,0.,0.00050938,0.00017811,0.,0.00058551,-0.55393111,0.
 ,0.36883028||-0.00000870,0.,-0.00039899,0.00000870,0.,0.00039899,0.000
 01560,0.,-0.00000598,-0.00002125,0.,-0.00000591,-0.00001560,0.,0.00000
 598,0.00002125,0.,0.00000591,0.00000914,0.,-0.00001485,-0.00000854,0.,
 -0.00001448,-0.00000914,0.,0.00001485,0.00000854,0.,0.00001448|||@


 IT IS THE GODS' CUSTOM TO BRING LOW ALL THINGS OF SURPASSING GREATNESS.
     -- HERODOTUS
 IT IS THE LOFTY PINE THAT BY THE STORM IS OFTENER TOSSED;
 TOWERS FALL WITH HEAVIER CRASH WHICH HIGHER SOAR.
     -- HORACE
 THE BIGGER THEY COME, THE HARDER THEY FALL.
     -- BOB FITZSIMONS HEAVYWEIGHT CHAMPION, 1897-1899
 Job cpu time:  0 days  0 hours  5 minutes 12.0 seconds.
 File lengths (MBytes):  RWF=     43 Int=      0 D2E=      0 Chk=      9 Scr=      1
 Normal termination of Gaussian 03 at Tue Mar 05 13:56:33 2019.
